# Supplementary material for: Proteins that physically interact with the phosphatase Cdc14 in Candida albicans have diverse roles in the cell cycle
Source: Sci Rep. 2019 Apr 18;9:6258. doi: 10.1038/s41598-019-42530-1 (PMC6472416; doi:10.1038/s41598-019-42530-1)
Supplement: Supplementary file 5 — Dataset 5 [file 41598_2019_42530_MOESM5_ESM.zip]

Archive with 20 entries (17 files):
- Zip/
- Zip/code/
- Zip/code/ANalysis_of_cdc14_overlaps.Rmd
- Zip/code/CA_hits_annotatedb.xlsx
- Zip/code/ca_interactors.txt
- Zip/code/ca_sp_homologs.txt
- Zip/code/Cdc28_site_enrichment.ipynb
- Zip/code/erg_genes.tsv
- Zip/code/hits_analysis.Rmd
- Zip/code/hyphae_lysate.tsv
- Zip/code/hyphae_ms.tsv
- Zip/code/sc_interactors.txt
- Zip/code/sp_interactors.txt
- Zip/code/sp_physical.txt
- Zip/code/yeast_lysate.tsv
- Zip/code/yeast_ms.tsv
- Zip/outputs/
- Zip/outputs/ANalysis_of_cdc14_overlaps.html
- Zip/outputs/Cdc28_site_enrichment.html
- Zip/outputs/hits_analysis.html
