# Supplementary material for: Proteins that physically interact with the phosphatase Cdc14 in Candida albicans have diverse roles in the cell cycle
Source: Sci Rep. 2019 Apr 18;9:6258. doi: 10.1038/s41598-019-42530-1 (PMC6472416; doi:10.1038/s41598-019-42530-1)
Supplement: Supplementary file 5 — Dataset 5 [file 41598_2019_42530_MOESM5_ESM.zip › Zip/code/ANalysis_of_cdc14_overlaps.Rmd]

---
title: "Overlap of Cdc14 interactors"
output:
  html_document:
    code_folding: hide
  pdf_document: default
  html_notebook:
    code_folding: hide
---

This notebook explores the overlap between cdc14 interactors found in Candida (Ca) by Iliyana and those from the literature for Pombe (Sp) and cerevisiae (Sc). 

First we must read in the annotations and mangle them into the correct format
```{r}
library(tidyr)

#setwd("C:/Users/IanSudbery/Google Drive/Projects/pete/")
ca_annotations <- read.delim("C_albicans_SC5314_A19_current_chromosomal_feature.tab", 
                                    comment.char = "!",
                                    header=FALSE,
                                    col.names=c("fname",
                                                "gene_name",
                                                "aliases",
                                                "fType",
                                                "chr",
                                                "start",
                                                "end",
                                                "strand",
                                                "CGDID",
                                                "secondary_CGDID",
                                                "description",
                                                "data",
                                                "genome_version",
                                                "blank1",
                                                "blank2",
                                                "date",
                                                "standard",
                                                "sc_homologue"))
#Each gene has two rows for the A and B allele. Only keep A allele
ca_annotations <- ca_annotations[grepl(pattern = "_A$", ca_annotations$fname),]

#Split concatenated aliases onto different rows
ca_annotations <- separate_rows(ca_annotations, aliases, sep="\\|")

#subset to orf numbers
ca_annotations <- ca_annotations[grepl("orf19.[[:digit:]]+", ca_annotations$aliases),]

head(ca_annotations[ca_annotations$sc_homologue != "",c("fname","aliases","gene_name", "sc_homologue")])
```


```{r}
ca_hits <- read.delim("ca_interactors.txt")
sc_hits <- read.delim("sc_interactors.txt", comment.char = "!")
sp_hits <- read.delim("sp_interactors.txt")
sp_physical <- read.delim("sp_physical.txt")
ca_hits <- separate_rows(ca_hits, Protein_IDs)
ca_hits <- subset(ca_hits, Gene !="CDC14")
sc_hits <- subset(sc_hits, Gene_Name != "CDC14")
sp_hits <- subset(sp_hits, Protein != "Clp1")
sp_physical <- subset(sp_physical, Gene != "clp1")
```


# Candida and cerevisae overlap

How many of the Ca hits have Sc homologs?

```{r}
table(ca_annotations$sc_homologue[ca_annotations$aliases %in% ca_hits$Protein_IDs] != "")
```

That is, 93 of the 126 orfids (126 genes) have Sc homologs according to CGD. 

How many of the Sc hits have a Ca homolog?

```{r}
table(sc_hits$Gene_Name %in% ca_annotations$sc_homologue)
```

So 159 of the 219 Sc hits have a Ca homolog according to CGD.

What % of the Ca hits are also in the Sc_hits list?

```{r}
library(scales)
sc_hits$ca_homologue <- ca_annotations$fname[match(sc_hits$Gene_Name, ca_annotations$sc_homologue)]
ca_hits$fname <- ca_annotations$fname[match(ca_hits$Protein_IDs, ca_annotations$aliases)]

print(table(unique(ca_hits$fname) %in% sc_hits$ca_homologue))

sc_hits_with_hom = length(unique(na.exclude(sc_hits$ca_homologue)))
ca_genes_with_sc = length(unique(ca_annotations$fname[ca_annotations$sc_homologue != ""]))
ca_hits_with_sc_hit = sum(unique(ca_hits$fname) %in% sc_hits$ca_homologue)
ca_hits_with_sc_hom = sum(ca_annotations$sc_homologue[ca_annotations$aliases %in% ca_hits$Protein_IDs] != "")

#fraction of ca_hits that are also Sc hits
f_ca_hits_with_sc = ca_hits_with_sc_hit/ca_hits_with_sc_hom

#fraction of genes with Sc homolouges that are sc_hits
f_sc_hits_with_ca_homs = sc_hits_with_hom/ca_genes_with_sc

#enrichment of ca hits which are also sc hits
enrichment_sc = f_ca_hits_with_sc/f_sc_hits_with_ca_homs

#p value on the enrichment
pvalue = phyper(ca_hits_with_sc_hit, sc_hits_with_hom, ca_genes_with_sc - sc_hits_with_hom, ca_hits_with_sc_hom, lower.tail = F)
```

So 17 of the 126 Candida hits  were also found in Sc, or `r scales::percent(f_ca_hits_with_sc)` of genes that have an annotated Sc homologue. Since 159 of the `r ca_genes_with_sc` candida genes with a Sc homologue are hits in Sc, this is a `r prettyNum(enrichment_sc, digits=2)`-fold enrichment, which is significant by hypergeometric test with a p-value of `r prettyNum(pvalue, digits=2)`.

These 17 genes are:
```{r}
subset(ca_hits[,-4], fname %in% sc_hits$ca_homologue)
```

# Candida and pombe overlap
 
I downloaded a list of Pombe/Candida homologues from the CGD from this address: 
http://www.candidagenome.org/download/homology/orthologs/C_albicans_SC5314_S_pombe_by_inparanoid/C_albicans_SC5314_S_pombe_orthologs.txt

I will use these to do the comparison with the none-coloured pombe hits in the sheet sent by pete.

```{r}
pombe_homologs <- read.delim("ca_sp_homologs.txt", comment.char = '#',
                             header=F,
                             col.names=c("ca_fname",
                                         "ca_gene_name",
                                         "ca_cgdid",
                                         "sp_fname",
                                         "sp_gene_name",
                                         "sp_dbname"))
```

Its worth noting that only 2603 genes have pombe homologs by this method. 
```{r}
# Candida hits with Pombe homologs
ca_hits_sp_hom <- sum(ca_hits$fname %in% pombe_homologs$ca_fname)

# pombe hits with candida homolog
sp_hits_ca_hom <- sum(sp_hits$ORF %in% pombe_homologs$sp_fname)

# Annotate pombe hits with candida homologs
sp_hits$ca_homolog <- pombe_homologs$ca_fname[match(sp_hits$ORF, pombe_homologs$sp_fname)]

# Number of Ca hits that are also Pombe hits
ca_hits_sp_hit <- sum(ca_hits$fname %in% sp_hits$ca_homolog)

# Fraction of ca genes with pombe homologs which are sp_hits
f_sp_hits_with_ca_homs <- sp_hits_ca_hom/(dim(pombe_homologs)[1])

# Fracation of ca hits with homologs that are also sp hits
f_ca_hits_with_sp_hit <- ca_hits_sp_hit/ca_hits_sp_hom

enrichment_sp = f_ca_hits_with_sp_hit/f_sp_hits_with_ca_homs

pvalue_sp <- phyper(ca_hits_sp_hit, sp_hits_ca_hom, dim(pombe_homologs)[1] - sp_hits_ca_hom, ca_hits_sp_hom, lower.tail=F)
```
`r ca_hits_sp_hom` Of the candida hits have an annotated pombe ortholog and `r sp_hits_ca_hom` of pombe hits have a candida ortholog. Of those `r ca_hits_sp_hom` candida hits, `r ca_hits_sp_hit` were also hits in pombe, or `r percent(f_ca_hits_with_sp_hit)`. Given that `r sp_hits_ca_hom` of `r dim(pombe_homologs)[1]` homologs are pombe hits, this equates to `r prettyNum(enrichment_sp, digits=2)` fold enrichment and gives a p-value of `r prettyNum(pvalue_sp, digits=2)`. 

Thus we conclude that there is no significant overlap between pombe and candida hits. 

Those `r ca_hits_sp_hit` genes are:

```{r}
subset(ca_hits[,-4], fname %in% sp_hits$ca_homolog)
```

## Pombe hits from pombase

Pombase contains a slightly different set of interactors. It is not clear what this list is. It contains 169 interactors of Clp1, quoting BioGRID as the source. However, bioGRID lists 185 physical interactors of Clp1 (but won't let you download them independently of the genetic interactions). If you ask pombase to download the list of interactors, you get a list of 6994 genes, which is clearly incorrect. This list has been cut-and-paste from the pombase website.  With that caveat:

```{r}
# Annotate pombe hits with candida homologs
sp_physical$ca_homolog <- pombe_homologs$ca_fname[match(tolower(sp_physical$Gene), tolower(pombe_homologs$ca_gene_name))]

# Number of Ca hits that are also Pombe hits
ca_hits_sp_hit2 <- sum(ca_hits$fname %in% sp_physical$ca_homolog)


```

Of the `r sum(!is.na(sp_physical$ca_homolog))` hits from pombase that have a Candida homolog, `r ca_hits_sp_hit2` are also hits in Candida. In fact, it looks to me like this list is enriched in genes that do not have a Candida ortholog. 

# Three way comparison

```{r, fig.width=6, fig.height=6}
library(gplots)
ca_both_homs <- ca_annotations
ca_both_homs$pombe_homolog <- pombe_homologs$sp_fname[match(ca_both_homs$fname, pombe_homologs$ca_fname)]
ca_both_homs <- subset(ca_both_homs, !is.na(sc_homologue) & !is.na(pombe_homolog))

ca_hits_both_homs <- ca_hits$fname[ca_hits$fname %in% ca_both_homs$fname]
sp_hits_both_homs <- sp_hits$ca_homolog[sp_hits$ORF %in% ca_both_homs$pombe_homolog]
sc_hits_both_homs <- sc_hits$ca_homologue[sc_hits$Gene_Name %in% ca_both_homs$sc_homologue]
venn(list(C.albicans=ca_hits_both_homs,
          S.cerevisiae=sc_hits_both_homs,
          S.pombe=sp_hits_both_homs),
    universe = unique(ca_both_homs$fname),
    simplify = FALSE)
```

These numbers are smaller than the above because the background set here is the `r length(unique(ca_both_homs$fname))` genes that have homologs in all three species and, for example, 8 of the genes that are found in both Candida and cerevisiae do not have an annotated ortholog in pombe. 
