# Supplementary material for: Proteins that physically interact with the phosphatase Cdc14 in Candida albicans have diverse roles in the cell cycle
Source: Sci Rep. 2019 Apr 18;9:6258. doi: 10.1038/s41598-019-42530-1 (PMC6472416; doi:10.1038/s41598-019-42530-1)
Supplement: Supplementary file 5 — Dataset 5 [file 41598_2019_42530_MOESM5_ESM.zip › Zip/code/ca_interactors.txt]

Protein_IDs	Gene	Yeast	Hyphae	Description
orf19.1108	HAM1		+	Putative deoxyribonucleoside triphosphate pyrophosphohydrolase; caspofungin repressed; regulated by Gcn2p and Gcn4p
orf19.1133	MSB1		+	Putative regulator of transcription; expression in S. cerevisiae flo8 and flo11 mutants suggests a role in regulation of adhesion factors
orf19.1223	DBF2	+		Essential serine/threonine protein kinase involved in mitotic spindle formation and cytokinesis; required for septum formation, exit from mitosis, and normal hyphal morphogenesis
orf19.1357	FCY21	+		High affinity, high capacity, hypoxanthine-adenine-guanine-cytosine/H+ symporter
orf19.1428	DUO1	+	+	Subunit of the Dam1 (DASH) complex, which acts in chromosome segregation by coupling kinetochores to spindle microtubules
orf19.1446	CLB2	+		B-type mitotic cyclin (cyclin-dependent protein kinase regulatory subunit); essential; required for wild-type mitotic exit; role in cell polarization; interacts with catalytic subunit Cdk1
orf19.1451	SRB9	+		Subunit of the RNA polymerase II mediator complex; transposon mutation affects filamentous growth
orf19.147	YAK1	+		Predicted serine-threonine protein kinase; involved in hyphal growth regulation and biofilm formation
orf19.1515	CHT4	+	+	Chitinase; similar to S. cerevisiae sporulation-specific Cts2p
orf19.1570	ERG7	+
orf19.1598	ERG24	+
orf19.1609	KRI1		+	Essential nucleolar protein required for 40S ribosome biogenesis; associate with snR30; physically and functionally interacts with Krr1p
orf19.1618	GFA1	+		Glucosamine-6-phosphate synthase, homotetrameric enzyme of chitin/hexosamine biosynthesis
orf19.1631	ERG6	+
orf19.1792	CDC16	+		Subunit of the anaphase-promoting complex/cyclosome (APC/C); which is a ubiquitin-protein ligase required for degradation of anaphase inhibitors, including mitotic cyclins, during the metaphase/anaphase transition; required for sporulation; relocalizes to the cytosol in response to hypoxia
orf19.1801	CBR1	+		Putative cytochrome B5 reductase; plasma membrane-localized
orf19.1941	NUF2	+		Kinetochore component; amount of Nuf2p and Mtw1p protein detected at each centromere is consistent with a single kinetochore microtubule attachment site
orf19.2084	CDH1	+	+	Protein involved in regulation of mitosis; similar to S. cerevisiae Cdh1, which is an APC/C component; transcriptionally induced by Mnl1 under weak acid stress
orf19.2369	ORC5	+
orf19.2381		+	+	Protein of unknown function; possibly an essential gene, disruptants not obtained by UAU1 method; no domains
orf19.2389	SLD2	+		Single-stranded DNA origin-binding and annealing protein; required for initiation of DNA replication; phosphorylated in S phase by cyclin-dependent kinases (Cdks), promoting origin binding, DNA replication and Dpb11p complex formation; component of the preloading complex; binds the Mcm2-7p complex to prevent inappropriate Mcm2-7p interaction with the GINS complex in G1; required for S phase check…
orf19.2397	TNA1	+		High affinity nicotinic acid plasma membrane permease; responsible for uptake of low levels of nicotinic acid; expression of the gene increases in the absence of extracellular nicotinic acid or para-aminobenzoate (PABA)
orf19.2400	SQS1	+		Protein that stimulates the ATPase and helicase activities of Prp43p; acts with Prp43p to stimulate 18s rRNA maturation by Nob1p; overexpression antagonizes the suppression of splicing defects by spp382 mutants; component of pre-ribosomal particles; relocalizes from nucleus to nucleolus upon DNA replication stress
orf19.2416.1	MLC1	+		Microtubule-dependent localized protein; at Spitzenkorper and cytokinetic ring in hyphae; cell-cycle dependent localization to tip polarisome, bud neck in yeast and pseudohyphae
orf19.267	NET1	+	+	Core subunit of the RENT complex; involved in nucleolar silencing and telophase exit; stimulates transcription by RNA polymerase I and regulates nucleolar structure
orf19.2672	NCP1	+		NADPH-cytochrome P450 reductase, acts with Erg11p in sterol 14 alpha-demethylation in ergosterol biosynthesis
orf19.2684	SLK19	+	+	SMC_N Superfamily domain involved in Chromosome segregation ATPase [Cell cycle control, cell division, chromosome partitioning]
orf19.272	FAA21	+		Predicted acyl CoA synthetase; upregulated upon phagocytosis; transcript regulated by Nrg1 and Mig1
orf19.2826		+	+	No domains
orf19.2827	NDC80	+	+	Component of the kinetochore-associated Ndc80 complex; conserved coiled-coil protein involved in chromosome segregation, spindle checkpoint activity, and kinetochore assembly and clustering; evolutionarily conserved; complex members include Ndc80p, Nuf2p, Scp24p, and Spc25p; modified by sumoylation
orf19.2909	ERG26	+
orf19.3000	ORC1	+	+
orf19.3040	EHT1	+		Putative acyl-coenzymeA:ethanol O-acyltransferase; regulated by Sef1, Sfu1, and Hap43
orf19.3091		+		No domains
orf19.3221	CPA2	+		Putative arginine-specific carbamoylphosphate synthetase
orf19.3231	CDC27	+		Putative ubiquitin-protein ligase; periodic mRNA expression, peak at cell-cycle S/G2 phase; Subunit of the Anaphase-Promoting Complex/Cyclosome (APC/C)
orf19.3240	ERG27	+
orf19.3252	DAL81	+		Zn(II)2Cys6 transcription factor; ortholog of S. cerevisiae Dal81, involved in the regulation of nitrogen-degradation genes; required for yeast cell adherence to silicone substrate
orf19.3289	ORC6	+
orf19.3296		+		No domains
orf19.3311	IFD3	+		Putative aldo/keto reductase; Mig1-regulated
orf19.3356	ESP1	+		Putative caspase-like cysteine protease; mutation confers increased sensitivity to nocodazole; periodic mRNA expression, peak at cell-cycle S/G2 phase; mRNA binds She3; Separase, a caspase-like cysteine protease; promotes sister chromatid separation by mediating dissociation of the cohesin Scc1p from chromatin; inhibits protein phosphatase 2A-Cdc55p to promote mitotic exit
orf19.3362;orf19.2671		+		Has domain(s) with predicted flavin adenine dinucleotide binding, oxidoreductase activity and role in oxidation-reduction process
orf19.3474	IPL1		+	Putative Aurora kinase; Hap43-induced
orf19.3477	PUS1	+		Putative pseudouridine synthase; predicted role in snRNA pseudouridine synthesis, tRNA pseudouridine synthesis
orf19.3507	MCR1	+		NADH-cytochrome-b5 reductase; soluble in hyphae
orf19.3535	CSI2	+		Protein of unknown function; green fluorescent protein (GFP)- fusion protein localizes to the mother side of the bud neck and the vacuole
orf19.3551	DAD2	+	+	Essential subunit of the Dam1 (DASH) complex, which acts in chromosome segregation by coupling kinetochores to spindle microtubules
orf19.3561	CDC7	+	+	Catalytic subunit of Dbf4p-regulated serine/threonine protein kinase; negative regulator of hyphal development; cell-cycle regulated periodic mRNA expression
orf19.3684	SPS19	+		Putative oxidoreductase
orf19.3707	YHB1	+		Nitric oxide dioxygenase; acts in nitric oxide scavenging/detoxification; role in virulence in mouse; transcript activated by NO, macrophage interaction; Hap43, hypha repressed; mRNA binds She3
orf19.3733	IDP2	+		Isocitrate dehydrogenase; white-opaque switch regulated; morphology-regulation by Ssn6; protein in exponential and stationary phase yeast; Hap43-repressed; Spider biofilm repressed by Bcr1, Tec1, Ndt80, Rob1, Brg1; Spider biofilm induced
orf19.3788	SPC34	+	+	Subunit of the Dam1 (DASH) complex, which acts in chromosome segregation by coupling kinetochores to spindle microtubules
orf19.3809	BAS1	+		Putative Myb-like transcription factor; ortholog S. cerevisiae Bas1, a regulator of purine biosynthetic genes; mutant exhibits adenine auxotrophy and abnormal colony morphology
orf19.3823	ZDS1	+		Protein with a role in regulating Swe1p-dependent polarized growth; involved in maintaining Cdc55p in the cytoplasm where it promotes mitotic entry; involved in mitotic exit through Cdc14p regulation; interacts with silencing proteins at telomeres; has a role in Bcy1p localization; implicated in mRNA nuclear export
orf19.384	YPL247C	+		Putative protein of unknown function; green fluorescent protein (GFP)-fusion protein localizes to the cytoplasm and nucleus; similar to the petunia WD repeat protein an11; overexpression causes a cell cycle delay or arrest
orf19.3856	CDC28	+		Cyclin-dependent protein kinase; interacts with regulatory subunit Cyb1; determination of cell morphology during the cell cycle
orf19.3871	DAD3	+		Subunit of the Dam1 (DASH) complex, which acts in chromosome segregation by coupling kinetochores to spindle microtubules
orf19.3954	PSD2	+		Ortholog(s) have phosphatidylserine decarboxylase activity, role in phosphatidylcholine biosynthetic process and cell division site, cytosol, endosome localization
orf19.4013	YHR045W	+		Putative protein of unknown function; possible role in iron metabolism and/or amino acid and carbohydrate metabolism; green fluorescent protein (GFP)-fusion protein localizes to the endoplasmic reticulum
orf19.4043	SLM1	+		Phosphoinositide PI4,5P(2) binding protein, forms a complex with Slm2p; acts downstream of Mss4p in a pathway regulating actin cytoskeleton organization in response to stress; TORC2 complex substrate and effector; protein abundance increases in response to DNA replication stress; SLM1 has a paralog, SLM2, that arose from the whole genome duplication
orf19.406	ERG1	+
orf19.4101		+		No domains
orf19.4192	CDC14	+	+
orf19.4208	RAD52	+	+	Required for homologous DNA recombination, repair of UV- or MMS-damaged DNA, telomere length, UV-induced LOH; constitutive expression, MMS-induced; weakly complements S. cerevisiae rad52 mutant
orf19.4221	ORC4	+	+
orf19.427	RIF1	+	+	Ortholog(s) have telomeric DNA binding activity, role in DNA double-strand break processing, DNA replication initiation, chromatin silencing at silent mating-type cassette, telomere capping and shelterin complex localization
orf19.4275	RAD9	+	+	DNA damage-dependent checkpoint protein; involved in regulation of DNA-damage-induced filamentous growth
orf19.4311	YNK1	+		Nucleoside diphosphate kinase (NDP kinase)
orf19.4435	STU1	+	+	Ortholog(s) have structural constituent of cytoskeleton activity, role in microtubule nucleation and spindle pole body localization
orf19.4473	SPC19	+	+	Essential subunit of the Dam1 (DASH) complex, which acts in chromosome segregation by coupling kinetochores to spindle microtubules
orf19.4675	ASK1	+	+	Essential subunit of the Dam1 (DASH) complex, which acts in chromosome segregation by coupling kinetochores to spindle microtubules
orf19.4716	GDH3	+		NADP-glutamate dehydrogenase; Nrg1, Plc1 regulated
orf19.4777	DAK2	+		Putative dihydroxyacetone kinase; repressed by yeast-hypha switch
orf19.4837	DAM1	+	+	Essential subunit of the Dam1 (DASH) complex, which acts in chromosome segregation by coupling kinetochores to spindle microtubules
orf19.4988	SAE2	+	+	S. cerevisiae ortholog Sae2 is an endonuclease that processes hairpin DNA structures with the MRX complex, involved in meiotic and mitotic double-strand break repair; upregulated in a cyr1 null mutant
orf19.5166	DBF4	+	+
orf19.520		+		No domains
orf19.5246		+		No domains
orf19.5276	THP1	+		Putative nuclear pore-associated protein; Hap43p-induced gene; induced upon low-level peroxide stress; possibly an essential gene, disruptants not obtained by UAU1 method
orf19.5358	ORC2	+	+
orf19.5389	FKH2	+	+	Forkhead transcription factor; morphogenesis regulator; required for wild-type hyphal transcription, cell separation, and for virulence in cell culture
orf19.5437	RHR2	+		Glycerol 3-phosphatase; roles in osmotic tolerance, glycerol accumulation in response to salt; Spider/flow model biofilm induced; regulated by macrophage, stress, yeast-hyphal switch, pheromone, Gcn4, Hog1, Nrg1, Tup1
orf19.5491		+	+	ADIP domain Afadin- and alpha -actinin-Binding; This family is found in mammals where it is localized at cell-cell adherens junctions, and in Sch. pombe and other fungi where it anchors spindle-pole bodies to spindle microtubules. It is a coiled-coil structure, and in pombe, it is required for anchoring the minus end of spindle microtubules to the centrosome equivalent, the spindle-pole body
orf19.5518		+	+	No domains
orf19.557		+		No domains
orf19.5614	RNH1		+	Putative ribonuclease H1
orf19.580	RTC4	+		Protein of unknown function; mutants are viable
orf19.5825	NCB2		+	Beta subunit of NC2, heterodimeric regulator of transcription; activates CDR1 transcription
orf19.6010	CDC5	+	+	Polo-like kinase; member of conserved Mcm1 regulon; depletion causes defects in spindle elongation and Cdc35-dependent filamentation
orf19.6011	SIN3	+		Protein similar to S. cerevisiae Sin3p (transcriptional corepressor involved in histone deacetylase recruitment); has paired amphipathic helix PAH1 domain; interacts with ScOpi1p, not CaOpi1p; transposon mutation affects filamentous growth
orf19.6026	ERG2	+
orf19.6030		+		No domains
orf19.6049	SLI15	+	+	Subunit of the conserved chromosomal passenger complex (CPC); complex regulates kinetochore-microtubule attachments, activation of the spindle tension checkpoint, and mitotic spindle disassembly; other complex members are Ipl1p, Bir1p, and Nbl1p
orf19.6124	ACE2	+	+	Transcription factor; similar to S. cerevisiae Ace2 and Swi5; regulates morphogenesis, cell separation, adherence, virulence in a mice; mutant is hyperfilamentous
orf19.6155	CDC9	+		DNA ligase I found in nucleus and mitochondria; essential enzyme that joins Okazaki fragments during DNA replication; also acts in ribonucleotide excision repair, base excision repair, and recombination; DNA ligase I mutants trigger ubiquitination of PCNA at K107, facilitating Rad59p-mediated bypass of unligated Okazaki fragments; human homolog LIG1 can complement yeast cdc9 temperature-sensitive…
orf19.6234	IPI3		+	Putative U2 snRNP component
orf19.6254	ANT1	+		Peroxisomal adenine nucleotide transporter; role in beta-oxidation of medium-chain fatty acid and peroxisome proliferation;
orf19.6257	GLT1	+		Putative glutamate synthase; regulated by Sef1, Sfu1, and Hap43
orf19.6291	FUN30	+		Ortholog(s) have DNA binding, DNA-dependent ATPase activity, chromatin binding activity
orf19.638	FDH1	+		Formate dehydrogenase; oxidizes formate to CO2; Mig1 regulated; induced by macrophages; fluconazole-repressed; repressed by Efg1 in yeast, not hyphal conditions
orf19.6385	ACO1	+		Aconitase; induced in high iron; 2 upstream CCAAT motifs; amino acid starvation (3-AT), amphotericin B, phagocytosis, farnesol induced; Hap43, fluconazole-repressed; Gcn4-regulated
orf19.6408	YDJ1		+	Putative DnaJ-like heat shock/chaperone
orf19.643	BIR1		+	Subunit of chromosomal passenger complex (CPC); CPC is comprised of Ipl1p-Sli15p-Bir1p-Nbl1p and regulates chromosome segregation; required for chromosome bi-orientation and for spindle assembly checkpoint activation upon reduced sister kinetochore tension; relative distribution to shortened microtubules increases upon DNA replication stress; sumoylated in an Mms21p-dependent manner; human surviv…
orf19.6443	DCI1	+		Protein with an enoyl-CoA hydratase related domain
orf19.6496	TRS33	+		Putative TRAPP complex subunit; constitutive expression independent of MTL or white-opaque status
orf19.652	YEN1	+	+	Holliday junction resolvase; promotes template switching during break-induced replication (BIR), causing non-reciprocal translocations (NRTs); localization is cell-cycle dependent and regulated by Cdc28p phosphorylation; homolog of human GEN1; similar to S. cerevisiae endonuclease Rth1p
orf19.6536	IQG1	+		Actomyosin ring component at bud neck; cell-cycle regulated ser phosphorylation at CDK sites regulate association with Bni1/Bnr1, Iqg1 degradation, and ring disassembly; mutation causes cytokinetic defects
orf19.658	GIN1	+	+	Protein involved in regulation of DNA-damage-induced filamentous growth; putative component of DNA replication checkpoint; ortholog of S. cerevisiae Mrc1p, an S-phase checkpoint protein
orf19.6583		+	+	No domains
orf19.6596	YJL068C	+		Putative esterase; possibly transcriptionally regulated by Tac1; induced by Mnl1 under weak acid stress; protein present in exponential and stationary growth phase yeast cultures
orf19.6610	STU2	+		Microtubule-associated protein (MAP) of the XMAP215/Dis1 family; regulates microtubule dynamics during spindle orientation and metaphase chromosome alignment; interacts with spindle pole body component Spc72p
orf19.6837	FMA1	+		Putative oxidoreductase
orf19.6868	GRE24	+		Putative NADPH-dependent methylglyoxal reductase; homozygous transposon insertion causes decreased colony wrinkling under filamentous growth-inducing conditions, but does not block true hyphal formation in liquid media
orf19.6882	OSM1	+		Putative flavoprotein subunit of fumarate reductase
orf19.6942	ORC3	+	+
orf19.7060		+		No domains
orf19.7185	HAT2	+		Subunit of the Hat1p-Hat2p histone acetyltransferase complex; required for high affinity binding of the complex to free histone H4, thereby enhancing Hat1p activity; similar to human RbAp46 and 48; has a role in telomeric silencing
orf19.7288	ACD99	+		Protein with predicted oxidoreductase and dehydrogenase domains
orf19.7306	YPR127W	+		Aldo-keto reductase; increased transcript associated with MDR1 overexpression, benomyl or long-term fluconazole treatment; overexpression does not affect drug or oxidative stress sensitivity; stationary phase enriched
orf19.7406		+		No domains
orf19.7469	ARG1	+		Argininosuccinate synthase; arginine synthesis; Gcn4, Rim101 regulated
orf19.7663	CSM1	+		Putative component of the monopolin complex with role in rDNA silencing, homologous chromosome segregation, protein localization to nucleolar rDNA repeats
orf19.771	LPG20	+		Aldo-keto reductase family protein; similar to aryl alcohol dehydrogenases
orf19.826	MED1	+		RNA polymerase II mediator complex subunit; RNA polymerase II transcription cofactor
orf19.926	EXO1	+		Putative exodeoxyribonuclease; cell-cycle regulated periodic mRNA expression
