# Supplementary material for: Proteins that physically interact with the phosphatase Cdc14 in Candida albicans have diverse roles in the cell cycle
Source: Sci Rep. 2019 Apr 18;9:6258. doi: 10.1038/s41598-019-42530-1 (PMC6472416; doi:10.1038/s41598-019-42530-1)
Supplement: Supplementary file 5 — Dataset 5 [file 41598_2019_42530_MOESM5_ESM.zip › Zip/code/ca_sp_homologs.txt]

# File name: C_albicans_SC5314_S_pombe_orthologs.txt
# Organism: Candida albicans SC5314
# Genome version: A22-s07-m01-r18
# Date created: Thu Jan 19 13:53:26 2017
# Created by: The Candida Genome Database (http://www.candidagenome.org/)
# Contact Email: candida-curator AT lists DOT stanford DOT edu
# Funding: NIDCR at US NIH, grant number 1-R01-DE015873-01
#
CR_07050C_A	URA2	CAL0000196578	SPAC22G7.06c	ura1	SPAC22G7.06c
C1_06550W_A	GLT1	CAL0000182870	SPAPB1E7.07	glt1	SPAPB1E7.07
CR_00640W_A	ACC1	CAL0000198598	SPAC56E4.04c	cut6	SPAC56E4.04c
C4_00970C_A	MDN1	CAL0000174407	SPCC737.08	mdn1	SPCC737.08
C2_07330W_A	TOR1	CAL0000187577	SPBC216.07c	tor2	SPBC216.07c
C6_01320W_A	TRA1	CAL0000175793	SPBP16F5.03c	tra1	SPBP16F5.03c
C3_04830C_A	FAS2	CAL0000182497	SPAC4A8.11c	fas2	SPAC4A8.11c
CR_10680W_A	RPO21	CAL0000175853	SPBC28F2.12	rpb1	SPBC28F2.12
C1_02420C_A	GSC1	CAL0000176780	SPCC1840.02c	bgs4	SPCC1840.02c
C5_00190C_A	FAS1	CAL0000183162	SPAC926.09c	fas1	SPAC926.09c
CR_07000C_A	POL2	CAL0000195005	SPBC25H2.13c	cdc20	SPBC25H2.13c
C5_04920C_A		CAL0000181614	SPBC13G1.10c	mug81	SPBC13G1.10c
C1_01590C_A		CAL0000182792	SPAC23G3.01	rpb2	SPAC23G3.01
C6_02120W_A	CHC1	CAL0000192308	SPAC26A3.05	chc1	SPAC26A3.05
CR_05550C_A		CAL0000190208	SPAC4G9.08c	rpc2	SPAC4G9.08c
C4_07060W_A		CAL0000190107	SPBC651.08c	rpc1	SPBC651.08c
C1_10670C_A	RPA190	CAL0000187313	SPBC4C3.05c	nuc1	SPBC4C3.05c
C7_00570W_A	RPA135	CAL0000201405	SPBP23A10.07	rpa2	SPBP23A10.07
C2_04500W_A		CAL0000194262	SPBC1826.01c	mot1	SPBC1826.01c
CR_01330W_A	CPA2	CAL0000195469	SPBC215.08c	arg4	SPBC215.08c
C4_03940C_A	PYC2	CAL0000188525	SPBC17G9.11c	pyr1	SPBC17G9.11c
C4_00890W_A	ARO1	CAL0000177892	SPAC1834.02	aro1	SPAC1834.02
C1_02820W_A	LYS2	CAL0000183678	SPAP7G5.04c	lys1	SPAP7G5.04c
CR_04740C_A	ADE6	CAL0000175495	SPAC6F12.10c	ade3	SPAC6F12.10c
C2_03100W_A	EFT2	CAL0000189676	SPAC513.01c	eft201	SPAC513.01c
C2_03100W_A	EFT2	CAL0000189676	SPCP31B10.07	eft202	SPCP31B10.07
C6_04520W_A	ILS1	CAL0000188404	SPBC8D2.06	irs1	SPBC8D2.06
C3_07230W_A		CAL0000194034	SPBC887.12	SPBC887.12	SPBC887.12
C5_01580C_A	CEF3	CAL0000190871	SPCC417.08	tef3	SPCC417.08
C4_06600W_A	TOP2	CAL0000175071	SPBC1A4.03c	top2	SPBC1A4.03c
C3_00720W_A	PMA1	CAL0000187161	SPAC1071.10c	pma1	SPAC1071.10c
CR_04240C_A		CAL0000178904	SPAC20G8.09c	nat10	SPAC20G8.09c
C7_02790C_A	POL3	CAL0000185849	SPBC336.04	cdc6	SPBC336.04
C1_10790W_A	CDC48	CAL0000177910	SPAC1565.08	cdc48	SPAC1565.08
C2_03160C_A	RNR1	CAL0000199428	SPAC1F7.05	cdc22	SPAC1F7.05
C6_03840C_A	SNQ2	CAL0000187456	SPCC18B5.01c	bfr1	SPCC18B5.01c
C7_03400C_A		CAL0000198236	SPAC6F12.16c	mtr4	SPAC6F12.16c
C1_03360W_A		CAL0000187175	SPAC3G6.01	hrp3	SPAC3G6.01
C3_00880W_A	KGD1	CAL0000193211	SPBC3H7.03c	kgd1	SPBC3H7.03c
C2_06640C_A	VAS1	CAL0000181624	SPBC1709.02c	vrs1	SPBC1709.02c
C7_02330W_A	YCF1	CAL0000179549	SPAC3F10.11c	abc2	SPAC3F10.11c
C3_06500W_A	UBA1	CAL0000188696	SPBC1604.21c	ptr3	SPBC1604.21c
C2_02990C_A	HYU1	CAL0000190727	SPAC11D3.15	SPAC11D3.15	SPAC11D3.15
C4_06060W_A	VPS13	CAL0000187466	SPBC21C3.01c	vps1301	SPBC21C3.01c
C6_03720W_A	ALA1	CAL0000182169	SPAC23C11.09	ala1	SPAC23C11.09
CR_00520C_A	CRM1	CAL0000197974	SPAC1805.17	crm1	SPAC1805.17
C4_05100C_A	MYO5	CAL0000199209	SPBC146.13c	myo1	SPBC146.13c
C2_06170C_A	ECM17	CAL0000177258	SPAC10F6.01c	sir1	SPAC10F6.01c
C2_06540C_A	SPF1	CAL0000181174	SPACUNK4.07c	cta4	SPACUNK4.07c
CR_01690C_A	CDC60	CAL0000201312	SPAC26F1.13c	lrs1	SPAC26F1.13c
C3_01720C_A		CAL0000197947	SPBPJ4664.04	cop1	SPBPJ4664.04
C2_10550C_A	GCN1	CAL0000192579	SPAC18G6.05c	gcn1	SPAC18G6.05c
C5_00570W_A		CAL0000173967	SPAC24B11.12c	SPAC24B11.12c	SPAC24B11.12c
C7_00050C_A	RAD3	CAL0000192893	SPAC1D4.12	rad15	SPAC1D4.12
C2_03180C_A	TOM1	CAL0000176024	SPAC19D5.04	ptr1	SPAC19D5.04
CR_08210C_A	ACO1	CAL0000182282	SPAC24C9.06c	aco1	SPAC24C9.06c
CR_02970C_A		CAL0000180210	SPAC17A5.06	ptr8	SPAC17A5.06
CR_07010W_A	MIS11	CAL0000181460	SPBC839.16	thf1	SPBC839.16
CR_05790C_A	ACO2	CAL0000193227	SPBP4H10.15	aco2	SPBP4H10.15
C2_08500W_A	RSP5	CAL0000178037	SPAC11G7.02	pub1	SPAC11G7.02
C1_05460W_A	KOG1	CAL0000176926	SPAC57A7.11	mip1	SPAC57A7.11
C3_04820C_A	SEC7	CAL0000201823	SPAC30.01c	sec72	SPAC30.01c
C3_01560W_A		CAL0000191988	SPBC16H5.10c	prp43	SPBC16H5.10c
C2_02490C_A		CAL0000199066	SPCC1672.11c	SPCC1672.11c	SPCC1672.11c
C1_04300C_A	SSA2	CAL0000184853	SPAC13G7.02c	ssa1	SPAC13G7.02c
CR_04720C_A		CAL0000196418	SPAC29B12.01	ino80	SPAC29B12.01
C1_08400C_A	GCV2	CAL0000198461	SPAC13G6.06c	gcv2	SPAC13G6.06c
C1_12550C_A	CDC54	CAL0000176876	SPCC16A11.17	mcm4	SPCC16A11.17
C2_02100W_A	SNF2	CAL0000176922	SPAC1250.01	snf21	SPAC1250.01
C1_04630C_A		CAL0000188465	SPAC6C3.06c	SPAC6C3.06c	SPAC6C3.06c
C3_01000W_A	BMS1	CAL0000199005	SPBC31E1.06	bms1	SPBC31E1.06
C1_13780W_A	MYO2	CAL0000190717	SPCC1919.10c	myo52	SPCC1919.10c
C6_03430C_A		CAL0000184041	SPAC56F8.02	SPAC56F8.02	SPAC56F8.02
C7_00320C_A	PMR1	CAL0000190296	SPBC31E1.02c	pmr1	SPBC31E1.02c
C1_12350W_A		CAL0000184500	SPBC26H8.10	dis3	SPBC26H8.10
C4_03110W_A		CAL0000200114	SPAC821.13c	dnf1	SPAC821.13c
C7_02030W_A	HSP90	CAL0000201062	SPAC926.04c	hsp90	SPAC926.04c
C2_07560W_A	SWR1	CAL0000190429	SPAC11E3.01c	swr1	SPAC11E3.01c
C4_02360W_A	AMS1	CAL0000179816	SPAC513.05	ams1	SPAC513.05
C1_13420C_A	KEM1	CAL0000192354	SPAC17A5.14	exo2	SPAC17A5.14
CR_08570W_A	SKI2	CAL0000185019	SPCC550.03c	ski2	SPCC550.03c
CR_02110W_A	MCM6	CAL0000192979	SPBC211.04c	mcm6	SPBC211.04c
C2_02540W_A		CAL0000188474	SPCC1183.07	rrp5	SPCC1183.07
C2_01670C_A	STT3	CAL0000175183	SPBC1271.02	stt3	SPBC1271.02
C2_03390C_A	HSP78	CAL0000189244	SPBC4F6.17c	hsp78	SPBC4F6.17c
CR_01620C_A	MET6	CAL0000186137	SPAC9.09	met26	SPAC9.09
CR_08250C_A	HSP104	CAL0000200274	SPBC16D10.08c	hsp104	SPBC16D10.08c
CR_03830C_A	MCM2	CAL0000193282	SPBC4.04c	mcm2	SPBC4.04c
C5_00500W_A	NAM7	CAL0000189066	SPAC16C9.06c	upf1	SPAC16C9.06c
C4_06760W_A	GUT2	CAL0000181855	SPCC1223.03c	gut2	SPCC1223.03c
CR_00800C_A	PWP2	CAL0000174443	SPBC713.04c	pwp2	SPBC713.04c
C3_01630W_A	TFP1	CAL0000187512	SPAC343.05	vma1	SPAC343.05
C1_00390W_A	ENA2	CAL0000188030	SPBC839.06	cta3	SPBC839.06
C2_07380W_A	SSC1	CAL0000178007	SPAC664.11	ssc1	SPAC664.11
C2_08560W_A	SMC2	CAL0000192877	SPBP4H10.06c	cut14	SPBP4H10.06c
CR_07910C_A		CAL0000189079	SPCP25A2.02c	rhp26	SPCP25A2.02c
C1_05260C_A	SDH1	CAL0000178926	SPAC1556.02c	sdh1	SPAC1556.02c
C7_01800C_A	PFK2	CAL0000190617	SPBC16H5.02	pfk1	SPBC16H5.02
C1_13300C_A	RPN1	CAL0000177742	SPBP19A11.03c	mts4	SPBP19A11.03c
C1_13060C_A		CAL0000175777	SPBC1306.01c	mef1	SPBC1306.01c
CR_09370W_A	ELF1	CAL0000177541	SPAC3C7.08c	elf1	SPAC3C7.08c
C2_01530C_A		CAL0000191648	SPCC553.02	qns1	SPCC553.02
C1_03350C_A	RLI1	CAL0000178640	SPBC14F5.06	rli1	SPBC14F5.06
CR_00360C_A	LEU1	CAL0000187273	SPAC9E9.03	leu2	SPAC9E9.03
C3_04470W_A	PKC1	CAL0000201435	SPBC12D12.04c	pck2	SPBC12D12.04c
C5_01210W_A	VPS1	CAL0000198753	SPAC767.01c	vps1	SPAC767.01c
C5_00110C_A	THS1	CAL0000177380	SPBC25H2.02	trs1	SPBC25H2.02
C1_01100W_A	CCH1	CAL0000177769	SPAC6F6.01	cch1	SPAC6F6.01
C3_04300C_A	POL1	CAL0000174261	SPAC3H5.06c	pol1	SPAC3H5.06c
C4_06110C_A	TRP5	CAL0000186632	SPAC19A8.15	trp2	SPAC19A8.15
C1_07890C_A	ADE5,7	CAL0000199243	SPBC405.01	ade1	SPBC405.01
C3_06060W_A	ELP3	CAL0000193262	SPAC29A4.20	elp3	SPAC29A4.20
C1_09290C_A	ARG5,6	CAL0000175409	SPAC4G9.09c	arg11	SPAC4G9.09c
C2_01120W_A	KAR2	CAL0000199653	SPAC22A12.15c	bip1	SPAC22A12.15c
C4_04410C_A	LYS4	CAL0000195924	SPAC343.16	lys2	SPAC343.16
C2_07900W_A	GDH2	CAL0000201467	SPCC132.04c	gdh2	SPCC132.04c
C1_08090C_A	FUN12	CAL0000190309	SPAC56F8.03	tif52	SPAC56F8.03
C2_09020W_A	CDC47	CAL0000195352	SPBC25D12.03c	mcm7	SPBC25D12.03c
C2_06250C_A	CDC46	CAL0000182764	SPAC1B2.05	mcm5	SPAC1B2.05
C4_05690W_A	SEC23	CAL0000192101	SPCC31H12.07	sec231	SPCC31H12.07
CR_04380C_A	SEC26	CAL0000198602	SPBC146.14c	sec26	SPBC146.14c
CR_04090C_A	ADE17	CAL0000191899	SPCPB16A4.03c	ade10	SPCPB16A4.03c
C5_02120C_A	RIX7	CAL0000179059	SPBC16E9.10c	rix7	SPBC16E9.10c
C1_08560W_A	TCP1	CAL0000181702	SPBC12D12.03	cct1	SPBC12D12.03
C4_06500W_A	CDC68	CAL0000198046	SPBP8B7.19	spt16	SPBP8B7.19
C2_00410C_A		CAL0000195316	SPAPB1A10.06c	SPAPB1A10.06c	SPAPB1A10.06c
C6_01550C_A		CAL0000176297	SPCC24B10.22	pog1	SPCC24B10.22
C3_02700W_A	SMC3	CAL0000193720	SPAC10F6.09c	psm3	SPAC10F6.09c
CR_05780W_A	VMA2	CAL0000199755	SPAC637.05c	vma2	SPAC637.05c
CR_08090W_A	SSB1	CAL0000194973	SPBC1709.05	sks2	SPBC1709.05
C1_02150W_A	GAL10	CAL0000174041	SPBPB2B2.12c	gal10	SPBPB2B2.12c
C5_00300C_A	SMC4	CAL0000183293	SPBC146.03c	cut3	SPBC146.03c
CR_07090W_A	STT4	CAL0000198621	SPBC577.06c	stt4	SPBC577.06c
C1_02810W_A	RAD16	CAL0000195175	SPCC330.01c	rhp16	SPCC330.01c
C1_13170C_A	MSH6	CAL0000192796	SPCC285.16c	msh6	SPCC285.16c
C2_08370C_A	TEF1	CAL0000196936	SPAC23A1.10	tef102	SPAC23A1.10
C2_08370C_A	TEF1	CAL0000196936	SPBC839.15c	tef103	SPBC839.15c
C2_08370C_A	TEF1	CAL0000196936	SPCC794.09c	tef101	SPCC794.09c
C1_04610W_A	ATP1	CAL0000188156	SPAC14C4.14	atp1	SPAC14C4.14
C1_05290W_A	GRS1	CAL0000176302	SPAC3F10.03	grs1	SPAC3F10.03
C3_01200W_A	UTP20	CAL0000198643	SPBC56F2.04	utp20	SPBC56F2.04
C3_02280C_A	GFA1	CAL0000176261	SPBC12C2.11	SPBC12C2.11	SPBC12C2.11
C1_00480C_A	GCN20	CAL0000181616	SPBC29A3.09c	gcn20	SPBC29A3.09c
C1_07140C_A	RIA1	CAL0000176174	SPCC553.08c	ria1	SPCC553.08c
C5_04570C_A	URA7	CAL0000193754	SPAC10F6.03c	cts1	SPAC10F6.03c
C3_01820W_A		CAL0000185978	SPBC1683.04	SPBC1683.04	SPBC1683.04
C1_11590W_A	PLD1	CAL0000189670	SPAC2F7.16c	pld1	SPAC2F7.16c
C2_07350W_A	MCM3	CAL0000199452	SPCC1682.02c	mcm3	SPCC1682.02c
C1_04290C_A	ACS2	CAL0000197968	SPCC191.02c	acs1	SPCC191.02c
C2_07310W_A	CCT5	CAL0000189768	SPAC1420.02c	cct5	SPAC1420.02c
C5_04700C_A	MES1	CAL0000178172	SPBC17A3.04c	rar1	SPBC17A3.04c
C5_05120W_A	CCT3	CAL0000198447	SPBC1A4.08c	cct3	SPBC1A4.08c
C2_03120W_A	AMO1	CAL0000190857	SPAC2E1P3.04	cao1	SPAC2E1P3.04
C5_01690C_A	CCT7	CAL0000187631	SPBC25H2.12c	cct7	SPBC25H2.12c
C1_08320W_A	TKL1	CAL0000174068	SPBC2G5.05	SPBC2G5.05	SPBC2G5.05
C4_00270W_A	ATP2	CAL0000193508	SPAC222.12c	atp2	SPAC222.12c
C2_09060C_A	ASN1	CAL0000188342	SPBC119.10	asn1	SPBC119.10
C7_00550C_A	GLN4	CAL0000198388	SPBC342.02	qrs1	SPBC342.02
C3_05520C_A	DNM1	CAL0000174679	SPBC12C2.08	dnm1	SPBC12C2.08
C7_00620W_A	GUS1	CAL0000193213	SPAC17A5.15c	gus1	SPAC17A5.15c
C2_07470W_A	YCS4	CAL0000201859	SPBC776.13	cnd1	SPBC776.13
C7_03660C_A		CAL0000176548	SPBC19C7.06	prs1	SPBC19C7.06
C3_07410C_A	KRS1	CAL0000185145	SPBC17G9.03c	krs1	SPBC17G9.03c
C5_01650C_A	MYO1	CAL0000200546	SPAC4A8.05c	myp2	SPAC4A8.05c
C1_10290W_A	GCA1	CAL0000192588	SPAC1039.11c	gto1	SPAC1039.11c
C1_08110W_A		CAL0000200179	SPCC1840.03	sal3	SPCC1840.03
C2_03360W_A		CAL0000182731	SPBC106.04	ada1	SPBC106.04
C1_08740C_A	SEC24	CAL0000196446	SPAC22F8.08	sec24	SPAC22F8.08
CR_06490C_A	HSP60	CAL0000174464	SPAC12G12.04	mcp60	SPAC12G12.04
C1_00990C_A	NMA111	CAL0000176472	SPAC23G3.12c	htr12	SPAC23G3.12c
CR_03680C_A	SMC1	CAL0000179192	SPBC29A10.04	psm1	SPBC29A10.04
C3_02320W_A	ILV2	CAL0000198378	SPBP35G2.07	ilv1	SPBP35G2.07
CR_06340C_A	PGI1	CAL0000197690	SPBC1604.05	pgi1	SPBC1604.05
C3_01250W_A	PMC1	CAL0000196416	SPAPB2B4.04c	pmc1	SPAPB2B4.04c
C6_02730W_A	SAC6	CAL0000191261	SPBC1778.06c	fim1	SPBC1778.06c
C4_01080W_A	RAT1	CAL0000180194	SPAC26A3.12c	dhp1	SPAC26A3.12c
C1_04400C_A	APE2	CAL0000186164	SPBC1921.05	tma108	SPBC1921.05
CR_02020C_A	OPT1	CAL0000194963	SPBC29B5.02c	isp4	SPBC29B5.02c
CR_08300C_A		CAL0000194621	SPCC4B3.04c	nte1	SPCC4B3.04c
C6_02260C_A	SEC27	CAL0000201645	SPBC16C6.13c	sec27	SPBC16C6.13c
C1_12050W_A	RPN2	CAL0000182505	SPBC17D11.07c	rpn2	SPBC17D11.07c
C5_04750C_A	HAS1	CAL0000175982	SPAC1F7.02c	has1	SPAC1F7.02c
C1_09490C_A	GUA1	CAL0000179678	SPAP7G5.02c	gua2	SPAP7G5.02c
C6_04160C_A	SPB1	CAL0000201177	SPAC1687.11	spb1	SPAC1687.11
C2_08140C_A	PHM7	CAL0000191215	SPAC24H6.13	SPAC24H6.13	SPAC24H6.13
C4_03360C_A	VTC4	CAL0000190595	SPCC1322.14c	vtc4	SPCC1322.14c
C5_05410C_A	ILV3	CAL0000180914	SPAC17G8.06c	SPAC17G8.06c	SPAC17G8.06c
C6_00950C_A	TOP1	CAL0000177495	SPBC1703.14c	top1	SPBC1703.14c
CR_00560W_A	NTH1	CAL0000200632	SPBC660.07	ntp1	SPBC660.07
CR_06150C_A	ADE13	CAL0000175023	SPBC14F5.09c	ade8	SPBC14F5.09c
C3_06030W_A	NOG1	CAL0000194572	SPBC651.01c	nog1	SPBC651.01c
CR_09020C_A	CHS2	CAL0000189212	SPAC13G6.12c	chs1	SPAC13G6.12c
C4_05240C_A	VPH1	CAL0000191982	SPAC16E8.07c	vph1	SPAC16E8.07c
CR_01290C_A	CWH43	CAL0000195009	SPAC589.12	cwh43	SPAC589.12
C1_05240C_A	RPT1	CAL0000180078	SPBC16C6.07c	rpt1	SPBC16C6.07c
C6_04210C_A	ATM1	CAL0000178930	SPAC15A10.01	atm1	SPAC15A10.01
C5_02170C_A	GCD11	CAL0000197613	SPBC17G9.09	tif213	SPBC17G9.09
C1_00710C_A	TUB2	CAL0000176403	SPBC26H8.07c	nda3	SPBC26H8.07c
C2_06230W_A		CAL0000178545	SPAC17G6.16c	ysh1	SPAC17G6.16c
C1_00640C_A	RPO41	CAL0000185076	SPAC26H5.12	rpo41	SPAC26H5.12
C1_13030C_A		CAL0000188986	SPAC29E6.06c	SPAC29E6.06c	SPAC29E6.06c
C4_02780W_A		CAL0000192278	SPBC106.06	cct4	SPBC106.06
C3_06080W_A	REV3	CAL0000176488	SPAC688.10	rev3	SPAC688.10
C4_05030C_A	SSK2	CAL0000187689	SPAC9G1.02	wis4	SPAC9G1.02
C4_02610C_A	SUL2	CAL0000182617	SPAC869.05c	SPAC869.05c	SPAC869.05c
C2_09520C_A	CCT2	CAL0000197460	SPAC1D4.04	cct2	SPAC1D4.04
C2_01990C_A	FAB1	CAL0000182478	SPBC3E7.01	fab1	SPBC3E7.01
C5_04640C_A		CAL0000181847	SPAC31G5.19	abo1	SPAC31G5.19
C1_00930C_A	SIN3	CAL0000177059	SPBC12C2.10c	pst1	SPBC12C2.10c
C1_01530C_A		CAL0000176283	SPBC25B2.09c	mrs1	SPBC25B2.09c
C5_00180W_A	AFL1	CAL0000183779	SPCC1672.06c	asp1	SPCC1672.06c
C4_06830C_A	CCT6	CAL0000184109	SPBC646.11	cct6	SPBC646.11
CR_04660C_A	UGP1	CAL0000175518	SPCC1322.04	fyu1	SPCC1322.04
C1_13700W_A	ACT1	CAL0000191211	SPBC32H8.12c	act1	SPBC32H8.12c
C1_03780C_A	HMG1	CAL0000177752	SPCC162.09c	hmg1	SPCC162.09c
CR_09120C_A	TUB1	CAL0000195890	SPBC800.05c	atb2	SPBC800.05c
CR_09120C_A	TUB1	CAL0000195890	SPBC16A3.15c	nda2	SPBC16A3.15c
C3_05160C_A		CAL0000186628	SPAC31A2.07c	dbp10	SPAC31A2.07c
C4_06800W_A		CAL0000181596	SPAPB8E5.09	rvb1	SPAPB8E5.09
C2_06390C_A	IMH3	CAL0000175344	SPBC2F12.14c	gua1	SPBC2F12.14c
C5_02000C_A	ACH1	CAL0000189008	SPAC1952.09c	SPAC1952.09c	SPAC1952.09c
C5_04270C_A	SAH1	CAL0000201641	SPBC8D2.18c	SPBC8D2.18c	SPBC8D2.18c
CR_02820W_A	PGM2	CAL0000201506	SPBC32F12.10	SPBC32F12.10	SPBC32F12.10
C6_04500C_A	TSM1	CAL0000192999	SPAC3A12.05c	taf2	SPAC3A12.05c
C7_04300W_A	SPT6	CAL0000194756	SPAC1F7.01c	spt6	SPAC1F7.01c
CR_05720W_A	TPS1	CAL0000182821	SPAC328.03	tps1	SPAC328.03
C1_13860C_A	GND1	CAL0000188008	SPBC660.16	gnd1	SPBC660.16
C6_03450C_A	NAM2	CAL0000195709	SPAC4G8.09	SPAC4G8.09	SPAC4G8.09
CR_09700W_A		CAL0000189350	SPAPB1E7.08c	SPAPB1E7.08c	SPAPB1E7.08c
C1_02050C_A	PHO91	CAL0000176776	SPBC3B8.04c	SPBC3B8.04c	SPBC3B8.04c
C4_02830C_A	HCA4	CAL0000199884	SPAC1093.05	SPAC1093.05	SPAC1093.05
C2_05460W_A	CDC19	CAL0000192883	SPAC4H3.10c	pyk1	SPAC4H3.10c
C7_01810W_A	RVB2	CAL0000176498	SPBC83.08	rvb2	SPBC83.08
CR_01760C_A	FRS1	CAL0000190210	SPAC23A1.12c	frs1	SPAC23A1.12c
C1_12200W_A	MCD4	CAL0000201697	SPBC839.08c	its8	SPBC839.08c
C1_08180C_A		CAL0000176916	SPBC2F12.05c	SPBC2F12.05c	SPBC2F12.05c
C6_03760C_A	SHM2	CAL0000189123	SPAC24C9.12c	shm1	SPAC24C9.12c
C5_00220W_A	ROT2	CAL0000191464	SPAC1002.03c	gls2	SPAC1002.03c
C3_01760W_A	AFG3	CAL0000201237	SPBC543.09	yta12	SPBC543.09
C4_00220C_A	SUB2	CAL0000200240	SPAC17G6.14c	uap56	SPAC17G6.14c
CR_02530W_A	DBP2	CAL0000194603	SPBP8B7.16c	dbp2	SPBP8B7.16c
C2_08000C_A	KRE30	CAL0000185948	SPBC16H5.08c	SPBC16H5.08c	SPBC16H5.08c
C2_04460W_A	LYS22	CAL0000201759	SPBC1105.02c	lys4	SPBC1105.02c
C6_04270W_A	CDC39	CAL0000177338	SPAC20G8.06	not1	SPAC20G8.06
C2_06200C_A		CAL0000194371	SPAC1B3.04c	guf1	SPAC1B3.04c
C5_01960C_A		CAL0000188515	SPAC20G8.04c	SPAC20G8.04c	SPAC20G8.04c
CR_04530W_A	FUM11	CAL0000183609	SPCC18.18c	fum1	SPCC18.18c
C3_01530C_A	CAS4	CAL0000178620	SPBP19A11.04c	mor2	SPBP19A11.04c
C3_06100C_A	DED1	CAL0000190729	SPCC1795.11	sum3	SPCC1795.11
C1_03370W_A		CAL0000195952	SPAC57A7.04c	pabp	SPAC57A7.04c
C1_13580W_A	SEC18	CAL0000188106	SPAC1834.11c	sec18	SPAC1834.11c
C4_06870W_A	RPT5	CAL0000178035	SPAC3A11.12c	rpt5	SPAC3A11.12c
C7_00740W_A	RIM15	CAL0000180445	SPAPB18E9.02c	ppk18	SPAPB18E9.02c
C1_07070C_A	DHH1	CAL0000182112	SPBC776.09	ste13	SPBC776.09
C1_10380C_A	CBK1	CAL0000198853	SPAC821.12	orb6	SPAC821.12
C1_08290C_A	DIP2	CAL0000188650	SPBC3D6.12	dip2	SPBC3D6.12
C6_02290C_A		CAL0000201526	SPCC1020.08	tyw1	SPCC1020.08
C1_02240W_A		CAL0000186968	SPAC1B1.03c	kap95	SPAC1B1.03c
C3_02780W_A	SES1	CAL0000183348	SPAC29A4.15	srs1	SPAC29A4.15
C1_00730C_A	CMP1	CAL0000201614	SPBP4H10.04	ppb1	SPBP4H10.04
C3_04520C_A	ADE2	CAL0000185210	SPCC1322.13	ade6	SPCC1322.13
C3_06830C_A		CAL0000175865	SPCC895.09c	ucp12	SPCC895.09c
CR_03400W_A		CAL0000185259	SPCC18B5.08c	ism1	SPCC18B5.08c
C1_11450C_A	SAM2	CAL0000185243	SPBC14F5.05c	sam1	SPBC14F5.05c
CR_04000W_A	RPT4	CAL0000188624	SPCC1682.16	rpt4	SPCC1682.16
C2_10050W_A		CAL0000182786	SPBC713.02c	ubp15	SPBC713.02c
C6_03640W_A	NOG2	CAL0000182741	SPAC6F6.03c	nog2	SPAC6F6.03c
C3_00290W_A	RPT2	CAL0000181835	SPBC4.07c	rpt2	SPBC4.07c
C4_05150W_A	VAC8	CAL0000185656	SPBC354.14c	vac8	SPBC354.14c
C7_00390W_A	SPL1	CAL0000182012	SPBC21D10.11c	nfs1	SPBC21D10.11c
C7_03070C_A	CYR1	CAL0000178292	SPBC19C7.03	cyr1	SPBC19C7.03
C2_09720W_A	SUP35	CAL0000176993	SPCC584.04	sup35	SPCC584.04
C3_04760C_A	SEN1	CAL0000183795	SPBC29A10.10c	dbl8	SPBC29A10.10c
C1_10620W_A		CAL0000194674	SPAC29A4.04c	cbf5	SPAC29A4.04c
C2_09750W_A	LEU42	CAL0000201867	SPBC3E7.16c	leu3	SPBC3E7.16c
C2_08780W_A	RPT6	CAL0000174449	SPBC23G7.12c	rpt6	SPBC23G7.12c
C3_00830C_A		CAL0000199743	SPAC20G8.01	cdc17	SPAC20G8.01
C1_12030W_A	SER33	CAL0000190003	SPCC364.07	ser3	SPCC364.07
CR_01320C_A		CAL0000178696	SPAC24H6.11c	SPAC24H6.11c	SPAC24H6.11c
C2_02430W_A	UTP21	CAL0000192006	SPCC1672.07	utp21	SPCC1672.07
C2_02460W_A	ERG7	CAL0000184383	SPAC13G7.01c	erg7	SPAC13G7.01c
C3_06890W_A	PMT2	CAL0000187219	SPAPB1E7.09	ogm2	SPAPB1E7.09
CR_07600W_A		CAL0000192125	SPCC1235.05c	fft2	SPCC1235.05c
CR_03170W_A	DPS1-1	CAL0000190946	SPCC1223.07c	drs1	SPCC1223.07c
CR_03500W_A	CIT1	CAL0000197786	SPAC6C3.04	cit1	SPAC6C3.04
C5_01780W_A	PAP1	CAL0000194576	SPBC646.04	pla1	SPBC646.04
C6_00750C_A	PGK1	CAL0000184891	SPBC14F5.04c	pgk1	SPBC14F5.04c
C5_00150C_A		CAL0000179212	SPCC962.03c	cut15	SPCC962.03c
C4_03020W_A		CAL0000188111	SPBC1718.06	msp1	SPBC1718.06
C1_04830W_A	SEC21	CAL0000193121	SPAC57A7.10c	sec21	SPAC57A7.10c
C1_04130W_A	ERB1	CAL0000194713	SPBC4F6.13c	erb1	SPBC4F6.13c
C3_02020W_A		CAL0000192627	SPBP22H7.02c	mrd1	SPBP22H7.02c
C1_06100C_A	MSI3	CAL0000182153	SPAC110.04c	pss1	SPAC110.04c
CR_08950W_A	ARP2	CAL0000193205	SPAC11H11.06	arp2	SPAC11H11.06
CR_08590W_A		CAL0000185208	SPBC56F2.07c	SPBC56F2.07c	SPBC56F2.07c
C2_03240C_A	ROM2	CAL0000177920	SPAC1006.06	rgf2	SPAC1006.06
C1_06520C_A	BPH1	CAL0000197663	SPBC28E12.06c	lvs1	SPBC28E12.06c
C3_06230W_A	CYM1	CAL0000201699	SPBC119.17	cym1	SPBC119.17
C1_09640W_A	ADE12	CAL0000175348	SPAC144.03	ade2	SPAC144.03
C2_07320W_A	ARP3	CAL0000184019	SPAC630.03	arp3	SPAC630.03
C2_03060W_A	PR26	CAL0000190759	SPCC576.10c	rpt3	SPCC576.10c
C4_05670W_A	YME1	CAL0000179642	SPCC965.04c	yme1	SPCC965.04c
C7_00670C_A		CAL0000196862	SPBC2G2.02	syj1	SPBC2G2.02
C1_03380W_A	TPS2	CAL0000193855	SPAC19G12.15c	tpp1	SPAC19G12.15c
C1_07710C_A	ADE4	CAL0000174536	SPAC4D7.08c	ade4	SPAC4D7.08c
CR_04170W_A		CAL0000190202	SPBP8B7.20c	nop2	SPBP8B7.20c
C2_09430W_A	RPL3	CAL0000201023	SPAC17A5.03	rpl301	SPAC17A5.03
C2_09430W_A	RPL3	CAL0000201023	SPAPB8E5.06c	rpl302	SPAPB8E5.06c
CR_09950C_A	SIK1	CAL0000178436	SPBC646.10c	nop56	SPBC646.10c
C7_03670W_A	DED81	CAL0000197236	SPBC1773.10c	nrs1	SPBC1773.10c
C3_02950C_A	MET13	CAL0000177037	SPAC56F8.10	met9	SPAC56F8.10
C3_02060W_A		CAL0000175159	SPAC869.04	SPAC869.04	SPAC869.04
C5_05490C_A	HTS1	CAL0000190585	SPBC2G2.12	hrs1	SPBC2G2.12
C7_03570W_A	ARG4	CAL0000190527	SPBC1539.03c	arg41	SPBC1539.03c
CM_00210W	COX1	CAL0000187344	SPMIT.01	cox1	SPMIT.01
C1_14440C_A	GDI1	CAL0000192989	SPAC22H10.12c	gdi1	SPAC22H10.12c
CR_04450C_A		CAL0000173973	SPCC5E4.03c	taf5	SPCC5E4.03c
C1_08500C_A	ENO1	CAL0000185645	SPBC1815.01	eno101	SPBC1815.01
C4_06530C_A	XUT1	CAL0000189819	SPAC1399.01c	SPAC1399.01c	SPAC1399.01c
C5_04880C_A	PUT2	CAL0000194832	SPBC24C6.04	SPBC24C6.04	SPBC24C6.04
C1_00110W_A	CCT8	CAL0000175759	SPBC337.05c	cct8	SPBC337.05c
C2_05100C_A	ERF1	CAL0000184893	SPAC1834.01	sup45	SPAC1834.01
CR_07650W_A	GLC7	CAL0000191628	SPBC776.02c	dis2	SPBC776.02c
C1_07690C_A		CAL0000195471	SPBC30B4.05	kap109	SPBC30B4.05
C2_03330C_A	HOG1	CAL0000197240	SPAC24B11.06c	sty1	SPAC24B11.06c
C3_02360C_A		CAL0000199840	SPBPB10D8.02c	SPBPB10D8.02c	SPBPB10D8.02c
C4_00160C_A	CAR2	CAL0000189642	SPBC21C3.08c	car2	SPBC21C3.08c
C5_04060C_A	MEC1	CAL0000200852	SPBC216.05	rad3	SPBC216.05
C1_04650W_A	DUR3	CAL0000194064	SPBC23G7.13c	SPBC23G7.13c	SPBC23G7.13c
C3_01860C_A	DBP5	CAL0000188126	SPBC12C2.06	dbp5	SPBC12C2.06
C3_03040W_A	AIP2	CAL0000192859	SPBC713.03	SPBC713.03	SPBC713.03
CR_07400C_A	LPD1	CAL0000188240	SPAC1002.09c	dld1	SPAC1002.09c
C6_00570C_A	NHX1	CAL0000198193	SPAC15A10.06	SPAC15A10.06	SPAC15A10.06
CR_04870C_A		CAL0000186718	SPAC922.07c	atd2	SPAC922.07c
C5_03760C_A	MTR10	CAL0000185976	SPBC11G11.07	mtr10	SPBC11G11.07
C4_06120W_A	GDH3	CAL0000180438	SPCC622.12c	gdh1	SPCC622.12c
C2_06100W_A	PMT4	CAL0000192933	SPBC16C6.09	ogm4	SPBC16C6.09
C1_02180W_A	GAL7	CAL0000182951	SPBPB2B2.10c	gal7	SPBPB2B2.10c
C5_02270W_A	THR4	CAL0000193606	SPAC9E9.06c	SPAC9E9.06c	SPAC9E9.06c
C1_00870W_A	LRO1	CAL0000182687	SPBC776.14	plh1	SPBC776.14
C2_05890C_A	IDP1	CAL0000190303	SPAC6G10.08	idp1	SPAC6G10.08
C1_02610W_A	IML1	CAL0000199259	SPBC26H8.04c	iml1	SPBC26H8.04c
C1_14050C_A		CAL0000197857	SPAC23A1.19c	hrq1	SPAC23A1.19c
C3_06590W_A	LYS9	CAL0000189515	SPBC3B8.03	lys9	SPBC3B8.03
C7_03540C_A	ENP2	CAL0000177364	SPCC330.09	enp2	SPCC330.09
C4_03550W_A	RAD2	CAL0000187217	SPBC3E7.08c	rad13	SPBC3E7.08c
C1_00590W_A	TUF1	CAL0000198818	SPBC9B6.04c	tuf1	SPBC9B6.04c
C2_06190W_A	ILV1	CAL0000199398	SPBC1677.03c	tda1	SPBC1677.03c
C2_09140C_A	MET10	CAL0000199215	SPCC584.01c	met10	SPCC584.01c
C4_02960W_A		CAL0000189170	SPAC15A10.11	ubr11	SPAC15A10.11
C4_05010W_A		CAL0000180486	SPCC18.05c	SPCC18.05c	SPCC18.05c
C3_07810C_A	SEC61	CAL0000178942	SPBC354.02c	sec61	SPBC354.02c
C1_00600W_A	APC1	CAL0000196687	SPBC106.09	cut4	SPBC106.09
CR_01590C_A	TRP2	CAL0000185938	SPCC1442.09	trp3	SPCC1442.09
C5_01765C_B	PIKALPHA	CAL0000202032	SPAC22E12.16c	pik1	SPAC22E12.16c
C2_01600C_A	CDC55	CAL0000191618	SPAC227.07c	pab1	SPAC227.07c
C6_00320C_A	DNA2	CAL0000193143	SPBC16D10.04c	dna2	SPBC16D10.04c
C2_03940C_A	SCH9	CAL0000175489	SPAC1B9.02c	sck1	SPAC1B9.02c
CR_00440C_A	LRG1	CAL0000193549	SPBC3F6.05	rga1	SPBC3F6.05
C1_13900C_A	LCB2	CAL0000186740	SPAC21E11.08	lcb2	SPAC21E11.08
C1_06810W_A	CAT1	CAL0000188148	SPCC757.07c	ctt1	SPCC757.07c
CR_09740W_A		CAL0000176052	SPAC823.08c	rrp3	SPAC823.08c
C5_03090W_A	VPS4	CAL0000180282	SPAC2G11.06	vps4	SPAC2G11.06
CR_06720W_A	NMD3	CAL0000185434	SPAC16C9.03	nmd3	SPAC16C9.03
C3_07000W_A	RPD31	CAL0000185568	SPBC36.05c	clr6	SPBC36.05c
C1_01350C_A	TIF	CAL0000186279	SPAC1006.07	SPAC1006.07	SPAC1006.07
C4_00040W_A	CNH1	CAL0000197900	SPAC3A11.09	sod22	SPAC3A11.09
C6_02860W_A	STE23	CAL0000182147	SPACUNK4.12c	iph1	SPACUNK4.12c
C4_06570C_A	PDC11	CAL0000201027	SPAC13A11.06	pdc202	SPAC13A11.06
CR_04040C_A	SPT14	CAL0000182058	SPBC3D6.07	gpi3	SPBC3D6.07
C6_01650C_A	FMP27	CAL0000174584	SPAC3H5.09c	SPAC3H5.09c	SPAC3H5.09c
C1_09710C_A		CAL0000181309	SPAC959.03c	utp7	SPAC959.03c
CR_10250C_A	FDH3	CAL0000175789	SPCC13B11.04c	fmd3	SPCC13B11.04c
C1_02710W_A	FRS2	CAL0000201701	SPAC3G9.06	frs2	SPAC3G9.06
C2_05790C_A	RFC1	CAL0000180025	SPBC23E6.07c	rfc1	SPBC23E6.07c
C3_04740C_A		CAL0000178060	SPBC16G5.12c	top3	SPBC16G5.12c
C3_07950C_A	SRB1	CAL0000178573	SPCC1906.01	mpg1	SPCC1906.01
CR_00620C_A	ARG1	CAL0000190248	SPBC428.05c	arg12	SPBC428.05c
CR_10160W_A	FAA4	CAL0000190605	SPBC18H10.02	lcf1	SPBC18H10.02
C2_05270W_A		CAL0000191099	SPAC2F3.06c	kap104	SPAC2F3.06c
CR_05050W_A	GLN1	CAL0000185613	SPAC23H4.06	gln1	SPAC23H4.06
C1_07110W_A	TAF145	CAL0000186486	SPAC2G11.14	taf111	SPAC2G11.14
C7_01450C_A	PRT1	CAL0000183631	SPAC25G10.08	SPAC25G10.08	SPAC25G10.08
CR_00260W_A	KIN2	CAL0000177153	SPBC4F6.06	kin1	SPBC4F6.06
CR_02200C_A	RAD51	CAL0000180182	SPAC644.14c	rad51	SPAC644.14c
C1_08600C_A	GCD6	CAL0000183518	SPAC8C9.15c	tif225	SPAC8C9.15c
C6_00870C_A	ILV5	CAL0000180692	SPBC56F2.12	ilv5	SPBC56F2.12
C4_06100W_A	CWH41	CAL0000183221	SPAC6G10.09	SPAC6G10.09	SPAC6G10.09
C7_03720C_A	HIS7	CAL0000179206	SPBC418.01c	his4	SPBC418.01c
C2_10440C_A	RAD1	CAL0000176746	SPCC970.01	rad16	SPCC970.01
CR_05660W_A	SDA1	CAL0000201072	SPBC106.14c	sda1	SPBC106.14c
C6_00370C_A	NOP5	CAL0000190357	SPAC23G3.06	nop58	SPAC23G3.06
C1_03000W_A	HOL1	CAL0000182173	SPBC1271.10c	SPBC1271.10c	SPBC1271.10c
C2_07600C_A	MSC7	CAL0000189939	SPBC21C3.15c	SPBC21C3.15c	SPBC21C3.15c
C3_00780W_A	HOS2	CAL0000178362	SPAC3G9.07c	hos2	SPAC3G9.07c
CR_06420W_A	PPZ1	CAL0000189734	SPAC57A7.08	pzh1	SPAC57A7.08
C6_02340W_A	HRR25	CAL0000187651	SPBC3H7.15	hhp1	SPBC3H7.15
CR_01110W_A	SRP54	CAL0000195229	SPCC188.06c	srp54	SPCC188.06c
C2_02970C_A	ALD5	CAL0000188934	SPAC9E9.09c	atd1	SPAC9E9.09c
C4_00200C_A	MET15	CAL0000188058	SPBC428.11	met17	SPBC428.11
C2_01920C_A		CAL0000177360	SPAC1786.01c	ptl2	SPAC1786.01c
C1_02130C_A	GAL1	CAL0000190186	SPBPB2B2.13	gal1	SPBPB2B2.13
C4_07120C_A	MSH2	CAL0000196306	SPBC19G7.01c	msh2	SPBC19G7.01c
C7_02840C_A	ERG5	CAL0000198637	SPAC19A8.04	erg5	SPAC19A8.04
C1_12380C_A	WRS1	CAL0000182691	SPAC2F7.13c	wrs1	SPAC2F7.13c
C4_05540W_A	HOM3	CAL0000181037	SPBC19F5.04	SPBC19F5.04	SPBC19F5.04
CR_07710W_A	ARO2	CAL0000185781	SPCC1223.14	SPCC1223.14	SPCC1223.14
C1_12770W_A	RPG1A	CAL0000181001	SPBC17D11.05	tif32	SPBC17D11.05
CR_10790W_A	MAL2	CAL0000190188	SPBC1683.07	mal1	SPBC1683.07
CR_09160C_A	ERG13	CAL0000197068	SPAC4F8.14c	hcs1	SPAC4F8.14c
C1_12490W_A	PEP1	CAL0000201763	SPBC16C6.06	vps10	SPBC16C6.06
C2_10460C_A		CAL0000201618	SPAC343.10	met11	SPAC343.10
C2_03010C_A	RNR21	CAL0000188396	SPBC25D12.04	suc22	SPBC25D12.04
C5_04300C_A		CAL0000193256	SPBC1198.08	dug1	SPBC1198.08
C1_08100W_A	DRG1	CAL0000193469	SPAC9.07c	SPAC9.07c	SPAC9.07c
C1_05630C_A		CAL0000182139	SPBC14F5.03c	kap123	SPBC14F5.03c
C3_00820W_A	SCT1	CAL0000199713	SPBC1718.04	SPBC1718.04	SPBC1718.04
C1_11610C_A		CAL0000193625	SPBC106.17c	cys2	SPBC106.17c
C4_01880W_A	TYR1	CAL0000201106	SPCC1494.04c	tyr1	SPCC1494.04c
C7_01330C_A	GCN2	CAL0000185174	SPBC36B7.09	gcn2	SPBC36B7.09
C7_02450W_A		CAL0000193449	SPAC12B10.16c	mug157	SPAC12B10.16c
C3_01390C_A	GEA2	CAL0000192304	SPBC211.03c	gea1	SPBC211.03c
CR_02050C_A	HDA1	CAL0000201463	SPBC800.03	clr3	SPBC800.03
CR_05630W_A	DBP8	CAL0000181153	SPBC543.06c	dbp8	SPBC543.06c
C5_05400W_A	APM1	CAL0000186413	SPBP16F5.07	apm1	SPBP16F5.07
C3_01600W_A	PPH21	CAL0000200555	SPBC16H5.07c	ppa2	SPBC16H5.07c
CR_01770C_A		CAL0000197802	SPAC6F6.13c	SPAC6F6.13c	SPAC6F6.13c
CR_07960C_A	TRK1	CAL0000190529	SPAC3F10.02c	trk1	SPAC3F10.02c
C4_05340W_A		CAL0000200502	SPAC6F12.15c	cut9	SPAC6F12.15c
CR_01170W_A		CAL0000196972	SPAC12B10.01c	SPAC12B10.01c	SPAC12B10.01c
C7_01200C_A	DBP7	CAL0000199731	SPBC21H7.04	dbp7	SPBC21H7.04
CR_04300W_A		CAL0000192993	SPAC23C4.17	trm402	SPAC23C4.17
C1_01810C_A	UGA2	CAL0000192412	SPAC1002.12c	SPAC1002.12c	SPAC1002.12c
C3_04360W_A		CAL0000193105	SPBC19C7.11	SPBC19C7.11	SPBC19C7.11
C4_05600W_A	GYP2	CAL0000194959	SPBC215.01	SPBC215.01	SPBC215.01
C1_13870W_A	MET3	CAL0000178072	SPBC27.08c	sua1	SPBC27.08c
C3_02430W_A	APL2	CAL0000200918	SPBC947.02	apl2	SPBC947.02
CR_02870W_A	APL4	CAL0000191386	SPCP1E11.06	apl4	SPCP1E11.06
C4_01550C_A	CPA1	CAL0000174966	SPBC56F2.09c	arg5	SPBC56F2.09c
CR_02000C_A	HEM1	CAL0000189686	SPAC2F3.09	hem1	SPAC2F3.09
C6_03040C_A		CAL0000199050	SPAC1093.03	fig4	SPAC1093.03
CR_10800C_A		CAL0000176657	SPAC521.04c	sst1	SPAC521.04c
C2_08860W_A		CAL0000190319	SPAC4G8.05	ppk14	SPAC4G8.05
C1_01110C_A	ZPR1	CAL0000194324	SPAC15A10.04c	zpr1	SPAC15A10.04c
C3_06870W_A	TDH3	CAL0000197744	SPBC354.12	gpd3	SPBC354.12
C1_08980C_A	ZWF1	CAL0000192089	SPAC3A12.18	zwf1	SPAC3A12.18
C2_04190C_A	UGA1	CAL0000181031	SPAC19D5.07	uga1	SPAC19D5.07
C5_01520C_A	GLR1	CAL0000194377	SPBC17A3.07	pgr1	SPBC17A3.07
C3_04560W_A	MAK21	CAL0000182474	SPAC4F10.09c	noc1	SPAC4F10.09c
C3_02370C_A	ALR1	CAL0000193982	SPBC27B12.12c	SPBC27B12.12c	SPBC27B12.12c
C2_09320C_A	PES1	CAL0000200824	SPBC19F5.05c	ppp1	SPBC19F5.05c
C5_01820W_A	STI1	CAL0000199753	SPCC645.14c	sti1	SPCC645.14c
CR_02150W_A	MDL1	CAL0000191535	SPBC9B6.09c	mdl1	SPBC9B6.09c
C6_01670W_A	MAE1	CAL0000197087	SPCC794.12c	mae2	SPCC794.12c
C7_01030C_A		CAL0000188040	SPAPB8E5.07c	rrp12	SPAPB8E5.07c
C5_01320W_A	SNF1	CAL0000201729	SPCC74.03c	ssp2	SPCC74.03c
C3_03500W_A	SKN2	CAL0000187054	SPAC23H3.11c	SPAC23H3.11c	SPAC23H3.11c
C6_01890C_A		CAL0000180288	SPCC1494.06c	dbp9	SPCC1494.06c
C5_02550C_A	UTP13	CAL0000184822	SPCC16A11.02	utp13	SPCC16A11.02
C7_01340W_A	MRE11	CAL0000182868	SPAC13C5.07	mre11	SPAC13C5.07
C2_00350W_A		CAL0000193075	SPAC13G6.01c	rad8	SPAC13G6.01c
C5_04680W_A	PSD2	CAL0000195449	SPAC31G5.15	psd3	SPAC31G5.15
C3_03800W_A	PTR22	CAL0000177961	SPBC13A2.04c	ptr2	SPBC13A2.04c
C5_02790C_A	GAP1	CAL0000177621	SPAP7G5.06	per1	SPAP7G5.06
C5_02790C_A	GAP1	CAL0000177621	SPAC869.11	cat1	SPAC869.11
C3_05580C_A	GAP2	CAL0000177766	SPAP7G5.06	per1	SPAP7G5.06
C3_05580C_A	GAP2	CAL0000177766	SPAC869.11	cat1	SPAC869.11
C3_04160W_A	DAL8	CAL0000177200	SPCC417.10	dal51	SPCC417.10
C2_03080W_A	IDH2	CAL0000183793	SPBC902.05c	idh2	SPBC902.05c
C1_03100W_A		CAL0000192091	SPAPYUK71.03c	syn1	SPAPYUK71.03c
C6_01690W_A	ACF2	CAL0000196081	SPAC23D3.10c	eng2	SPAC23D3.10c
C7_03610C_A		CAL0000177908	SPAC3H1.02c	SPAC3H1.02c	SPAC3H1.02c
CR_06040W_A		CAL0000185916	SPAC29A4.16	hal4	SPAC29A4.16
C1_00890W_A		CAL0000185710	SPCC320.04c	gem1	SPCC320.04c
C1_12210W_A	TRP3	CAL0000192837	SPBC1539.09c	trp1	SPBC1539.09c
C1_08540C_A		CAL0000177447	SPCC24B10.07	gad8	SPCC24B10.07
C3_04970C_A		CAL0000195094	SPAC20H4.10	ufd2	SPAC20H4.10
C7_01850C_A	CRN1	CAL0000181821	SPAC23C4.02	crn1	SPAC23C4.02
C4_04840C_A	AGP3	CAL0000176516	SPCC965.11c	agp3	SPCC965.11c
C5_03020W_A	CCC2	CAL0000193278	SPBC29A3.01	ccc2	SPBC29A3.01
C1_04380W_A	SIT4	CAL0000187173	SPCC1739.12	ppe1	SPCC1739.12
C1_06090C_A		CAL0000186077	SPBC530.14c	dsk1	SPBC530.14c
CR_00120C_A	MKC1	CAL0000183747	SPBC119.08	pmk1	SPBC119.08
C3_06910C_A	TPD3	CAL0000188510	SPAP8A3.09c	paa1	SPAP8A3.09c
C1_03760C_A	STR2	CAL0000185051	SPBC15D4.09c	met3	SPBC15D4.09c
C3_00490W_A	ESA1	CAL0000179231	SPAC637.12c	mst1	SPAC637.12c
C5_02710W_A	TRR1	CAL0000184081	SPBC3F6.03	trr1	SPBC3F6.03
C2_05840W_A		CAL0000187558	SPBC3B8.05	SPBC3B8.05	SPBC3B8.05
C1_09830W_A	SKI3	CAL0000188763	SPCC1919.05	ski3	SPCC1919.05
CR_06710C_A	GCN5	CAL0000180088	SPAC1952.05	gcn5	SPAC1952.05
C1_10820C_A		CAL0000182254	SPAC4F10.02	aap1	SPAC4F10.02
C2_01240C_A		CAL0000177726	SPAC3G6.11	chl1	SPAC3G6.11
C5_00590W_A	PET9	CAL0000182397	SPBC530.10c	anc1	SPBC530.10c
C1_07970C_A	IRE1	CAL0000181249	SPAC167.01	ire1	SPAC167.01
CR_01400W_A	LYS12	CAL0000198832	SPAC31G5.04	lys12	SPAC31G5.04
C1_03680W_A	ENG1	CAL0000184614	SPAC821.09	eng1	SPAC821.09
C4_04150C_A	PDB1	CAL0000175775	SPBC30D10.13c	pdb1	SPBC30D10.13c
C5_02340C_A	CST20	CAL0000198103	SPBC1604.14c	shk1	SPBC1604.14c
C1_05080W_A	GPT1	CAL0000188952	SPCC584.13	SPCC584.13	SPCC584.13
C1_00220W_A	PHR2	CAL0000181783	SPAC19B12.02c	gas1	SPAC19B12.02c
C2_00360C_A		CAL0000176020	SPAC22G7.01c	fra1	SPAC22G7.01c
C1_04890W_A	YBN5	CAL0000180814	SPAC27E2.03c	SPAC27E2.03c	SPAC27E2.03c
C2_06420C_A	RTS1	CAL0000194680	SPAC6F12.12	par2	SPAC6F12.12
C2_08270C_A		CAL0000183445	SPBP35G2.05c	cki2	SPBP35G2.05c
C4_04920W_A		CAL0000176786	SPBC16D10.03	pgp2	SPBC16D10.03
C2_02380W_A	POB3	CAL0000189327	SPBC609.05	pob3	SPBC609.05
CR_10550W_A	DRS1	CAL0000182242	SPAC30D11.03	ddx27	SPAC30D11.03
C4_06370C_A		CAL0000180076	SPBC543.05c	SPBC543.05c	SPBC543.05c
C5_00660C_A	ERG11	CAL0000176310	SPAC13A11.02c	erg11	SPAC13A11.02c
CR_06760C_A	LSC2	CAL0000179299	SPCC1620.08	SPCC1620.08	SPCC1620.08
C1_07800W_A	MTO1	CAL0000190865	SPBC30B4.06c	SPBC30B4.06c	SPBC30B4.06c
C3_00760W_A	ERG4	CAL0000199354	SPAC20G4.07c	erg4	SPAC20G4.07c
C3_03140C_A	DAL4	CAL0000177936	SPAC1399.03	fur4	SPAC1399.03
C3_03610W_A	FUR4	CAL0000190571	SPAC1399.03	fur4	SPAC1399.03
C1_09630W_A	IDH1	CAL0000189143	SPAC11G7.03	idh1	SPAC11G7.03
C2_06670C_A	DBF2	CAL0000197161	SPAC24B11.11c	sid2	SPAC24B11.11c
CR_08490W_A	TSR1	CAL0000183541	SPAC23H4.15	tsr1	SPAC23H4.15
C2_04280W_A		CAL0000187128	SPAC1687.15	gsk3	SPAC1687.15
C6_00130C_A	VID27	CAL0000179484	SPBC1685.14c	vid27	SPBC1685.14c
CR_04180C_A		CAL0000201968	SPBC365.10	arp5	SPBC365.10
CR_01820W_A		CAL0000200790	SPCC132.01c	mtr1	SPCC132.01c
C1_09810W_A		CAL0000179660	SPBC428.15	SPBC428.15	SPBC428.15
C4_07110C_A	PDA1	CAL0000181135	SPAC26F1.03	pda1	SPAC26F1.03
C4_00140C_A	HIS4	CAL0000177625	SPBC1711.13	his2	SPBC1711.13
C3_00650W_A	NGT1	CAL0000196334	SPAC922.05c	SPAC922.05c	SPAC922.05c
C2_02420C_A		CAL0000188545	SPAC16.04	dus3	SPAC16.04
C1_14110C_A	RPL4B	CAL0000176632	SPBC1711.06	rpl401	SPBC1711.06
C6_03010W_A	TEL1	CAL0000195481	SPCC23B6.03c	tel1	SPCC23B6.03c
C1_08360C_A	OLE1	CAL0000197289	SPCC1281.06c	ole1	SPCC1281.06c
C4_02430W_A		CAL0000179267	SPBC1709.08	cft1	SPBC1709.08
C5_02970W_A	DAP2	CAL0000190899	SPACUNK4.08	dpp2	SPACUNK4.08
C2_03920C_A	GPI13	CAL0000198195	SPBC27B12.06	gpi13	SPBC27B12.06
C3_01160W_A	MSS4	CAL0000192511	SPAC19G12.14	its3	SPAC19G12.14
C2_10690W_A	TPS3	CAL0000186940	SPACUNK4.16c	SPACUNK4.16c	SPACUNK4.16c
C4_06850C_A		CAL0000175273	SPBC3E7.10	fma1	SPBC3E7.10
CR_04560C_A		CAL0000190371	SPAC3G6.06c	rad2	SPAC3G6.06c
C2_01480W_A	SPT5	CAL0000192268	SPAC23C4.19	spt5	SPAC23C4.19
C4_03180W_A	NCP1	CAL0000197218	SPBC29A10.01	ccr1	SPBC29A10.01
C1_05660C_A		CAL0000175577	SPAC890.06	nup155	SPAC890.06
C1_10490W_A	LKH1	CAL0000197502	SPCC1322.05c	lap2	SPCC1322.05c
CR_06090W_A		CAL0000178240	SPBC21B10.05c	pop3	SPBC21B10.05c
C4_00430W_A	MEP2	CAL0000174646	SPCPB1C11.01	amt1	SPCPB1C11.01
C7_04210C_A		CAL0000173937	SPBC36.04	cys11	SPBC36.04
C4_01820C_A		CAL0000186972	SPCC1620.06c	SPCC1620.06c	SPCC1620.06c
CR_04510W_A	HXK2	CAL0000189097	SPAC24H6.04	hxk1	SPAC24H6.04
C1_04970W_A		CAL0000196200	SPBC530.06c	clu1	SPBC530.06c
C1_06110C_A	NPL4	CAL0000200595	SPBC1711.10c	npl4	SPBC1711.10c
C1_09190C_A	DAK2	CAL0000174642	SPAC977.16c	dak2	SPAC977.16c
C5_04900C_A		CAL0000184764	SPBC354.01	gtp1	SPBC354.01
C2_04310W_A	ERG10	CAL0000184591	SPBC215.09c	erg10	SPBC215.09c
C1_10030W_A	DBP3	CAL0000185988	SPBC17D1.06	dbp3	SPBC17D1.06
CR_05560W_A		CAL0000192947	SPBC13G1.13	tfb2	SPBC13G1.13
C4_02290W_A	LAB5	CAL0000198437	SPBC8D2.15	lip5	SPBC8D2.15
C3_07220C_A	PRO2	CAL0000189309	SPAC821.11	pro1	SPAC821.11
C4_06480C_A	CEK1	CAL0000176774	SPAC31G5.09c	spk1	SPAC31G5.09c
C1_08990C_A	KEX2	CAL0000186377	SPAC22E12.09c	krp1	SPAC22E12.09c
C2_04660C_A	YAK1	CAL0000193813	SPAC823.03	ppk15	SPAC823.03
C1_08220W_A	CCR4	CAL0000194050	SPCC31H12.08c	ccr4	SPCC31H12.08c
C6_04570W_A	NAG6	CAL0000187915	SPAC222.14c	sey1	SPAC222.14c
CR_01130W_A		CAL0000201934	SPAC11E3.05	sea3	SPAC11E3.05
C2_00330C_A	HIR1	CAL0000197832	SPBC31F10.13c	hip1	SPBC31F10.13c
C5_04730C_A	SSD1	CAL0000187484	SPCC16C4.09	sts5	SPCC16C4.09
CR_05970C_A		CAL0000200745	SPAC644.07	bcs1	SPAC644.07
C4_01750C_A	FBA1	CAL0000186998	SPBC19C2.07	fba1	SPBC19C2.07
C3_00560C_A	SOF1	CAL0000196031	SPBC1A4.07c	sof1	SPBC1A4.07c
C2_08570W_A	ANP1	CAL0000199673	SPBC1734.04	anp1	SPBC1734.04
C2_07210C_A	TPK2	CAL0000181882	SPBC106.10	pka1	SPBC106.10
C7_01840W_A	IQG1	CAL0000175167	SPAC4F8.13c	rng2	SPAC4F8.13c
C6_01930W_A	YHM1	CAL0000186502	SPCC1682.09c	ggc1	SPCC1682.09c
C4_01490W_A	NIP1	CAL0000176830	SPAC4A8.16c	tif33	SPAC4A8.16c
C1_10210C_A	CLA4	CAL0000192143	SPAC1F5.09c	shk2	SPAC1F5.09c
C3_07260C_A	ECM29	CAL0000189348	SPAC1782.01	ecm29	SPAC1782.01
CR_07360W_A	PIF1	CAL0000185430	SPBC887.14c	pfh1	SPBC887.14c
CR_06840W_A		CAL0000179907	SPCC1827.01c	utp25	SPCC1827.01c
C1_06930W_A	PGA63	CAL0000193385	SPBC8D2.20c	sec31	SPBC8D2.20c
C4_00540C_A	NMD5	CAL0000193918	SPCC550.11	SPCC550.11	SPCC550.11
C4_00790C_A	MLH1	CAL0000200670	SPBC1703.04	mlh1	SPBC1703.04
C2_10860C_A		CAL0000200987	SPCC4B3.05c	hem12	SPCC4B3.05c
C2_02030W_A	ARO3	CAL0000176586	SPAC24H6.10c	SPAC24H6.10c	SPAC24H6.10c
CR_07420W_A	KGD2	CAL0000176210	SPBC776.15c	kgd2	SPBC776.15c
C4_02550C_A	EMP70	CAL0000181076	SPBC1105.08	emp70	SPBC1105.08
C6_01190C_A	VPS15	CAL0000193001	SPBC119.07	ppk19	SPBC119.07
C6_04080W_A		CAL0000186537	SPBC14C8.03	fma2	SPBC14C8.03
C7_02940C_A	IFM1	CAL0000198780	SPBC1271.15c	SPBC1271.15c	SPBC1271.15c
C4_02850W_A		CAL0000181143	SPCC895.06	elp2	SPCC895.06
C2_07160W_A	SMF12	CAL0000200327	SPAC27F1.08	pdt1	SPAC27F1.08
C4_03590C_A	OSH3	CAL0000199856	SPAC23H4.01c	osh3	SPAC23H4.01c
C4_06810C_A		CAL0000201727	SPCC74.01	sly1	SPCC74.01
C1_14460W_A		CAL0000177137	SPAC31G5.13	rpn11	SPAC31G5.13
C7_02890C_A	PMT1	CAL0000192847	SPAC22A12.07c	ogm1	SPAC22A12.07c
C2_01550W_A	SMP2	CAL0000195424	SPAC1952.13	ned1	SPAC1952.13
C5_01490C_A		CAL0000174037	SPBC15C4.02	SPBC15C4.02	SPBC15C4.02
CR_10580W_A	PRO1	CAL0000178490	SPAC17H9.13c	SPAC17H9.13c	SPAC17H9.13c
C6_02230W_A		CAL0000183488	SPAC3F10.16c	SPAC3F10.16c	SPAC3F10.16c
C1_02430C_A		CAL0000199029	SPBC4B4.04	eif21	SPBC4B4.04
CM_00330W	COB	CAL0000196083	SPMIT.05	cob1	SPMIT.05
CR_06730W_A	APG7	CAL0000178896	SPBC6B1.05c	atg7	SPBC6B1.05c
C2_08810C_A	IPP1	CAL0000192002	SPAC23C11.05	ipp1	SPAC23C11.05
C1_06530C_A		CAL0000197778	SPCC1494.05c	ubp12	SPCC1494.05c
C4_00460C_A		CAL0000187752	SPBC23E6.02	rrp2	SPBC23E6.02
C3_01700W_A	CDC53	CAL0000174561	SPAC17G6.12	cul1	SPAC17G6.12
C2_04580W_A	ERG20	CAL0000188232	SPAC6F12.13c	fps1	SPAC6F12.13c
C3_02180C_A		CAL0000180114	SPBC1271.04c	SPBC1271.04c	SPBC1271.04c
C1_13730C_A	DIM1	CAL0000196194	SPBC336.02	SPBC336.02	SPBC336.02
C1_07050C_A		CAL0000193898	SPCC737.07c	SPCC737.07c	SPCC737.07c
C4_01440W_A	NMT1	CAL0000201559	SPBC2G2.11	myr1	SPBC2G2.11
C2_04940C_A	ITR1	CAL0000201160	SPAC4F8.15	itr1	SPAC4F8.15
C1_00950C_A	CDC5	CAL0000177027	SPAC23C11.16	plo1	SPAC23C11.16
C1_13760W_A	AGM1	CAL0000181233	SPAC13C5.05c	SPAC13C5.05c	SPAC13C5.05c
C1_13670W_A	OSM2	CAL0000192083	SPAC17A2.05	osm1	SPAC17A2.05
C6_03170C_A	MDR1	CAL0000173998	SPAC17C9.16c	mfs1	SPAC17C9.16c
CR_10700W_A	RFC4	CAL0000187522	SPAC1687.03c	rfc4	SPAC1687.03c
C3_06120C_A	GDA1	CAL0000196532	SPAC824.08	gda1	SPAC824.08
C7_03010W_A		CAL0000186095	SPCC663.01c	ekc1	SPCC663.01c
C7_01640W_A	LAT1	CAL0000189879	SPCC794.07	lat1	SPCC794.07
CR_10660W_A	CKA1	CAL0000178518	SPAC23C11.11	cka1	SPAC23C11.11
C4_01500W_A		CAL0000179269	SPBC2G5.03	ctu1	SPBC2G5.03
C1_06680W_A	VPS34	CAL0000195103	SPAC458.05	pik3	SPAC458.05
CR_03720W_A	TAL1	CAL0000194226	SPCC1020.06c	tal1	SPCC1020.06c
C1_02930C_A	MST1	CAL0000183181	SPAC24C9.09	SPAC24C9.09	SPAC24C9.09
C3_07490W_A		CAL0000187913	SPCC1840.05c	SPCC1840.05c	SPCC1840.05c
CR_09690C_A	PLB3	CAL0000188254	SPAC1A6.03c	SPAC1A6.03c	SPAC1A6.03c
C1_03730C_A	MNS1	CAL0000181785	SPAC2E1P5.01c	mns1	SPAC2E1P5.01c
C2_00450C_A	CDH1	CAL0000182223	SPAC144.13c	srw1	SPAC144.13c
C4_03790W_A	RPN6	CAL0000176073	SPAC23G3.11	rpn6	SPAC23G3.11
C1_01450W_A	ABC1	CAL0000176669	SPBC2D10.18	abc1	SPBC2D10.18
C7_02150C_A	ECM42	CAL0000177240	SPBC1271.14	SPBC1271.14	SPBC1271.14
C1_01640W_A	RPS42	CAL0000191446	SPBC21B10.10	rps402	SPBC21B10.10
C1_08790W_A	TPO3	CAL0000176249	SPBC409.08	SPBC409.08	SPBC409.08
C5_00260W_A		CAL0000189135	SPAC4A8.14	SPAC4A8.14	SPAC4A8.14
C7_01580W_A	SMC6	CAL0000185544	SPCC5E4.06	smc6	SPCC5E4.06
C6_00460C_A	FET3	CAL0000183587	SPAC1F7.08	fio1	SPAC1F7.08
C2_06960W_A	SPE3	CAL0000181339	SPBC12C2.07c	srm1	SPBC12C2.07c
C7_01520W_A	FLU1	CAL0000199735	SPCC569.05c	SPCC569.05c	SPCC569.05c
C4_05320W_A	LYS1	CAL0000179135	SPAC227.18	lys3	SPAC227.18
C4_05170C_A	NBP35	CAL0000200032	SPAC637.08	nbp35	SPAC637.08
CR_00350W_A		CAL0000199923	SPAC806.06c	SPAC806.06c	SPAC806.06c
C1_10710C_A		CAL0000192014	SPBC1683.03c	SPBC1683.03c	SPBC1683.03c
C2_05090W_A	MAK5	CAL0000200900	SPBC4F6.07c	mak5	SPBC4F6.07c
C4_04700W_A	SSZ1	CAL0000182719	SPAC57A7.12	ssz1	SPAC57A7.12
C3_07830W_A	FBP1	CAL0000200348	SPBC1198.14c	fbp1	SPBC1198.14c
C3_04460W_A		CAL0000187891	SPAC12G12.01c	sea4	SPAC12G12.01c
C4_06190C_A	MPH1	CAL0000186482	SPAC9.05	fml1	SPAC9.05
C1_09070W_A		CAL0000194881	SPAC22G7.04	pan2	SPAC22G7.04
C3_02130W_A	UTP4	CAL0000184134	SPBC19F5.02c	utp4	SPBC19F5.02c
C3_07460W_A		CAL0000184913	SPAC19B12.05c	fcp1	SPAC19B12.05c
C2_02020W_A		CAL0000182125	SPBC6B1.06c	ubp14	SPBC6B1.06c
C3_03480C_A	ALT1	CAL0000189002	SPBC582.08	rhp1602	SPBC582.08
CR_08630W_A	CDC23	CAL0000200782	SPAC6F12.14	cut23	SPAC6F12.14
C3_02150C_A	ERG6	CAL0000189580	SPBC16E9.05	erg6	SPBC16E9.05
C4_05460C_A	OFD1	CAL0000194379	SPBC6B1.08c	ofd1	SPBC6B1.08c
C1_00060W_A	TUP1	CAL0000186393	SPAC630.14c	tup12	SPAC630.14c
C7_03490W_A	GYP7	CAL0000185635	SPAC630.05	gyp7	SPAC630.05
C1_00070W_A	MVD	CAL0000181620	SPAC24C9.03	mvd1	SPAC24C9.03
C1_12560C_A	DLH1	CAL0000182507	SPAC8E11.03c	dmc1	SPAC8E11.03c
C1_05070C_A	GPI7	CAL0000200443	SPAC13G6.03	gpi7	SPAC13G6.03
C2_03830W_A		CAL0000190353	SPBC577.12	dph6	SPBC577.12
CR_03610C_A	VTC3	CAL0000199503	SPAC14C4.11	vtc2	SPAC14C4.11
CR_09290W_A	THI13	CAL0000188398	SPCC1223.02	nmt1	SPCC1223.02
C1_03300C_A	MAS1	CAL0000195289	SPBP23A10.15c	qcr1	SPBP23A10.15c
C4_02160C_A		CAL0000200423	SPBC21C3.03	SPBC21C3.03	SPBC21C3.03
C3_03420C_A	NDE1	CAL0000200307	SPAC3A11.07	nde2	SPAC3A11.07
C2_08680W_A	MSH3	CAL0000179035	SPAC8F11.03	msh3	SPAC8F11.03
C4_04450C_A	ATG1	CAL0000188572	SPCC63.08c	atg1	SPCC63.08c
C7_02490W_A	PEX1	CAL0000198292	SPCC553.03	pex1	SPCC553.03
CR_02540W_A	CHO2	CAL0000189790	SPBC26H8.03	cho2	SPBC26H8.03
C3_01710C_A	PPT1	CAL0000195801	SPBC3F6.01c	SPBC3F6.01c	SPBC3F6.01c
C4_01900C_A	MDH1-1	CAL0000181799	SPCC306.08c	mdh1	SPCC306.08c
C7_03710C_A	PLC1	CAL0000200735	SPAC22F8.11	plc1	SPAC22F8.11
C4_03280W_A	MSN5	CAL0000176346	SPAC328.01c	msn5	SPAC328.01c
C5_04510W_A	GDE1	CAL0000191313	SPAPB1E7.05	gde1	SPAPB1E7.05
C1_04210C_A	CDC3	CAL0000192358	SPAC4F10.11	spn1	SPAC4F10.11
C2_09470C_A	PMS1	CAL0000197853	SPAC19G12.02c	pms1	SPAC19G12.02c
CR_07620W_A	AAT21	CAL0000174616	SPAC10F6.13c	caa1	SPAC10F6.13c
C5_03820C_A	BUD7	CAL0000184594	SPBC31F10.16	bch2	SPBC31F10.16
C3_06510C_A	HST6	CAL0000187443	SPBC25B2.02c	mam1	SPBC25B2.02c
C1_09990W_A	SAC1	CAL0000200575	SPBC19F5.03	sac11	SPBC19F5.03
CR_05520W_A	NOC2	CAL0000192871	SPAC1142.04	SPAC1142.04	SPAC1142.04
C2_02370C_A	HOM2	CAL0000179646	SPCC1827.06c	SPCC1827.06c	SPCC1827.06c
CR_07080W_A		CAL0000186684	SPCC1919.09	tif6	SPCC1919.09
C1_08780W_A		CAL0000197686	SPBC14F5.13c	pho8	SPBC14F5.13c
C2_02950W_A		CAL0000179444	SPAC6B12.04c	SPAC6B12.04c	SPAC6B12.04c
C5_04100W_A	CDS1	CAL0000174872	SPBC13A2.03	SPBC13A2.03	SPBC13A2.03
C2_10840W_A	RDH54	CAL0000199325	SPAC22F3.03c	rdh54	SPAC22F3.03c
C2_07130C_A	RCK2	CAL0000193471	SPCC1322.08	srk1	SPCC1322.08
C2_09370C_A	KAR3	CAL0000174788	SPAC664.10	klp2	SPAC664.10
CR_04120C_A		CAL0000200606	SPAC13F5.01c	msh1	SPAC13F5.01c
C4_02980W_A	TYS1	CAL0000188062	SPCC1672.05c	yrs1	SPCC1672.05c
CR_02170W_A	MET2	CAL0000174790	SPBC56F2.11	met6	SPBC56F2.11
C1_09660W_A	DOA1	CAL0000180586	SPBC887.04c	lub1	SPBC887.04c
C1_04520C_A	PHO85	CAL0000200290	SPCC16C4.11	pef1	SPCC16C4.11
C1_13540W_A	GUP1	CAL0000180356	SPAC24H6.01c	gup1	SPAC24H6.01c
C1_07000W_A	MEF2	CAL0000188276	SPBC660.10	mef2	SPBC660.10
CR_06050W_A	CDC28	CAL0000191263	SPBC11B10.09	cdc2	SPBC11B10.09
CR_03800C_A	PPH3	CAL0000195388	SPBC26H8.05c	pph3	SPBC26H8.05c
C2_01000W_A	HGT7	CAL0000198671	SPCC1235.13	ght6	SPCC1235.13
C2_06310C_A	GSP1	CAL0000182095	SPBC1289.03c	spi1	SPBC1289.03c
C1_11420W_A	KRR1	CAL0000200947	SPBC25B2.05	mis3	SPBC25B2.05
C3_01190C_A		CAL0000176754	SPCC16C4.01	sif2	SPCC16C4.01
C1_06960W_A	SUI2	CAL0000201409	SPAC3G9.09c	tif211	SPAC3G9.09c
CR_03270W_A		CAL0000181841	SPAC1B3.16c	vht1	SPAC1B3.16c
C1_11750W_A	AVT4	CAL0000187441	SPAC3H1.09c	avt3	SPAC3H1.09c
C1_07700C_A	VRG4	CAL0000182900	SPAC144.18	vrg4	SPAC144.18
C2_07890W_A	PRS5	CAL0000197367	SPBC3D6.06c	prs5	SPBC3D6.06c
C3_05070W_A	CEM1	CAL0000200784	SPBC887.13c	cem1	SPBC887.13c
CR_07560W_A	RGD3	CAL0000176620	SPAC13A11.01c	rga8	SPAC13A11.01c
CR_07190W_A		CAL0000200127	SPAC13A11.01c	rga8	SPAC13A11.01c
C1_03260W_A		CAL0000179482	SPAC26H5.02c	mgs1	SPAC26H5.02c
C2_01640W_A	SLA1	CAL0000198859	SPAC16E8.01	shd1	SPAC16E8.01
C2_00470W_A	POM152	CAL0000193704	SPBC29A10.07	pom152	SPBC29A10.07
CR_00900W_A	TRM1	CAL0000179806	SPBC25D12.05	trm1	SPBC25D12.05
CR_04570C_A	CDC10	CAL0000188354	SPAC821.06	spn2	SPAC821.06
C3_02590W_A	APL5	CAL0000194310	SPAC144.06	apl5	SPAC144.06
C1_09470C_A		CAL0000177270	SPAC17G6.15c	fsf1	SPAC17G6.15c
C1_01690C_A	LSC1	CAL0000179127	SPAC16E8.17c	SPAC16E8.17c	SPAC16E8.17c
C2_00390C_A		CAL0000187862	SPCC11E10.01	SPCC11E10.01	SPCC11E10.01
C4_05300W_A	XKS1	CAL0000191735	SPCPJ732.02c	xks1	SPCPJ732.02c
C1_03210C_A	CDC12	CAL0000175669	SPAC9G1.11c	spn4	SPAC9G1.11c
C4_04260C_A	FZO1	CAL0000175191	SPBC1706.03	fzo1	SPBC1706.03
C7_00400W_A	LEU2	CAL0000185901	SPBC1A4.02c	leu1	SPBC1A4.02c
C2_03410W_A		CAL0000198855	SPBC4.03c	SPBC4.03c	SPBC4.03c
C3_04420W_A		CAL0000198465	SPBP8B7.27	mug30	SPBP8B7.27
C7_00520W_A		CAL0000184138	SPAC27D7.14c	tpr1	SPAC27D7.14c
C4_00400W_A	MNR2	CAL0000200038	SPAC17A2.14	SPAC17A2.14	SPAC17A2.14
C5_00880C_A	GIT3	CAL0000176352	SPBC1271.09	tgp1	SPBC1271.09
C1_02790W_A	TIF34	CAL0000192484	SPAC4D7.05	sum1	SPAC4D7.05
C1_03220C_A	BMH1	CAL0000198341	SPAC8E11.02c	rad24	SPAC8E11.02c
C2_00170C_A		CAL0000180394	SPAC1A6.10	tcd1	SPAC1A6.10
C7_04190C_A	UTP18	CAL0000175893	SPBC29A3.06	utp18	SPBC29A3.06
C2_05440W_A	PEX6	CAL0000179650	SPAC17A5.01	pex6	SPAC17A5.01
C7_01250W_A	ASC1	CAL0000180554	SPAC6B12.15	cpc2	SPAC6B12.15
C3_01880W_A	ALG8	CAL0000180957	SPAC17C9.07	alg8	SPAC17C9.07
C2_02450C_A	UTP22	CAL0000188541	SPBC776.08c	utp22	SPBC776.08c
C1_08580C_A	VCX1	CAL0000184577	SPCC1795.02c	vcx1	SPCC1795.02c
C3_05130C_A	THI4	CAL0000199344	SPBC26H8.01	thi2	SPBC26H8.01
C2_04230W_A	BAT21	CAL0000175657	SPBC428.02c	eca39	SPBC428.02c
C3_03590W_A		CAL0000189105	SPAC1782.06c	phb1	SPAC1782.06c
C3_07920W_A		CAL0000193171	SPBC1861.05	SPBC1861.05	SPBC1861.05
C2_07480W_A	LPT1	CAL0000197966	SPBC16A3.10	ale1	SPBC16A3.10
C2_07660W_A	PDS5	CAL0000178884	SPAC110.02	pds5	SPAC110.02
C7_02460C_A		CAL0000183311	SPBC119.15	npa3	SPBC119.15
C2_09590C_A		CAL0000177748	SPBC1703.13c	SPBC1703.13c	SPBC1703.13c
C6_02960W_A		CAL0000195320	SPAC3A12.17c	cys12	SPAC3A12.17c
C4_04720W_A		CAL0000186217	SPBC1711.04	mtd1	SPBC1711.04
C4_06720W_A	NOP1	CAL0000195815	SPBC2D10.10c	fib1	SPBC2D10.10c
C6_00340C_A		CAL0000183469	SPAC1F3.10c	oct1	SPAC1F3.10c
C6_04360C_A	GLE2	CAL0000190268	SPBC16A3.05c	rae1	SPBC16A3.05c
C1_11060C_A	RPL2	CAL0000174265	SPBC839.04	rpl803	SPBC839.04
C1_11060C_A	RPL2	CAL0000174265	SPAC1F7.13c	rpl801	SPAC1F7.13c
C1_11060C_A	RPL2	CAL0000174265	SPBC2F12.07c	rpl802	SPBC2F12.07c
C6_02690C_A		CAL0000201649	SPAC2F7.11	nrd1	SPAC2F7.11
C1_11090C_A		CAL0000196733	SPAC12G12.14c	pfs2	SPAC12G12.14c
C2_00380C_A	RFA1	CAL0000199773	SPBC660.13c	ssb1	SPBC660.13c
C1_02530C_A	DIP5	CAL0000194693	SPCC777.04	SPCC777.04	SPCC777.04
CR_05180C_A	SDH2	CAL0000198657	SPAC140.01	sdh2	SPAC140.01
C7_00990W_A	RPP0	CAL0000189629	SPCC18.14c	rpp0	SPCC18.14c
C1_04740W_A	LPG20	CAL0000174538	SPAC977.14c	SPAC977.14c	SPAC977.14c
C5_03700C_A		CAL0000183474	SPCC576.14	dph5	SPCC576.14
C5_03640W_A		CAL0000201007	SPCC576.14	dph5	SPCC576.14
C1_02590C_A	SNZ1	CAL0000181647	SPAC29B12.04	snz1	SPAC29B12.04
C2_05360C_A	BIO32	CAL0000182851	SPBC1773.03c	SPBC1773.03c	SPBC1773.03c
C4_00650W_A	HIS5	CAL0000198056	SPBC11B10.02c	his3	SPBC11B10.02c
C2_05140W_A	CDC15	CAL0000199882	SPBC21.06c	cdc7	SPBC21.06c
C5_01770C_A	OBPA	CAL0000179350	SPCC23B6.01c	SPCC23B6.01c	SPCC23B6.01c
C3_01810C_A	MNT1	CAL0000188662	SPBC19C7.12c	omh1	SPBC19C7.12c
C5_05390C_A	PGA4	CAL0000186924	SPBC342.03	gas4	SPBC342.03
C1_02960C_A		CAL0000177497	SPAC3H1.04c	mdm31	SPAC3H1.04c
C1_14080W_A		CAL0000180258	SPBC23E6.04c	utp10	SPBC23E6.04c
C3_05190C_A	MCA1	CAL0000184470	SPCC1840.04	pca1	SPCC1840.04
C7_00330C_A		CAL0000197105	SPCC895.03c	sua5	SPCC895.03c
C2_00340C_A	ARO8	CAL0000187633	SPAC56E4.03	SPAC56E4.03	SPAC56E4.03
C3_00550C_A	HRK1	CAL0000192730	SPCC1020.10	oca2	SPCC1020.10
C6_00500C_A		CAL0000175918	SPAC24H6.12c	uba3	SPAC24H6.12c
C1_12600C_A	CHR1	CAL0000178978	SPAC22F3.08c	rok1	SPAC22F3.08c
CR_07790C_A	YHB1	CAL0000179202	SPAC869.02c	yhb1	SPAC869.02c
C2_10250C_A	SET2	CAL0000174178	SPAC29B12.02c	set2	SPAC29B12.02c
C6_01150W_A	CDC20	CAL0000185508	SPAC821.08c	slp1	SPAC821.08c
C4_05070C_A	ARG8	CAL0000177288	SPCC777.09c	arg1	SPCC777.09c
C2_07490W_A	HEM15	CAL0000185155	SPCC320.09	hem15	SPCC320.09
C1_10970W_A		CAL0000194444	SPBC1734.01c	esf1	SPBC1734.01c
C1_09720W_A	URA1	CAL0000178448	SPAC57A10.12c	ura3	SPAC57A10.12c
C2_10740C_A		CAL0000193421	SPAC19B12.01	SPAC19B12.01	SPAC19B12.01
CR_01930C_A	BIO2	CAL0000188798	SPCC1235.02	bio2	SPCC1235.02
C7_03860W_A		CAL0000175297	SPAC4A8.04	isp6	SPAC4A8.04
C1_01030W_A	HMT1	CAL0000187520	SPAC890.07c	rmt1	SPAC890.07c
CR_08430W_A		CAL0000184826	SPBC25H2.03	vac14	SPBC25H2.03
CR_04200W_A	YDJ1	CAL0000196010	SPBC1734.11	mas5	SPBC1734.11
C2_01360C_A	DCW1	CAL0000197643	SPCC970.02	SPCC970.02	SPCC970.02
C3_04720C_A		CAL0000197794	SPAC2G11.09	SPAC2G11.09	SPAC2G11.09
C1_08020W_A	UBA2	CAL0000174476	SPBC16H5.03c	uba2	SPBC16H5.03c
C1_01130W_A		CAL0000190294	SPAC57A10.05c	pof1	SPAC57A10.05c
C7_00820W_A	RFC2	CAL0000195843	SPAC23D3.02	rfc2	SPAC23D3.02
C2_04850C_A		CAL0000185771	SPAPJ696.02	lsb4	SPAPJ696.02
C6_00670W_A	CDC14	CAL0000180943	SPAC1782.09c	clp1	SPAC1782.09c
C5_04650C_A	MSM1	CAL0000183257	SPAC27E2.06c	msm1	SPAC27E2.06c
CR_08640C_A		CAL0000192873	SPBC18E5.02c	lcb1	SPBC18E5.02c
C7_02920W_A		CAL0000179259	SPCC550.07	SPCC550.07	SPCC550.07
C4_06210C_A		CAL0000184634	SPBC26H8.08c	grn1	SPBC26H8.08c
C7_04040C_A	NPT1	CAL0000174810	SPAC1486.06	npt1	SPAC1486.06
C1_02480W_A	PMM1	CAL0000183926	SPAC1556.07	pmm1	SPAC1556.07
C6_00720C_A	COX15	CAL0000185068	SPAC22E12.10c	etp1	SPAC22E12.10c
C1_07460C_A	GPI8	CAL0000200776	SPCC11E10.02c	gpi8	SPCC11E10.02c
C5_00770C_A	FOL1	CAL0000194395	SPBC1734.03	fol1	SPBC1734.03
C2_05650W_A	VPS35	CAL0000185637	SPCC777.13	vps35	SPCC777.13
C7_01790C_A	RPL5	CAL0000178607	SPBC11C11.09c	rpl502	SPBC11C11.09c
C2_00840W_A		CAL0000175936	SPAC1296.06	tah18	SPAC1296.06
C1_08860C_A		CAL0000182833	SPAC19A8.03	ymr1	SPAC19A8.03
CR_09980W_A	SPT7	CAL0000181512	SPBC25H2.11c	spt7	SPBC25H2.11c
CR_03100W_A	SMC5	CAL0000199747	SPAC14C4.02c	smc5	SPAC14C4.02c
C5_00650C_A	THR1	CAL0000196189	SPBC4C3.03	thr1	SPBC4C3.03
C3_06160C_A		CAL0000192673	SPCP1E11.08	nsa2	SPCP1E11.08
C3_06380W_A	NSA2	CAL0000197650	SPCP1E11.08	nsa2	SPCP1E11.08
C3_02260C_A		CAL0000185956	SPAC2F3.15	lsk1	SPAC2F3.15
C1_03520W_A	RPN3	CAL0000191942	SPBC119.01	rpn3	SPBC119.01
C1_10860C_A	ADA2	CAL0000192402	SPCC24B10.08c	ada2	SPCC24B10.08c
C5_01600C_A	SPB4	CAL0000185825	SPBC24C6.02	spb4	SPBC24C6.02
C2_09400C_A	ERG24	CAL0000185086	SPBC16G5.18	erg24	SPBC16G5.18
C1_00550W_A	CIS2	CAL0000184736	SPAC56E4.06c	ggt2	SPAC56E4.06c
C4_00280W_A	STE24	CAL0000184268	SPAC3H1.05	ste24	SPAC3H1.05
CR_10620C_A		CAL0000192734	SPBC30D10.07c	bpl1	SPBC30D10.07c
C5_01870W_A		CAL0000187002	SPCC338.07c	naa15	SPCC338.07c
C3_06650C_A	TAF60	CAL0000197010	SPCC16C4.18c	taf6	SPCC16C4.18c
C1_11030W_A	RPL82	CAL0000174842	SPBC29A3.04	rpl8	SPBC29A3.04
C1_08330C_A	ADH2	CAL0000200753	SPCC13B11.01	adh1	SPCC13B11.01
C2_02000W_A		CAL0000177575	SPAC5D6.13	vps74	SPAC5D6.13
C5_04000W_A	RFC3	CAL0000191573	SPAC27E2.10c	rfc3	SPAC27E2.10c
C3_05030W_A	PHB2	CAL0000194824	SPCC1322.16	phb2	SPCC1322.16
C2_04380C_A		CAL0000187593	SPBC1709.17	SPBC1709.17	SPBC1709.17
C4_04980W_A		CAL0000190327	SPBC21B10.09	SPBC21B10.09	SPBC21B10.09
C2_03770C_A	STE11	CAL0000193264	SPBC1D7.05	byr2	SPBC1D7.05
C1_12680W_A		CAL0000198380	SPBC1711.07	rrb1	SPBC1711.07
C5_01940W_A		CAL0000193029	SPAC18B11.02c	SPAC18B11.02c	SPAC18B11.02c
C2_09500W_A		CAL0000188810	SPBC36B7.04	dus1	SPBC36B7.04
C1_10800C_A	ALP1	CAL0000201651	SPCPB1C11.02	SPCPB1C11.02	SPCPB1C11.02
C7_02060W_A	LIG1	CAL0000175809	SPAC17G8.01c	trl1	SPAC17G8.01c
C6_03230W_A	ARG3	CAL0000176534	SPAC4G9.10	arg3	SPAC4G9.10
C1_12960C_A	BNI1	CAL0000188644	SPAC1F5.04c	cdc12	SPAC1F5.04c
C3_03880C_A	PEP8	CAL0000199432	SPAC4G9.13c	vps26	SPAC4G9.13c
CR_02130W_A	ECM4	CAL0000196854	SPCC1281.07c	gst4	SPCC1281.07c
C2_02940W_A	MET1	CAL0000185049	SPCC1739.06c	SPCC1739.06c	SPCC1739.06c
C2_07940C_A	ALG7	CAL0000195644	SPBC15D4.04	gpt2	SPBC15D4.04
C4_06020C_A		CAL0000195725	SPBC1347.01c	rev1	SPBC1347.01c
C5_02030W_A	RPN8	CAL0000190180	SPCC1682.10	rpn8	SPCC1682.10
CR_01520W_A	PTC2	CAL0000180955	SPCC1223.11	ptc2	SPCC1223.11
CR_06750C_A	PUP2	CAL0000186757	SPAC323.02c	pup2	SPAC323.02c
C7_03840W_A		CAL0000188205	SPAC29B12.06c	rcd1	SPAC29B12.06c
C1_06710W_A		CAL0000201956	SPBC19F8.07	mcs6	SPBC19F8.07
C1_05050C_A	RRP6	CAL0000183418	SPAC1F3.01	rrp6	SPAC1F3.01
C1_01380C_A	TRM2	CAL0000192336	SPAC4G8.07c	trm2	SPAC4G8.07c
C5_02530W_A	UAP1	CAL0000180804	SPBC1289.08	uap1	SPBC1289.08
C1_10730W_A		CAL0000193111	SPAC20G4.05c	SPAC20G4.05c	SPAC20G4.05c
C2_06820C_A	PRE2	CAL0000200516	SPAC4A8.13c	pts1	SPAC4A8.13c
C1_11400C_A	GIN4	CAL0000191817	SPAC57A10.02	cdr2	SPAC57A10.02
C2_03300W_A	HEM2	CAL0000184061	SPAC1805.06c	hem2	SPAC1805.06c
C2_08610W_A	ERG9	CAL0000181444	SPBC646.05c	erg9	SPBC646.05c
C6_04040C_A	RVS167	CAL0000200028	SPBC21D10.12	hob1	SPBC21D10.12
C3_03440C_A		CAL0000181961	SPCC1529.01	SPCC1529.01	SPCC1529.01
CR_06900C_A	ALG6	CAL0000183581	SPBC342.01c	alg6	SPBC342.01c
C1_04030W_A		CAL0000199979	SPCC736.06	dar2	SPCC736.06
CR_02370W_A	ERG25	CAL0000179313	SPAC630.08c	erg25	SPAC630.08c
C2_00740C_A		CAL0000181888	SPBC16A3.12c	SPBC16A3.12c	SPBC16A3.12c
C2_00740C_A		CAL0000181888	SPCC1672.09	SPCC1672.09	SPCC1672.09
C1_02460W_A	RPL10	CAL0000194016	SPAP7G5.05	rpl1002	SPAP7G5.05
C1_02460W_A	RPL10	CAL0000194016	SPBC18E5.04	rpl1001	SPBC18E5.04
C4_03730C_A		CAL0000174739	SPAPB18E9.01	trm5	SPAPB18E9.01
C2_09640W_A	PMI1	CAL0000189115	SPBC2G2.16	mpi1	SPBC2G2.16
C5_05480W_A	DES1	CAL0000198792	SPBC3B8.07c	dsd1	SPBC3B8.07c
C4_04710W_A	GYP1	CAL0000181837	SPBC530.01	gyp1	SPBC530.01
C2_01490C_A		CAL0000176995	SPCC1682.07	ssl1	SPCC1682.07
C6_03920W_A	SNF4	CAL0000191335	SPAC1556.08c	cbs2	SPAC1556.08c
C4_05290W_A	ABZ1	CAL0000183785	SPBP8B7.29	abz1	SPBP8B7.29
C1_02760W_A		CAL0000195169	SPAC1142.06	get3	SPAC1142.06
C2_05340C_A	RPC40	CAL0000195273	SPBC1289.07c	rpc40	SPBC1289.07c
C6_04030W_A	ALG2	CAL0000176395	SPBC11B10.01	alg2	SPBC11B10.01
C7_02780W_A		CAL0000200421	SPBC557.03c	pim1	SPBC557.03c
CR_03520C_A		CAL0000188252	SPAC9G1.05	aip1	SPAC9G1.05
C3_05040C_A	ATG9	CAL0000185873	SPBC15D4.07c	atg9	SPBC15D4.07c
C2_06970W_A	AAH1	CAL0000194200	SPBC1198.02	dea2	SPBC1198.02
C1_00960C_A	SET1	CAL0000198993	SPCC306.04c	set1	SPCC306.04c
C1_14130W_A	FTR1	CAL0000185056	SPAC1F7.07c	fip1	SPAC1F7.07c
C2_00520W_A	DFG5	CAL0000185288	SPBC1198.07c	SPBC1198.07c	SPBC1198.07c
C5_05350W_A		CAL0000183321	SPAC6B12.10c	spp1	SPAC6B12.10c
CR_08370W_A	GSH2	CAL0000176594	SPAC3F10.04	gsa1	SPAC3F10.04
C6_02350C_A		CAL0000183350	SPCC126.03	pus1	SPCC126.03
C2_10240W_A	GPD1	CAL0000200026	SPBC215.05	gpd1	SPBC215.05
C3_07400W_A		CAL0000176862	SPAC4F10.03c	trm7	SPAC4F10.03c
C6_01740C_A	ATG15	CAL0000191921	SPAC23C4.16c	atg15	SPAC23C4.16c
CR_01680C_A	CDC4	CAL0000200882	SPAC4D7.03	pop2	SPAC4D7.03
C4_01270W_A	RPS6A	CAL0000181351	SPAC13G6.07c	rps601	SPAC13G6.07c
C2_06730W_A	LSP1	CAL0000186520	SPCC736.15	pil1	SPCC736.15
CR_08860W_A	PDK2	CAL0000180154	SPAC644.11c	pkp1	SPAC644.11c
C3_04950W_A	ARF2	CAL0000178804	SPBC4F6.18c	arf1	SPBC4F6.18c
C3_03170W_A	SEC13	CAL0000177077	SPBC215.15	sec13	SPBC215.15
C2_00850W_A	MSF1	CAL0000183890	SPCC736.03c	msf1	SPCC736.03c
C4_06790W_A		CAL0000198582	SPAC4D7.12c	fet5	SPAC4D7.12c
C5_00480C_A	SEC14	CAL0000199482	SPAC3H8.10	spo20	SPAC3H8.10
C2_10270W_A	PUS7	CAL0000177714	SPBC1A4.09	pus7	SPBC1A4.09
C2_10630W_A		CAL0000192929	SPBPB2B2.06c	SPBPB2B2.06c	SPBPB2B2.06c
C1_10660W_A	TBP1	CAL0000189736	SPAC29E6.08	tbp1	SPAC29E6.08
C4_05630W_A		CAL0000186561	SPCC1442.10c	rpb3	SPCC1442.10c
C3_04060C_A	HEM13	CAL0000191428	SPAC222.11	hem13	SPAC222.11
C1_01910W_A		CAL0000185799	SPAC694.04c	SPAC694.04c	SPAC694.04c
C1_00610W_A	PSD1	CAL0000188438	SPBC16E9.18	psd1	SPBC16E9.18
C2_04870C_A		CAL0000181452	SPAC1D4.14	tho2	SPAC1D4.14
C1_08590C_A	ERG1	CAL0000179458	SPBC713.12	erg1	SPBC713.12
CR_05650W_A	BRF1	CAL0000177227	SPBC13E7.10c	brf1	SPBC13E7.10c
C5_00760W_A		CAL0000177296	SPCC4G3.09c	gyp3	SPCC4G3.09c
CR_02990C_A	RIB1	CAL0000174579	SPAP27G11.09c	rib1	SPAP27G11.09c
C1_00740C_A	SPE1	CAL0000182839	SPAC144.04c	spe1	SPAC144.04c
C7_02100W_A		CAL0000194232	SPAC23H4.09	cdb4	SPAC23H4.09
C4_06230C_A		CAL0000197885	SPCC11E10.05c	ynd1	SPCC11E10.05c
C3_00400C_A		CAL0000188088	SPAC1A6.05c	ptl3	SPAC1A6.05c
C2_04260W_A	SSN3	CAL0000183529	SPAC23H4.17c	srb10	SPAC23H4.17c
C5_05320C_A	HIS1	CAL0000180598	SPAC25G10.05c	his1	SPAC25G10.05c
CR_03110W_A		CAL0000186309	SPAPB1A10.11c	mse1	SPAPB1A10.11c
C7_00870W_A		CAL0000177418	SPCC1672.03c	gud1	SPCC1672.03c
C4_06490C_A	PRI2	CAL0000183113	SPBC17D11.06	spp2	SPBC17D11.06
CR_01060W_A	LAG1	CAL0000185837	SPBC3E7.15c	lac1	SPBC3E7.15c
CR_04190W_A	SRV2	CAL0000183073	SPCC306.09c	cap1	SPCC306.09c
C2_04950C_A	CYT1	CAL0000192434	SPBC29A3.18	cyt1	SPBC29A3.18
C6_03660C_A	CDC50	CAL0000197808	SPBC1773.11c	mug89	SPBC1773.11c
C7_03700C_A	ENP1	CAL0000201090	SPBC13G1.09	enp1	SPBC13G1.09
C2_00630C_A		CAL0000178575	SPAC1F7.09c	dal2	SPAC1F7.09c
CR_04100C_A	RPL15A	CAL0000190553	SPCC576.11	rpl15	SPCC576.11
C5_01610W_A		CAL0000197135	SPAC25B8.05	deg1	SPAC25B8.05
C7_04200C_A		CAL0000200169	SPBP8B7.09c	los1	SPBP8B7.09c
C2_02520W_A		CAL0000178272	SPAC16E8.13	SPAC16E8.13	SPAC16E8.13
C3_06020W_A	MNN9	CAL0000179486	SPAC4F10.10c	mnn9	SPAC4F10.10c
C2_07290W_A		CAL0000183521	SPAC30C2.02	mmd1	SPAC30C2.02
C1_08010W_A	DPM1	CAL0000190463	SPAC31G5.16c	dpm1	SPAC31G5.16c
C1_02620C_A	HOM6	CAL0000188452	SPBC776.03	SPBC776.03	SPBC776.03
CR_08100C_A	RIO2	CAL0000193362	SPBC1703.05	rio2	SPBC1703.05
C1_03090W_A	RPS1	CAL0000192592	SPAC22H12.04c	rps102	SPAC22H12.04c
C7_03590C_A		CAL0000182629	SPCC4B3.13	SPCC4B3.13	SPCC4B3.13
C3_02860W_A	THI6	CAL0000179143	SPAC23H4.10c	thi4	SPAC23H4.10c
C4_00020W_A		CAL0000178095	SPAC17A2.03c	vma6	SPAC17A2.03c
C2_04350C_A	SUV3	CAL0000176369	SPAC637.11	rpm2	SPAC637.11
C2_04510W_A	RIM2	CAL0000188052	SPAC688.09	rim2	SPAC688.09
C1_08450C_A	CDC42	CAL0000192612	SPAC110.03	cdc42	SPAC110.03
C3_04220C_A	URK1	CAL0000196768	SPCC162.11c	urk1	SPCC162.11c
C4_01450W_A	PWP1	CAL0000198308	SPBC1711.16	pwp1	SPBC1711.16
C2_05230C_A	RPF2	CAL0000180822	SPAC926.08c	rpf2	SPAC926.08c
CR_08940W_A		CAL0000194641	SPAC9G1.12	cpd1	SPAC9G1.12
C1_11380W_A	NEP1	CAL0000197320	SPAC18G6.07c	mra1	SPAC18G6.07c
C1_02990C_A	XOG1	CAL0000190583	SPBC1105.05	exg1	SPBC1105.05
CR_06180W_A	ARC40	CAL0000175984	SPBC14C8.06	arc1	SPBC14C8.06
C3_06620W_A	FUN31	CAL0000200971	SPAC1805.01c	ppk6	SPAC1805.01c
C1_04760C_A	SYG1	CAL0000192165	SPCC1827.07c	SPCC1827.07c	SPCC1827.07c
C1_01320W_A	MRS7	CAL0000199751	SPAC23C11.17	mdm28	SPAC23C11.17
CR_09380W_A	PRE8	CAL0000197498	SPCC1442.06	pre8	SPCC1442.06
C1_09510W_A	YTM1	CAL0000176486	SPAC890.04c	ytm1	SPAC890.04c
C6_02650C_A		CAL0000174828	SPBC2G2.01c	liz1	SPBC2G2.01c
C5_01640W_A	MAS2	CAL0000178676	SPBC18E5.12c	mas2	SPBC18E5.12c
CR_05480W_A		CAL0000191490	SPAC328.09	SPAC328.09	SPAC328.09
C1_11860W_A		CAL0000181643	SPCC550.14	vgl1	SPCC550.14
CR_01230C_A	CDC27	CAL0000197700	SPAC17C9.01c	nuc2	SPAC17C9.01c
C3_03790W_A	MEU1	CAL0000179927	SPAC16C9.02c	SPAC16C9.02c	SPAC16C9.02c
C1_12310C_A	CSI2	CAL0000186593	SPBC800.06	brx1	SPBC800.06
C4_00500W_A		CAL0000193884	SPAC167.07c	hul5	SPAC167.07c
C1_09390W_A		CAL0000175281	SPAC343.15	tit1	SPAC343.15
C5_02020C_A		CAL0000193443	SPAC144.07c	gpn2	SPAC144.07c
C6_02500C_A	GCV1	CAL0000177615	SPAC31G5.14	gcv1	SPAC31G5.14
C1_01650W_A	ISN1	CAL0000179159	SPBC30D10.03c	isn1	SPBC30D10.03c
C4_02870C_A	ZUO1	CAL0000192667	SPBC1778.01c	zuo1	SPBC1778.01c
C4_06270C_A	ERG26	CAL0000199131	SPBC3F6.02c	erg26	SPBC3F6.02c
C3_06430W_A	APN1	CAL0000192941	SPCC622.17	apn1	SPCC622.17
C2_00950C_A	RFC5	CAL0000201502	SPBC83.14c	rfc5	SPBC83.14c
C4_03050C_A		CAL0000178690	SPAC24C9.08	cps1	SPAC24C9.08
C7_03390C_A	PUP3	CAL0000180706	SPCC63.12c	pup3	SPCC63.12c
C3_03180C_A	PNP1	CAL0000198365	SPAC1805.16c	SPAC1805.16c	SPAC1805.16c
C4_05980C_A		CAL0000198423	SPBC725.05c	npp1	SPBC725.05c
C1_03560C_A	SUA71	CAL0000176820	SPAC16E8.16	sua7	SPAC16E8.16
C6_01680C_A		CAL0000173959	SPBC8E4.03	SPBC8E4.03	SPBC8E4.03
C6_03180C_A		CAL0000176604	SPBC2D10.04	SPBC2D10.04	SPBC2D10.04
C1_04770C_A	ERG3	CAL0000190948	SPAC1687.16c	erg31	SPAC1687.16c
C1_03500W_A	YPT1	CAL0000185241	SPBC1703.10	ypt1	SPBC1703.10
C2_01410C_A	CLB2	CAL0000189817	SPBC582.03	cdc13	SPBC582.03
C5_00900C_A	URA4	CAL0000193314	SPAC16.03c	ura2	SPAC16.03c
C3_00250C_A	TIM44	CAL0000195007	SPBC14C8.02	tim44	SPBC14C8.02
C1_06360W_A		CAL0000193910	SPCC4G3.08	psk1	SPCC4G3.08
C7_04020C_A	PRE5	CAL0000174387	SPAC6G10.04c	pre5	SPAC6G10.04c
CR_00510C_A	ADE1	CAL0000196632	SPBC409.10	ade7	SPBC409.10
C1_05980W_A		CAL0000188838	SPAC343.19	lsb6	SPAC343.19
C7_03640C_A		CAL0000182802	SPBC1198.10c	slm5	SPBC1198.10c
C7_00470C_A	PEL1	CAL0000190252	SPBP18G5.02	pgs1	SPBP18G5.02
CR_09520C_A		CAL0000176383	SPCC895.07	alp14	SPCC895.07
CR_04550W_A	PRE6	CAL0000200321	SPBC106.16	pre6	SPBC106.16
CR_02860W_A	RHO1	CAL0000192659	SPAC1F7.04	rho1	SPAC1F7.04
C4_04090C_A		CAL0000187566	SPAC3C7.11c	cnx1	SPAC3C7.11c
C2_06210C_A	SER1	CAL0000185131	SPAC1F12.07	ser1	SPAC1F12.07
C4_04810C_A		CAL0000183898	SPCPB16A4.04c	trm8	SPCPB16A4.04c
CR_07950W_A	IMP4	CAL0000181923	SPAC19A8.07c	imp4	SPAC19A8.07c
CR_10300W_A	PUP1	CAL0000181985	SPAC23D3.07	pup1	SPAC23D3.07
C3_03520C_A	PRE9	CAL0000190103	SPAC13C5.01c	pre9	SPAC13C5.01c
C7_00020C_A	RVS161	CAL0000193274	SPBC725.09c	hob3	SPBC725.09c
C4_05660C_A	BRN1	CAL0000196556	SPCC306.03c	cnd2	SPCC306.03c
C6_02240C_A	RPL10A	CAL0000174170	SPCC1183.08c	rpl101	SPCC1183.08c
C2_05720C_A		CAL0000191217	SPBC1271.12	kes1	SPBC1271.12
C3_00690C_A	SWD1	CAL0000179517	SPAC23H3.05c	swd1	SPAC23H3.05c
CR_08910C_A	RPN7	CAL0000177306	SPBC582.07c	rpn7	SPBC582.07c
C6_00600C_A	YHM2	CAL0000182355	SPBC83.13	SPBC83.13	SPBC83.13
C3_03560W_A		CAL0000189838	SPAC12B10.05	icp55	SPAC12B10.05
CR_04880W_A		CAL0000176940	SPAC23H3.09c	gly1	SPAC23H3.09c
CR_05980W_A		CAL0000174377	SPAC328.06	ubp2	SPAC328.06
C3_07250W_A	GCD2	CAL0000182407	SPAC21E11.06	tif224	SPAC21E11.06
C4_00260W_A		CAL0000199580	SPAC1002.05c	jmj2	SPAC1002.05c
C4_03120C_A	BUB1	CAL0000187122	SPCC1322.12c	bub1	SPCC1322.12c
C6_02320C_A	IPL1	CAL0000183313	SPCC320.13c	ark1	SPCC320.13c
C1_01700W_A	ARP8	CAL0000183451	SPAC664.02c	arp8	SPAC664.02c
CR_08160W_A	PTC5	CAL0000200868	SPAC10F6.17c	SPAC10F6.17c	SPAC10F6.17c
C6_03080C_A	ADO1	CAL0000187548	SPCC338.14	ado1	SPCC338.14
CR_03180W_A		CAL0000187854	SPCC777.05	gtr2	SPCC777.05
C1_01480C_A	RPS21	CAL0000191073	SPCC576.08c	rps2	SPCC576.08c
C5_01240W_A	AUR1	CAL0000178882	SPAC3H8.06	aur1	SPAC3H8.06
C5_02490C_A	TIF5	CAL0000179125	SPAC2F7.05c	tif5	SPAC2F7.05c
C1_04390C_A	NOP4	CAL0000184653	SPBC4F6.14	nop4	SPBC4F6.14
C3_02230C_A	YCG1	CAL0000181424	SPCC188.03	cnd3	SPCC188.03
C1_05720W_A		CAL0000182421	SPAC3H5.07	rpl702	SPAC3H5.07
C3_02000W_A	RAD50	CAL0000184671	SPAC1556.01c	rad50	SPAC1556.01c
C4_05570C_A	TUB4	CAL0000188779	SPBC32F12.04	gtb1	SPBC32F12.04
C5_03070W_A	RPS5	CAL0000175293	SPAC328.10c	rps502	SPAC328.10c
C1_06770W_A		CAL0000177463	SPAC19A8.06	SPAC19A8.06	SPAC19A8.06
C6_01910W_A	ADK1	CAL0000198757	SPAC4G9.03	adk1	SPAC4G9.03
CR_03070W_A	DOM34	CAL0000193423	SPCC18B5.06	dom34	SPCC18B5.06
C2_05610C_A	RPS8A	CAL0000186765	SPAC521.05	rps802	SPAC521.05
CR_10410C_A		CAL0000173996	SPAC2C4.11c	rbp28	SPAC2C4.11c
C1_14310W_A		CAL0000182387	SPBC2G2.13c	dcd1	SPBC2G2.13c
CR_07100W_A	FLC2	CAL0000201447	SPAC1F7.03	pkd2	SPAC1F7.03
C5_02900W_A		CAL0000195809	SPBC14C8.17c	spt8	SPBC14C8.17c
CR_07750C_A		CAL0000190599	SPCC285.03	dbp6	SPCC285.03
C6_01030W_A	HAL22	CAL0000200084	SPCC1753.04	tol1	SPCC1753.04
C4_06000W_A	ALG1	CAL0000174251	SPAC23C4.14	alg1	SPAC23C4.14
C1_10930C_A	UBA4	CAL0000183559	SPAC2G11.10c	uba42	SPAC2G11.10c
C6_02220W_A	SAR1	CAL0000177161	SPBC31F10.06c	sar1	SPBC31F10.06c
C1_11480W_A	PHO84	CAL0000178178	SPBC8E4.01c	pho84	SPBC8E4.01c
C3_05370C_A	YST1	CAL0000191976	SPBC685.06	rps001	SPBC685.06
C2_05470W_A	COQ5	CAL0000175801	SPCC4G3.04c	coq5	SPCC4G3.04c
C6_04560W_A		CAL0000191297	SPAC27D7.06	etf1	SPAC27D7.06
C1_10480W_A	DJP1	CAL0000189099	SPBC3E7.11c	SPBC3E7.11c	SPBC3E7.11c
C1_01790W_A	SWI4	CAL0000174900	SPAC22F3.09c	res2	SPAC22F3.09c
C3_02830W_A	TFC4	CAL0000175667	SPCC16C4.14c	sfc4	SPCC16C4.14c
C1_12790C_A	FEN1	CAL0000190970	SPAC1B2.03c	SPAC1B2.03c	SPAC1B2.03c
C4_00310C_A	MNN10	CAL0000179470	SPAC637.06	gmh5	SPAC637.06
C1_04500W_A	ICL1	CAL0000178151	SPBC1683.11c	SPBC1683.11c	SPBC1683.11c
C6_01050W_A		CAL0000176983	SPCC576.06c	SPCC576.06c	SPCC576.06c
C1_03080C_A	TEM1	CAL0000197426	SPAC1565.06c	spg1	SPAC1565.06c
C3_03830W_A		CAL0000193039	SPAC1782.05	ypa2	SPAC1782.05
C1_00400W_A	SVF1	CAL0000182395	SPCC584.11c	svf1	SPCC584.11c
CR_01480W_A	PRS	CAL0000194318	SPBC24C6.03	SPBC24C6.03	SPBC24C6.03
C4_00570C_A	PCT1	CAL0000199421	SPCC1827.02c	pcy1	SPCC1827.02c
C3_01500C_A	BZZ1	CAL0000177665	SPBC12C2.05c	bzz1	SPBC12C2.05c
C1_00440W_A	UBP6	CAL0000193223	SPAC6G9.08	ubp6	SPAC6G9.08
C1_08000W_A	NRP1	CAL0000187528	SPAC17H9.04c	nrp1	SPAC17H9.04c
C4_06430C_A		CAL0000198513	SPBC115.02c	afg1	SPBC115.02c
C1_02170C_A	GAL102	CAL0000194591	SPBPB2B2.11	SPBPB2B2.11	SPBPB2B2.11
CR_07150W_A	GLK1	CAL0000189805	SPAC4F8.07c	hxk2	SPAC4F8.07c
C1_03130C_A	GGA2	CAL0000181277	SPBC25H2.16c	gga22	SPBC25H2.16c
C5_04720C_A		CAL0000195996	SPAC17A5.13	fol2	SPAC17A5.13
CR_10450C_A	SPT3	CAL0000183199	SPCC61.02	spt3	SPCC61.02
C7_04260W_A		CAL0000193151	SPBC25B2.01	hbs1	SPBC25B2.01
CR_01720W_A		CAL0000196366	SPCC16A11.04	snx12	SPCC16A11.04
C4_06780C_A	OYE32	CAL0000174577	SPBC23G7.10c	SPBC23G7.10c	SPBC23G7.10c
CR_06110C_A	RFX1	CAL0000174984	SPAC3G9.14	sak1	SPAC3G9.14
C1_12580W_A		CAL0000201411	SPAPB1A10.07c	SPAPB1A10.07c	SPAPB1A10.07c
C6_02360W_A	NIP7	CAL0000185986	SPCC320.11c	nip7	SPCC320.11c
C1_03070C_A	ORC1	CAL0000190220	SPBC29A10.15	orc1	SPBC29A10.15
C2_02150C_A		CAL0000183478	SPAC6F12.17	rna14	SPAC6F12.17
C2_07450C_A	RCL1	CAL0000188003	SPAC12G12.06c	rcl1	SPAC12G12.06c
C5_01970C_A	CDC24	CAL0000190069	SPAC16E8.09	scd1	SPAC16E8.09
C2_05160C_A		CAL0000178700	SPCP1E11.11	puf6	SPCP1E11.11
C2_01220W_A		CAL0000193461	SPCC1620.11	nup97	SPCC1620.11
C2_03820C_A	RPS9B	CAL0000197665	SPAC24H6.07	rps901	SPAC24H6.07
C2_03820C_A	RPS9B	CAL0000197665	SPBC29A3.12	rps902	SPBC29A3.12
C2_03030W_A	LIG4	CAL0000187710	SPCC1183.05c	lig4	SPCC1183.05c
C4_02050W_A	HGH1	CAL0000178023	SPAC26F1.12c	hgh1	SPAC26F1.12c
C2_00970C_A	UBP13	CAL0000181088	SPBC1703.12	ubp9	SPBC1703.12
C6_03120W_A	POL5	CAL0000195410	SPBC14C8.14c	pol5	SPBC14C8.14c
C6_00820W_A	SUN41	CAL0000175157	SPAC1002.13c	psu1	SPAC1002.13c
C2_00640W_A		CAL0000180376	SPAC57A7.05	SPAC57A7.05	SPAC57A7.05
C7_03250C_A	PDI1	CAL0000178400	SPAC1F5.02	pdi1	SPAC1F5.02
C5_04490C_A	CAR1	CAL0000174553	SPAC3H1.07	aru1	SPAC3H1.07
C2_06810C_A	RPL11	CAL0000192242	SPAC26A3.07c	rpl1101	SPAC26A3.07c
C2_06810C_A	RPL11	CAL0000192242	SPBC17G9.10	rpl1102	SPBC17G9.10
C1_07200W_A	YMC1	CAL0000175477	SPAC4G9.20c	SPAC4G9.20c	SPAC4G9.20c
C4_03740W_A		CAL0000180832	SPAC2F7.14c	rrp4	SPAC2F7.14c
C1_02190W_A	ABP140	CAL0000183988	SPBC21C3.07c	trm140	SPBC21C3.07c
C5_00290W_A	DUS4	CAL0000191650	SPCC777.15	dus4	SPCC777.15
C1_00180W_A	RPL16A	CAL0000175593	SPAC23A1.11	rpl1602	SPAC23A1.11
C1_00180W_A	RPL16A	CAL0000175593	SPBC839.13c	rpl1601	SPBC839.13c
C2_01970C_A	ROD1	CAL0000190817	SPAC31A2.12	rod1	SPAC31A2.12
C2_05030C_A	RHO3	CAL0000184710	SPAC23C4.08	rho3	SPAC23C4.08
C5_04670W_A	SRP101	CAL0000178256	SPBC3B9.03	srp101	SPBC3B9.03
C2_02200W_A		CAL0000192596	SPAC23C11.14	zhf1	SPAC23C11.14
C2_05320W_A	CDC7	CAL0000191207	SPBC776.12c	hsk1	SPBC776.12c
C3_00770C_A	SCL1	CAL0000198208	SPBC646.16	scl1	SPBC646.16
CR_04810W_A	RPS3	CAL0000200765	SPBC16G5.14c	rps3	SPBC16G5.14c
C1_10700C_A	NIT3	CAL0000182701	SPAC26A3.11	SPAC26A3.11	SPAC26A3.11
CR_01800C_A	HST2	CAL0000178194	SPCC132.02	hst2	SPCC132.02
C1_12250C_A		CAL0000175090	SPAC24C9.05c	mug70	SPAC24C9.05c
C5_01060C_A	BUD23	CAL0000183972	SPAC26A3.06	bud23	SPAC26A3.06
C3_04270C_A	CTP1	CAL0000198975	SPAC19G12.05	mce1	SPAC19G12.05
C7_01220W_A	GCN3	CAL0000186383	SPCC11E10.07c	tif221	SPCC11E10.07c
C4_04590W_A	SCS7	CAL0000201815	SPAC19G12.08	scs7	SPAC19G12.08
C4_06400C_A	VMA8	CAL0000187911	SPCC965.03	vma8	SPCC965.03
C3_01350C_A	URA3	CAL0000191638	SPCC330.05c	ura4	SPCC330.05c
CR_03620C_A		CAL0000182841	SPBC83.05	SPBC83.05	SPBC83.05
C5_00240W_A	SKN7	CAL0000174257	SPAC8C9.14	prr1	SPAC8C9.14
C5_00280C_A		CAL0000174323	SPAC17C9.08	pnu1	SPAC17C9.08
C5_02770W_A	MSW1	CAL0000182517	SPAC3G9.13c	msw1	SPAC3G9.13c
C1_05610W_A		CAL0000189636	SPAC343.13	pet112	SPAC343.13
C5_00430W_A	MET14	CAL0000184105	SPAC1782.11	met14	SPAC1782.11
CR_10670W_A	CPR6	CAL0000193303	SPAC1B3.03c	wis2	SPAC1B3.03c
C2_00150W_A	LEU5	CAL0000199235	SPAC17H9.08	SPAC17H9.08	SPAC17H9.08
C4_02470C_A		CAL0000182371	SPAC22F8.06	pam1	SPAC22F8.06
C3_03290C_A	NPR2	CAL0000196122	SPAC23H3.03c	npr2	SPAC23H3.03c
C3_01990W_A	RNA1	CAL0000191775	SPAC22E12.07	rna1	SPAC22E12.07
C3_04430W_A	RIP1	CAL0000191527	SPBC16H5.06	rip1	SPBC16H5.06
C2_01840C_A	RAD7	CAL0000199257	SPCC330.02	rhp7	SPCC330.02
C3_05470W_A	TEA1	CAL0000184514	SPCC777.02	SPCC777.02	SPCC777.02
CR_03640C_A		CAL0000199466	SPCC24B10.10c	yta4	SPCC24B10.10c
C2_03320W_A	CHK1	CAL0000185875	SPAC27E2.09	mak2	SPAC27E2.09
C1_07470C_A		CAL0000186343	SPBC11C11.11c	irc3	SPBC11C11.11c
C2_04810W_A	HIS3	CAL0000187142	SPBC21H7.07c	his5	SPBC21H7.07c
C4_05450C_A	CBR1	CAL0000182794	SPCC970.03	cbr1	SPCC970.03
C1_03550C_A	COQ6	CAL0000194332	SPBC146.12	coq6	SPBC146.12
C5_02050W_A		CAL0000178632	SPAPB21F2.02	dop1	SPAPB21F2.02
C7_00380W_A		CAL0000184302	SPAC12B10.09	pet801	SPAC12B10.09
C2_03140C_A		CAL0000190623	SPAC20G8.02	SPAC20G8.02	SPAC20G8.02
C3_07440W_A	TPI1	CAL0000173961	SPCC24B10.21	tpi1	SPCC24B10.21
C6_02980C_A		CAL0000178336	SPBC4B4.01c	ptk1	SPBC4B4.01c
C3_05140C_A		CAL0000185296	SPBC16D10.02	trm11	SPBC16D10.02
C4_01690C_A	HRT2	CAL0000194145	SPAC806.04c	SPAC806.04c	SPAC806.04c
C7_01280C_A		CAL0000182677	SPAC227.09	fol3	SPAC227.09
CR_08550W_A		CAL0000186425	SPAC732.02c	SPAC732.02c	SPAC732.02c
CR_09990W_A		CAL0000176188	SPCC330.11	btb1	SPCC330.11
C2_04020C_A	SDS22	CAL0000176734	SPAC4A8.12c	sds22	SPAC4A8.12c
C2_00820W_A		CAL0000188182	SPAC222.05c	mss1	SPAC222.05c
CR_02710W_A	RRP9	CAL0000183718	SPAC2E1P5.05	rrp9	SPAC2E1P5.05
C3_02240C_A	GPA2	CAL0000186613	SPAC23H3.13c	gpa2	SPAC23H3.13c
CR_02790C_A	ALG5	CAL0000178964	SPBC56F2.10c	alg5	SPBC56F2.10c
CR_02040W_A	PRK1	CAL0000183416	SPCP1E11.02	ppk38	SPCP1E11.02
C5_03390C_A	FUR1	CAL0000201707	SPAC1B3.01c	SPAC1B3.01c	SPAC1B3.01c
C3_03810W_A	RAD53	CAL0000193688	SPCC18B5.11c	cds1	SPCC18B5.11c
C5_03280W_A	CAM1-1	CAL0000200244	SPAC29A4.02c	SPAC29A4.02c	SPAC29A4.02c
C3_02570W_A		CAL0000177043	SPAC607.06c	SPAC607.06c	SPAC607.06c
C4_05640C_A		CAL0000175514	SPAC3F10.09	SPAC3F10.09	SPAC3F10.09
C7_01970C_A	TOM40	CAL0000180112	SPBC27B12.13	tom40	SPBC27B12.13
C7_00980W_A	PHM5	CAL0000182615	SPBC713.07c	SPBC713.07c	SPBC713.07c
C2_01540W_A		CAL0000190647	SPCC576.01c	xan1	SPCC576.01c
CR_07580C_A	TSC11	CAL0000200181	SPBC12C2.02c	ste20	SPBC12C2.02c
C3_04900W_A	NOP14	CAL0000199172	SPBC3F6.04c	nop14	SPBC3F6.04c
C3_06220C_A	OAC1	CAL0000186918	SPAC139.02c	oac1	SPAC139.02c
C7_00560C_A	THG1	CAL0000180708	SPCC63.07	thg1	SPCC63.07
C3_05010C_A		CAL0000191874	SPAC4H3.05	srs2	SPAC4H3.05
C7_00940W_A		CAL0000182553	SPBC16G5.09	kex1	SPBC16G5.09
CR_09970W_A	UBC4	CAL0000178162	SPBC119.02	ubc4	SPBC119.02
C4_03270W_A	RPF1	CAL0000187860	SPAC4F8.04	SPAC4F8.04	SPAC4F8.04
C7_00610C_A		CAL0000188990	SPAC12G12.15	sif3	SPAC12G12.15
C1_11220C_A	TIM50	CAL0000183476	SPBC17A3.01c	tim50	SPBC17A3.01c
C2_03370W_A	THI20	CAL0000198499	SPBP8B7.18c	SPBP8B7.18c	SPBP8B7.18c
C1_06080C_A	ARC35	CAL0000181673	SPAC6F6.10c	arc2	SPAC6F6.10c
CR_09890C_A	BET2	CAL0000186043	SPAC167.02	ptb1	SPAC167.02
C7_01470C_A	PRE10	CAL0000177938	SPCC1795.04c	pre10	SPCC1795.04c
C2_03540W_A	RAD32	CAL0000186115	SPBC16A3.11	eso1	SPBC16A3.11
C3_05560W_A	PRE3	CAL0000200252	SPBC4C3.10c	pre3	SPBC4C3.10c
CR_06070W_A		CAL0000189692	SPAC4G9.15	ifa38	SPAC4G9.15
C3_01480C_A	RKI1	CAL0000188418	SPAC144.12	rki1	SPAC144.12
C4_07030W_A	MET16	CAL0000192901	SPAC13G7.06	met16	SPAC13G7.06
C2_05780C_A	MKK2	CAL0000192384	SPBC543.07	pek1	SPBC543.07
C1_09050W_A	HST1	CAL0000190389	SPBC16D10.07c	sir2	SPBC16D10.07c
C2_03000C_A		CAL0000183119	SPAC1F3.04c	tsr3	SPAC1F3.04c
C5_02560C_A		CAL0000188870	SPAC10F6.14c	SPAC10F6.14c	SPAC10F6.14c
C1_07250C_A	ALG9	CAL0000183067	SPAC1834.05	alg9	SPAC1834.05
C7_01040C_A		CAL0000189748	SPAC13D6.04c	btb3	SPAC13D6.04c
C2_08070C_A	MRS4	CAL0000193287	SPAC8C9.12c	SPAC8C9.12c	SPAC8C9.12c
C4_07090C_A	TRP4	CAL0000182715	SPBC16G5.08	trp4	SPBC16G5.08
CR_09800C_A		CAL0000180872	SPAC57A7.06	utp14	SPAC57A7.06
C4_01730C_A		CAL0000193892	SPAC12B10.04	pby1	SPAC12B10.04
C4_00820W_A		CAL0000186281	SPCC1442.03	mme1	SPCC1442.03
C3_06110C_A		CAL0000187953	SPCC24B10.02c	SPCC24B10.02c	SPCC24B10.02c
C5_03670C_A		CAL0000177400	SPBC359.06	mug14	SPBC359.06
C3_06180C_A	TSA1	CAL0000174369	SPCC576.03c	tpx1	SPCC576.03c
C3_06330W_A	TSA1B	CAL0000189947	SPCC576.03c	tpx1	SPCC576.03c
C4_02280W_A	IDI1	CAL0000180278	SPBC106.15	idi1	SPBC106.15
CR_09010C_A		CAL0000185607	SPAC23A1.14c	SPAC23A1.14c	SPAC23A1.14c
C1_01570C_A	RPB7	CAL0000194040	SPACUNK4.06c	rpb7	SPACUNK4.06c
C1_13930W_A	SSK1	CAL0000190567	SPBC887.10	mcs4	SPBC887.10
C4_03130W_A		CAL0000190236	SPBC1604.15	gpi16	SPBC1604.15
C2_01160W_A		CAL0000191452	SPBC23E6.10c	mri1	SPBC23E6.10c
C2_10360C_A	HEM3	CAL0000176208	SPAC24B11.13	hem3	SPAC24B11.13
C6_04110W_A		CAL0000175251	SPBC1685.07c	avt5	SPBC1685.07c
CR_02030C_A		CAL0000178878	SPAC2C4.06c	SPAC2C4.06c	SPAC2C4.06c
C4_05760W_A	CGT1	CAL0000174743	SPBC2F12.08c	ceg1	SPBC2F12.08c
C6_04530C_A		CAL0000188018	SPBC1306.02	rtt10	SPBC1306.02
C6_03350C_A	ARP4	CAL0000192300	SPBP23A10.08	alp5	SPBP23A10.08
CR_07520C_A	YPT31	CAL0000190363	SPAC18G6.03	ypt3	SPAC18G6.03
C2_02340C_A	ENT3	CAL0000184808	SPCC794.11c	ent3	SPCC794.11c
C2_07950W_A	SEH1	CAL0000180104	SPAC15F9.02	seh1	SPAC15F9.02
C5_00790C_A		CAL0000196731	SPAC222.09	seb1	SPAC222.09
C2_02730W_A		CAL0000194981	SPBC16A3.09c	ufd1	SPBC16A3.09c
C7_04280C_A		CAL0000179622	SPBPB21E7.04c	SPBPB21E7.04c	SPBPB21E7.04c
C3_05760W_A		CAL0000175122	SPCC4B3.18	ppc1	SPCC4B3.18
CR_04590C_A	PDX3	CAL0000195497	SPAC1093.02	pdx3	SPAC1093.02
C2_06360C_A	MAK16	CAL0000176460	SPAC222.06	mak16	SPAC222.06
C7_01630W_A	RNH35	CAL0000175451	SPAC4G9.02	rnh201	SPAC4G9.02
C1_04530C_A		CAL0000181781	SPCC663.10	trm44	SPCC663.10
C2_09260C_A	GLO2	CAL0000189186	SPAC824.07	glo2	SPAC824.07
C6_00390W_A		CAL0000178091	SPAC25B8.06c	dia4	SPAC25B8.06c
C1_08300W_A	NOT5	CAL0000183176	SPAC1B3.05	not3	SPAC1B3.05
C6_02050W_A	DBR1	CAL0000191567	SPAC17A5.02c	dbr1	SPAC17A5.02c
C1_00430W_A		CAL0000198706	SPAC589.07c	atg1801	SPAC589.07c
CR_00570W_A		CAL0000201233	SPBPJ4664.01	dps1	SPBPJ4664.01
CR_06080W_A	SIS1	CAL0000193586	SPCC830.07c	psi1	SPCC830.07c
C1_10040W_A	ERO1	CAL0000201231	SPCC1450.14c	ero12	SPCC1450.14c
C1_04260W_A	HHT21	CAL0000180612	SPBC8D2.04	hht2	SPBC8D2.04
C1_04260W_A	HHT21	CAL0000180612	SPAC1834.04	hht1	SPAC1834.04
C1_04260W_A	HHT21	CAL0000180612	SPBC1105.11c	hht3	SPBC1105.11c
CR_06810W_A	HHT2	CAL0000187299	SPBC8D2.04	hht2	SPBC8D2.04
CR_06810W_A	HHT2	CAL0000187299	SPAC1834.04	hht1	SPAC1834.04
CR_06810W_A	HHT2	CAL0000187299	SPBC1105.11c	hht3	SPBC1105.11c
CR_09730C_A	SSF1	CAL0000187750	SPAC1B9.03c	SPAC1B9.03c	SPAC1B9.03c
C7_03870W_A	RAD6	CAL0000194082	SPAC18B11.07c	rhp6	SPAC18B11.07c
C7_02380C_A	CYP1	CAL0000183095	SPBC28F2.03	ppi1	SPBC28F2.03
CR_09900C_A	DPB2	CAL0000187591	SPBP8B7.14c	dpb2	SPBP8B7.14c
C4_00880W_A		CAL0000199196	SPCC645.10	cca2	SPCC645.10
C3_00450C_A		CAL0000181892	SPCC16C4.15	rml2	SPCC16C4.15
C3_06440W_A		CAL0000196266	SPAC1486.05	nup189	SPAC1486.05
C1_07490C_A		CAL0000183205	SPCC553.09c	spb70	SPCC553.09c
C1_10840C_A		CAL0000178416	SPAC1F5.03c	SPAC1F5.03c	SPAC1F5.03c
CR_03970C_A	SEC22	CAL0000189362	SPBC2A9.08c	sec22	SPBC2A9.08c
C6_02270C_A	ALG11	CAL0000201912	SPCC330.08	alg11	SPCC330.08
C5_03600W_A	MDJ1	CAL0000175831	SPCC4G3.14	mdj1	SPCC4G3.14
C1_01050C_A		CAL0000194246	SPBC646.07c	tsc13	SPBC646.07c
CM_00030W	COX2	CAL0000186073	SPMIT.11	cox2	SPMIT.11
C1_01150C_A		CAL0000175964	SPBC19C7.08c	SPBC19C7.08c	SPBC19C7.08c
CR_10840C_A	XYL2	CAL0000192665	SPBC1773.05c	tms1	SPBC1773.05c
C1_12360C_A	RIB3	CAL0000192139	SPBC23E6.06c	rib3	SPBC23E6.06c
C1_05710C_A	UGA4	CAL0000180274	SPAPB24D3.02c	SPAPB24D3.02c	SPAPB24D3.02c
CR_01960C_A	MRS2	CAL0000174046	SPBC25H2.08c	mrs2	SPBC25H2.08c
C4_01770W_A	POL30	CAL0000174634	SPBC16D10.09	pcn1	SPBC16D10.09
C1_13280C_A		CAL0000187987	SPAC2C4.13	vma16	SPAC2C4.13
C2_06940C_A	ARE2	CAL0000193318	SPAC13G7.05	are1	SPAC13G7.05
C4_03560W_A		CAL0000198300	SPAC23H3.06	apl6	SPAC23H3.06
CR_07480W_A		CAL0000180922	SPAC5D6.04	SPAC5D6.04	SPAC5D6.04
CR_07160C_A		CAL0000188856	SPAC5D6.04	SPAC5D6.04	SPAC5D6.04
C5_05000C_A		CAL0000186337	SPAC4A8.10	rog1	SPAC4A8.10
C2_10530C_A	KIN3	CAL0000189018	SPAC19E9.02	fin1	SPAC19E9.02
C2_09890W_A	SMM1	CAL0000181192	SPBC1709.06	dus2	SPBC1709.06
CR_10600C_A		CAL0000191686	SPAC56F8.04c	ppt1	SPAC56F8.04c
C1_09920W_A	VPS41	CAL0000197907	SPAP27G11.05c	vps41	SPAP27G11.05c
C3_00200C_A	ETR1	CAL0000200874	SPAC26F1.04c	etr1	SPAC26F1.04c
C1_14060W_A		CAL0000194637	SPBC2D10.05	exg3	SPBC2D10.05
C2_08050C_A	SIT1	CAL0000196424	SPBC4F6.09	str1	SPBC4F6.09
C4_02250C_A	BGL2	CAL0000186956	SPAC26H5.08c	bgl2	SPAC26H5.08c
CR_01750C_A	SEC4	CAL0000186445	SPAC9E9.07c	ypt2	SPAC9E9.07c
C2_10850C_A		CAL0000178143	SPCC1827.04	vms1	SPCC1827.04
C1_09010W_A	NAR1	CAL0000185143	SPCC1450.10c	SPCC1450.10c	SPCC1450.10c
C1_10460W_A		CAL0000184780	SPBC776.05	SPBC776.05	SPBC776.05
C3_04390W_A	CUP5	CAL0000200608	SPAC1B3.14	vma3	SPAC1B3.14
C5_00450C_A	IFG3	CAL0000188594	SPCC1450.07c	dao1	SPCC1450.07c
C2_00260C_A	MUQ1	CAL0000174160	SPAC15E1.05c	ect1	SPAC15E1.05c
CR_09510C_A		CAL0000176104	SPAC1805.02c	etf2	SPAC1805.02c
C2_07750W_A	RHO2	CAL0000176530	SPAC16.01	rho2	SPAC16.01
C2_06910W_A	YPT72	CAL0000178686	SPBC405.04c	ypt7	SPBC405.04c
C4_00950C_A		CAL0000175330	SPCC1450.16c	ptl1	SPCC1450.16c
C4_04870C_A		CAL0000183191	SPBC19G7.10c	pdc2	SPBC19G7.10c
C3_07680W_A		CAL0000198181	SPBC31F10.14c	hip3	SPBC31F10.14c
CR_00320C_A	NAP1	CAL0000200763	SPCC364.06	nap1	SPCC364.06
CR_00460C_A		CAL0000189738	SPAC19D5.05c	imp3	SPAC19D5.05c
C5_01540W_A		CAL0000187802	SPAC31G5.03	rps1101	SPAC31G5.03
C5_01540W_A		CAL0000187802	SPAC144.11	rps1102	SPAC144.11
C6_04650W_A		CAL0000197151	SPCC1919.12c	erm2	SPCC1919.12c
C1_13220C_A	AKR1	CAL0000187472	SPAC2F7.10	akr1	SPAC2F7.10
C4_03700W_A		CAL0000195604	SPBC3E7.06c	fnx2	SPBC3E7.06c
C3_06400C_A		CAL0000183494	SPCC1183.06	ung1	SPCC1183.06
C1_02980W_A	GOR1	CAL0000192040	SPACUNK4.10	SPACUNK4.10	SPACUNK4.10
C6_00650C_A	RPS13	CAL0000187390	SPAC6F6.07c	rps13	SPAC6F6.07c
CR_10170C_A		CAL0000197030	SPBPB21E7.09	SPBPB21E7.09	SPBPB21E7.09
C1_06580W_A	RPS23A	CAL0000197722	SPAC23C11.02c	rps23	SPAC23C11.02c
C1_06580W_A	RPS23A	CAL0000197722	SPBP4H10.13	rps2302	SPBP4H10.13
C7_01560C_A	NUP	CAL0000196928	SPCC285.05	SPCC285.05	SPCC285.05
CR_05830C_A	ISC1	CAL0000175369	SPBC32F12.01c	css1	SPBC32F12.01c
C7_03850W_A		CAL0000177493	SPBC887.03c	noc3	SPBC887.03c
C2_04120C_A		CAL0000199505	SPAC16E8.06c	nop12	SPAC16E8.06c
C3_07100C_A		CAL0000193463	SPBC23E6.01c	cxr1	SPBC23E6.01c
C1_11240C_A	CHO1	CAL0000195699	SPCC1442.12	pps1	SPCC1442.12
C5_03060C_A	TNA1	CAL0000180798	SPAC1002.16c	SPAC1002.16c	SPAC1002.16c
C4_01520C_A	RPL20B	CAL0000200399	SPAC3A12.10	rpl2001	SPAC3A12.10
C4_01520C_A	RPL20B	CAL0000200399	SPAC26A3.04	rpl2002	SPAC26A3.04
C6_01610W_A	ANB1	CAL0000197571	SPAC26H5.10c	tif51	SPAC26H5.10c
CM_00070C	COX3A	CAL0000183335	SPMIT.04	cox3	SPMIT.04
CM_00520W	COX3B	CAL0000191504	SPMIT.04	cox3	SPMIT.04
CR_09790W_A	ALO1	CAL0000174500	SPAPB1A10.12c	alo1	SPAPB1A10.12c
C3_06090C_A	OCH1	CAL0000174808	SPAC1006.05c	och1	SPAC1006.05c
C1_12820C_A		CAL0000198535	SPAC23C4.15	rpb5	SPAC23C4.15
CR_05390W_A	PST3	CAL0000180388	SPAC3C7.14c	obr1	SPAC3C7.14c
C3_02110W_A	RPL12	CAL0000181929	SPCC31H12.04c	rpl1202	SPCC31H12.04c
C3_02110W_A	RPL12	CAL0000181929	SPCC16C4.13c	rpl1201	SPCC16C4.13c
C2_10210C_A	RAS1	CAL0000184093	SPAC17H9.09c	ras1	SPAC17H9.09c
C4_01510W_A		CAL0000178772	SPAC521.03	SPAC521.03	SPAC521.03
C3_07660W_A		CAL0000186545	SPAC12B10.12c	rhp41	SPAC12B10.12c
C5_03920C_A		CAL0000182246	SPBC32H8.04c	fcf1	SPBC32H8.04c
C7_04030C_A	KAP120	CAL0000185596	SPCC1322.06	kap113	SPCC1322.06
C4_02060C_A	TFG1	CAL0000187824	SPCC1620.09c	tfg1	SPCC1620.09c
C1_14330W_A		CAL0000182034	SPAC23H4.04	slm3	SPAC23H4.04
C2_03990W_A	GCD7	CAL0000187213	SPAC343.14c	tif222	SPAC343.14c
C1_03160C_A	COQ4	CAL0000193093	SPAC1687.12c	coq4	SPAC1687.12c
CR_03370C_A	KTI12	CAL0000192073	SPAC30.02c	SPAC30.02c	SPAC30.02c
C4_06770W_A		CAL0000200985	SPAC17D4.03c	cis4	SPAC17D4.03c
C6_04550C_A		CAL0000191516	SPCC320.05	SPCC320.05	SPCC320.05
C4_03750C_A		CAL0000182981	SPAC2F7.17	mrf1	SPAC2F7.17
C5_02760W_A	CKB2	CAL0000176259	SPAC1851.03	ckb1	SPAC1851.03
C3_05430W_A		CAL0000183597	SPAC30D11.06c	hfl1	SPAC30D11.06c
C1_04540C_A	VPS16	CAL0000185387	SPAC824.05	vps16	SPAC824.05
C5_00980W_A	TRY3	CAL0000186243	SPAC6B12.07c	SPAC6B12.07c	SPAC6B12.07c
C1_00750C_A	VPS27	CAL0000186855	SPAC19A8.05c	sst4	SPAC19A8.05c
C1_07230W_A	PHO15	CAL0000178325	SPBC15D4.15	pho2	SPBC15D4.15
C1_12830C_A		CAL0000198790	SPAC31A2.14	bun107	SPAC31A2.14
C3_07710W_A	ABD1	CAL0000182989	SPCC330.10	pcm1	SPCC330.10
C1_08800W_A		CAL0000189668	SPBC3E7.09	SPBC3E7.09	SPBC3E7.09
C6_00510C_A	RAD52	CAL0000180590	SPAC30D11.10	rad52	SPAC30D11.10
CR_01310W_A	ATP3	CAL0000177710	SPBC1734.13	atp3	SPBC1734.13
C1_11540C_A	CTA3	CAL0000185742	SPBC800.10c	SPBC800.10c	SPBC800.10c
C1_07090C_A		CAL0000194430	SPAC637.09	SPAC637.09	SPAC637.09
C5_00350C_A		CAL0000190990	SPBC405.06	xdj1	SPBC405.06
C5_00200C_A	BDF1	CAL0000183583	SPAC631.02	bdf2	SPAC631.02
C1_01550W_A	VPS17	CAL0000176868	SPAPJ696.01c	vps17	SPAPJ696.01c
C4_01370W_A	ILV6	CAL0000184099	SPBC14C8.04	ilv6	SPBC14C8.04
C2_06150C_A	RPN10	CAL0000186311	SPAC637.10c	rpn10	SPAC637.10c
C1_00560W_A	CNS1	CAL0000195791	SPAC17A2.04c	cns1	SPAC17A2.04c
C2_00100C_A	PGA52	CAL0000178744	SPBP23A10.11c	SPBP23A10.11c	SPBP23A10.11c
CR_10270C_A	AHA1	CAL0000188956	SPBC1711.08	aha1	SPBC1711.08
C7_00150W_A		CAL0000177366	SPAC31G5.05c	SPAC31G5.05c	SPAC31G5.05c
C5_04710W_A		CAL0000174814	SPBC646.03	her2	SPBC646.03
C1_13160W_A	PSA2	CAL0000185249	SPBC13G1.02	mpg2	SPBC13G1.02
C1_03470C_A		CAL0000193498	SPAC2C4.14c	ppk11	SPAC2C4.14c
C1_05120W_A		CAL0000190783	SPAC607.09c	btn1	SPAC607.09c
C6_02580W_A		CAL0000199590	SPBC9B6.11c	SPBC9B6.11c	SPBC9B6.11c
C2_09610W_A		CAL0000178668	SPAC227.03c	yea6	SPAC227.03c
C2_08670C_A	UTP15	CAL0000175436	SPBC428.19c	utp15	SPBC428.19c
C7_02860C_A		CAL0000173927	SPBC14F5.07	doa10	SPBC14F5.07
C2_07140W_A		CAL0000187183	SPAC823.14	ptf1	SPAC823.14
C3_01320C_A	SGA1	CAL0000178932	SPBC14C8.05c	meu17	SPBC14C8.05c
C2_02780C_A	BUB2	CAL0000191014	SPAC6F6.08c	cdc16	SPAC6F6.08c
C1_02860C_A	YKT6	CAL0000191319	SPBC13G1.11	ykt6	SPBC13G1.11
CR_08180C_A	TRM9	CAL0000179971	SPAC13D6.03c	trm9	SPAC13D6.03c
C7_01190W_A		CAL0000181791	SPBP4H10.20	nhm1	SPBP4H10.20
C7_02640W_A	TOM70	CAL0000178541	SPAC6B12.12	tom70	SPAC6B12.12
C1_00500C_A	GLO1	CAL0000175730	SPBC12C2.12c	glo1	SPBC12C2.12c
C5_05330C_A	RER2	CAL0000188102	SPAC4D7.04c	rer2	SPAC4D7.04c
C2_05830C_A		CAL0000201076	SPBC8D2.13	shq1	SPBC8D2.13
C6_02070C_A	RPL23A	CAL0000187999	SPAC3G9.03	rpl2301	SPAC3G9.03
C6_02070C_A	RPL23A	CAL0000187999	SPCC1322.11	rpl2302	SPCC1322.11
C1_02320C_A		CAL0000179837	SPAC144.17c	SPAC144.17c	SPAC144.17c
C5_04740C_A	HYS2	CAL0000186510	SPAC27E2.05	cdc1	SPAC27E2.05
C5_05310W_A	PRE1	CAL0000196012	SPAC31A2.04c	pre1	SPAC31A2.04c
C3_03840C_A		CAL0000199618	SPAC22H10.05c	SPAC22H10.05c	SPAC22H10.05c
C7_04090C_A		CAL0000200522	SPAC6G10.03c	cld1	SPAC6G10.03c
C5_01460W_A	YBL053	CAL0000201417	SPBC216.06c	swi1	SPBC216.06c
C2_03810C_A	RPL21A	CAL0000194631	SPAC959.08	rpl2102	SPAC959.08
C2_03810C_A	RPL21A	CAL0000194631	SPBC365.03c	rpl2101	SPBC365.03c
C3_05180W_A	RHB1	CAL0000173935	SPBC428.16c	rhb1	SPBC428.16c
C3_06420C_A		CAL0000179869	SPBC405.03c	SPBC405.03c	SPBC405.03c
CR_09340W_A		CAL0000196948	SPBP16F5.04	ubc7	SPBP16F5.04
C4_06390W_A	SOU1	CAL0000190633	SPAC8E11.10	SPAC8E11.10	SPAC8E11.10
C5_02040W_A		CAL0000197403	SPBC365.02c	cox10	SPBC365.02c
C5_05040W_A		CAL0000192151	SPCC16A11.06c	gpi10	SPCC16A11.06c
C1_09850C_A		CAL0000174016	SPAC30C2.08	SPAC30C2.08	SPAC30C2.08
C1_05360C_A		CAL0000193291	SPAC12G12.13c	cid14	SPAC12G12.13c
CR_04050C_A	MEX67	CAL0000181331	SPBC1921.03c	mex67	SPBC1921.03c
C4_01650C_A		CAL0000185514	SPBP8B7.15c	mpe1	SPBP8B7.15c
C3_01490W_A	RPS7A	CAL0000199878	SPAC18G6.14c	rps7	SPAC18G6.14c
C1_00620W_A	MOB2	CAL0000186024	SPCC970.04c	mob2	SPCC970.04c
C1_01860W_A		CAL0000174383	SPAC20H4.03c	tfs1	SPAC20H4.03c
C5_00830C_A	ERV46	CAL0000190073	SPAC24B11.08c	SPAC24B11.08c	SPAC24B11.08c
C2_02590W_A	ZRT2	CAL0000174214	SPBC16D10.06	zrt1	SPBC16D10.06
C2_01110C_A	BCY1	CAL0000190895	SPAC8C9.03	cgs1	SPAC8C9.03
C5_01590W_A		CAL0000191482	SPAC323.06c	uba5	SPAC323.06c
C1_02660C_A	MGM101	CAL0000189590	SPBC30D10.08	mgm101	SPBC30D10.08
C1_02970W_A		CAL0000174976	SPBC660.12c	egt2	SPBC660.12c
C3_01400W_A	END3	CAL0000174035	SPBC11G11.02c	end3	SPBC11G11.02c
C6_00710W_A		CAL0000190699	SPBC13G1.05	SPBC13G1.05	SPBC13G1.05
C5_03580C_A	CAC2	CAL0000175920	SPAC26H5.03	pcf2	SPAC26H5.03
C3_04540C_A		CAL0000179155	SPBC17D11.04c	nto1	SPBC17D11.04c
C6_03320W_A		CAL0000186816	SPBPB21E7.07	aes1	SPBPB21E7.07
C3_05100C_A	RPL18	CAL0000188970	SPAPB17E12.13	rpl1802	SPAPB17E12.13
C5_02730C_A		CAL0000178398	SPAC806.02c	SPAC806.02c	SPAC806.02c
CR_03200C_A		CAL0000178058	SPAC25B8.16	pop100	SPAC25B8.16
C6_00540W_A		CAL0000174024	SPCC4G3.05c	mus81	SPCC4G3.05c
C7_02690C_A		CAL0000195072	SPAC22A12.10	ept1	SPAC22A12.10
C4_05960W_A	NIF3	CAL0000177324	SPCC126.12	SPCC126.12	SPCC126.12
C1_01400C_A		CAL0000174729	SPAC823.11	sgp1	SPAC823.11
C1_09460W_A	ERG12	CAL0000186221	SPAC13G6.11c	erg12	SPAC13G6.11c
C6_00850W_A		CAL0000196844	SPBC32F12.03c	gpx1	SPBC32F12.03c
C1_14240W_A		CAL0000189929	SPAC23H3.10	ssr2	SPAC23H3.10
C6_02770W_A	MRT4	CAL0000181896	SPBC11G11.03	mrt4	SPBC11G11.03
CR_04080C_A		CAL0000181639	SPBC36B7.03	sec63	SPBC36B7.03
C2_07070W_A		CAL0000175885	SPCC1442.16c	zta1	SPCC1442.16c
C5_00560W_A		CAL0000190288	SPAC11E3.04c	ubc13	SPAC11E3.04c
C1_11500C_A	ARO7	CAL0000179531	SPAC16E8.04c	aro7	SPAC16E8.04c
CR_04160C_A		CAL0000185106	SPBC800.08	gcd10	SPBC800.08
C2_08190W_A	VMA5	CAL0000198252	SPAPB2B4.05	vma5	SPAPB2B4.05
C6_02030C_A		CAL0000185966	SPCC61.03	SPCC61.03	SPCC61.03
C1_08200W_A	NTG1	CAL0000179989	SPAC30D11.07	nth1	SPAC30D11.07
CR_00860C_A	TMA19	CAL0000181023	SPAC1F12.02c	tma19	SPAC1F12.02c
C2_02860W_A	SUR2	CAL0000174192	SPBC887.15c	sur2	SPBC887.15c
CR_01040C_A	ARC19	CAL0000200234	SPAC6G9.07c	arc4	SPAC6G9.07c
CR_09650W_A	WAL1	CAL0000197581	SPAC4F10.15c	wsp1	SPAC4F10.15c
C5_02830W_A		CAL0000190743	SPBC13G1.12	did2	SPBC13G1.12
C5_05300W_A	RIB5	CAL0000190137	SPCC1450.13c	rib5	SPCC1450.13c
C3_06860C_A		CAL0000185942	SPAC2F3.05c	SPAC2F3.05c	SPAC2F3.05c
C2_03200W_A	PRP3	CAL0000177949	SPAC29E6.02	prp3	SPAC29E6.02
C1_04100C_A	POR1	CAL0000182381	SPAC1635.01	SPAC1635.01	SPAC1635.01
C5_04600C_A	GRR1	CAL0000180420	SPBC25B2.11	pof2	SPBC25B2.11
C3_07330W_A		CAL0000178894	SPAC26F1.07	SPAC26F1.07	SPAC26F1.07
C5_02930C_A	GRE3	CAL0000192827	SPAC26F1.07	SPAC26F1.07	SPAC26F1.07
C2_03550C_A		CAL0000178928	SPAC19A8.08	upf2	SPAC19A8.08
C4_07200C_A		CAL0000184667	SPAC630.12	SPAC630.12	SPAC630.12
C3_00240C_A	GLO3	CAL0000179018	SPAC22E12.17c	glo3	SPAC22E12.17c
C1_08430W_A	CAF16	CAL0000179885	SPAC20G4.01	caf16	SPAC20G4.01
C3_03030C_A	ECM14	CAL0000185255	SPBC337.07c	ecm14	SPBC337.07c
C1_08120W_A	BUD6	CAL0000191626	SPAC15A10.16	bud6	SPAC15A10.16
C2_02870W_A		CAL0000194939	SPAC644.18c	bet3	SPAC644.18c
C4_02710C_A	GRX3	CAL0000186233	SPBC26H8.06	grx4	SPBC26H8.06
C3_02470C_A	RPL9B	CAL0000184881	SPAC4G9.16c	rpl901	SPAC4G9.16c
C2_04600C_A	RPL17B	CAL0000193181	SPCC364.03	rpl1702	SPCC364.03
C7_04130C_A	SUI3	CAL0000188940	SPAC32A11.04c	tif212	SPAC32A11.04c
CR_05260C_A	KCS1	CAL0000185409	SPCC970.08	SPCC970.08	SPCC970.08
C7_00960W_A	RPS18	CAL0000197056	SPBC16D10.11c	rps1801	SPBC16D10.11c
C7_00960W_A	RPS18	CAL0000197056	SPCC1259.01c	rps1802	SPCC1259.01c
C2_10260C_A	CMK2	CAL0000178532	SPACUNK12.02c	cmk1	SPACUNK12.02c
C2_04680W_A	TIM17	CAL0000179179	SPAC3A12.16c	tim17	SPAC3A12.16c
C6_02590C_A	MOB1	CAL0000180685	SPBC428.13c	mob1	SPBC428.13c
C1_01190C_A		CAL0000179574	SPBP16F5.08c	SPBP16F5.08c	SPBP16F5.08c
C1_00130C_A	VPS53	CAL0000194290	SPAC3A12.15	vps53	SPAC3A12.15
C4_02120W_A	ERV29	CAL0000177973	SPCC970.06	SPCC970.06	SPCC970.06
C1_00660C_A		CAL0000185526	SPBC8D2.14c	sed5	SPBC8D2.14c
CR_03060W_A	ARC1	CAL0000195614	SPAC30C2.04	asc1	SPAC30C2.04
C1_03030W_A	RPS16A	CAL0000175363	SPAC664.04c	rps1602	SPAC664.04c
C1_03030W_A	RPS16A	CAL0000175363	SPBC18H10.14	rps1601	SPBC18H10.14
CR_01350C_A		CAL0000189503	SPAC959.02	sec17	SPAC959.02
C3_03890W_A	CSC25	CAL0000178834	SPCC1442.01	ste6	SPCC1442.01
C2_10140W_A		CAL0000200116	SPAC13A11.04c	ubp8	SPAC13A11.04c
C2_01390W_A		CAL0000186455	SPCC162.07	ent1	SPCC162.07
C1_14320C_A		CAL0000196326	SPBC21C3.09c	SPBC21C3.09c	SPBC21C3.09c
C7_00080C_A	SAC7	CAL0000201118	SPBC17F3.01c	rga5	SPBC17F3.01c
C1_00800C_A	ERG2	CAL0000177093	SPAC20G8.07c	erg2	SPAC20G8.07c
CR_04350C_A		CAL0000177483	SPBC4.05	mlo2	SPBC4.05
C6_01460C_A		CAL0000177221	SPBC1347.05c	SPBC1347.05c	SPBC1347.05c
C7_02320W_A	SEC1	CAL0000174130	SPCC584.05	sec1	SPCC584.05
C1_01830C_A	UBC8	CAL0000197909	SPBC211.07c	ubc8	SPBC211.07c
CR_09100C_A		CAL0000182513	SPAC9E9.11	plr1	SPAC9E9.11
C4_02880C_A		CAL0000178770	SPAC4F8.03	sdo1	SPAC4F8.03
C1_05160C_A		CAL0000182007	SPAC22A12.08c	crd1	SPAC22A12.08c
C4_01410W_A	BEM1	CAL0000181921	SPAC22H10.07	scd2	SPAC22H10.07
C1_08680C_A		CAL0000194595	SPAC18B11.04	ncs1	SPAC18B11.04
C4_01870C_A	ERG8	CAL0000200676	SPAC343.01c	erg8	SPAC343.01c
C1_04070C_A	BET4	CAL0000186490	SPCC1620.05	bet4	SPCC1620.05
CR_01220W_A		CAL0000199600	SPAC1039.04	SPAC1039.04	SPAC1039.04
C1_04420C_A	URA6	CAL0000189392	SPCC1795.05c	ura6	SPCC1795.05c
C4_02090C_A		CAL0000180234	SPAC3G9.10c	rrp41	SPAC3G9.10c
C3_06210C_A	MUB1	CAL0000175626	SPBC31F10.10c	SPBC31F10.10c	SPBC31F10.10c
C4_06650W_A		CAL0000176726	SPCPJ732.01	vps5	SPCPJ732.01
CR_03900W_A	HST7	CAL0000197730	SPAC1D4.13	byr1	SPAC1D4.13
C6_02610C_A	CDC37	CAL0000192456	SPBC9B6.10	cdc37	SPBC9B6.10
C1_09260C_A	PTC1	CAL0000194483	SPCC4F11.02	ptc1	SPCC4F11.02
C2_00180C_A		CAL0000195364	SPCC1223.09	SPCC1223.09	SPCC1223.09
C5_01720C_A	RCY1	CAL0000199836	SPCC18.04	pof6	SPCC18.04
C2_02440W_A		CAL0000181558	SPAC23H4.14	vam6	SPAC23H4.14
CR_01550C_A		CAL0000181131	SPBC17A3.08	SPBC17A3.08	SPBC17A3.08
CR_10500C_A		CAL0000175098	SPBC32H8.03	bem46	SPBC32H8.03
C2_08480W_A	RRP8	CAL0000191512	SPAC56F8.09	rrp8	SPAC56F8.09
C1_07520C_A	IST2	CAL0000183382	SPBC691.05c	SPBC691.05c	SPBC691.05c
C2_00710W_A	NPL6	CAL0000183327	SPCC1281.05	rsc7	SPCC1281.05
C6_00890W_A		CAL0000189188	SPBC20F10.07	SPBC20F10.07	SPBC20F10.07
C4_03900C_A	RAM1	CAL0000199757	SPAC17G6.04c	cpp1	SPAC17G6.04c
C5_05170W_A	PAN3	CAL0000174293	SPBC336.14c	ppk26	SPBC336.14c
C4_07180W_A	UBI3	CAL0000178202	SPAC589.10c	ubi5	SPAC589.10c
C4_07180W_A	UBI3	CAL0000178202	SPAC6G10.11c	ubi3	SPAC6G10.11c
C5_02230W_A		CAL0000179123	SPBC577.10	pre4	SPBC577.10
C5_04430C_A	YUH2	CAL0000184421	SPBC409.06	uch2	SPBC409.06
C2_10670W_A		CAL0000190403	SPAC26A3.16	dph1	SPAC26A3.16
CR_07670W_A		CAL0000194822	SPBC1709.19c	nfu1	SPBC1709.19c
CR_08840C_A	NIT2	CAL0000178547	SPBC651.02	SPBC651.02	SPBC651.02
C2_08530C_A		CAL0000180997	SPBC4F6.11c	asn2	SPBC4F6.11c
CR_08560C_A		CAL0000200419	SPAC30D11.13	hus5	SPAC30D11.13
C3_05890W_A	TRM12	CAL0000179804	SPAC4G8.06c	trm12	SPAC4G8.06c
C7_00340C_A		CAL0000188950	SPAC22H10.03c	kap114	SPAC22H10.03c
CR_07860C_A	ASF1	CAL0000179732	SPCC663.05c	cia1	SPCC663.05c
C7_03800W_A		CAL0000192651	SPAC22E12.05c	rer1	SPAC22E12.05c
C1_13490C_A		CAL0000200303	SPAC3A12.06c	SPAC3A12.06c	SPAC3A12.06c
C1_09450C_A	NUP188	CAL0000201257	SPAP27G11.10c	nup184	SPAP27G11.10c
C1_14100W_A	YPT52	CAL0000201225	SPAC6F6.15	ypt5	SPAC6F6.15
C2_09700W_A	YEA4	CAL0000194268	SPBC1734.09	yea4	SPBC1734.09
C4_00490W_A		CAL0000182165	SPBC17D1.02	dph2	SPBC17D1.02
C1_05060W_A	REI1	CAL0000177865	SPCC550.15c	rei1	SPCC550.15c
C2_05730C_A	GWT1	CAL0000196562	SPAC144.10c	gwt1	SPAC144.10c
C5_05130C_A		CAL0000200133	SPCC14G10.01	cab5	SPCC14G10.01
C3_03910W_A	HTA1	CAL0000179664	SPAC19G12.06c	hta2	SPAC19G12.06c
CR_03030C_A	RPL28	CAL0000198266	SPCC5E4.07	rpl2802	SPCC5E4.07
C2_04180C_A		CAL0000181180	SPAPB17E12.12c	SPAPB17E12.12c	SPAPB17E12.12c
CR_04960C_A	CRG1	CAL0000191608	SPAC1B3.06c	SPAC1B3.06c	SPAC1B3.06c
C1_11280W_A		CAL0000184865	SPAC3A12.11c	cwf2	SPAC3A12.11c
C1_03110W_A	RPL6	CAL0000181737	SPCC622.18	rpl6	SPCC622.18
C3_04500C_A	RPL19A	CAL0000180894	SPBC56F2.02	rpl1901	SPBC56F2.02
C3_04500C_A	RPL19A	CAL0000180894	SPCC1682.14	rpl1902	SPCC1682.14
C1_14030W_A		CAL0000191113	SPAC4H3.04c	SPAC4H3.04c	SPAC4H3.04c
C4_02460W_A		CAL0000188440	SPBP8B7.22	erd2	SPBP8B7.22
C1_12440W_A		CAL0000191259	SPBC1604.09c	rex4	SPBC1604.09c
C1_03790C_A		CAL0000196167	SPBC1347.02	fkbp39	SPBC1347.02
C1_09210C_A		CAL0000193702	SPAC3H1.06c	SPAC3H1.06c	SPAC3H1.06c
C2_00070C_A	MPP10	CAL0000175136	SPAC23C11.03	mpp1	SPAC23C11.03
C3_04380C_A		CAL0000183109	SPAC607.03c	snu13	SPAC607.03c
C3_06570C_A	OPI3	CAL0000189933	SPBC337.16	cho1	SPBC337.16
C1_07390W_A		CAL0000201437	SPAC2C4.15c	ubx2	SPAC2C4.15c
C2_03780C_A		CAL0000201620	SPCC1020.05	SPCC1020.05	SPCC1020.05
C1_05020C_A	ARG2	CAL0000184037	SPBC725.14	arg6	SPBC725.14
C5_00700C_A	SPE2	CAL0000185891	SPBP4H10.05c	spe2	SPBP4H10.05c
C6_03330C_A		CAL0000196662	SPCC1450.12	SPCC1450.12	SPCC1450.12
CR_08310C_A		CAL0000189852	SPBC460.04c	SPBC460.04c	SPBC460.04c
C1_05330C_A		CAL0000175904	SPAC6F6.02c	pof5	SPAC6F6.02c
C3_00420W_A		CAL0000186672	SPAC1D4.10	trz1	SPAC1D4.10
C3_02770C_A		CAL0000177467	SPBC577.09	ckn1	SPBC577.09
C1_04780C_A		CAL0000179163	SPBP23A10.10	ppk32	SPBP23A10.10
C7_04110W_A	ENV7	CAL0000190373	SPAC3H1.13	ppk13	SPAC3H1.13
C4_00810C_A		CAL0000174004	SPCC1259.10	pgp1	SPCC1259.10
C3_07010W_A	POS5	CAL0000199707	SPAC323.01c	pos5	SPAC323.01c
CR_10400W_A		CAL0000201001	SPAC15E1.08	naa10	SPAC15E1.08
C1_08810C_A	MSS116	CAL0000195117	SPBC691.04	mss116	SPBC691.04
C5_04780W_A	ASH2	CAL0000198324	SPBC13G1.08c	ash2	SPBC13G1.08c
C5_05160C_A	CNB1	CAL0000193366	SPCC830.06	cnb1	SPCC830.06
C1_00920W_A		CAL0000186004	SPAC11E3.02c	SPAC11E3.02c	SPAC11E3.02c
C1_02220C_A		CAL0000191549	SPAC15A10.05c	mug182	SPAC15A10.05c
C3_06810W_A		CAL0000194665	SPBP23A10.04	apc2	SPBP23A10.04
C6_00170C_A		CAL0000199093	SPBP8B7.21	ubp3	SPBP8B7.21
C5_00920W_A		CAL0000196950	SPCC16A11.05c	dim1	SPCC16A11.05c
C5_02860C_A	GRP2	CAL0000189861	SPAC513.07	SPAC513.07	SPAC513.07
C1_06460C_A	RPS22A	CAL0000188584	SPAC22A12.04c	rps2201	SPAC22A12.04c
C1_06460C_A	RPS22A	CAL0000188584	SPAC5D6.01	rps2202	SPAC5D6.01
C1_03620C_A		CAL0000190913	SPAC22A12.04c	rps2201	SPAC22A12.04c
C1_03620C_A		CAL0000190913	SPAC5D6.01	rps2202	SPAC5D6.01
CR_00670C_A		CAL0000175614	SPAC1805.03c	trm13	SPAC1805.03c
C2_04570W_A		CAL0000183510	SPAC17H9.05	ebp2	SPAC17H9.05
C7_02470C_A		CAL0000176158	SPBC1711.03	aim27	SPBC1711.03
C1_07550W_A	SWD2	CAL0000198527	SPBC18H10.06c	swd2	SPBC18H10.06c
C7_00110W_A	SOD3	CAL0000181372	SPAC1486.01	sod2	SPAC1486.01
C3_02610C_A	GLX3	CAL0000194072	SPAC5H10.02c	hsp3102	SPAC5H10.02c
C3_05680W_A		CAL0000184069	SPAC10F6.05c	ubc6	SPAC10F6.05c
C5_03790W_A	GUK1	CAL0000178615	SPBC1198.05	SPBC1198.05	SPBC1198.05
CR_09300C_A	SCO1	CAL0000179863	SPBC119.06	sco1	SPBC119.06
C1_10330C_A		CAL0000174064	SPCC550.12	arp6	SPCC550.12
C5_04420W_A		CAL0000192498	SPAC343.06c	SPAC343.06c	SPAC343.06c
CR_10010C_A	MSS51	CAL0000178557	SPAC25B8.04c	mss51	SPAC25B8.04c
C7_02350C_A		CAL0000176532	SPAC23H3.14	avl9	SPAC23H3.14
C5_02070C_A		CAL0000181506	SPBC28E12.05	esf2	SPBC28E12.05
C4_01950W_A		CAL0000197252	SPAC631.01c	acp2	SPAC631.01c
CR_00400C_A	SWC4	CAL0000199374	SPAC9G1.13c	swc4	SPAC9G1.13c
C3_06980W_A	HUT1	CAL0000194078	SPBC839.11c	hut1	SPBC839.11c
C1_06020W_A	RGD1	CAL0000194715	SPBC23G7.08c	rga7	SPBC23G7.08c
C7_02970W_A	ECM39	CAL0000200311	SPBC1734.12c	alg12	SPBC1734.12c
C4_05740C_A		CAL0000180055	SPAC3H1.12c	snt2	SPAC3H1.12c
C1_10360C_A		CAL0000189087	SPBC3B8.06	SPBC3B8.06	SPBC3B8.06
C1_12650C_A		CAL0000191589	SPCC338.05c	mms2	SPCC338.05c
CR_01140C_A	ERG27	CAL0000174882	SPBC1709.07	erg27	SPBC1709.07
C1_07410C_A	SKP1	CAL0000178736	SPBC409.05	skp1	SPBC409.05
C5_03860W_A	HAM1	CAL0000174774	SPCC830.10	ham1	SPCC830.10
C2_09970C_A		CAL0000180100	SPCC16C4.10	SPCC16C4.10	SPCC16C4.10
C5_00040C_A		CAL0000200941	SPAC1002.11	gaa1	SPAC1002.11
CR_02420W_A		CAL0000197728	SPCC18.12c	utp23	SPCC18.12c
C5_04660C_A	TIP1	CAL0000200757	SPCC61.04c	SPCC61.04c	SPCC61.04c
C6_00410C_A	SRO77	CAL0000180340	SPAC1F3.03	sro7	SPAC1F3.03
C5_00680W_A	RMT2	CAL0000180017	SPAC26A3.17c	rmt2	SPAC26A3.17c
C7_01760C_A	ISU1	CAL0000192594	SPAC227.13c	isu1	SPAC227.13c
CR_08680C_A		CAL0000182919	SPBC543.04	npr3	SPBC543.04
C2_01850W_A	RAD23	CAL0000183158	SPBC2D10.12	rhp23	SPBC2D10.12
C4_06170C_A		CAL0000194613	SPBC31F10.12	tma20	SPBC31F10.12
CR_09390C_A		CAL0000183700	SPBC16A3.17c	SPBC16A3.17c	SPBC16A3.17c
C3_03650W_A	HBR3	CAL0000176350	SPAC1486.09	nob1	SPAC1486.09
CR_07720C_A	CDC45	CAL0000175112	SPAC17D4.02	cdc45	SPAC17D4.02
C1_03320C_A	EHD3	CAL0000174772	SPBC2D10.09	snr1	SPBC2D10.09
C2_00300C_A	CKB1	CAL0000197149	SPBC2G5.02c	ckb2	SPBC2G5.02c
CR_08040W_A		CAL0000200346	SPBC1778.07	SPBC1778.07	SPBC1778.07
C6_04280W_A		CAL0000174534	SPBC2D10.20	ubc1	SPBC2D10.20
C1_05010C_A		CAL0000184411	SPBC12C2.09c	izh2	SPBC12C2.09c
C6_01410C_A	OYE2	CAL0000196620	SPAC5H10.10	SPAC5H10.10	SPAC5H10.10
C1_03480C_A	AGE1	CAL0000187329	SPBC17G9.08c	cnt5	SPBC17G9.08c
CR_03210C_A	SSU72	CAL0000174970	SPAC3G9.04	ssu72	SPAC3G9.04
C3_07620C_A	RIT1	CAL0000178133	SPAC3F10.06c	rit1	SPAC3F10.06c
CR_04360C_A	NHP2	CAL0000183079	SPAC1782.10c	nhp2	SPAC1782.10c
C4_06030W_A	CMD1	CAL0000192772	SPAC3A12.14	cam1	SPAC3A12.14
C2_05680W_A	COG4	CAL0000175481	SPCC338.13	cog4	SPCC338.13
C3_07300W_A	NOP13	CAL0000196304	SPAC3G6.04	rnp24	SPAC3G6.04
C7_00130W_A		CAL0000189908	SPBC16A3.06	tad1	SPBC16A3.06
C5_04050W_A		CAL0000195878	SPBC23G7.06c	SPBC23G7.06c	SPBC23G7.06c
C3_03900C_A	HTB1	CAL0000196000	SPCC622.09	htb1	SPCC622.09
C7_01820C_A	VMA11	CAL0000184536	SPAC732.01	vma11	SPAC732.01
C2_07530C_A		CAL0000193545	SPAC14C4.03	mek1	SPAC14C4.03
C1_14260C_A	TIF35	CAL0000193017	SPBC18H10.03	tif35	SPBC18H10.03
C1_12080W_A	LCB4	CAL0000174172	SPAC4A8.07c	lcb4	SPAC4A8.07c
C1_13120C_A	MON2	CAL0000183345	SPAC23D3.13c	SPAC23D3.13c	SPAC23D3.13c
C1_04670W_A	HAT1	CAL0000199484	SPAC139.06	hat1	SPAC139.06
CR_09960C_A	UGA3	CAL0000178565	SPCC965.10	SPCC965.10	SPCC965.10
C1_06590C_A		CAL0000188700	SPBC19G7.16	iws1	SPBC19G7.16
C7_02020W_A	RAD14	CAL0000195624	SPBC649.03	rhp14	SPBC649.03
C2_10710W_A	TIF11	CAL0000199255	SPBC25H2.07	tif11	SPBC25H2.07
CR_09170C_A	SSU1	CAL0000176038	SPBPB10D8.06c	SPBPB10D8.06c	SPBPB10D8.06c
CR_09170C_A	SSU1	CAL0000176038	SPBPB10D8.05c	SPBPB10D8.05c	SPBPB10D8.05c
CR_09170C_A	SSU1	CAL0000176038	SPBPB10D8.04c	SPBPB10D8.04c	SPBPB10D8.04c
CR_09170C_A	SSU1	CAL0000176038	SPBPB10D8.07c	SPBPB10D8.07c	SPBPB10D8.07c
C6_03800C_A		CAL0000175926	SPAC30D11.11	SPAC30D11.11	SPAC30D11.11
C2_09580W_A	AGE2	CAL0000177802	SPAC824.09c	SPAC824.09c	SPAC824.09c
CR_03760W_A		CAL0000181775	SPAC8F11.09c	nnt1	SPAC8F11.09c
C5_01340W_A	HST3	CAL0000186930	SPAC1783.04c	hst4	SPAC1783.04c
C5_02890W_A	YNK1	CAL0000191707	SPAC806.07	ndk1	SPAC806.07
C2_07060W_A		CAL0000197531	SPAC31G5.01	sap49	SPAC31G5.01
C7_03650W_A		CAL0000186253	SPCC1672.01	SPCC1672.01	SPCC1672.01
C2_02690W_A	SER2	CAL0000193772	SPBC3H7.07c	ser2	SPBC3H7.07c
C2_03090C_A	ADE8	CAL0000195096	SPCC569.08c	ade5	SPCC569.08c
C3_05730C_A	LAC1	CAL0000190688	SPAC1A6.09c	lag1	SPAC1A6.09c
C2_00880W_A		CAL0000201942	SPAC513.06c	dhd1	SPAC513.06c
C1_02260C_A	AGE3	CAL0000194066	SPCC622.14	SPCC622.14	SPCC622.14
C2_02740C_A	HPT1	CAL0000179091	SPAC23C11.13c	hpt1	SPAC23C11.13c
C1_13910C_A	MODF	CAL0000176838	SPAC323.04	SPAC323.04	SPAC323.04
C3_00520W_A		CAL0000180912	SPCC777.10c	ubc12	SPCC777.10c
C2_06080C_A		CAL0000178410	SPAC6F12.05c	tnr3	SPAC6F12.05c
C5_02820C_A		CAL0000179829	SPAC20H4.05c	SPAC20H4.05c	SPAC20H4.05c
C4_02320C_A	SOD1	CAL0000185037	SPAC821.10c	sod1	SPAC821.10c
C4_02000C_A	RGA2	CAL0000179204	SPAC29A4.11	rga3	SPAC29A4.11
CR_01650W_A	URA5	CAL0000176894	SPBC725.15	ura5	SPBC725.15
C4_02130W_A	CYT2	CAL0000186461	SPAC24C9.02c	cyt2	SPAC24C9.02c
C3_02090C_A		CAL0000189119	SPAPB24D3.06c	SPAPB24D3.06c	SPAPB24D3.06c
C1_00320W_A		CAL0000193936	SPAC15E1.06	vps29	SPAC15E1.06
C1_12220W_A	CDC6	CAL0000190984	SPBC14C8.07c	cdc18	SPBC14C8.07c
CM_00160C	ATP6	CAL0000195054	SPMIT.07	atp6	SPMIT.07
C4_02640C_A	SEN2	CAL0000185355	SPAPB17E12.07c	sen2	SPAPB17E12.07c
C1_03450C_A		CAL0000193067	SPAC19A8.02	SPAC19A8.02	SPAC19A8.02
CR_00490W_A		CAL0000195020	SPAC644.17c	mrpl9	SPAC644.17c
C4_02940W_A	ABP1	CAL0000190151	SPAPJ760.02c	abp1	SPAPJ760.02c
C4_00560C_A	MMM1	CAL0000191719	SPBC27B12.01c	mmm1	SPBC27B12.01c
CR_01210C_A	HSE1	CAL0000197264	SPBC1734.08	hse1	SPBC1734.08
C6_01140C_A	ARC18	CAL0000196412	SPBC1778.08c	arc3	SPBC1778.08c
C1_06450C_A	RPS14B	CAL0000196584	SPAC3H5.05c	rps1401	SPAC3H5.05c
C1_06450C_A	RPS14B	CAL0000196584	SPBC18H10.13	rps1402	SPBC18H10.13
C4_07220C_A		CAL0000175980	SPAC31A2.05c	mis4	SPAC31A2.05c
C2_04220C_A	TAF14	CAL0000175425	SPAC22H12.02	tfg3	SPAC22H12.02
C1_08880W_A	HEM14	CAL0000182679	SPAC1F5.07c	hem14	SPAC1F5.07c
C5_00440C_A	VPS2	CAL0000182454	SPAC4F8.01	did4	SPAC4F8.01
C7_00490C_A		CAL0000182703	SPAC16E8.14c	tae1	SPAC16E8.14c
C6_00880W_A	PEX7	CAL0000196745	SPAC17D4.01	pex7	SPAC17D4.01
CR_10390W_A		CAL0000190083	SPBC1718.05	trs31	SPBC1718.05
C1_10120C_A		CAL0000190129	SPCC1672.08c	tfa2	SPCC1672.08c
CR_05310W_A		CAL0000177734	SPAP27G11.06c	vas2	SPAP27G11.06c
C2_06110W_A		CAL0000180862	SPAC2F3.11	SPAC2F3.11	SPAC2F3.11
CR_01700C_A		CAL0000175203	SPBC1861.04c	prp24	SPBC1861.04c
C6_03380W_A		CAL0000175912	SPCC757.09c	rnc1	SPCC757.09c
C1_02390W_A		CAL0000194119	SPAC22A12.01c	pso2	SPAC22A12.01c
C7_02960C_A		CAL0000182460	SPBC15D4.05	SPBC15D4.05	SPBC15D4.05
CR_00820C_A		CAL0000191035	SPAC27E2.02	yih1	SPAC27E2.02
C1_05470W_A	MTM1	CAL0000187703	SPBP23A10.06	mtm1	SPBP23A10.06
CR_03290C_A	IME2	CAL0000192224	SPBC8D2.19	mde3	SPBC8D2.19
C1_10100C_A	NTF2	CAL0000201779	SPAC15F9.03c	nxt2	SPAC15F9.03c
CR_04140W_A		CAL0000193389	SPBC13G1.01c	nam9	SPBC13G1.01c
C1_10870W_A	RPS17B	CAL0000195565	SPBC839.05c	rps1701	SPBC839.05c
C1_06700W_A		CAL0000184542	SPAC9G1.06c	cyk3	SPAC9G1.06c
C6_00260W_A		CAL0000178323	SPAC17G8.10c	dma1	SPAC17G8.10c
C1_05700W_A	AUT7	CAL0000182486	SPBP8B7.24c	atg8	SPBP8B7.24c
CR_04280C_A		CAL0000185017	SPBC887.19	rft1	SPBC887.19
C2_00030W_A	RRN3	CAL0000198505	SPAC18G6.11c	rrn3	SPAC18G6.11c
C7_02310C_A		CAL0000197887	SPAC22E12.01	pet3	SPAC22E12.01
CR_10490W_A	EIF4E	CAL0000195194	SPAC16E8.15	tif45	SPAC16E8.15
C3_05200W_A	RPS19A	CAL0000200926	SPBC21C3.13	rps1901	SPBC21C3.13
C4_05210W_A		CAL0000175849	SPAC1D4.08	pis1	SPAC1D4.08
C6_03730C_A		CAL0000181894	SPAC24C9.10c	mrp4	SPAC24C9.10c
C6_00590W_A	SLY41	CAL0000178160	SPBC83.11	pet2	SPBC83.11
C4_05910C_A	VPS11	CAL0000200561	SPAC823.12	vps11	SPAC823.12
C4_02920W_A		CAL0000198187	SPCC285.10c	SPCC285.10c	SPCC285.10c
CR_09410W_A		CAL0000185383	SPAC926.06c	SPAC926.06c	SPAC926.06c
C2_01430W_A	APT1	CAL0000192887	SPAC23A1.03	apt1	SPAC23A1.03
C6_04340W_A		CAL0000175383	SPAC7D4.06c	alg3	SPAC7D4.06c
C1_04430C_A		CAL0000178260	SPBC30D10.05c	SPBC30D10.05c	SPBC30D10.05c
C4_02770C_A		CAL0000179097	SPAP27G11.03	cdc123	SPAP27G11.03
CR_00580W_A	YRB1	CAL0000185845	SPBC1773.07c	sbp1	SPBC1773.07c
CR_05620C_A	MTG2	CAL0000189638	SPAP8A3.11c	mtg2	SPAP8A3.11c
C6_01970C_A	RPL25	CAL0000200350	SPBC4F6.04	rpl2502	SPBC4F6.04
C4_00510C_A	RLP24	CAL0000179590	SPAC22E12.13c	rlp24	SPAC22E12.13c
C5_01290C_A		CAL0000198372	SPBC337.15c	coq7	SPBC337.15c
C2_01520W_A	PPE1	CAL0000196033	SPBP4H10.17c	SPBP4H10.17c	SPBP4H10.17c
C1_05230W_A		CAL0000199486	SPBC2G5.07c	rpc25	SPBC2G5.07c
CR_06740W_A		CAL0000201571	SPBC365.15	alp4	SPBC365.15
C6_02720C_A		CAL0000193295	SPCC790.02	pep3	SPCC790.02
C5_00370W_A	COF1	CAL0000176762	SPAC20G4.06c	adf1	SPAC20G4.06c
C3_04790W_A		CAL0000185323	SPAC1002.14	itt1	SPAC1002.14
C4_04480C_A	EFB1	CAL0000176377	SPCC1450.04	tef5	SPCC1450.04
C7_03350C_A		CAL0000193623	SPAC19G12.09	SPAC19G12.09	SPAC19G12.09
C3_02600C_A	SLC1	CAL0000193373	SPAC1851.02	slc1	SPAC1851.02
C2_04540C_A	GDT1	CAL0000189844	SPAC17G8.08c	SPAC17G8.08c	SPAC17G8.08c
C1_12390C_A	RPL27A	CAL0000176884	SPBC685.07c	rpl2701	SPBC685.07c
C3_06250W_A	ERV25	CAL0000183368	SPAC23H4.03c	erv25	SPAC23H4.03c
C1_00770C_A	ROT1	CAL0000184365	SPAC31G5.02	rot1	SPAC31G5.02
C3_03280C_A	HTA3	CAL0000185932	SPBC11B10.10c	pht1	SPBC11B10.10c
CR_09240C_A		CAL0000185958	SPBC3E7.07c	SPBC3E7.07c	SPBC3E7.07c
C1_09860C_A	TFA1	CAL0000198769	SPAC458.07	tfa1	SPAC458.07
C6_03210C_A		CAL0000189174	SPCC290.02	rpc34	SPCC290.02
C6_03770C_A	ORM1	CAL0000201445	SPBC119.09c	SPBC119.09c	SPBC119.09c
C1_07510W_A		CAL0000185809	SPAC644.09	SPAC644.09	SPAC644.09
C5_05140W_A		CAL0000174456	SPBPB2B2.09c	pan5	SPBPB2B2.09c
C1_06210W_A	BUD16	CAL0000183203	SPCC18.10	SPCC18.10	SPCC18.10
C2_03800C_A		CAL0000186827	SPCC364.04c	coy1	SPCC364.04c
C1_06630W_A		CAL0000200747	SPAPB1E7.02c	mcl1	SPAPB1E7.02c
C1_10420C_A		CAL0000183537	SPAC1F12.05	any2	SPAC1F12.05
C7_02500C_A	DPP3	CAL0000200315	SPBC409.18	SPBC409.18	SPBC409.18
C1_00510W_A		CAL0000175867	SPAC5H10.09c	ecm31	SPAC5H10.09c
C2_06490W_A		CAL0000182135	SPBC1709.14	ngl1	SPBC1709.14
C1_04080W_A	MAD2	CAL0000196404	SPBC20F10.06	mad2	SPBC20F10.06
C2_06680W_A	FRP3	CAL0000177981	SPAC5D6.09c	mug86	SPAC5D6.09c
C6_01750C_A		CAL0000178296	SPAC6F6.11c	SPAC6F6.11c	SPAC6F6.11c
C2_09160W_A		CAL0000176918	SPCC757.08	rrp45	SPCC757.08
C7_00170W_A	VPS70	CAL0000175863	SPBC354.09c	SPBC354.09c	SPBC354.09c
C1_08670W_A	SWI6	CAL0000183437	SPBC336.12c	cdc10	SPBC336.12c
C3_05300C_A		CAL0000199671	SPAC13G7.12c	eki1	SPAC13G7.12c
C6_02410W_A		CAL0000197881	SPBC1778.03c	SPBC1778.03c	SPBC1778.03c
C2_10110W_A	CYC1	CAL0000196284	SPCC191.07	cyc1	SPCC191.07
C1_04980C_A		CAL0000174586	SPCC1020.03	mmt1	SPCC1020.03
C1_04990C_A		CAL0000188024	SPAP8A3.06	uaf2	SPAP8A3.06
C5_05340W_A		CAL0000180910	SPAC25H1.08c	sqt1	SPAC25H1.08c
C4_04550C_A	OMA1	CAL0000185639	SPAP14E8.04	oma1	SPAP14E8.04
C2_00230W_A		CAL0000192276	SPAC3C7.07c	SPAC3C7.07c	SPAC3C7.07c
C5_01090C_A		CAL0000174699	SPCC622.19	jmj4	SPCC622.19
C4_00240C_A	PRO3	CAL0000177527	SPAPYUG7.05	SPAPYUG7.05	SPAPYUG7.05
CR_10290C_A		CAL0000190214	SPAC6G10.05c	trs120	SPAC6G10.05c
C2_02830C_A	SGT2	CAL0000193564	SPAC1142.02c	SPAC1142.02c	SPAC1142.02c
C2_01030W_A		CAL0000192561	SPBC1105.03c	mrpl1601	SPBC1105.03c
C5_04090C_A	SUI1	CAL0000195380	SPBC23G7.05	sui1	SPBC23G7.05
C4_00470C_A		CAL0000197496	SPBP8B7.23	rnf10	SPBP8B7.23
C7_00440C_A	GBP2	CAL0000178755	SPAC328.05	SPAC328.05	SPAC328.05
C2_07430C_A		CAL0000198549	SPAC17G8.02	SPAC17G8.02	SPAC17G8.02
C1_06650W_A		CAL0000187951	SPCC16C4.12	naa20	SPCC16C4.12
C6_00640C_A		CAL0000195519	SPBC30B4.07c	tfb4	SPBC30B4.07c
C3_04670C_A	RPS15	CAL0000179139	SPAC1071.07c	rps1502	SPAC1071.07c
C3_00090W_A	RPS24	CAL0000180342	SPBC17G9.07	rps2402	SPBC17G9.07
C2_03270W_A	GPM1	CAL0000185566	SPAC26F1.06	gpm1	SPAC26F1.06
C1_05910W_A	SIP5	CAL0000178486	SPBC25B2.03	SPBC25B2.03	SPBC25B2.03
C2_09900C_A	TIM23	CAL0000185762	SPCC16A11.09c	tim23	SPCC16A11.09c
C2_00790C_A		CAL0000175243	SPBC3D6.05	ptp4	SPBC3D6.05
C1_01330C_A	DUT1	CAL0000195525	SPAC644.05c	dut1	SPAC644.05c
C1_01060W_A	MBF1	CAL0000194672	SPBC83.17	mbf1	SPBC83.17
C5_01180W_A	PUS4	CAL0000191725	SPBC11C11.10	pus4	SPBC11C11.10
C3_00170C_A		CAL0000201471	SPBC21B10.04c	nrf1	SPBC21B10.04c
C3_05390C_A	GPI1	CAL0000200471	SPBC30D10.11	gpi1	SPBC30D10.11
C2_01610C_A	RPS26A	CAL0000180001	SPAC1805.11c	rps2602	SPAC1805.11c
C1_04040C_A		CAL0000182236	SPAC6G9.02c	nop9	SPAC6G9.02c
C1_02920W_A	CDC73	CAL0000176860	SPBC17G9.02c	cdc73	SPBC17G9.02c
CR_06640C_A		CAL0000191691	SPAC23C11.01	SPAC23C11.01	SPAC23C11.01
CR_02560C_A	ASG1	CAL0000181714	SPBC16G5.16	SPBC16G5.16	SPBC16G5.16
C7_02550C_A		CAL0000192754	SPAC144.16	cia2	SPAC144.16
C3_07480W_A		CAL0000186688	SPAC29A4.08c	prp19	SPAC29A4.08c
C5_02260C_A	PTH1	CAL0000196310	SPBC1A4.06c	tam41	SPBC1A4.06c
C1_11070W_A	PET127	CAL0000196654	SPCC1183.04c	pet127	SPCC1183.04c
C3_04870W_A		CAL0000175108	SPAC13G6.08	fzr2	SPAC13G6.08
C6_01700W_A	RPL32	CAL0000179592	SPAC3H5.10	rpl3202	SPAC3H5.10
C3_07170C_A		CAL0000176006	SPBC15C4.03	mrs6	SPBC15C4.03
CR_03570C_A	YVH1	CAL0000184045	SPBC17A3.06	SPBC17A3.06	SPBC17A3.06
C1_13830C_A	PDX1	CAL0000179519	SPCC1259.09c	pdx1	SPCC1259.09c
C1_13770C_A		CAL0000194570	SPBC19F8.04c	lcl3	SPBC19F8.04c
C3_03010C_A	DTD2	CAL0000184836	SPAC8C9.05	dtd1	SPAC8C9.05
C4_04890C_A	RPL24A	CAL0000190222	SPAC6G9.09c	rpl2401	SPAC6G9.09c
C4_04890C_A	RPL24A	CAL0000190222	SPCC330.14c	rpl2402	SPCC330.14c
CR_02580W_A	PAN6	CAL0000174427	SPAC5H10.08c	pan6	SPAC5H10.08c
C1_10690W_A		CAL0000181267	SPAC22H12.03	SPAC22H12.03	SPAC22H12.03
C1_09530W_A	RAM2	CAL0000180742	SPAPB1A10.04c	cwp1	SPAPB1A10.04c
CR_10240W_A	UTP5	CAL0000191285	SPAC20H4.01	utp5	SPAC20H4.01
C4_07140W_A		CAL0000184136	SPBC36.10	SPBC36.10	SPBC36.10
C6_01840C_A	COQ3	CAL0000180484	SPCC162.05	coq3	SPCC162.05
CR_05700C_A		CAL0000186518	SPBC25H2.06c	hrf1	SPBC25H2.06c
CR_03090C_A	MLC1	CAL0000194357	SPAP8A3.08	cdc4	SPAP8A3.08
C1_08650C_A	FAD1	CAL0000193566	SPCC1235.04c	nad1	SPCC1235.04c
C1_02330C_A		CAL0000201086	SPBC29B5.03c	rpl26	SPBC29B5.03c
C2_04710C_A	URE2	CAL0000198677	SPCC965.07c	gst2	SPCC965.07c
C7_04050W_A	HLJ1	CAL0000175895	SPBC17A3.05c	SPBC17A3.05c	SPBC17A3.05c
CR_10340W_A	PTP3	CAL0000198260	SPAC26F1.10c	pyp1	SPAC26F1.10c
C5_03990W_A	MID1	CAL0000179656	SPAC1F5.08c	yam8	SPAC1F5.08c
C1_08480C_A	APS3	CAL0000182525	SPAC30D11.05	aps3	SPAC30D11.05
C2_10760C_A		CAL0000181235	SPBC685.09	orc2	SPBC685.09
C3_07040C_A	YSA1	CAL0000184863	SPBP35G2.12	SPBP35G2.12	SPBP35G2.12
C1_03240W_A		CAL0000192446	SPAC4A8.02c	SPAC4A8.02c	SPAC4A8.02c
C5_01110W_A		CAL0000189600	SPAC1952.03	otu2	SPAC1952.03
C1_03020C_A	RPL13	CAL0000201310	SPAC664.05	rpl13	SPAC664.05
C2_01580W_A	REX2	CAL0000187510	SPBC1347.07	rex2	SPBC1347.07
C1_08390C_A		CAL0000189537	SPBC17D11.08	SPBC17D11.08	SPBC17D11.08
C1_05100W_A		CAL0000178764	SPAC57A10.07	SPAC57A10.07	SPAC57A10.07
CR_08030C_A	FGR32	CAL0000183213	SPAC17A5.12	ucp7	SPAC17A5.12
C7_00780W_A		CAL0000179440	SPAC1071.01c	pta1	SPAC1071.01c
C3_04780C_A		CAL0000178050	SPBC2G5.04c	erv41	SPBC2G5.04c
C1_12760W_A		CAL0000174555	SPCC613.08	SPCC613.08	SPCC613.08
C1_02120C_A	SHA3	CAL0000189265	SPBC19C2.05	pat1	SPBC19C2.05
C2_07670C_A	GLE1	CAL0000197782	SPBC31E1.05	gle1	SPBC31E1.05
C1_06760C_A		CAL0000201524	SPAC13G7.08c	crb3	SPAC13G7.08c
CR_02770C_A		CAL0000190409	SPAC4C5.04	rad31	SPAC4C5.04
C6_00250W_A		CAL0000196053	SPAC23C11.06c	SPAC23C11.06c	SPAC23C11.06c
C3_01750C_A	BRO1	CAL0000196077	SPAC17G6.05c	bro1	SPAC17G6.05c
C2_06950C_A		CAL0000186668	SPCC320.12	atp23	SPCC320.12
CR_04020C_A		CAL0000201050	SPCC1682.04	cdc31	SPCC1682.04
C1_04240C_A	HHF1	CAL0000174606	SPBC8D2.03c	hhf2	SPBC8D2.03c
C1_04240C_A	HHF1	CAL0000174606	SPAC1834.03c	hhf1	SPAC1834.03c
C1_04240C_A	HHF1	CAL0000174606	SPBC1105.12	hhf3	SPBC1105.12
CR_06800C_A	HHF22	CAL0000199430	SPBC8D2.03c	hhf2	SPBC8D2.03c
CR_06800C_A	HHF22	CAL0000199430	SPAC1834.03c	hhf1	SPAC1834.03c
CR_06800C_A	HHF22	CAL0000199430	SPBC1105.12	hhf3	SPBC1105.12
C3_05340W_A	DIE2	CAL0000181033	SPAC56F8.06c	alg10	SPAC56F8.06c
C6_03750C_A	SBA1	CAL0000180443	SPAC9E9.13	wos2	SPAC9E9.13
CR_10710C_A	VPS52	CAL0000188207	SPBC336.11	vps52	SPBC336.11
C1_03230C_A	ARX1	CAL0000194302	SPBC23E6.05	arx1	SPBC23E6.05
C2_03070C_A	SMP3	CAL0000175734	SPAC4G8.12c	smp3	SPAC4G8.12c
C1_02440C_A		CAL0000186385	SPAC24C9.14	otu1	SPAC24C9.14
C4_06930C_A	EXM2	CAL0000182143	SPCC16A11.13	luc7	SPCC16A11.13
C1_00340W_A	HBR1	CAL0000197369	SPCC830.11c	fap7	SPCC830.11c
C2_09960W_A		CAL0000200828	SPCC4B3.01	tum1	SPCC4B3.01
C3_07150C_A	RPS12	CAL0000200890	SPCC962.04	rps1201	SPCC962.04
C1_03490W_A		CAL0000187271	SPAC17A2.02c	SPAC17A2.02c	SPAC17A2.02c
C5_04360C_A		CAL0000194158	SPAC24B11.05	SPAC24B11.05	SPAC24B11.05
C1_08420W_A	GCR3	CAL0000190077	SPAC6G10.07	cbc1	SPAC6G10.07
C1_07190W_A	SOG2	CAL0000181590	SPBC887.09c	sog2	SPBC887.09c
CR_04920W_A		CAL0000196262	SPAC823.10c	hem25	SPAC823.10c
C1_08260C_A	LTP1	CAL0000199576	SPAC1071.12c	stp1	SPAC1071.12c
C1_00860W_A		CAL0000193447	SPBC3B9.06c	atg3	SPBC3B9.06c
C1_04410C_A	ESS1	CAL0000196636	SPCC16C4.03	pin1	SPCC16C4.03
C2_06480W_A		CAL0000179584	SPAC6B12.09	trm10	SPAC6B12.09
C4_06440C_A		CAL0000194240	SPAC12G12.12	gms2	SPAC12G12.12
CR_01970C_A	VMA4	CAL0000187034	SPAC11E3.07	vma4	SPAC11E3.07
C1_11550W_A	GAR1	CAL0000187800	SPBC20F10.01	gar1	SPBC20F10.01
C5_03350W_A	QCR2	CAL0000188005	SPCC613.10	qcr2	SPCC613.10
CR_03220C_A		CAL0000174445	SPAC19B12.08	atg4	SPAC19B12.08
C2_04800C_A	MDM10	CAL0000180412	SPAC17H9.17c	mdm10	SPAC17H9.17c
C2_01070W_A		CAL0000186371	SPAC2F3.03c	rpa49	SPAC2F3.03c
C4_03800C_A	NUP84	CAL0000183841	SPBC428.01c	nup107	SPBC428.01c
C1_00900W_A	RRS1	CAL0000188560	SPBC29A3.16	rrs1	SPBC29A3.16
CR_03380W_A	MTG1	CAL0000191474	SPBC25B2.04c	mtg1	SPBC25B2.04c
C1_11170W_A	WBP1	CAL0000193403	SPCC338.15	wbp1	SPCC338.15
CR_01390W_A	MGE1	CAL0000197365	SPBC3B9.19	mge1	SPBC3B9.19
CR_02400W_A	PHO112	CAL0000197375	SPBP4G3.02	pho1	SPBP4G3.02
C1_02010C_A	ZCF24	CAL0000180650	SPCC417.09c	SPCC417.09c	SPCC417.09c
CR_01610C_A	SHP1	CAL0000179235	SPAC343.09	ubx3	SPAC343.09
C7_00720W_A	RTF1	CAL0000177561	SPBC651.09c	prf1	SPBC651.09c
C6_01300W_A		CAL0000183283	SPBC428.14	SPBC428.14	SPBC428.14
C1_01040W_A		CAL0000183037	SPBC216.04c	mxr2	SPBC216.04c
C2_07610C_A		CAL0000201920	SPAC1142.01	rqc1	SPAC1142.01
C2_00960C_A	MXR1	CAL0000176448	SPAC29E6.05c	mxr1	SPAC29E6.05c
CR_07770C_A	PTC6	CAL0000190127	SPAC4A8.03c	ptc4	SPAC4A8.03c
C6_02900C_A		CAL0000187056	SPBC17A3.09c	aim22	SPBC17A3.09c
C3_04860W_A	SFP1	CAL0000199346	SPAC16.05c	sfp1	SPAC16.05c
C2_05500W_A	ATP4	CAL0000200090	SPBC1604.07	atp4	SPBC1604.07
C2_05710C_A		CAL0000183633	SPBC1921.01c	rpl35b	SPBC1921.01c
C3_03210W_A		CAL0000199892	SPCC736.13	SPCC736.13	SPCC736.13
C2_09870W_A		CAL0000184190	SPAC17C9.10	stm1	SPAC17C9.10
C2_10120W_A		CAL0000200486	SPBC2A9.09	plp2	SPBC2A9.09
C1_06790C_A	MRPL19	CAL0000178684	SPAC1486.07c	mrpl19	SPAC1486.07c
C1_07630W_A		CAL0000183749	SPAPB2B4.02	grx5	SPAPB2B4.02
C2_08380C_A		CAL0000188846	SPAC23C4.18c	rad4	SPAC23C4.18c
C1_10780C_A	HNT1	CAL0000178567	SPCC1442.14c	hnt1	SPCC1442.14c
C1_14420W_A	DDI1	CAL0000199868	SPAC56F8.08	mud1	SPAC56F8.08
CR_02940C_A		CAL0000188622	SPBC29A3.11c	ort1	SPBC29A3.11c
C1_08340C_A		CAL0000191797	SPBC887.06c	snx3	SPBC887.06c
CR_04470W_A	GPI2	CAL0000197896	SPCC550.04c	gpi2	SPCC550.04c
C1_00330C_A		CAL0000200147	SPCC4G3.15c	not2	SPCC4G3.15c
C1_13630W_A	CYB2	CAL0000184748	SPAPB1A11.03	SPAPB1A11.03	SPAPB1A11.03
CR_04230W_A		CAL0000183888	SPBP22H7.06	nrk1	SPBP22H7.06
C1_10650W_A	APN2	CAL0000190938	SPBC3D6.10	apn2	SPBC3D6.10
C3_00460W_A	ATP5	CAL0000190613	SPCC1840.06	atp5	SPCC1840.06
C2_03430W_A	NBN1	CAL0000174600	SPAC3G9.08	png1	SPAC3G9.08
C4_01280C_A		CAL0000181890	SPAC22A12.09c	sap114	SPAC22A12.09c
C3_07670W_A		CAL0000175539	SPAC2E12.03c	SPAC2E12.03c	SPAC2E12.03c
C3_05770C_A	SAM50	CAL0000187404	SPAC17C9.06	sam50	SPAC17C9.06
C1_05560W_A	RIB4	CAL0000184983	SPBC409.13	rib4	SPBC409.13
C4_02670W_A		CAL0000196120	SPAC20G8.10c	atg6	SPAC20G8.10c
C1_12780W_A	RBK1	CAL0000181468	SPBC16G5.02c	rbk1	SPBC16G5.02c
C5_04070C_A	CKS1	CAL0000189770	SPBC1734.14c	suc1	SPBC1734.14c
C1_09980C_A		CAL0000193690	SPCC5E4.05c	mgl1	SPCC5E4.05c
C6_03470W_A		CAL0000186109	SPAC589.09	csr101	SPAC589.09
C3_05120C_A		CAL0000183866	SPAC3H8.07c	pac10	SPAC3H8.07c
CR_03160W_A		CAL0000178068	SPAC25B8.15c	tyw3	SPAC25B8.15c
C2_04860W_A	PZF1	CAL0000184073	SPAC144.09c	sfc2	SPAC144.09c
CR_09320C_A	PHO88	CAL0000189279	SPAC589.06c	SPAC589.06c	SPAC589.06c
C6_01770W_A	RAD18	CAL0000182971	SPBC1734.06	rhp18	SPBC1734.06
CR_06560C_A		CAL0000175245	SPCC576.04	bxi1	SPCC576.04
C1_10390C_A	RPL42	CAL0000190451	SPAC15E1.03	rpl42	SPAC15E1.03
C2_01320W_A		CAL0000195275	SPAC607.05	rpn9	SPAC607.05
CR_01080W_A		CAL0000188519	SPBC27B12.08	sip1	SPBC27B12.08
CR_10650W_A	LTV1	CAL0000196926	SPAC3F10.17	ltv1	SPAC3F10.17
CR_02610C_A		CAL0000187887	SPBC19G7.15	nup44	SPBC19G7.15
C2_05520W_A		CAL0000200297	SPBC839.14c	see1	SPBC839.14c
C5_03360W_A	RPO26	CAL0000199338	SPCC1020.04c	rpb6	SPCC1020.04c
C6_02880W_A		CAL0000184579	SPBC336.06c	rnh1	SPBC336.06c
C1_06070W_A		CAL0000176693	SPAC4F8.06	mrps12	SPAC4F8.06
C6_01830W_A	CTA1	CAL0000196055	SPCC162.06c	SPCC162.06c	SPCC162.06c
C7_00690W_A	NOP15	CAL0000196813	SPCC1827.05c	SPCC1827.05c	SPCC1827.05c
CR_01150C_A	CTF18	CAL0000185954	SPBC902.02c	ctf18	SPBC902.02c
C1_01820C_A		CAL0000186980	SPBP16F5.02	mcs2	SPBP16F5.02
C1_11800C_A		CAL0000186131	SPBC685.04c	aps2	SPBC685.04c
C7_01180W_A	MDM12	CAL0000201825	SPBC28F2.06c	mdm12	SPBC28F2.06c
C4_04900W_A	RPL30	CAL0000189848	SPAC1250.05	rpl3002	SPAC1250.05
C3_06490W_A		CAL0000178294	SPAC18B11.09c	SPAC18B11.09c	SPAC18B11.09c
CR_03360W_A		CAL0000180806	SPAC18G6.06	utp11	SPAC18G6.06
C7_00810W_A		CAL0000178381	SPBP4H10.16c	SPBP4H10.16c	SPBP4H10.16c
CR_01990C_A	SPC98	CAL0000195976	SPBC428.20c	alp6	SPBC428.20c
C6_02310W_A		CAL0000187221	SPCC126.04c	sgf73	SPCC126.04c
C1_06600W_A		CAL0000176560	SPBC800.09	sum2	SPBC800.09
C2_05690C_A	YTH1	CAL0000192895	SPAC227.08c	yth1	SPAC227.08c
CR_06470W_A		CAL0000177443	SPBC17D11.02c	hrd1	SPBC17D11.02c
C7_01880C_A		CAL0000191717	SPBC27B12.09c	SPBC27B12.09c	SPBC27B12.09c
C1_11790W_A		CAL0000197535	SPCC70.07c	tmp1	SPCC70.07c
C4_06710W_A		CAL0000178432	SPAPB24D3.08c	SPAPB24D3.08c	SPAPB24D3.08c
C2_05220C_A		CAL0000181901	SPAC1805.04	nup132	SPAC1805.04
C2_06240W_A	SMD2	CAL0000180090	SPAC2C4.03c	smd2	SPAC2C4.03c
C2_10280C_A	SPT23	CAL0000198959	SPAC26H5.05	mga2	SPAC26H5.05
C1_13290W_A		CAL0000180245	SPCC1223.12c	meu10	SPCC1223.12c
C2_06520C_A		CAL0000175641	SPBC1604.04	SPBC1604.04	SPBC1604.04
C1_04790W_A		CAL0000178064	SPBC13A2.01c	cbc2	SPBC13A2.01c
CR_08150W_A	RPS20	CAL0000185871	SPCC576.09	rps20	SPCC576.09
C2_07300C_A	RPA12	CAL0000195650	SPCC1259.03	rpa12	SPCC1259.03
C4_04120C_A		CAL0000174174	SPAC16E8.11c	tfb1	SPAC16E8.11c
C4_04650W_A		CAL0000175469	SPBC365.09c	kin17	SPBC365.09c
C1_07600W_A	ATP7	CAL0000180826	SPBC29A10.13	atp7	SPBC29A10.13
CR_00990W_A		CAL0000184794	SPBC1685.03	sec11	SPBC1685.03
CR_03020C_A		CAL0000182005	SPCC4G3.17	hdd1	SPCC4G3.17
CR_07590W_A	EMP24	CAL0000201551	SPCC24B10.17	emp24	SPCC24B10.17
C1_05750C_A		CAL0000194639	SPBP19A11.06	lid2	SPBP19A11.06
CR_02680W_A		CAL0000189198	SPBC11C11.03	ndc80	SPBC11C11.03
CR_03010C_A	ERV1	CAL0000196494	SPAC3G6.08	erv1	SPAC3G6.08
C7_03770C_A	YAF9	CAL0000173992	SPAC17G8.07	yaf9	SPAC17G8.07
C1_04280C_A		CAL0000178044	SPAC18B11.05	gpi18	SPAC18B11.05
C6_04470C_A		CAL0000184186	SPBC947.10	dsc1	SPBC947.10
C3_05000W_A	RDI1	CAL0000194894	SPAC6F12.06	rdi1	SPAC6F12.06
C2_05290C_A		CAL0000195459	SPAC17A5.08	erp2	SPAC17A5.08
C1_01580W_A		CAL0000194298	SPBC16G5.04	mrpl23	SPBC16G5.04
C5_03830C_A		CAL0000191045	SPAC12G12.05c	taf9	SPAC12G12.05c
C1_07910C_A	MRPL3	CAL0000175974	SPBC3B9.14c	mrpl3	SPBC3B9.14c
C1_02290C_A		CAL0000191919	SPAC9.12c	atp12	SPAC9.12c
C4_05350W_A		CAL0000194175	SPAC458.06	atg1803	SPAC458.06
C3_04610W_A	MEA1	CAL0000189640	SPBC776.06c	SPBC776.06c	SPBC776.06c
C1_10940C_A	ERP5	CAL0000201082	SPBC16E9.09c	erp5	SPBC16E9.09c
CR_01030W_A	DAL81	CAL0000195779	SPAC25B8.11	SPAC25B8.11	SPAC25B8.11
CR_10470C_A		CAL0000174056	SPAC664.08c	bfr2	SPAC664.08c
C4_01910W_A		CAL0000179943	SPAC6F12.11c	sfc1	SPAC6F12.11c
C1_06800W_A		CAL0000178137	SPAC19D5.06c	din1	SPAC19D5.06c
C2_05080C_A		CAL0000192284	SPAC630.10	bmt2	SPAC630.10
C1_11600W_A		CAL0000183918	SPCC1795.10c	SPCC1795.10c	SPCC1795.10c
C7_00250C_A		CAL0000193127	SPBC16E9.12c	pab2	SPBC16E9.12c
CR_01050C_A		CAL0000201504	SPAC4D7.13	usp104	SPAC4D7.13
C5_03460C_A		CAL0000195544	SPAC823.07	pga3	SPAC823.07
C2_10220C_A	PHO23	CAL0000188113	SPBC1709.11c	png2	SPBC1709.11c
C6_02180W_A		CAL0000186105	SPBC8D2.02c	vps68	SPBC8D2.02c
CR_03600C_A		CAL0000177111	SPCC576.07	ret3	SPCC576.07
CR_04150W_A		CAL0000193015	SPAC29B12.05c	SPAC29B12.05c	SPAC29B12.05c
C3_04940W_A		CAL0000197875	SPBC2A9.06c	nus1	SPBC2A9.06c
C3_00900C_A	AYR1	CAL0000181438	SPAC23D3.11	ayr1	SPAC23D3.11
C3_07350W_A		CAL0000180326	SPAC644.13c	SPAC644.13c	SPAC644.13c
CR_02690W_A		CAL0000184589	SPAC13D6.05	alp11	SPAC13D6.05
C2_08280W_A	EAF3	CAL0000193590	SPAC23H4.12	alp13	SPAC23H4.12
C3_03310C_A		CAL0000195855	SPAC323.05c	mtq2	SPAC323.05c
C2_01690W_A		CAL0000185815	SPCC330.12c	sdh3	SPCC330.12c
C1_08030W_A	PFY1	CAL0000200755	SPAC4A8.15c	cdc3	SPAC4A8.15c
C5_00860W_A	IMP2	CAL0000193849	SPBC336.13c	mmp2	SPBC336.13c
C3_02220W_A	CAP1	CAL0000176112	SPAC1783.07c	pap1	SPAC1783.07c
C1_13690C_A		CAL0000176237	SPAC6G9.11	syb1	SPAC6G9.11
C5_02690W_A		CAL0000176391	SPBC1198.01	fmd2	SPBC1198.01
C7_03990C_A		CAL0000185454	SPBC25H2.10c	tan1	SPBC25H2.10c
C7_03050W_A		CAL0000195829	SPBC19C2.15c	phs1	SPBC19C2.15c
C6_02520W_A	ISA1	CAL0000189095	SPCC645.03c	isa1	SPCC645.03c
C6_01920C_A		CAL0000175209	SPAC4G9.04c	pcf11	SPAC4G9.04c
C1_01160C_A		CAL0000191551	SPAC22A12.12c	rrp40	SPAC22A12.12c
C1_09760C_A	SHY1	CAL0000182145	SPBC1215.01	shy1	SPBC1215.01
C2_02810C_A	NCB2	CAL0000180502	SPBC30D10.02	ncb2	SPBC30D10.02
C3_05800W_A		CAL0000194308	SPCC613.09	sen54	SPCC613.09
C1_06890C_A		CAL0000185373	SPAC23A1.08c	rpl3401	SPAC23A1.08c
C1_06890C_A		CAL0000185373	SPCC1322.15	rpl3402	SPCC1322.15
CR_02520W_A	RPC19	CAL0000179133	SPAC1687.01	rpc19	SPAC1687.01
CR_02890C_A		CAL0000174854	SPAPB1E7.03	rpc82	SPAPB1E7.03
C1_01770W_A	MAK32	CAL0000179624	SPAC16C9.01c	SPAC16C9.01c	SPAC16C9.01c
C4_03290W_A		CAL0000192967	SPAC139.01c	ath2	SPAC139.01c
CR_06770C_A		CAL0000182499	SPAC21E11.04	aca1	SPAC21E11.04
C1_01370C_A	RPS21B	CAL0000190545	SPBC18E5.06	rps21	SPBC18E5.06
C4_01060W_A	MLP1	CAL0000185542	SPCC162.08c	nup211	SPCC162.08c
C7_01300C_A	PSF1	CAL0000199213	SPBP23A10.09	psf1	SPBP23A10.09
C3_07800C_A		CAL0000179596	SPAC3G9.15c	fcf2	SPAC3G9.15c
C2_04160W_A		CAL0000192780	SPBC8D2.12c	SPBC8D2.12c	SPBC8D2.12c
C1_05030C_A	PSF2	CAL0000196709	SPBC725.13c	psf2	SPBC725.13c
C5_00130C_A		CAL0000195479	SPBC887.07	mrpl38	SPBC887.07
C2_04150C_A	VMA7	CAL0000194906	SPBC3B9.18c	vma7	SPBC3B9.18c
CR_04290W_A	HAP31	CAL0000175007	SPAC23C11.08	php3	SPAC23C11.08
C5_02400W_A		CAL0000185458	SPAC8E11.04c	SPAC8E11.04c	SPAC8E11.04c
CR_01570W_A		CAL0000194649	SPAC19A8.14	pth2	SPAC19A8.14
C5_00210C_A	BRE1	CAL0000187022	SPCC970.10c	brl2	SPCC970.10c
CR_00870C_A		CAL0000193712	SPBC13G1.07	swf1	SPBC13G1.07
C3_03270W_A		CAL0000195675	SPBC1703.11	SPBC1703.11	SPBC1703.11
CR_08170C_A		CAL0000196930	SPBP8B7.08c	ppm1	SPBP8B7.08c
C2_08310W_A	TIM22	CAL0000200177	SPBC25H2.04c	tim22	SPBC25H2.04c
C7_02950C_A	DBF4	CAL0000174858	SPCC550.13	dfp1	SPCC550.13
C1_02600W_A	SNO1	CAL0000182201	SPAC222.08c	sno1	SPAC222.08c
C4_03090W_A		CAL0000181129	SPBC28F2.09	toa1	SPBC28F2.09
CR_09500C_A		CAL0000195559	SPAC630.09c	mug58	SPAC630.09c
C2_07200W_A		CAL0000191376	SPAPYUG7.04c	rpb9	SPAPYUG7.04c
C1_11250W_A		CAL0000198451	SPAC18G6.15	mal3	SPAC18G6.15
C1_03340C_A	SEC62	CAL0000199574	SPAC17G6.09	sec62	SPAC17G6.09
C3_01520C_A		CAL0000195640	SPBC28F2.02	mep33	SPBC28F2.02
C3_02620C_A		CAL0000200002	SPCC1235.11	mpc1	SPCC1235.11
C4_03720C_A		CAL0000200656	SPCC1494.01	SPCC1494.01	SPCC1494.01
C2_04340C_A		CAL0000176663	SPAC4G9.12	idn1	SPAC4G9.12
C1_03290W_A	NGG1	CAL0000183081	SPBC28F2.10c	ngg1	SPBC28F2.10c
C1_05410C_A	TRP99	CAL0000177771	SPCC330.06c	pmp20	SPCC330.06c
C7_01150W_A		CAL0000184415	SPBC1709.16c	SPBC1709.16c	SPBC1709.16c
C1_01300W_A		CAL0000188904	SPBC577.08c	txl1	SPBC577.08c
C2_07680W_A		CAL0000188218	SPBC2F12.02c	mrpl7	SPBC2F12.02c
C5_01620C_A	VPS22	CAL0000184989	SPBC651.05c	dot2	SPBC651.05c
C1_08160W_A		CAL0000186865	SPCC16A11.14	sfh1	SPCC16A11.14
CR_00230W_A		CAL0000198338	SPCC290.03c	nup186	SPCC290.03c
C3_02450W_A	HRT1	CAL0000179194	SPAC23H4.18c	rbx1	SPAC23H4.18c
C2_07190C_A		CAL0000177740	SPCC4B3.09c	mrpl12	SPCC4B3.09c
C1_08920W_A		CAL0000181949	SPBC16A3.04	rsm25	SPBC16A3.04
C3_05860C_A		CAL0000182639	SPCC1919.13c	SPCC1919.13c	SPCC1919.13c
C1_07270W_A	SEC34	CAL0000188287	SPBC1539.05	cog3	SPBC1539.05
CR_07630C_A	RPS27	CAL0000200692	SPBC1685.10	rps27	SPBC1685.10
C1_13650C_A		CAL0000195642	SPCC584.03c	SPCC584.03c	SPCC584.03c
C2_08040C_A	RPS10	CAL0000177647	SPBP22H7.08	rps1002	SPBP22H7.08
CR_06240C_A	ZCF19	CAL0000179648	SPAC1399.05c	toe1	SPAC1399.05c
C2_01340W_A		CAL0000181534	SPAC26H5.07c	SPAC26H5.07c	SPAC26H5.07c
C3_00100W_A		CAL0000187554	SPAC9.13c	cwf16	SPAC9.13c
CR_04260W_A	SNP3	CAL0000178800	SPCC1620.01c	lsm2	SPCC1620.01c
C2_00220C_A		CAL0000197597	SPBC1198.13c	tfg2	SPBC1198.13c
C1_09880C_A	BUD31	CAL0000199633	SPBC24C6.11	cwf14	SPBC24C6.11
C1_03920C_A		CAL0000174768	SPBC3H7.09	erf2	SPBC3H7.09
C2_03470C_A	COX6	CAL0000187468	SPAC1B2.04	cox6	SPAC1B2.04
C1_00650C_A	SNF7	CAL0000187201	SPAC1142.07c	vps32	SPAC1142.07c
C2_02770W_A		CAL0000187516	SPBC146.07	prp2	SPBC146.07
C3_06150W_A		CAL0000175561	SPAC1039.05c	klf1	SPAC1039.05c
C2_10790C_A		CAL0000178538	SPAC5D6.06c	alg14	SPAC5D6.06c
CR_00480W_A	MRPL6	CAL0000184142	SPAC12G12.08	mrpl1602	SPAC12G12.08
C1_14200W_A		CAL0000180152	SPBC25H2.14	mug16	SPBC25H2.14
C5_01880C_A		CAL0000193157	SPAC1527.02	sft2	SPAC1527.02
C4_00060W_A		CAL0000184696	SPBC31F10.03	ggg1	SPBC31F10.03
C1_06480C_A		CAL0000185928	SPCC306.02c	yip3	SPCC306.02c
C1_02900C_A		CAL0000199681	SPAC1486.03c	SPAC1486.03c	SPAC1486.03c
C2_04490W_A		CAL0000192683	SPBC29A10.12	SPBC29A10.12	SPBC29A10.12
C3_07210W_A	MET8	CAL0000198876	SPAC4D7.06c	met8	SPAC4D7.06c
C2_07000W_A		CAL0000192897	SPCP1E11.10	SPCP1E11.10	SPCP1E11.10
C4_01760W_A		CAL0000201197	SPBC15D4.06	naa30	SPBC15D4.06
C1_11360W_A	RPL37B	CAL0000198698	SPAPB17E12.05	rpl3703	SPAPB17E12.05
C1_11360W_A	RPL37B	CAL0000198698	SPCC1223.05c	rpl3702	SPCC1223.05c
C7_00580C_A		CAL0000181218	SPAC227.14	yfh7	SPAC227.14
C5_02440C_A		CAL0000190041	SPAP27G11.07c	bud32	SPAP27G11.07c
C1_03610C_A	IMP1	CAL0000180500	SPBC2D10.07c	mmp1	SPBC2D10.07c
C7_00300W_A		CAL0000175025	SPCC1840.09	coq11	SPCC1840.09
CR_10510W_A		CAL0000194538	SPAC4F8.11	sea2	SPAC4F8.11
C3_04920C_A		CAL0000195534	SPAC6C3.08	nas6	SPAC6C3.08
C2_10770W_A	RPC11	CAL0000198439	SPAC22A12.05	rpc11	SPAC22A12.05
C5_04520W_A	TIP41	CAL0000185540	SPCC4B3.16	tip41	SPCC4B3.16
C7_02130W_A		CAL0000196364	SPBC16H5.14c	SPBC16H5.14c	SPBC16H5.14c
C7_01600W_A		CAL0000194697	SPBP4H10.03	oxa102	SPBP4H10.03
CR_08320W_A	ATS1	CAL0000180624	SPAC10F6.04	SPAC10F6.04	SPAC10F6.04
C4_05190C_A	EDC3	CAL0000174840	SPBC18E5.11c	edc3	SPBC18E5.11c
C4_06860C_A		CAL0000191434	SPAC1556.04c	cdd1	SPAC1556.04c
C5_03400C_A		CAL0000192216	SPCC285.12	lsm7	SPCC285.12
C7_00270W_A		CAL0000174776	SPAC977.11	fex1	SPAC977.11
C7_00270W_A		CAL0000174776	SPBPB8B6.06c	fex2	SPBPB8B6.06c
C1_13050W_A	RPL14	CAL0000179395	SPAC1805.13	rpl14	SPAC1805.13
CR_08870W_A	PEX13	CAL0000182663	SPAC3C7.10	pex13	SPAC3C7.10
C5_01910W_A	GIS2	CAL0000183688	SPAC13D6.02c	byr3	SPAC13D6.02c
C5_02220C_A		CAL0000190615	SPAC13G6.14	aps1	SPAC13G6.14
CR_05130C_A		CAL0000188852	SPAC2E1P5.03	erj5	SPAC2E1P5.03
CR_00170W_A	ZCF38	CAL0000193083	SPAC1327.01c	SPAC1327.01c	SPAC1327.01c
C2_01890W_A	CTF1	CAL0000185418	SPBC530.05	prt1	SPBC530.05
C7_02930C_A		CAL0000182014	SPBC25H2.15	SPBC25H2.15	SPBC25H2.15
C7_02570C_A	RBP1	CAL0000188340	SPBC839.17c	fkh1	SPBC839.17c
C3_02460C_A	PHA2	CAL0000185001	SPBC30D10.16	pha2	SPBC30D10.16
C2_01620W_A	COX4	CAL0000200309	SPAC1296.02	cox4	SPAC1296.02
CR_01950W_A		CAL0000185748	SPBC3B9.07c	rpa43	SPBC3B9.07c
C1_12570C_A		CAL0000191392	SPCC11E10.06c	elp4	SPCC11E10.06c
C5_05180W_A		CAL0000191996	SPBPB2B2.02	mug180	SPBPB2B2.02
C2_01860C_A		CAL0000179480	SPAC644.08	utr4	SPAC644.08
C5_05020C_A		CAL0000190950	SPAPB17E12.11	ost3	SPAPB17E12.11
C3_02350W_A		CAL0000194501	SPAC22G7.05	kri1	SPAC22G7.05
C5_02660C_A		CAL0000198925	SPBC4C3.07	eif6	SPBC4C3.07
C3_06340W_A	HNT2	CAL0000200540	SPCC4G3.02	aph1	SPCC4G3.02
C4_00370W_A	HOF1	CAL0000193415	SPAC20G8.05c	cdc15	SPAC20G8.05c
C7_03240W_A		CAL0000176928	SPAC343.04c	gid7	SPAC343.04c
C6_04510C_A		CAL0000185313	SPAC12B10.08c	SPAC12B10.08c	SPAC12B10.08c
C2_05800C_A		CAL0000192875	SPBC119.12	rud3	SPBC119.12
C2_07920W_A		CAL0000182585	SPCC18.15	dph7	SPCC18.15
C5_04590C_A	RPL43A	CAL0000185522	SPBC800.04c	rpl4301	SPBC800.04c
C5_04590C_A	RPL43A	CAL0000185522	SPBC83.02c	rpl4302	SPBC83.02c
C3_07420W_A		CAL0000188406	SPAC821.05	tif38	SPAC821.05
C2_02410W_A		CAL0000184176	SPAC9E9.04	SPAC9E9.04	SPAC9E9.04
C2_02210C_A	TLG2	CAL0000190869	SPAC823.05c	tlg2	SPAC823.05c
C2_05750W_A		CAL0000191069	SPAC22F8.09	rrp16	SPAC22F8.09
C6_03290W_A		CAL0000188824	SPBC1685.08	cti6	SPBC1685.08
CR_03990C_A	GCD1	CAL0000190232	SPAC4D7.09	tif223	SPAC4D7.09
C3_00480C_A	DOT5	CAL0000195251	SPBC1773.02c	bcp1	SPBC1773.02c
C1_00940W_A	RPB11	CAL0000175701	SPAC3A12.07	rpb11	SPAC3A12.07
CR_10350C_A	TRX1	CAL0000180451	SPAC7D4.07c	trx1	SPAC7D4.07c
C2_10340W_A	HEM4	CAL0000185290	SPAC31G5.08	ups1	SPAC31G5.08
C2_09600C_A		CAL0000181446	SPBC2D10.03c	SPBC2D10.03c	SPBC2D10.03c
C5_03550W_A		CAL0000185600	SPCC18B5.07c	nup61	SPCC18B5.07c
C2_07010W_A		CAL0000191478	SPBC2G5.01	SPBC2G5.01	SPBC2G5.01
C2_03700W_A		CAL0000195573	SPBC23E6.03c	nta1	SPBC23E6.03c
C5_05430W_A	PEX4	CAL0000177254	SPBC1198.09	ubc16	SPBC1198.09
C5_03120W_A		CAL0000179975	SPAC1952.01	gab1	SPAC1952.01
C2_01400C_A	ESC4	CAL0000185341	SPBC582.05c	brc1	SPBC582.05c
C3_02140C_A		CAL0000193825	SPAC3C7.05c	mug191	SPAC3C7.05c
C2_02960C_A		CAL0000187167	SPCC338.11c	rrg1	SPCC338.11c
CR_02650C_A	DRE2	CAL0000199333	SPBC337.10c	SPBC337.10c	SPBC337.10c
CR_05910W_A		CAL0000182458	SPAC1B3.02c	SPAC1B3.02c	SPAC1B3.02c
C2_08840W_A		CAL0000194338	SPAC31A2.02	trm112	SPAC31A2.02
C1_14210C_A	IML2	CAL0000188632	SPAC11E3.14	SPAC11E3.14	SPAC11E3.14
C2_09740W_A	SSO2	CAL0000181188	SPCC825.03c	psy1	SPCC825.03c
C2_00770W_A		CAL0000200626	SPAC688.03c	SPAC688.03c	SPAC688.03c
CR_03740C_A		CAL0000201080	SPCC18.16c	fmn1	SPCC18.16c
C1_02200C_A		CAL0000174020	SPBC4B4.10c	atg5	SPBC4B4.10c
C2_05540C_A		CAL0000189398	SPAC19A8.13	usp101	SPAC19A8.13
C5_05150C_A		CAL0000179525	SPCC1223.04c	set11	SPCC1223.04c
C2_08930W_A		CAL0000184969	SPBC16G5.01	rpn12	SPBC16G5.01
CR_05080W_A	VMA13	CAL0000198653	SPAC7D4.10	vma13	SPAC7D4.10
C4_04270W_A		CAL0000197738	SPAC19G12.04	dal1	SPAC19G12.04
C4_00340W_A	PTC7	CAL0000199113	SPAC1556.03	azr1	SPAC1556.03
C3_03400C_A	VTI1	CAL0000188283	SPBC3B9.10	vti1	SPBC3B9.10
C3_06760W_A		CAL0000174798	SPBC9B6.07	nop52	SPBC9B6.07
C4_02270C_A	BFR1	CAL0000184526	SPAC458.02c	SPAC458.02c	SPAC458.02c
C1_02510W_A		CAL0000190829	SPAP14E8.03	bos1	SPAP14E8.03
C1_04490W_A		CAL0000188737	SPBC577.15c	sim3	SPBC577.15c
C4_00350W_A	PEP7	CAL0000199939	SPAC17G6.08	pep7	SPAC17G6.08
C2_04820W_A		CAL0000190347	SPBC1347.13c	mrm1	SPBC1347.13c
C2_05670C_A		CAL0000194258	SPBC19C7.07c	sen34	SPBC19C7.07c
C5_02210W_A		CAL0000191197	SPCC1672.12c	get4	SPCC1672.12c
C1_09800C_A	TVP18	CAL0000196216	SPBC32F12.12c	SPBC32F12.12c	SPBC32F12.12c
C2_03280W_A	NSP1	CAL0000175140	SPAC26A3.15c	nsp1	SPAC26A3.15c
C2_00930C_A	VPS24	CAL0000175132	SPAC9E9.14	vps24	SPAC9E9.14
C3_04490W_A	RAX1	CAL0000183009	SPAC23G3.05c	SPAC23G3.05c	SPAC23G3.05c
C1_02500W_A		CAL0000177185	SPAC2C4.09	SPAC2C4.09	SPAC2C4.09
C3_07130W_A		CAL0000176659	SPAC30C2.05	erv14	SPAC30C2.05
CR_03750C_A	PRP42	CAL0000176091	SPBC4B4.09	usp105	SPBC4B4.09
C4_04510W_A		CAL0000177979	SPBC336.07	sfc3	SPBC336.07
C3_05740C_A	SSN8	CAL0000180084	SPBC12D12.06	srb11	SPBC12D12.06
CR_01120C_A		CAL0000185379	SPBC21H7.02	taf10	SPBC21H7.02
C1_14090W_A		CAL0000182181	SPCC550.06c	hsp10	SPCC550.06c
C2_04250W_A	VPS36	CAL0000194345	SPBC3B9.09	vps36	SPBC3B9.09
CR_03590C_A		CAL0000183642	SPCC18.09c	hnt3	SPCC18.09c
CR_03440W_A		CAL0000185777	SPCC18.09c	hnt3	SPCC18.09c
C2_00370W_A	PDR6	CAL0000183439	SPAC22G7.02	kap111	SPAC22G7.02
C3_07450C_A		CAL0000180350	SPAC688.13	scn3	SPAC688.13
C2_01090C_A	ERG28	CAL0000184284	SPBC337.09	erg28	SPBC337.09
C2_06790W_A		CAL0000192121	SPAC23H3.02c	ini1	SPAC23H3.02c
CR_00710C_A		CAL0000194659	SPAC3G9.02	oar2	SPAC3G9.02
C1_13680C_A	GCV3	CAL0000189722	SPBP19A11.01	gcv3	SPBP19A11.01
C3_03860W_A		CAL0000194768	SPBP8B7.31	SPBP8B7.31	SPBP8B7.31
C3_00350W_A	TPT1	CAL0000187877	SPAC2C4.12c	tpt1	SPAC2C4.12c
C7_03630C_A	TIM9	CAL0000177007	SPCC24B10.05	tim9	SPCC24B10.05
C2_05410W_A		CAL0000188731	SPAC890.08	rpl31	SPAC890.08
C1_12340C_A	MRPS9	CAL0000191081	SPAC29A4.03c	SPAC29A4.03c	SPAC29A4.03c
CR_09620C_A		CAL0000192557	SPAP8A3.10	SPAP8A3.10	SPAP8A3.10
C7_02340C_A		CAL0000187643	SPCC18.13	trm82	SPCC18.13
C3_04960W_A	RPL35	CAL0000191177	SPCC613.05c	rpl35	SPCC613.05c
CR_10850C_A	ATP16	CAL0000197920	SPBC13E7.04	atp16	SPBC13E7.04
C7_00450C_A		CAL0000200228	SPBC1921.07c	sgf29	SPBC1921.07c
C6_02460C_A		CAL0000197492	SPCC4B3.17	cbp3	SPCC4B3.17
C2_08160C_A		CAL0000201885	SPCC830.08c	yop1	SPCC830.08c
C2_02270C_A		CAL0000177021	SPCC736.10c	mrps8	SPCC736.10c
C7_03480W_A		CAL0000187267	SPAC11E3.11c	syt22	SPAC11E3.11c
C7_03980W_A		CAL0000180939	SPCC1281.03c	emc4	SPCC1281.03c
C1_01260C_A	TRS20	CAL0000197935	SPBC11G11.04	trs20	SPBC11G11.04
C7_00710W_A	RPS28B	CAL0000196464	SPAC25G10.06	rps2801	SPAC25G10.06
C7_00710W_A	RPS28B	CAL0000196464	SPCC285.15c	rps2802	SPCC285.15c
C2_01150W_A	PEX12	CAL0000185265	SPAPB17E12.03	pex12	SPAPB17E12.03
C2_05000C_A	MRPL10	CAL0000178174	SPBC9B6.06	mrpl10	SPBC9B6.06
C2_03310C_A	VPS20	CAL0000174239	SPBC215.14c	vps20	SPBC215.14c
C5_01510W_A	SMD3	CAL0000184508	SPBC19C2.14	smd3	SPBC19C2.14
C1_11350C_A	TOS4	CAL0000194861	SPAP14E8.02	tos4	SPAP14E8.02
C5_03250W_A	RMS1	CAL0000193221	SPAC688.14	set13	SPAC688.14
C1_11100W_A		CAL0000199544	SPBC887.01	adi1	SPBC887.01
C1_09040C_A		CAL0000175693	SPAC1071.05	hpm1	SPAC1071.05
CR_01410C_A		CAL0000177573	SPCC63.06	SPCC63.06	SPCC63.06
C3_01030W_A	ARP9	CAL0000196900	SPAC1071.06	arp9	SPAC1071.06
C2_09710C_A		CAL0000190541	SPBC31F10.07	lsb5	SPBC31F10.07
C2_10810W_A		CAL0000189228	SPCC550.02c	cwf5	SPCC550.02c
C3_03550C_A	ULP1	CAL0000195141	SPBC32H8.02c	nep2	SPBC32H8.02c
C1_11340W_A	PRM1	CAL0000179626	SPAP7G5.03	prm1	SPAP7G5.03
C2_06920C_A		CAL0000181279	SPAC11H11.03c	SPAC11H11.03c	SPAC11H11.03c
C4_03040W_A		CAL0000183011	SPAC1B3.12c	rpb10	SPAC1B3.12c
C3_05940C_A		CAL0000179488	SPBC4B4.07c	usp102	SPBC4B4.07c
C1_02160W_A		CAL0000180328	SPBC3B9.12	trs23	SPBC3B9.12
C7_01350C_A		CAL0000201892	SPAC3A12.12	atp11	SPAC3A12.12
CR_08930C_A		CAL0000194399	SPBC3D6.08c	lsm1	SPBC3D6.08c
C1_08140W_A		CAL0000187006	SPAP27G11.04c	tad3	SPAP27G11.04c
C4_01680W_A	TOA2	CAL0000177370	SPCC553.11c	toa2	SPCC553.11c
C1_00910W_A		CAL0000179780	SPCC285.17	spp27	SPCC285.17
CR_03550W_A	NCS2	CAL0000189560	SPBC19C2.13c	ctu2	SPBC19C2.13c
C2_03560C_A		CAL0000190739	SPBC2F12.10	SPBC2F12.10	SPBC2F12.10
C4_00770C_A		CAL0000192770	SPBC16C6.05	tma22	SPBC16C6.05
C6_00530C_A		CAL0000200122	SPBC11G11.06c	sme1	SPBC11G11.06c
C1_00580W_A		CAL0000186327	SPAC4C5.03	SPAC4C5.03	SPAC4C5.03
C3_02500W_A	PAM17	CAL0000186714	SPAC167.04	pam17	SPAC167.04
C7_03120W_A	TIM54	CAL0000174120	SPBC1347.04	tim54	SPBC1347.04
C1_03940W_A		CAL0000180102	SPBP23A10.16	sdh4	SPBP23A10.16
C2_01440C_A		CAL0000184450	SPAC926.07c	dlc2	SPAC926.07c
C7_02510W_A		CAL0000180200	SPBC30D10.06	lsm4	SPBC30D10.06
C2_05060C_A		CAL0000196707	SPBC106.02c	srx1	SPBC106.02c
C3_06170C_A		CAL0000176999	SPAC1002.15c	med6	SPAC1002.15c
C1_06900C_A	MMD1	CAL0000190397	SPBC2G2.04c	mmf1	SPBC2G2.04c
C1_00520W_A		CAL0000184166	SPAC1687.21	SPAC1687.21	SPAC1687.21
C5_02140C_A		CAL0000179847	SPAC1952.08c	SPAC1952.08c	SPAC1952.08c
C1_02640C_A	TOM20	CAL0000187425	SPAC6F12.07	tom20	SPAC6F12.07
C4_06590W_A		CAL0000185534	SPAC1071.09c	SPAC1071.09c	SPAC1071.09c
C3_00110C_A	SEC6	CAL0000177424	SPCC1235.10c	sec6	SPCC1235.10c
CR_03940W_A		CAL0000179551	SPCC1393.06c	ipi1	SPCC1393.06c
CR_06830C_A	SIW14	CAL0000187370	SPBC17A3.03c	SPBC17A3.03c	SPBC17A3.03c
C2_04960C_A		CAL0000197762	SPAC2C4.04c	SPAC2C4.04c	SPAC2C4.04c
C4_03030C_A	NAN1	CAL0000198224	SPAC1B3.13	nan1	SPAC1B3.13
C3_02030W_A		CAL0000196300	SPBC13E7.11	rbd1	SPBC13E7.11
CR_10520C_A	SLD5	CAL0000200542	SPBP4H10.21c	sld5	SPBP4H10.21c
C4_00110C_A	FRP1	CAL0000187683	SPBC1683.09c	frp1	SPBC1683.09c
C3_02550C_A	DCG1	CAL0000196442	SPAC1F7.10	SPAC1F7.10	SPAC1F7.10
CR_04060C_A	DAP1	CAL0000178496	SPAC25B8.01	dap1	SPAC25B8.01
C2_08120W_A	MAF1	CAL0000185920	SPAC31G5.12c	maf1	SPAC31G5.12c
C4_05550C_A	GVP36	CAL0000197945	SPAC56F8.05c	mug64	SPAC56F8.05c
C6_01120C_A		CAL0000199995	SPAC10F6.12c	mam4	SPAC10F6.12c
C3_04140C_A	EGD2	CAL0000185584	SPBC25H2.05	egd2	SPBC25H2.05
C2_05940C_A	VPS33	CAL0000186305	SPBC1703.15c	vps33	SPBC1703.15c
C6_02420W_A		CAL0000198449	SPAC4D7.02c	pgc1	SPAC4D7.02c
C7_00750W_A	ACB1	CAL0000190469	SPBC1539.06	acb1	SPBC1539.06
C2_10180W_A	IFR1	CAL0000200922	SPAC2E1P3.01	SPAC2E1P3.01	SPAC2E1P3.01
C4_01860C_A		CAL0000190655	SPAC23H3.04	SPAC23H3.04	SPAC23H3.04
C2_08110W_A	RAD57	CAL0000194828	SPAC20H4.07	rad57	SPAC20H4.07
C4_04290W_A	SEC15	CAL0000198871	SPCC1183.01	sec15	SPCC1183.01
C2_06460W_A	RTA3	CAL0000189971	SPAC17G6.02c	tco1	SPAC17G6.02c
C1_13270W_A		CAL0000189089	SPAC694.03	SPAC694.03	SPAC694.03
C4_00300C_A	SWI1	CAL0000188874	SPBC30B4.04c	sol1	SPBC30B4.04c
C5_04530W_A		CAL0000186555	SPBC16A3.14	SPBC16A3.14	SPBC16A3.14
C7_00700W_A	CYB5	CAL0000192012	SPCC16A11.10c	oca8	SPCC16A11.10c
C1_02400C_A	MNN11	CAL0000193393	SPBC8D2.17	gmh4	SPBC8D2.17
C1_10320W_A		CAL0000183720	SPAPB2B4.01c	gpi12	SPAPB2B4.01c
C1_03180W_A		CAL0000185298	SPAC4F10.05c	lip2	SPAC4F10.05c
C3_04250W_A	WSC1	CAL0000187597	SPBC30B4.01c	wsc1	SPBC30B4.01c
C7_02090C_A		CAL0000186966	SPBC24C6.08c	bhd1	SPBC24C6.08c
C1_05820C_A	RAD10	CAL0000193633	SPBC4F6.15c	swi10	SPBC4F6.15c
C4_04210C_A	SOH1	CAL0000190883	SPCP31B10.03c	med31	SPCP31B10.03c
C2_03960W_A	RPL39	CAL0000177209	SPBC405.07	rpl3602	SPBC405.07
CR_03770C_A	RPS30	CAL0000193815	SPAC19B12.04	rps3001	SPAC19B12.04
CR_03770C_A	RPS30	CAL0000193815	SPBC19G7.03c	rps3002	SPBC19G7.03c
CR_09750C_A		CAL0000176251	SPBC36B7.05c	SPBC36B7.05c	SPBC36B7.05c
C2_04650C_A	RPB4	CAL0000176099	SPBC337.14	rpb4	SPBC337.14
C6_01340C_A		CAL0000176034	SPCC645.02	gep4	SPCC645.02
C2_07960C_A	NSA1	CAL0000184567	SPBC83.15	SPBC83.15	SPBC83.15
C1_12970C_A	SEC2	CAL0000197956	SPAC23C4.10	sec2	SPAC23C4.10
C1_03630W_A		CAL0000181066	SPCC622.13c	tti1	SPCC622.13c
C4_05220C_A		CAL0000198495	SPAC959.09c	apc5	SPAC959.09c
C2_08960C_A		CAL0000201922	SPBC19G7.08c	art1	SPBC19G7.08c
CR_09590W_A		CAL0000175259	SPAC19G12.11	coq9	SPAC19G12.11
C2_01660C_A		CAL0000177781	SPAC16E8.02	SPAC16E8.02	SPAC16E8.02
CR_04930W_A	PEX14	CAL0000179061	SPBC13G1.03c	pex14	SPBC13G1.03c
C6_04250W_A		CAL0000174812	SPCC1442.08c	cox12	SPCC1442.08c
C2_08940C_A	VPS28	CAL0000187534	SPAC1B3.07c	vps28	SPAC1B3.07c
C1_09030C_A	COX5	CAL0000179426	SPCC338.10c	cox5	SPCC338.10c
CR_01280C_A		CAL0000192697	SPAPB8E5.04c	npc2	SPAPB8E5.04c
C3_05850W_A		CAL0000193350	SPBC106.13	gid9	SPBC106.13
C6_00090W_A		CAL0000193085	SPBP23A10.03c	sdh7	SPBP23A10.03c
C2_05590C_A		CAL0000176162	SPAC13C5.04	SPAC13C5.04	SPAC13C5.04
C4_07190W_A	SEC10	CAL0000177103	SPAC13F5.06c	sec10	SPAC13F5.06c
C3_06990W_A		CAL0000175769	SPBC2F12.15c	pfa3	SPBC2F12.15c
C1_02020W_A		CAL0000176281	SPBC1703.08c	SPBC1703.08c	SPBC1703.08c
CR_08610W_A		CAL0000193650	SPAC24B11.09	mpc2	SPAC24B11.09
C7_00530C_A	PSF3	CAL0000201451	SPAC227.16c	psf3	SPAC227.16c
CR_09570W_A		CAL0000196506	SPAC3G6.05	SPAC3G6.05	SPAC3G6.05
C1_09570W_A		CAL0000186125	SPAC25A8.03c	SPAC25A8.03c	SPAC25A8.03c
C4_04180C_A		CAL0000179539	SPBC543.08	SPBC543.08	SPBC543.08
C1_03800W_A	RPP1	CAL0000197972	SPAC3A12.04c	rpp1	SPAC3A12.04c
C2_01170C_A		CAL0000193179	SPAC2F3.10	vps54	SPAC2F3.10
C3_02840W_A		CAL0000180724	SPCC830.09c	pop5	SPCC830.09c
CR_10780C_A	IAH1	CAL0000201019	SPCC126.10	iah1	SPCC126.10
C1_11890W_A		CAL0000188791	SPBC17D11.03c	SPBC17D11.03c	SPBC17D11.03c
C3_04680W_A	RPP2B	CAL0000199315	SPAC1071.08	rpp203	SPAC1071.08
C2_09840W_A	MTW1	CAL0000180490	SPBC409.04c	mis12	SPBC409.04c
C5_04580C_A		CAL0000187583	SPBC4B4.06	vps25	SPBC4B4.06
C3_02410C_A		CAL0000185484	SPCC548.05c	dbl5	SPCC548.05c
C1_06740C_A	NOP6	CAL0000191755	SPBC365.04c	SPBC365.04c	SPBC365.04c
C6_02450W_A		CAL0000198503	SPCC550.08	SPCC550.08	SPCC550.08
C3_03580C_A	GTT13	CAL0000173921	SPAC688.04c	gst3	SPAC688.04c
C1_11330C_A	SMT3	CAL0000178394	SPBC365.06	pmt3	SPBC365.06
CR_00410W_A	RTT109	CAL0000176178	SPBC342.06c	rtt109	SPBC342.06c
CR_08020C_A	NOP10	CAL0000195074	SPAP27G11.13c	nop10	SPAP27G11.13c
C3_03320W_A	RUB1	CAL0000194097	SPBC12D12.08c	ned8	SPBC12D12.08c
C1_02030C_A		CAL0000179309	SPAC1F12.10c	SPAC1F12.10c	SPAC1F12.10c
C5_03540C_A	RPS25B	CAL0000173943	SPBC3D6.15	rps2501	SPBC3D6.15
CR_03960C_A		CAL0000177089	SPAC1D4.03c	aut12	SPAC1D4.03c
C2_02120W_A		CAL0000175116	SPAC1002.08c	mtf1	SPAC1002.08c
C3_05530W_A	OST1	CAL0000177262	SPAC27F1.07	ost1	SPAC27F1.07
CR_01180W_A		CAL0000176864	SPAC12B10.07	acp1	SPAC12B10.07
C3_04710W_A	ARV1	CAL0000182745	SPAPB1A10.15	arv1	SPAPB1A10.15
CR_05460W_A		CAL0000183045	SPAC20H4.02	dsc3	SPAC20H4.02
C5_05250C_A		CAL0000188123	SPAC16E8.10c	rsm7	SPAC16E8.10c
C6_00310W_A		CAL0000187118	SPAC1B3.10c	SPAC1B3.10c	SPAC1B3.10c
CR_07760W_A		CAL0000198132	SPAC1751.02c	rsm19	SPAC1751.02c
C1_02450C_A		CAL0000190982	SPAC19B12.11c	SPAC19B12.11c	SPAC19B12.11c
C4_05040W_A		CAL0000191602	SPBC31E1.03	hub1	SPBC31E1.03
CM_00140C	ATP9	CAL0000186811	SPMIT.10	atp9	SPMIT.10
C3_04590W_A		CAL0000200451	SPBC1D7.04	mlo3	SPBC1D7.04
CR_04780W_A	RPB8	CAL0000181508	SPBC14C8.12	rpb8	SPBC14C8.12
CR_01560W_A		CAL0000188136	SPBC1734.05c	spf31	SPBC1734.05c
C4_05330C_A		CAL0000187814	SPCC16C4.08c	skb15	SPCC16C4.08c
C2_03750W_A	YIM1	CAL0000180178	SPBC16A3.02c	SPBC16A3.02c	SPBC16A3.02c
CR_08360C_A	RPP2A	CAL0000175968	SPBC23G7.15c	rpp202	SPBC23G7.15c
C1_08690W_A		CAL0000186694	SPAC12B10.06c	emi5	SPAC12B10.06c
C5_04910W_A		CAL0000198404	SPAC12G12.02	efg1	SPAC12G12.02
C5_04470C_A		CAL0000198578	SPAC10F6.06	vip1	SPAC10F6.06
CR_07020W_A		CAL0000194655	SPAC4H3.07c	rdl2	SPAC4H3.07c
C7_00680W_A		CAL0000192590	SPAC3G6.03c	SPAC3G6.03c	SPAC3G6.03c
C4_00520W_A	PAM18	CAL0000200634	SPAC824.06	tim14	SPAC824.06
C4_01700C_A	NHP6A	CAL0000201490	SPAC57A10.09c	nhp6	SPAC57A10.09c
C1_14160W_A		CAL0000185918	SPBC16C6.01c	SPBC16C6.01c	SPBC16C6.01c
C4_04340C_A	YFH1	CAL0000188672	SPCC1183.03c	fxn1	SPCC1183.03c
C1_05810W_A	GIM5	CAL0000194812	SPBC215.02	bob1	SPBC215.02
C4_01670C_A		CAL0000195396	SPCC63.05	tap42	SPCC63.05
CM_00220W		CAL0000180241	SPMIT.02	SPMIT.02	SPMIT.02
C1_11650W_A	EGD1	CAL0000174763	SPAC4F10.14c	btf3	SPAC4F10.14c
CR_10610C_A		CAL0000187239	SPAC343.03	apc11	SPAC343.03
CR_00430C_A		CAL0000192500	SPAC8C9.11	fra2	SPAC8C9.11
C1_11880W_A		CAL0000189507	SPBC19C2.12	mrpl51	SPBC19C2.12
C7_00950W_A	YML6	CAL0000188564	SPBC2D10.08c	SPBC2D10.08c	SPBC2D10.08c
C3_03870C_A	SAP9	CAL0000194661	SPAC26A3.01	sxa1	SPAC26A3.01
C7_02650W_A	TEP1	CAL0000179965	SPBC609.02	ptn1	SPBC609.02
C6_00660C_A		CAL0000192861	SPAC17H9.11	gmf1	SPAC17H9.11
C2_07120W_A	RFA2	CAL0000176295	SPCC1753.01c	ssb2	SPCC1753.01c
CR_06850C_A		CAL0000187569	SPBC530.16	ksh1	SPBC530.16
C4_01980C_A	CLC1	CAL0000187026	SPBC9B6.08	clc1	SPBC9B6.08
CR_03130W_A		CAL0000201394	SPAC630.11	vps55	SPAC630.11
CR_07330W_A	SMX4	CAL0000188432	SPBC9B6.05c	lsm3	SPBC9B6.05c
C5_01980C_A		CAL0000197371	SPCC613.03	SPCC613.03	SPCC613.03
C1_14500C_A		CAL0000201548	SPAC9.02c	SPAC9.02c	SPAC9.02c
C7_02080W_A		CAL0000200475	SPAC4F10.20	grx1	SPAC4F10.20
C2_08620W_A		CAL0000175986	SPAC12G12.11c	SPAC12G12.11c	SPAC12G12.11c
C4_06070C_A	FMT1	CAL0000180588	SPAC1805.09c	fmt1	SPAC1805.09c
CR_03150W_A	SYS3	CAL0000181494	SPAC27D7.02c	grp1	SPAC27D7.02c
C1_09840C_A		CAL0000185317	SPAC17C9.13c	cut8	SPAC17C9.13c
C4_02480C_A	TIM13	CAL0000199188	SPAC17C9.09c	tim13	SPAC17C9.09c
C6_03910C_A		CAL0000190879	SPBC1289.02c	uap2	SPBC1289.02c
CR_01490C_A		CAL0000178420	SPBC2G2.03c	sbh1	SPBC2G2.03c
C2_06260W_A		CAL0000180582	SPBC1105.18c	pth3	SPBC1105.18c
C2_08630C_A		CAL0000196860	SPAC664.03	paf1	SPAC664.03
C4_01470W_A		CAL0000177479	SPCC1827.08c	pof7	SPCC1827.08c
C5_04630W_A		CAL0000191909	SPBC21C3.16c	spt4	SPBC21C3.16c
C6_00760W_A		CAL0000195916	SPBC3B9.01	fes1	SPBC3B9.01
CR_08480C_A		CAL0000180472	SPBC1685.09	rps29	SPBC1685.09
C2_10060C_A		CAL0000187822	SPAC1F12.08	cab4	SPAC1F12.08
C1_13410W_A	COX19	CAL0000176572	SPCC1672.04c	cox19	SPCC1672.04c
C7_01710W_A		CAL0000184596	SPBC1709.03	SPBC1709.03	SPBC1709.03
C5_04610W_A		CAL0000191406	SPAC1B3.08	SPAC1B3.08	SPAC1B3.08
C3_03060W_A		CAL0000196764	SPAC3G9.16c	bet5	SPAC3G9.16c
C2_03880C_A		CAL0000189797	SPBC4B4.05	smg1	SPBC4B4.05
C1_12660W_A		CAL0000199073	SPBC3D6.04c	mad1	SPBC3D6.04c
C2_05850C_A		CAL0000198191	SPBC776.10c	cog6	SPBC776.10c
C4_06360C_A		CAL0000185528	SPAC4H3.08	SPAC4H3.08	SPAC4H3.08
C3_02800W_A	ADH4	CAL0000193195	SPAC4H3.08	SPAC4H3.08	SPAC4H3.08
C4_02140C_A	TIM10	CAL0000174336	SPAC222.03c	tim10	SPAC222.03c
CR_08330W_A		CAL0000174770	SPBC21H7.06c	opi10	SPBC21H7.06c
C7_02680W_A	TOM22	CAL0000186172	SPAC17H9.16	tom22	SPAC17H9.16
C5_04170W_A		CAL0000185225	SPAC1B2.02c	ugo1	SPAC1B2.02c
CR_06530W_A		CAL0000190178	SPAC23C4.09c	SPAC23C4.09c	SPAC23C4.09c
C5_03110C_A		CAL0000180578	SPBC3E7.14	smf1	SPBC3E7.14
C5_04860C_A		CAL0000176610	SPCC4B3.02c	got1	SPCC4B3.02c
C7_01440W_A		CAL0000190391	SPCC4B3.11c	fra3	SPCC4B3.11c
C3_01680C_A		CAL0000197826	SPAC23H3.12c	SPAC23H3.12c	SPAC23H3.12c
CR_07390C_A	MRPL8	CAL0000182649	SPBC1271.13	mrpl8	SPBC1271.13
C1_00490C_A	TTR1	CAL0000190988	SPAC15E1.09	grx2	SPAC15E1.09
C6_00780W_A	SEC8	CAL0000180162	SPCC970.09	sec8	SPCC970.09
C1_04570C_A	CHL4	CAL0000188322	SPBP22H7.09c	mis15	SPBP22H7.09c
C7_01020C_A		CAL0000194758	SPBC354.06	mrps16	SPBC354.06
C2_04590C_A	QCR8	CAL0000201360	SPAC1782.07	qcr8	SPAC1782.07
C1_06470W_A		CAL0000189989	SPCC663.04	rpl39	SPCC663.04
CR_08460W_A	TPM2	CAL0000199107	SPAC27F1.02c	cdc8	SPAC27F1.02c
C6_03400C_A	QCR7	CAL0000200050	SPCC737.02c	qcr7	SPCC737.02c
C1_01990W_A	HSP30	CAL0000192328	SPCC31H12.02c	mug73	SPCC31H12.02c
C1_07930C_A	ERD1	CAL0000182859	SPAC227.01c	erd1	SPAC227.01c
C5_01280C_A	NUF2	CAL0000176285	SPAC27F1.04c	nuf2	SPAC27F1.04c
C1_00460W_A		CAL0000176138	SPBC27.06c	mgr2	SPBC27.06c
C6_02060W_A	SLM2	CAL0000181051	SPAC637.13c	slm1	SPAC637.13c
C1_08820C_A		CAL0000178920	SPBC2D10.15c	pth1	SPBC2D10.15c
C5_02740W_A		CAL0000191400	SPAC17H9.12c	cyc2	SPAC17H9.12c
C5_05290C_A	MRP2	CAL0000191348	SPAC23H3.07c	mrp2	SPAC23H3.07c
C1_07500C_A	LHP1	CAL0000195360	SPAC57A10.10c	sla1	SPAC57A10.10c
C2_05620W_A	KTI11	CAL0000195342	SPAC8F11.02c	dph3	SPAC8F11.02c
C1_06060C_A	ACP1	CAL0000199317	SPAC4H3.09	SPAC4H3.09	SPAC4H3.09
C4_04390W_A		CAL0000196794	SPAC11E3.15	rpl22	SPAC11E3.15
C1_03010W_A	RPP1A	CAL0000178222	SPAC644.15	rpp101	SPAC644.15
C1_03010W_A	RPP1A	CAL0000178222	SPBC3B9.13c	rpp102	SPBC3B9.13c
C1_03010W_A	RPP1A	CAL0000178222	SPCP1E11.09c	rpp103	SPCP1E11.09c
C1_03690W_A		CAL0000183593	SPAC1D4.02c	grh1	SPAC1D4.02c
C5_00820W_A		CAL0000181825	SPCC126.05c	mrpl17	SPCC126.05c
C7_00070C_A		CAL0000190039	SPBC13E7.08c	leo1	SPBC13E7.08c
C5_04150C_A		CAL0000193344	SPBC36B7.07	tlg1	SPBC36B7.07
C7_03830C_A		CAL0000194343	SPBP4H10.12	SPBP4H10.12	SPBP4H10.12
C1_05990C_A		CAL0000195493	SPCC1902.02	mug72	SPCC1902.02
C3_05540C_A		CAL0000175395	SPBC29A3.07c	sap14	SPBC29A3.07c
C2_06660W_A		CAL0000179859	SPBC115.01c	rrp46	SPBC115.01c
C1_00810W_A		CAL0000194250	SPAC56E4.02c	alg13	SPAC56E4.02c
C3_04880W_A	PIN3	CAL0000194220	SPBC119.05c	lsb1	SPBC119.05c
C7_03530C_A	ISY1	CAL0000193301	SPBC32F12.05c	cwf12	SPBC32F12.05c
C3_07320W_A	MDS3	CAL0000193099	SPBC21.05c	ral2	SPBC21.05c
C7_01690W_A		CAL0000199667	SPAC29B12.12	SPAC29B12.12	SPAC29B12.12
C1_11910W_A		CAL0000198679	SPBC1105.07c	pci2	SPBC1105.07c
C1_11160C_A		CAL0000198786	SPCC548.04	urm1	SPCC548.04
C3_06370C_A		CAL0000175453	SPAC18B11.06	lcp5	SPAC18B11.06
C3_04340W_A	ATF1	CAL0000176644	SPAC18B11.03c	SPAC18B11.03c	SPAC18B11.03c
C1_04090C_A		CAL0000177605	SPBC530.13	lsc1	SPBC530.13
C3_00470W_A		CAL0000184502	SPAC23A1.02c	SPAC23A1.02c	SPAC23A1.02c
CR_05890C_A		CAL0000177967	SPBC36B7.08c	SPBC36B7.08c	SPBC36B7.08c
C4_04880W_A	FGR10	CAL0000188326	SPAC823.09c	SPAC823.09c	SPAC823.09c
C4_04440W_A		CAL0000180669	SPBC409.21	sec66	SPBC409.21
C2_02710C_A		CAL0000178916	SPBC776.17	rrp7	SPBC776.17
C7_04140C_A		CAL0000187301	SPBP16F5.05c	yar1	SPBP16F5.05c
C4_03840C_A	RRP42	CAL0000183621	SPBC16G5.10	rrp42	SPBC16G5.10
CR_08400C_A		CAL0000183829	SPCC1795.07	sws2	SPCC1795.07
C4_04970C_A		CAL0000198244	SPAPJ691.03	mic10	SPAPJ691.03
C5_02810W_A		CAL0000197391	SPCC1840.10	lsm8	SPCC1840.10
C2_08820C_A	SPO11	CAL0000174721	SPAC17A5.11	rec12	SPAC17A5.11
C4_00320C_A		CAL0000180312	SPBC17A3.10	pas4	SPBC17A3.10
C2_09660W_A		CAL0000180616	SPBC1539.10	nop16	SPBC1539.10
C3_04090W_A	SBP1	CAL0000188539	SPBC660.11	tcg1	SPBC660.11
C1_08620W_A	CTR2	CAL0000189658	SPBC23G7.16	ctr6	SPBC23G7.16
C4_05230C_A		CAL0000185245	SPCC4G3.18	rix1	SPCC4G3.18
C2_10610W_A	GYP5	CAL0000189285	SPCC1620.12c	SPCC1620.12c	SPCC1620.12c
C1_08770W_A		CAL0000179983	SPAP11E10.01	SPAP11E10.01	SPAP11E10.01
CR_00240W_A	LSM6	CAL0000192983	SPAC2F3.17c	lsm6	SPAC2F3.17c
C4_06450W_A		CAL0000200288	SPAC222.04c	ies6	SPAC222.04c
C3_01210C_A		CAL0000201898	SPAC10F6.08c	nht1	SPAC10F6.08c
C4_03200C_A		CAL0000187613	SPBC1105.15c	htd2	SPBC1105.15c
C2_03870W_A	GNA1	CAL0000198802	SPAC16E8.03	gna1	SPAC16E8.03
CR_05690W_A	MCT1	CAL0000180975	SPAC11G7.05c	mct1	SPAC11G7.05c
C4_01990W_A		CAL0000193191	SPAC664.12c	SPAC664.12c	SPAC664.12c
C5_04620C_A		CAL0000175771	SPCC1442.15c	cox18	SPCC1442.15c
C6_00920W_A		CAL0000196544	SPAC6C3.02c	SPAC6C3.02c	SPAC6C3.02c
CR_00250W_A	ATP17	CAL0000183902	SPBC1604.11	atp17	SPBC1604.11
C1_11150W_A		CAL0000199691	SPAC2H10.02c	nas2	SPAC2H10.02c
C3_06750W_A		CAL0000182484	SPAC4G8.02c	sss1	SPAC4G8.02c
C2_10200W_A		CAL0000184889	SPAC6F6.05	ost2	SPAC6F6.05
CR_07210W_A	ARC15	CAL0000189792	SPAC17G8.04c	arc5	SPAC17G8.04c
C7_00120W_A		CAL0000185855	SPBC11G11.01	fis1	SPBC11G11.01
C2_00320W_A		CAL0000180884	SPBC543.10	get1	SPBC543.10
C1_13790C_A		CAL0000188080	SPBC16E9.06c	uvi31	SPBC16E9.06c
CR_06450W_A		CAL0000182248	SPCC830.03	grc3	SPCC830.03
C1_02700C_A		CAL0000199083	SPBC713.11c	pmp3	SPBC713.11c
C2_08460C_A		CAL0000201199	SPCC285.04	SPCC285.04	SPCC285.04
C1_05620C_A	STE3	CAL0000190867	SPAC3F10.10c	map3	SPAC3F10.10c
C2_00160C_A	NAT2	CAL0000194961	SPBC106.07c	SPBC106.07c	SPBC106.07c
C2_09730C_A	IPK2	CAL0000178674	SPAC607.04	arg82	SPAC607.04
C7_00420C_A		CAL0000181864	SPAC1687.07	SPAC1687.07	SPAC1687.07
C2_02800W_A		CAL0000179899	SPAC19A8.09	yos1	SPAC19A8.09
C1_03060C_A	TSR2	CAL0000185349	SPBC409.15	tsr2	SPBC409.15
C5_00320W_A		CAL0000186624	SPBC21C3.04c	SPBC21C3.04c	SPBC21C3.04c
CR_07510W_A		CAL0000198927	SPAC26A3.08	smb1	SPAC26A3.08
C1_06390W_A		CAL0000198739	SPAC27F1.03c	uch1	SPAC27F1.03c
C4_06690C_A		CAL0000191763	SPCC14G10.03c	ump1	SPCC14G10.03c
C6_02560W_A		CAL0000178081	SPAC26H5.09c	SPAC26H5.09c	SPAC26H5.09c
C5_03270W_A	TEF4	CAL0000180602	SPCC1183.02	SPCC1183.02	SPCC1183.02
C2_00210W_A	RPL38	CAL0000195876	SPBC577.02	rpl3801	SPBC577.02
C1_11040W_A	RPL29	CAL0000175799	SPBC776.01	rpl29	SPBC776.01
C3_07390C_A		CAL0000175471	SPBC211.01	rsm10	SPBC211.01
C2_02360C_A		CAL0000196714	SPCC4G3.16	rib2	SPCC4G3.16
C3_06600C_A		CAL0000200048	SPAC30C2.06c	dml1	SPAC30C2.06c
C7_00370W_A	DCC1	CAL0000186528	SPAC31A2.15c	dcc1	SPAC31A2.15c
C1_13370W_A		CAL0000179941	SPBC16D10.01c	SPBC16D10.01c	SPBC16D10.01c
C6_04310W_A	PEX11	CAL0000200064	SPBC582.09	pex11	SPBC582.09
C1_11570W_A		CAL0000183496	SPAC11E3.10	SPAC11E3.10	SPAC11E3.10
C1_04550W_A	ELC1	CAL0000177304	SPBC1861.07	SPBC1861.07	SPBC1861.07
C7_03520W_A	PNC1	CAL0000183035	SPBC365.20c	pnc1	SPBC365.20c
C4_01250W_A	NAT4	CAL0000194507	SPCC825.04c	naa40	SPCC825.04c
C1_11980W_A	MED10	CAL0000183331	SPBC31F10.09c	nut2	SPBC31F10.09c
C3_00160C_A		CAL0000189131	SPBC119.16c	SPBC119.16c	SPBC119.16c
C3_07940W_A		CAL0000197659	SPAC18G6.01c	SPAC18G6.01c	SPAC18G6.01c
C1_14410W_A		CAL0000192540	SPBC20F10.09	lsm5	SPBC20F10.09
C4_04930C_A		CAL0000191563	SPCC10H11.02	cwf23	SPCC10H11.02
C1_05800C_A		CAL0000178074	SPAC1D4.09c	rtf2	SPAC1D4.09c
C2_00620C_A		CAL0000183455	SPAC3A11.03	efm3	SPAC3A11.03
C4_00580W_A		CAL0000188755	SPBC839.07	ibp1	SPBC839.07
C3_04910C_A	NCE102	CAL0000190917	SPBC1685.13	fhn1	SPBC1685.13
CR_06960W_A		CAL0000191350	SPBC646.14c	orc5	SPBC646.14c
C5_04550W_A		CAL0000193293	SPBC15C4.01c	oca3	SPBC15C4.01c
CR_08010W_A	DAD4	CAL0000190531	SPBC3B9.22c	dad4	SPBC3B9.22c
C1_04200C_A		CAL0000191426	SPBC1539.04	tts1	SPBC1539.04
C2_07040W_A		CAL0000191866	SPCC613.07	SPCC613.07	SPCC613.07
CR_03530W_A		CAL0000200955	SPBC3E7.05c	mic60	SPBC3E7.05c
CR_08900C_A		CAL0000184168	SPBC3B9.11c	ctf1	SPBC3B9.11c
C1_13950C_A		CAL0000188918	SPAC1783.06c	atg12	SPAC1783.06c
C2_02630W_A		CAL0000181708	SPBC336.09c	rrn7	SPBC336.09c
C6_02370C_A		CAL0000183555	SPBC29A3.15c	rsm23	SPBC29A3.15c
C1_13020C_A	SPC3	CAL0000195857	SPAC56F8.11	spc3	SPAC56F8.11
C2_03260W_A		CAL0000191283	SPBP35G2.02	txc1	SPBP35G2.02
C5_03530C_A		CAL0000186621	SPCC16A11.07	coq10	SPCC16A11.07
C3_06900W_A	ISA2	CAL0000191195	SPBC3B9.17	isa2	SPBC3B9.17
C1_01950C_A		CAL0000175736	SPAC56E4.05	mug69	SPAC56E4.05
CR_06620W_A		CAL0000193554	SPBC106.03	SPBC106.03	SPBC106.03
C1_04960C_A		CAL0000201500	SPBC1703.06	pof10	SPBC1703.06
CR_07030C_A		CAL0000179560	SPAC823.04	rrp36	SPAC823.04
CR_06950C_A	ATX1	CAL0000174346	SPBC1709.10c	atx1	SPBC1709.10c
C4_05650W_A		CAL0000182332	SPAC3F10.08c	faf1	SPAC3F10.08c
C7_00140C_A		CAL0000185284	SPAC105.02c	SPAC105.02c	SPAC105.02c
CR_03430W_A		CAL0000183006	SPBP23A10.02	pkr1	SPBP23A10.02
C3_02270W_A		CAL0000191311	SPAC26A3.14c	SPAC26A3.14c	SPAC26A3.14c
C3_03750C_A	ORC3	CAL0000185041	SPAC3H1.01c	orc3	SPAC3H1.01c
C5_00030W_A		CAL0000188096	SPAC1610.02c	mrpl1	SPAC1610.02c
CR_10000C_A		CAL0000200979	SPAC1250.04c	atl1	SPAC1250.04c
CR_04540C_A	RPR2	CAL0000198923	SPBC1105.16c	rpr2	SPBC1105.16c
C5_04350C_A		CAL0000181538	SPAC22A12.06c	fsh2	SPAC22A12.06c
C4_04820C_A		CAL0000184844	SPAC31A2.03	mrp11	SPAC31A2.03
C4_07240W_A		CAL0000186726	SPAC6F12.04	tvp15	SPAC6F12.04
C2_05170W_A		CAL0000189248	SPAPB2B4.06	SPAPB2B4.06	SPAPB2B4.06
C3_07890W_A	TIM8	CAL0000198973	SPAC13G6.04	tim8	SPAC13G6.04
C4_03390W_A	CSH3	CAL0000198586	SPBC409.20c	psh3	SPBC409.20c
C7_01210C_A		CAL0000182770	SPCC330.13	rpc37	SPCC330.13
C3_02540C_A	OXR1	CAL0000197295	SPAC8C9.16c	mug63	SPAC8C9.16c
C1_10920W_A		CAL0000198278	SPBC21H7.05	sfc6	SPBC21H7.05
C1_03530W_A	MED17	CAL0000197516	SPBC31F10.04c	srb4	SPBC31F10.04c
CR_01660C_A	SEC65	CAL0000193644	SPCC126.15c	sec65	SPCC126.15c
C5_00420C_A	MRP17	CAL0000191831	SPAC343.08c	mrp17	SPAC343.08c
CR_00090C_A		CAL0000190190	SPBC216.03	SPBC216.03	SPBC216.03
C5_00620W_A		CAL0000182468	SPCC24B10.12	cgi121	SPCC24B10.12
C6_03890C_A	SKI8	CAL0000201104	SPBC32F12.02	rec14	SPBC32F12.02
C4_01800W_A		CAL0000181245	SPBC30D10.14	SPBC30D10.14	SPBC30D10.14
C4_03920W_A		CAL0000174468	SPCC285.11	dsc5	SPCC285.11
C3_06970W_A		CAL0000186213	SPCC1682.05c	srp68	SPCC1682.05c
C1_08610C_A		CAL0000188012	SPAC1565.01	rcf2	SPAC1565.01
C3_01540W_A		CAL0000192266	SPAC1565.01	rcf2	SPAC1565.01
C4_04570W_A	RCE1	CAL0000185732	SPAC1687.02	rce1	SPAC1687.02
C1_14150C_A	PAM16	CAL0000176330	SPBC713.10	tim16	SPBC713.10
C2_00510W_A		CAL0000189154	SPAC7D4.05	SPAC7D4.05	SPAC7D4.05
C1_07280C_A		CAL0000181098	SPBC32F12.15	tfb5	SPBC32F12.15
C5_04990W_A		CAL0000193163	SPAPB1E7.10	rpc17	SPAPB1E7.10
C2_01590W_A	COX13	CAL0000194951	SPCC1739.09c	cox13	SPCC1739.09c
C1_07180W_A	CCS1	CAL0000176166	SPAC22E12.04	ccs1	SPAC22E12.04
C2_01740C_A		CAL0000174313	SPCC16A11.11	mrpl31	SPCC16A11.11
C2_06370C_A	SCP1	CAL0000190286	SPAC4F8.10c	stg1	SPAC4F8.10c
C1_12810W_A		CAL0000179348	SPBC21C3.10c	SPBC21C3.10c	SPBC21C3.10c
C1_14390W_A	RPC10	CAL0000192095	SPBC19C2.03	rpc10	SPBC19C2.03
CR_10280W_A		CAL0000192669	SPBC24C6.13	coa6	SPBC24C6.13
C6_01640W_A	MED19	CAL0000196428	SPCC1450.05c	rox3	SPCC1450.05c
C1_12920C_A		CAL0000183125	SPAC227.06	yip5	SPAC227.06
CR_10810C_A		CAL0000186904	SPAC1687.17c	SPAC1687.17c	SPAC1687.17c
CR_08130W_A		CAL0000187289	SPAC4G8.11c	atp10	SPAC4G8.11c
C3_07770C_A		CAL0000193268	SPAC3C7.12	tip1	SPAC3C7.12
C1_08890C_A		CAL0000176904	SPBC8D2.09c	msl1	SPBC8D2.09c
C4_03140C_A		CAL0000180661	SPBC18E5.05c	elp5	SPBC18E5.05c
C2_07460W_A	TAF4	CAL0000193600	SPAC23G3.09	taf4	SPAC23G3.09
C7_04270C_A	UFE1	CAL0000187209	SPCC895.04c	ufe1	SPCC895.04c
CR_02550C_A		CAL0000191642	SPBC211.08c	mtr3	SPBC211.08c
CR_04070W_A	NAT5	CAL0000188442	SPCC663.13c	naa50	SPCC663.13c
C2_02620W_A		CAL0000192813	SPBC26H8.16	sdh8	SPBC26H8.16
C3_07570C_A		CAL0000178759	SPBC17G9.12c	SPBC17G9.12c	SPBC17G9.12c
C1_08870C_A	JIP5	CAL0000174164	SPAC1A6.02	SPAC1A6.02	SPAC1A6.02
C2_09380W_A	RRP15	CAL0000177236	SPAC227.02c	rrp15	SPAC227.02c
C4_06160W_A		CAL0000201128	SPAC22H10.10	alp21	SPAC22H10.10
C2_07590W_A	VMA10	CAL0000192899	SPBC1289.05c	vma10	SPBC1289.05c
C4_00230W_A		CAL0000175557	SPAPB1A10.16	SPAPB1A10.16	SPAPB1A10.16
C3_04400C_A	NUP85	CAL0000195620	SPBC17G9.04c	nup85	SPBC17G9.04c
C1_03540C_A		CAL0000201498	SPAC1782.02c	SPAC1782.02c	SPAC1782.02c
C1_04820C_A		CAL0000201459	SPBC83.06c	SPBC83.06c	SPBC83.06c
C5_01310W_A		CAL0000199909	SPCC825.05c	pwi1	SPCC825.05c
C1_12430W_A		CAL0000176804	SPAPYUG7.02c	sin1	SPAPYUG7.02c
C1_04110W_A		CAL0000184512	SPAC1783.02c	vps66	SPAC1783.02c
CR_04730W_A		CAL0000188388	SPAP14E8.05c	SPAP14E8.05c	SPAP14E8.05c
C7_01890C_A	TOM7	CAL0000183702	SPBC27B12.10c	tom7	SPBC27B12.10c
C3_02560W_A	DDC1	CAL0000196580	SPAC664.07c	rad9	SPAC664.07c
CR_03390C_A	YKU80	CAL0000183388	SPBC543.03c	pku80	SPBC543.03c
C4_04280C_A		CAL0000197623	SPAC19A8.11c	SPAC19A8.11c	SPAC19A8.11c
CR_10830C_A		CAL0000196882	SPAC1952.14c	mrpl25	SPAC1952.14c
C4_03930C_A		CAL0000198588	SPAC19B12.09	srp14	SPAC19B12.09
C6_00620W_A	FCA1	CAL0000189710	SPCC965.14c	SPCC965.14c	SPCC965.14c
CR_03350C_A		CAL0000179030	SPAC31A2.06	atp25	SPAC31A2.06
C2_08060W_A		CAL0000184663	SPAC8C9.19	SPAC8C9.19	SPAC8C9.19
C1_11960C_A		CAL0000185353	SPAC2F3.18c	SPAC2F3.18c	SPAC2F3.18c
C6_00140C_A	HPA2	CAL0000189823	SPAC1002.07c	ats1	SPAC1002.07c
C3_00620C_A		CAL0000175914	SPBC16A3.16	coa5	SPBC16A3.16
C4_02720C_A		CAL0000175743	SPCC16A11.01	sfk1	SPCC16A11.01
C2_00110W_A		CAL0000200492	SPAC1071.11	SPAC1071.11	SPAC1071.11
C2_08970C_A	DFG10	CAL0000191358	SPAC7D4.09c	dfg10	SPAC7D4.09c
CR_03340C_A		CAL0000193696	SPAC6B12.11	drc1	SPAC6B12.11
CR_10020C_A		CAL0000197712	SPAC227.11c	yos9	SPAC227.11c
C7_01420W_A	GIR2	CAL0000185013	SPCC1393.09c	gir2	SPCC1393.09c
C1_04370C_A		CAL0000192931	SPCC18B5.04	rsm18	SPCC18B5.04
C1_01850C_A		CAL0000175047	SPBC887.05c	cwf29	SPBC887.05c
C2_00480C_A	PHHB	CAL0000185556	SPAC27D7.04	omt2	SPAC27D7.04
C6_02470W_A		CAL0000185251	SPCC320.10	srp72	SPCC320.10
C3_00340W_A		CAL0000189259	SPBC30D10.21	mzm1	SPBC30D10.21
C6_00420W_A	DPM2	CAL0000175581	SPBC21B10.11	dpm2	SPBC21B10.11
C7_02480W_A		CAL0000201709	SPBC25H2.18	cox20	SPBC25H2.18
C1_05830W_A		CAL0000185094	SPAC25B8.10	SPAC25B8.10	SPAC25B8.10
C1_08520C_A		CAL0000197867	SPAC4F8.05c	mrpl28	SPAC4F8.05c
C2_01060C_A		CAL0000175524	SPAC926.05c	dph4	SPAC926.05c
C3_07470W_A		CAL0000181062	SPAC15A10.09c	pun1	SPAC15A10.09c
C2_00290W_A		CAL0000184750	SPAC144.08	jac1	SPAC144.08
C1_11110C_A		CAL0000197543	SPAC227.10	gim4	SPAC227.10
C5_04790C_A		CAL0000182072	SPCC550.05	nse1	SPCC550.05
CR_07660C_A		CAL0000180632	SPAC23H4.07c	srp102	SPAC23H4.07c
C2_09680W_A		CAL0000191075	SPAC23C4.13	bet1	SPAC23C4.13
C4_06840W_A		CAL0000196332	SPCC736.09c	tfx1	SPCC736.09c
C1_09480W_A	PPT2	CAL0000183849	SPAC3G9.17	new8	SPAC3G9.17
C5_02110W_A		CAL0000180850	SPAP8A3.04c	hsp9	SPAP8A3.04c
C5_02080C_A	HSP12	CAL0000182697	SPAP8A3.04c	hsp9	SPAP8A3.04c
C1_12150C_A		CAL0000182264	SPAC25H1.03	atg101	SPAC25H1.03
