# Supplementary material for: Proteins that physically interact with the phosphatase Cdc14 in Candida albicans have diverse roles in the cell cycle
Source: Sci Rep. 2019 Apr 18;9:6258. doi: 10.1038/s41598-019-42530-1 (PMC6472416; doi:10.1038/s41598-019-42530-1)
Supplement: Supplementary file 5 — Dataset 5 [file 41598_2019_42530_MOESM5_ESM.zip › Zip/code/erg_genes.tsv]

CGD:CAL0000178037	RSP5	C2_08500W_A|orf19.11111|IPF23654.1|IPF10833.2|Contig4-2517_0005|Contig4-2517_0007|orf6.2711|CA1279|CaO19.3628|CaO19.11111|orf19.3628|C2_08500W_B|C2_08500W|CAWG_05934
CGD:CAL0000191743	UPC2	C1_08460C_A|orf19.8021|IPF26909.1|IPF7289.2|Contig4-3031_0016|Contig4-3031_0018|orf6.6273|CA3878|CaO19.8021|ECM22|CaO19.391|IPF7289|orf19.391|C1_08460C_B|C1_08460C|CAWG_00580
CGD:CAL0000189580	ERG6	C3_02150C_A|orf19.9199|IPF25638.1|IPF4255.2|Contig4-2997_0019|orf6.6441|CA4005|CaO19.9199|CaO19.1631|orf19.1631|C3_02150C_B|C3_02150C|CAWG_02542
CGD:CAL0000190948	ERG3	C1_04770C_A|orf19.8387|IPF16592.2|IPF3890.1|Contig4-1987_0003|orf6.3667|orf6.696|CA1956|CaO19.8387|CaO19.767|orf19.767|C1_04770C_B|C1_04770C|CAWG_00918
CGD:CAL0000177093	ERG2	C1_00800C_A|orf19.13447|IPF21092.1|IPF7901.2|Contig4-2833_0009|orf6.3930|CA2154|CaO19.6026|CaO19.13447|orf19.6026|C1_00800C_B|C1_00800C|CAWG_01294
CGD:CAL0000192012	CYB5	C7_00700W_A|CYTB5|orf6.8505|orf6.8504|IPF443.1|Contig4-2871_0008|CA5645|CaJ7.0084|CaO19.7049|CaJ7_0084|orf19.7049|C7_00700W_B|C7_00700W|CAWG_05426
CGD:CAL0000184591	ERG10	C2_04310W_A|IPF13331.2|POT14|orf6.1069|CA0290|CaO19.1591|orf19.1591|C2_04310W_B|C2_04310W|CAWG_04187
CGD:CAL0000184383	ERG7	C2_02460W_A|orf19.9143|IPF8270.1|IPF19258.2|Contig4-2925_0007|orf6.480|orf6.6427|CA3994|CaO19.1570|orf19.1570|C2_02460W_B|C2_02460W|CAWG_04014
CGD:CAL0000177752	HMG1	C1_03780C_A|orf19.8633|IPF26280.1|IPF19736.1|Contig4-2301_0005|Contig4-2301_0007|Contig4-2301_0008|orf6.3220|CA1628|CaO19.1031|CaO19.8633|orf19.1031|C1_03780C_B|C1_03780C|CAWG_01013
CGD:CAL0000184284	ERG28	C2_01090C_A|orf19.9566|IPF14810.2|IPF29222.1|orf6.2116|CA0913|CaO19.9566|CaO19.2016|IPF14810|orf19.2016|C2_01090C_B|C2_01090C|CAWG_03885
CGD:CAL0000196468	C4_04760C_A	orf19.11285|IPF23475.1|IPF10360.2|Contig4-2432_0004|orf6.1867|orf6.263|CA0041|CaO19.3804|IPF10360|orf19.3804|C4_04760C_B|C4_04760C|CAWG_03340
CGD:CAL0000189891	JAB1	C4_03450C_A|orf19.10879|orf19.10880|IPF23892.1|IPF15627.2|Contig4-2147_0005|orf6.140|orf6.2889|orf6.2888|CA1405|CA1404|orf19.3372|IPF19554.3f|orf19.3371|C4_03450C_B|C4_03450C|CAWG_03463
CGD:CAL0000197218	NCP1	C4_03180W_A|orf19.10187|PRD1|RED|IPF24595.1|IPF10561.2|Contig4-2240_0006|orf6.5562|CA3327|CaO19.10187|CaO19.2672|orf19.2672|C4_03180W_B|C4_03180W|CAWG_03482
CGD:CAL0000197117	CAS5	C4_01190W_A|orf19.12140|IPF22550.1|IPF7414.1|Contig4-2599_0003|orf6.4066|CA2243|CaO19.12140|CaO19.4670|IPF7414|orf19.4670|C4_01190W_B|C4_01190W|CAWG_03664
CGD:CAL0000197068	ERG13	CR_09160C_A|IPF5977.1|Contig4-2983_0016|orf6.8393|CA5549|CaO19.7312|orf19.7312|CR_09160C_B|CR_09160C|CAWG_02189
CGD:CAL0000176310	ERG11	C5_00660C_A|orf19.8538|ERG16|CYP51|P45014DM|orf6.98|orf6.1245|L1A1|IPF19860.2|IPF8427.2|Contig4-2692_0009|orf6.2866|CA1387|CaO19.922|orf19.922|C5_00660C_B|C5_00660C|CAWG_04460
CGD:CAL0000185086	ERG24	C2_09400C_A|orf19.9166|IPF25723.1|IPF3764.2|Contig4-3095_0045|orf6.1086|orf6.1911|CA0300|CaO19.9166|CaO19.1598|orf19.1598|C2_09400C_B|C2_09400C|CAWG_06017
CGD:CAL0000179458	ERG1	C1_08590C_A|orf19.8036|IPF26914.1|IPF19729.1|Contig4-2020_0009|Contig4-2020_0010|orf6.2816|CA1353|CaO19.8036|CaO19.406|orf19.406|C1_08590C_B|C1_08590C|CAWG_00567
CGD:CAL0000179313	ERG25	CR_02370W_A|orf19.11216|ERG251|IPF23536.1|IPF9179.2|Contig4-3070_0024|orf6.1690|CA0642|CaO19.11216|CaO19.3732|orf19.3732|CR_02370W_B|CR_02370W|CAWG_01579
CGD:CAL0000186221	ERG12	C1_09460W_A|orf19.12272|IPF22438.1|IPF6109.2|Contig4-2674_0002|orf6.5215|CA3072|CaO19.4809|CaO19.12272|orf19.4809|C1_09460W_B|C1_09460W|CAWG_00483
CGD:CAL0000199354	ERG4	C3_00760W_A|orf19.12834|IPF21722.1|IPF8225.1|Contig4-2974_0009|orf6.4141|CA2297|CaO19.5379|CaO19.12834|orf19.5379|C3_00760W_B|C3_00760W|CAWG_02412
CGD:CAL0000199131	ERG26	C4_06270C_A|orf19.10427|IPF24436.1|IPF13138.2|Contig4-2946_0020|orf6.6113|CA3760|CaO19.10427|CaO19.2909|orf19.2909|C4_06270C_B|C4_06270C|CAWG_03199
CGD:CAL0000200676	ERG8	C4_01870C_A|orf19.12076|IPF19393.2|IPF6030.2|Contig4-2931_0012|orf6.199|orf6.7905|CA5167|CaO19.4606|orf19.4606|C4_01870C_B|C4_01870C|CAWG_03608
CGD:CAL0000174882	ERG27	CR_01140C_A|orf19.10750|IPF24040.1|IPF218.1|Contig4-3062_0032|orf6.8240|CA5437|CaO19.3240|CaO19.10750|orf19.3240|CR_01140C_B|CR_01140C|CAWG_01467
CGD:CAL0000188232	ERG20	C2_04580W_A|orf19.11967|IPF22748.1|IPF4775.2|Contig4-2993_0004|orf6.2952|CA1442|CaO19.11967|CaO19.4491|orf19.4491|C2_04580W_B|C2_04580W|CAWG_04214
CGD:CAL0000181444	ERG9	C2_08610W_A|orf19.11099|IPF23667.1|IPF5191.2|Contig4-2008_0002|orf6.3286|CA1676|CaO19.3616|CaO19.11099|orf19.3616|C2_08610W_B|C2_08610W|CAWG_05945
CGD:CAL0000182452	MCR1	C6_02040W_A|orf19.11001|IPF23768.1|IPF12231.1|Contig4-2540_0002|orf6.4367|CA2457|CaO19.3507|CaO19.11001|orf19.3507|C6_02040W_B|C6_02040W|CAWG_05163
CGD:CAL0000178496	DAP1	CR_04060C_A|orf19.8119|IPF26817.1|IPF18207.1|orf6.7082|CA4516|CaO19.8119|CaO19.489|IPF18207|orf19.489|CR_04060C_B|CR_04060C|CAWG_01743
CGD:CAL0000198637	ERG5	C7_02840C_A|orf19.12645|IPF22052.1|IPF5398.1|Contig4-2348_0004|orf6.6958|CA4418|CaJ7.0323|CaO19.12645|CaO19.5178|CaO19_5178|CaJ7_0323|orf19.5178|C7_02840C_B|C7_02840C|CAWG_05628
