# Supplementary material for: Proteins that physically interact with the phosphatase Cdc14 in Candida albicans have diverse roles in the cell cycle
Source: Sci Rep. 2019 Apr 18;9:6258. doi: 10.1038/s41598-019-42530-1 (PMC6472416; doi:10.1038/s41598-019-42530-1)
Supplement: Supplementary file 5 — Dataset 5 [file 41598_2019_42530_MOESM5_ESM.zip › Zip/code/hyphae_lysate.tsv]

H/L ratio	B significant FDR=0.05	B significant FDR=0.01	B significant FDR=0.001	Intensity	B significant FDR=0.05	B significant FDR=0.01	B significant FDR=0.001	Protein.IDs	Fasta headers
7.065337	+	+	+	5734300	5.28E-95	5.28E-95	5.28E-95	orf19.1716	>orf19.1716 URA3 CGDID:CAL0000783 COORDS:Ca21chr3_C_albicans_SC5314:291143-290331C, translated using codon table 12 (270 amino acids) Verified ORF;Orotidine-5-phosphate decarboxylase, enzyme of pyrimidine biosynthesis;gene used as a molecular genetic ma
5.968303	+	+	+	5412100	1.92E-64	1.92E-64	1.92E-64	orf19.1964	>orf19.1964 orf19.1964 CGDID:CAL0002636 COORDS:Ca21chr5_C_albicans_SC5314:227465-225963C, translated using codon table 12 (500 amino acids) Uncharacterized ORF;Putative protein of unknown function;downregulated upon fluphenazine treatment;upregulated up
3.272258	+	+	+	5718200	6.98E-15	6.98E-15	6.98E-15	orf19.4255	>orf19.4255 ECM331 CGDID:CAL0000259 COORDS:Ca21chr5_C_albicans_SC5314:542775-541534C, translated using codon table 12 (413 amino acids) Verified ORF;GPI-anchored protein;mainly at plasma membrane, also at cell wall;Hap43p-, caspofungin-induced;Plc1p-re
2.61912	+	+	+	7354500	2.63E-08	2.63E-08	2.63E-08	orf19.125;orf19.3433	>orf19.125 EBP1 CGDID:CAL0003035 COORDS:Ca21chr6_C_albicans_SC5314:230692-229469C, translated using codon table 12 (407 amino acids) Verified ORF;NADPH oxidoreductase;interacts with phenolic substrates such as 17beta-estradiol;possible role in estrogen
2.320195	+	+	+	13482000	5.41E-06	5.41E-06	5.41E-06	orf19.7658	>orf19.7658 RFC4 CGDID:CAL0000922 COORDS:Ca21chrR_C_albicans_SC5314:2266570-2267541W, translated using codon table 12 (323 amino acids) Uncharacterized ORF;Putative heteropentameric replication factor C subunit;flucytosine induced;periodic mRNA expressi
1.971001	+			8820200	0.0007763987	0.0007763987	0.0007763987	orf19.6948	>orf19.6948 CCC1 CGDID:CAL0000278 COORDS:Ca21chr3_C_albicans_SC5314:782738-783676W, translated using codon table 12 (312 amino acids) Verified ORF;Manganese transporter required for normal filamentous growth;mRNA binds She3p and is localized to hyphal ti
1.928875	+			8141600	0.0012914985	0.0012914985	0.0012914985	orf19.1416	>orf19.1416 COX11 CGDID:CAL0004490 COORDS:Ca21chr4_C_albicans_SC5314:918818-919639W, translated using codon table 12 (273 amino acids) Verified ORF;Cytochrome oxidase assembly protein;transcription is regulated by Nrg1p;transcription is upregulated in b
1.928289	+	+		39337000	7.96E-05	7.96E-05	7.96E-05	orf19.6026	>orf19.6026 ERG2 CGDID:CAL0005073 COORDS:Ca21chr1_C_albicans_SC5314:155291-154638C, translated using codon table 12 (217 amino acids) Verified ORF;C-8 sterol isomerase;enzyme of ergosterol biosynthesis pathway;converts fecosterol to episterol;mutant is
1.915621	+			15944000	0.0015097458	0.0015097458	0.0015097458	orf19.3327	>orf19.3327 TRM2 CGDID:CAL0004099 COORDS:Ca21chr1_C_albicans_SC5314:271985-270330C, translated using codon table 12 (551 amino acids) Uncharacterized ORF;Putative tRNA methyltransferase;decreased expression in response to prostaglandins
1.891353	+			9596900	0.0019995098	0.0019995098	0.0019995098	orf19.2607	>orf19.2607 orf19.2607 CGDID:CAL0003361 COORDS:Ca21chrR_C_albicans_SC5314:452963-453886W, translated using codon table 12 (307 amino acids) Uncharacterized ORF;Ortholog of <i>C. parapsilosis CDC317</i> : CPAR2_800670, <i>Candida tenuis NRRL Y-1498</i> : C
0.2671632	+	+		27991000	0.0003205159	0.0003205159	0.0003205159	orf19.4970	>orf19.4970 orf19.4970 CGDID:CAL0006394 COORDS:Ca21chr1_C_albicans_SC5314:2933917-2932190C, translated using codon table 12 (575 amino acids) Uncharacterized ORF;Ortholog of <i>C. parapsilosis CDC317</i> : CPAR2_202920, <i>Debaryomyces hansenii CBS767</i>
0.2236706	+	+		28706000	0.0001357884	0.0001357884	0.0001357884	orf19.1395	>orf19.1395 orf19.1395 CGDID:CAL0003972 COORDS:Ca21chr2_C_albicans_SC5314:1963177-1962161C, translated using codon table 12 (338 amino acids) Uncharacterized ORF;Ortholog(s) have inorganic phosphate transmembrane transporter activity, role in phosphate io
0.215218	+			4686700	0.0025304964	0.0025304964	0.0025304964	orf19.6079	>orf19.6079 orf19.6079 CGDID:CAL0005197 COORDS:Ca21chr1_C_albicans_SC5314:42606-43505W, translated using codon table 12 (299 amino acids) Uncharacterized ORF;Predicted ORF in retrotransposon Tca8 with similarity to the Gag region encoding nucleocapsid-lik
0.1944406	+			4249300	0.0019256929	0.0019256929	0.0019256929	orf19.4936.1	>orf19.4936.1 orf19.4936.1 CGDID:CAL0120807 COORDS:Ca21chr1_C_albicans_SC5314:2855099-2855314W, translated using codon table 12 (71 amino acids) Uncharacterized ORF;Putative adhesin-like protein
0.192305	+			4088600	0.001871721	0.001871721	0.001871721	orf19.7362	>orf19.7362 SKN1 CGDID:CAL0004709 COORDS:Ca21chr3_C_albicans_SC5314:1302586-1300373C, translated using codon table 12 (737 amino acids) Uncharacterized ORF;Protein with predicted role in beta-1,6-glucan synthesis;probable N-glycosylated type II membrane
0.1853529	+			6708100	0.001705507	0.001705507	0.001705507	orf19.5865	>orf19.5865 orf19.5865 CGDID:CAL0002409 COORDS:Ca21chr3_C_albicans_SC5314:877617-880214W, translated using codon table 12 (865 amino acids) Uncharacterized ORF;Ortholog(s) have RNA-dependent ATPase activity, role in generation of catalytic spliceosome for
0.1137938	+	+	+	36597000	1.27E-05	1.27E-05	1.27E-05	orf19.2344	>orf19.2344 ASR1 CGDID:CAL0000739 COORDS:Ca21chr1_C_albicans_SC5314:2384713-2383556C, translated using codon table 12 (385 amino acids) Uncharacterized ORF;Putative heat shock protein;transcription regulated by cAMP, osmotic stress, ciclopirox olamine, k
0.09247703	+	+	+	40697000	7.75E-06	7.75E-06	7.75E-06	orf19.3548.1	>orf19.3548.1 WH11 CGDID:CAF0006989 COORDS:Ca21chr2_C_albicans_SC5314:1069064-1069261W, translated using codon table 12 (65 amino acids) Verified ORF;Cytoplasmic protein expressed specifically in white phase yeast cells;expression in opaque cells increas
7.333486	+	+	+	8123200	2.17E-103	2.17E-103	2.17E-103	orf19.3213	>orf19.3213 orf19.3213 CGDID:CAL0003219 COORDS:Ca21chr5_C_albicans_SC5314:876524-879001W, translated using codon table 12 (825 amino acids) Uncharacterized ORF;Ortholog of <i>S. cerevisiae</i> : JIP4, <i>C. glabrata CBS138</i> : CAGL0M08954g, <i>C. paraps
3.385103	+	+	+	491420000	2.01E-78	2.01E-78	2.01E-78	orf19.2770.1	>orf19.2770.1 SOD1 CGDID:CAL0006717 COORDS:Ca21chr4_C_albicans_SC5314:461741-461032C, translated using codon table 12 (154 amino acids) Verified ORF;Cytosolic copper- and zinc-containing superoxide dismutase, involved in protection from oxidative stress a
3.327625	+	+	+	14330000	1.55E-15	1.55E-15	1.55E-15	orf19.742	>orf19.742 ALD6 CGDID:CAL0001833 COORDS:Ca21chr4_C_albicans_SC5314:1106508-1104883C, translated using codon table 12 (541 amino acids) Uncharacterized ORF;Putative aldehyde dehydrogenase;stationary phase enriched protein;expression regulated upon white-
2.809426	+	+	+	27292000	2.23E-14	2.23E-14	2.23E-14	orf19.489	>orf19.489 DAP1 CGDID:CAL0005848 COORDS:Ca21chrR_C_albicans_SC5314:913874-913407C, translated using codon table 12 (155 amino acids) Uncharacterized ORF;Similar to mammalian membrane-associated progesterone receptors involved in DNA damage response;induc
2.621409	+	+	+	32837000	7.44E-12	7.44E-12	7.44E-12	orf19.700;orf19.1855	>orf19.700 SEO1 CGDID:CAL0001698 COORDS:Ca21chrR_C_albicans_SC5314:1429476-1431299W, translated using codon table 12 (607 amino acids) Uncharacterized ORF;Protein with similarity to permeases;transcription is negatively regulated by Sfu1p;flucytosine in
2.488407	+	+	+	34015000	3.14E-10	3.14E-10	3.14E-10	orf19.3240	>orf19.3240 ERG27 CGDID:CAL0003306 COORDS:Ca21chrR_C_albicans_SC5314:259606-258566C, translated using codon table 12 (346 amino acids) Verified ORF;3-Keto sterol reductase of ergosterol biosynthesis;acts in C-4 sterol demethylation with Erg25p and Erg26p
1.869918	+	+		54868000	0.0002110781	0.0002110781	0.0002110781	orf19.3177	>orf19.3177 orf19.3177 CGDID:CAL0002400 COORDS:Ca21chr5_C_albicans_SC5314:434212-435981W, translated using codon table 12 (589 amino acids) Uncharacterized ORF;Ortholog(s) have 2,5-diamino-6-ribitylamino-4(3H)-pyrimidinone 5-phosphate deaminase activity,
1.849306	+	+		30789000	0.0003006842	0.0003006842	0.0003006842	orf19.6758	>orf19.6758 orf19.6758 CGDID:CAL0004900 COORDS:Ca21chr3_C_albicans_SC5314:1687705-1688574W, translated using codon table 12 (289 amino acids) Uncharacterized ORF;Ortholog(s) have cytosol, nucleus localization
0.3417556	+			24430000	0.0012599401	0.0012599401	0.0012599401	orf19.5610	>orf19.5610 ARG3 CGDID:CAL0000556 COORDS:Ca21chr6_C_albicans_SC5314:678124-679161W, translated using codon table 12 (345 amino acids) Uncharacterized ORF;Putative ornithine carbamoyltransferase;Gcn4p-regulated;Hap43p-induced gene;repressed in alkaliniz
0.2026197	+	+		21627000	8.82E-05	8.82E-05	8.82E-05	orf19.4264	>orf19.4264 orf19.4264 CGDID:CAL0000287 COORDS:Ca21chr5_C_albicans_SC5314:562920-563825W, translated using codon table 12 (301 amino acids) Uncharacterized ORF;Biofilm-induced gene
0.09546498	+			7744100	0.0004810896	0.0004810896	0.0004810896	orf19.2060	>orf19.2060 SOD5 CGDID:CAL0004456 COORDS:Ca21chr2_C_albicans_SC5314:112012-111326C, translated using codon table 12 (228 amino acids) Verified ORF;Copper- and zinc-containing superoxide dismutase;protective against oxidative stress;induced by neutrophil
2.551008	+	+	+	18117000	9.67E-08	9.67E-08	9.67E-08	orf19.3040	>orf19.3040 EHT1 CGDID:CAL0001403 COORDS:Ca21chr1_C_albicans_SC5314:713038-714315W, translated using codon table 12 (425 amino acids) Uncharacterized ORF;Protein similar to <i>S. cerevisiae</i> Eht1p;transcription is induced in response to alpha pheromon
2.262444	+	+	+	36077000	9.03E-08	9.03E-08	9.03E-08	orf19.1865	>orf19.1865 orf19.1865 CGDID:CAL0001732 COORDS:Ca21chr2_C_albicans_SC5314:1551800-1549956C, translated using codon table 12 (614 amino acids) Uncharacterized ORF;Ortholog(s) have role in reciprocal meiotic recombination and cytosol, endoplasmic reticulum,
2.204214	+	+		18055000	3.27E-05	3.27E-05	3.27E-05	orf19.1114	>orf19.1114 orf19.1114 CGDID:CAL0001879 COORDS:Ca21chr5_C_albicans_SC5314:838594-839178W, translated using codon table 12 (155 amino acids) Verified ORF;Membrane-localized protein
1.937114	+			15431000	0.0011709172	0.0011709172	0.0011709172	orf19.5379	>orf19.5379 ERG4 CGDID:CAL0004388 COORDS:Ca21chr3_C_albicans_SC5314:143572-144981W, translated using codon table 12 (469 amino acids) Uncharacterized ORF;Protein similar to sterol C-24 reductase;shows Mob2p-dependent hyphal regulation;fluconazole-induce
1.737556	+			21045000	0.001651785	0.001651785	0.001651785	orf19.6032	>orf19.6032 SPE1 CGDID:CAL0005099 COORDS:Ca21chr1_C_albicans_SC5314:130680-129259C, translated using codon table 12 (473 amino acids) Verified ORF;Ornithine decarboxylase;enzyme of polyamine biosynthesis;not essential for viability;functionally complem
0.3330993	+			29306000	0.0010821172	0.0010821172	0.0010821172	orf19.5763	>orf19.5763 orf19.5763 CGDID:CAL0001490 COORDS:Ca21chr6_C_albicans_SC5314:844153-844935W, translated using codon table 12 (260 amino acids) Uncharacterized ORF;Has domain(s) with predicted nucleotide binding, oxidoreductase activity and role in oxidation-
0.3251886	+			141460000	0.0004993422	0.0004993422	0.0004993422	orf19.2769	>orf19.2769 orf19.2769 CGDID:CAL0004259 COORDS:Ca21chr4_C_albicans_SC5314:463682-464065W, translated using codon table 12 (127 amino acids) Uncharacterized ORF;Putative protease B inhibitor;hyphal-induced expression;Cyr1p- and Ras1p-repressed
0.08158749	+	+		1346300000	4.64E-05	4.64E-05	4.64E-05	orf19.2241	>orf19.2241 PST1 CGDID:CAL0006260 COORDS:Ca21chr2_C_albicans_SC5314:1413266-1412670C, translated using codon table 12 (198 amino acids) Uncharacterized ORF;Putative 1,4-benzoquinone reductase;biofilm induced;hyphal-induced expression, regulated by Cyr1p
10.10948	+	+	+	64288000	1.77863632502849E-322	1.77863632502849E-322	1.77863632502849E-322	orf19.2451	>orf19.2451 PGA45 CGDID:CAL0001553 COORDS:Ca21chr1_C_albicans_SC5314:1251599-1252987W, translated using codon table 12 (462 amino acids) Verified ORF;Cell wall protein;putative GPI-anchor;downregulated in core caspofungin response;Hog1p-induced;regula
2.711107	+	+	+	47956000	5.02E-13	5.02E-13	5.02E-13	orf19.944	>orf19.944 IFG3 CGDID:CAL0003688 COORDS:Ca21chr5_C_albicans_SC5314:81598-80483C, translated using codon table 12 (347 amino acids) Uncharacterized ORF;Putative D-amino acid oxidase
1.909996	+	+		38832000	0.0001093125	0.0001093125	0.0001093125	orf19.2909	>orf19.2909 ERG26 CGDID:CAL0005951 COORDS:Ca21chr4_C_albicans_SC5314:1398286-1397234C, translated using codon table 12 (350 amino acids) Verified ORF;C-3 sterol dehydrogenase, catalyzes the second of three steps required to remove two C-4 methyl groups fr
0.3463304	+			77864000	0.0018770053	0.0018770053	0.0018770053	orf19.4527	>orf19.4527 HGT1 CGDID:CAL0002696 COORDS:Ca21chr1_C_albicans_SC5314:406691-408328W, translated using codon table 12 (545 amino acids) Verified ORF;High-affinity glucose transporter, member of major facilitator superfamily;transcription induced by progest
0.3338605	+			32251000	0.0010967685	0.0010967685	0.0010967685	orf19.2590	>orf19.2590 orf19.2590 CGDID:CAL0002560 COORDS:Ca21chrR_C_albicans_SC5314:423120-422482C, translated using codon table 12 (212 amino acids) Verified ORF;Putative dethiobiotin synthetase;transcription is upregulated in clinical isolates from HIV+ patients
0.3129735	+			173770000	0.0003907133	0.0003907133	0.0003907133	orf19.6816	>orf19.6816 orf19.6816 CGDID:CAL0005659 COORDS:Ca21chr3_C_albicans_SC5314:1573418-1572570C, translated using codon table 12 (282 amino acids) Uncharacterized ORF;Ortholog(s) have alditol:NADP+ 1-oxidoreductase activity, role in D-xylose catabolic process,
0.2267292	+	+		261340000	6.16E-05	6.16E-05	6.16E-05	orf19.716	>orf19.716 orf19.716 CGDID:CAL0001743 COORDS:Ca21chrR_C_albicans_SC5314:1389695-1389195C, translated using codon table 12 (166 amino acids) Uncharacterized ORF;Hap43p-induced gene;regulated by Nrg1p, Tup1p;transcription is repressed in response to alpha
0.1177673	+	+	+	323230000	4.48E-06	4.48E-06	4.48E-06	orf19.3160	>orf19.3160 HSP12 CGDID:CAL0002358 COORDS:Ca21chr5_C_albicans_SC5314:466879-466373C, translated using codon table 12 (168 amino acids) Uncharacterized ORF;Heat-shock protein;induced upon osmotic/oxidative/cadmium stress, fluphenazine treatment, low iron,
0.04372143	+	+	+	264080000	6.27E-07	6.27E-07	6.27E-07	orf19.1048	>orf19.1048 IFD6 CGDID:CAL0001158 COORDS:Ca21chr1_C_albicans_SC5314:867455-868489W, translated using codon table 12 (344 amino acids) Verified ORF;Aldo-keto reductase family member;similar to aryl alcohol dehydrogenases;increased protein correlates with
4.408055	+	+	+	57993000	5.93E-47	5.93E-47	5.93E-47	orf19.6689	>orf19.6689 ARG4 CGDID:CAL0004142 COORDS:Ca21chr7_C_albicans_SC5314:792083-793489W, translated using codon table 12 (468 amino acids) Verified ORF;Argininosuccinate lyase, catalyzes the final step in the arginine biosynthesis pathway;alkaline downregulat
1.788394	+			31431000	0.0007806697	0.0007806697	0.0007806697	orf19.1566	>orf19.1566 UTP21 CGDID:CAL0005566 COORDS:Ca21chr2_C_albicans_SC5314:481408-484236W, translated using codon table 12 (942 amino acids) Verified ORF;Putative U3 snoRNP protein;Hap43p-induced gene;physically interacts with TAP-tagged Nop1p
0.4120692	+			329230000	0.0025479665	0.0025479665	0.0025479665	orf19.85	>orf19.85 GPX2 CGDID:CAL0000682 COORDS:Ca21chr6_C_albicans_SC5314:165076-165567W, translated using codon table 12 (163 amino acids) Uncharacterized ORF;Similar to glutathione peroxidase;expression greater in high iron;alkaline upregulated by Rim101p;tr
0.3611965	+			125830000	0.0023878666	0.0023878666	0.0023878666	orf19.1078	>orf19.1078 HBR2 CGDID:CAL0001229 COORDS:Ca21chr6_C_albicans_SC5314:932489-931212C, translated using codon table 12 (425 amino acids) Uncharacterized ORF;Putative alanine glyoxylate aminotransferase;regulated by Gcn4p and hemoglobin;stationary phase enr
0.3543772	+			244510000	0.000882972	0.000882972	0.000882972	orf19.4975	>orf19.4975 HYR1 CGDID:CAL0006398 COORDS:Ca21chr1_C_albicans_SC5314:2944794-2947553W, translated using codon table 12 (919 amino acids) Verified ORF;Hyphal-induced GPI-anchored cell wall protein;macrophage-induced;repressed by neutrophil-co-culture;res
0.1842503	+	+		152450000	2.31E-05	2.31E-05	2.31E-05	orf19.1862	>orf19.1862 orf19.1862 CGDID:CAL0001729 COORDS:Ca21chr2_C_albicans_SC5314:1556975-1556610C, translated using codon table 12 (121 amino acids) Uncharacterized ORF;Possible stress protein;increased transcription associated with CDR1 and CDR2 overexpression
0.1574096	+	+	+	197370000	1.21E-05	1.21E-05	1.21E-05	orf19.2896	>orf19.2896 SOU1 CGDID:CAL0005253 COORDS:Ca21chr4_C_albicans_SC5314:1418888-1419733W, translated using codon table 12 (281 amino acids) Verified ORF;Enzyme involved in utilization of L-sorbose;has sorbitol dehydrogenase, fructose reductase, and sorbose r
2.648002	+	+	+	220480000	1.06E-19	1.06E-19	1.06E-19	orf19.6081	>orf19.6081 PHR2 CGDID:CAL0005209 COORDS:Ca21chr1_C_albicans_SC5314:37852-39486W, translated using codon table 12 (544 amino acids) Verified ORF;Glycosidase;role in cell wall structure;may act on beta-1,3-glucan prior to beta-1,6-glucan linkage;role in
1.909286	+	+		73858000	0.0001083406	0.0001083406	0.0001083406	orf19.2124	>orf19.2124 orf19.2124 CGDID:CAL0005303 COORDS:Ca21chr6_C_albicans_SC5314:985627-984557C, translated using codon table 12 (356 amino acids) Uncharacterized ORF;Has domain(s) with predicted nucleotide binding, oxidoreductase activity, transferase activity,
1.739902	+			45669000	0.0015971252	0.0015971252	0.0015971252	orf19.5117	>orf19.5117 OLE1 CGDID:CAL0002511 COORDS:Ca21chr1_C_albicans_SC5314:1835814-1834354C, translated using codon table 12 (486 amino acids) Verified ORF;Fatty acid desaturase, essential protein involved in oleic acid synthesis;required for aerobic hyphal gro
1.587508	+			156500000	0.000912456	0.000912456	0.000912456	orf19.1801	>orf19.1801 CBR1 CGDID:CAL0001574 COORDS:Ca21chr4_C_albicans_SC5314:1189820-1188936C, translated using codon table 12 (294 amino acids) Verified ORF;Putative cytochrome B5 reductase;plasma membrane-localized
0.237435	+	+		154360000	7.84E-05	7.84E-05	7.84E-05	orf19.715	>orf19.715 orf19.715 CGDID:CAL0001742 COORDS:Ca21chrR_C_albicans_SC5314:1390665-1391147W, translated using codon table 12 (160 amino acids) Uncharacterized ORF;Hap43p-induced gene
0.1602737	+	+		59194000	6.12E-05	6.12E-05	6.12E-05	orf19.4530.1	>orf19.4530.1 orf19.4530.1 CGDID:CAF0007014 COORDS:Ca21chr1_C_albicans_SC5314:400609-401995W, translated using codon table 12 (366 amino acids) Uncharacterized ORF;Biofilm- and planktonic growth-induced gene;regulated by Nrg1p, Tup1p
3.152845	+	+	+	229940000	2.79E-32	2.79E-32	2.79E-32	orf19.5517	>orf19.5517 orf19.5517 CGDID:CAL0006095 COORDS:Ca21chr6_C_albicans_SC5314:514411-515520W, translated using codon table 12 (369 amino acids) Uncharacterized ORF;Similar to alcohol dehydrogenases;increased transcription is observed upon benomyl treatment;
2.548504	+	+	+	135060000	5.30E-11	5.30E-11	5.30E-11	orf19.2989	>orf19.2989 GOR1 CGDID:CAL0006135 COORDS:Ca21chr1_C_albicans_SC5314:620165-621193W, translated using codon table 12 (342 amino acids) Uncharacterized ORF;Ortholog(s) have glyoxylate reductase activity, role in glyoxylate catabolic process and cytosol, mit
1.809942	+			88090000	0.000554629	0.000554629	0.000554629	orf19.355	>orf19.355 orf19.355 CGDID:CAL0004829 COORDS:Ca21chr3_C_albicans_SC5314:758825-757554C, translated using codon table 12 (423 amino acids) Uncharacterized ORF;Has domain(s) with predicted oxidoreductase activity and role in oxidation-reduction process
1.798093	+			68048000	0.0006664998	0.0006664998	0.0006664998	orf19.5877	>orf19.5877 ATF1 CGDID:CAL0002439 COORDS:Ca21chr3_C_albicans_SC5314:901888-903366W, translated using codon table 12 (492 amino acids) Uncharacterized ORF;Putative alcohol acetyltransferase;caspofungin repressed;expression depends on Tac1p
1.715269	+			48489000	0.0022638103	0.0022638103	0.0022638103	orf19.4870	>orf19.4870 DBP3 CGDID:CAL0005460 COORDS:Ca21chr1_C_albicans_SC5314:2197121-2198815W, translated using codon table 12 (564 amino acids) Uncharacterized ORF;Putative ATP-dependent DEAD-box RNA helicase;Hap43p-induced gene;decreased expression in response
0.415307	+			258130000	0.0026970335	0.0026970335	0.0026970335	orf19.2172	>orf19.2172 ARA1 CGDID:CAL0005411 COORDS:Ca21chr2_C_albicans_SC5314:1648100-1649080W, translated using codon table 12 (326 amino acids) Verified ORF;D-Arabinose dehydrogenase;in dehydro-D-arabinono-1,4-lactone biosynthesis;NADP+ cofactor;active toward
0.2451426	+			632080000	0.0006833708	0.0006833708	0.0006833708	orf19.2608	>orf19.2608 ADH5 CGDID:CAL0003363 COORDS:Ca21chrR_C_albicans_SC5314:455033-454023C, translated using codon table 12 (336 amino acids) Verified ORF;Putative alcohol dehydrogenase;regulated by white-opaque switching;fluconazole-induced;antigenic in murin
0.1423891	+	+	+	297130000	8.34E-06	8.34E-06	8.34E-06	orf19.3612	>orf19.3612 PST2 CGDID:CAL0000303 COORDS:Ca21chr2_C_albicans_SC5314:1758090-1757485C, translated using codon table 12 (201 amino acids) Verified ORF;Putative NADH:quinone oxidoreductase;similar to 1,4-benzoquinone reductase;immunogenic in mice;benomyl
0.08028934	+	+		718460000	4.54E-05	4.54E-05	4.54E-05	orf19.822	>orf19.822 HSP21 CGDID:CAL0002678 COORDS:Ca21chr2_C_albicans_SC5314:838760-838191C, translated using codon table 12 (189 amino acids) Verified ORF;Small heat shock protein involved in stress response and virulence;detected in some, not all, biofilm extra
1.59456	+			268430000	0.0007948944	0.0007948944	0.0007948944	orf19.7602	>orf19.7602 orf19.7602 CGDID:CAL0000794 COORDS:Ca21chrR_C_albicans_SC5314:2190483-2189443C, translated using codon table 12 (346 amino acids) Uncharacterized ORF;Putative Hsp90p co-chaperone;Hap43p-repressed gene;heavy metal (cadmium) stress-induced;ox
1.552649	+			137080000	0.0017680575	0.0017680575	0.0017680575	orf19.1868	>orf19.1868 RNR22 CGDID:CAL0001735 COORDS:Ca21chr2_C_albicans_SC5314:1546130-1547314W, translated using codon table 12 (394 amino acids) Uncharacterized ORF;Putative ribonucleoside diphosphate reductase;shows colony morphology-related gene regulation by
1.500919	+			711460000	0.0004381996	0.0004381996	0.0004381996	orf19.1770	>orf19.1770 CYC1 CGDID:CAL0000927 COORDS:Ca21chr2_C_albicans_SC5314:2074774-2075106W, translated using codon table 12 (110 amino acids) Verified ORF;Cytochrome c;complements defects of S. cerevisiae cyc1 cyc7 double mutant;expression greater in high iro
1.490831	+			489680000	0.0005938947	0.0005938947	0.0005938947	orf19.1030	>orf19.1030 orf19.1030 CGDID:CAL0001110 COORDS:Ca21chr1_C_albicans_SC5314:796893-795613C, translated using codon table 12 (426 amino acids) Uncharacterized ORF;Putative peptidyl-prolyl cis-trans isomerase
0.2741271	+			2561300000	0.001051965	0.001051965	0.001051965	orf19.7111.1	>orf19.7111.1 SOD3 CGDID:CAL0006719 COORDS:Ca21chr7_C_albicans_SC5314:15982-16662W, translated using codon table 12 (206 amino acids) Verified ORF;Cytosolic manganese-containing superoxide dismutase;protection against oxidative stress;downregulated by c
0.2613803	+	+		172030000	0.0001326224	0.0001326224	0.0001326224	orf19.2737	>orf19.2737 orf19.2737 CGDID:CAL0004219 COORDS:Ca21chr4_C_albicans_SC5314:546002-543774C, translated using codon table 12 (742 amino acids) Uncharacterized ORF;Has domain(s) with predicted phosphotransferase activity, alcohol group as acceptor activity an
0.138275	+	+	+	190930000	7.52E-06	7.52E-06	7.52E-06	orf19.4943	>orf19.4943 PSA2 CGDID:CAL0006302 COORDS:Ca21chr1_C_albicans_SC5314:2874278-2875654W, translated using codon table 12 (458 amino acids) Uncharacterized ORF;Mannose-1-phosphate guanyltransferas;macrophage-downregulated gene;stationary phase enriched prot
2.523167	+	+	+	102110000	1.08E-10	1.08E-10	1.08E-10	orf19.406	>orf19.406 ERG1 CGDID:CAL0005541 COORDS:Ca21chr1_C_albicans_SC5314:1882136-1880646C, translated using codon table 12 (496 amino acids) Verified ORF;Squalene epoxidase, catalyzes epoxidation of squalene to 2,3(S)-oxidosqualene in the ergosterol biosynthesi
2.433314	+	+	+	133460000	1.22E-09	1.22E-09	1.22E-09	orf19.6877	>orf19.6877 PNG2 CGDID:CAL0005876 COORDS:Ca21chr2_C_albicans_SC5314:1157113-1160064W, translated using codon table 12 (983 amino acids) Verified ORF;Putative peptide:N-glycanase;gene contains variable numbers of 12-bp repeats;transcription upregulated b
2.09215	+	+	+	88876000	3.47E-06	3.47E-06	3.47E-06	orf19.3616	>orf19.3616 ERG9 CGDID:CAL0000316 COORDS:Ca21chr2_C_albicans_SC5314:1752011-1753357W, translated using codon table 12 (448 amino acids) Verified ORF;Putative farnesyl-diphosphate farnesyl transferase (squalene synthase) involved in the sterol biosynthesis
1.698514	+			106790000	0.0028470625	0.0028470625	0.0028470625	orf19.1415	>orf19.1415 FRE10 CGDID:CAL0004487 COORDS:Ca21chr4_C_albicans_SC5314:923142-925262W, translated using codon table 12 (706 amino acids) Verified ORF;Major cell-surface ferric reductase under low-iron conditions;7 transmembrane regions and a secretion sign
0.3467304	+			115530000	0.0018893205	0.0018893205	0.0018893205	orf19.3150	>orf19.3150 GRE2 CGDID:CAL0002333 COORDS:Ca21chr2_C_albicans_SC5314:1376462-1377499W, translated using codon table 12 (345 amino acids) Verified ORF;Putative reductase;Nrg1p- and Tup1p-regulated;benomyl- and hyphal-induced;macrophage/pseudohyphal-repre
0.3371652	+			464970000	0.0006326607	0.0006326607	0.0006326607	orf19.3829	>orf19.3829 PHR1 CGDID:CAL0002002 COORDS:Ca21chr4_C_albicans_SC5314:972261-970615C, translated using codon table 12 (548 amino acids) Verified ORF;Glycosidase of cell surface;may act on cell-wall beta-1,3-glucan prior to beta-1,6-glucan linkage;E169 and
0.3639229	+			230680000	0.0010586606	0.0010586606	0.0010586606	orf19.3374	>orf19.3374 ECE1 CGDID:CAL0004191 COORDS:Ca21chr4_C_albicans_SC5314:727428-726613C, translated using codon table 12 (271 amino acids) Verified ORF;Hyphal-specific protein;expression increases with extent of cell elongation;regulated by Rfg1p, Nrg1p, Tup
0.3510891	+			124500000	0.0020284206	0.0020284206	0.0020284206	orf19.5005	>orf19.5005 OSM2 CGDID:CAL0001569 COORDS:Ca21chr1_C_albicans_SC5314:3006473-3008419W, translated using codon table 12 (648 amino acids) Uncharacterized ORF;Putative mitochondrial fumarate reductase;regulated by Ssn6p, Gcn2p, and Gcn4p;Hog1p-downregulate
0.3340849	+			433780000	0.0005955222	0.0005955222	0.0005955222	orf19.1974	>orf19.1974 TFS1 CGDID:CAL0002671 COORDS:Ca21chr5_C_albicans_SC5314:213880-213101C, translated using codon table 12 (259 amino acids) Uncharacterized ORF;Putative carboxypeptidase y inhibitor;transcription is regulated upon yeast-hyphal switch;shows col
0.3124704	+			3555200000	0.001823251	0.001823251	0.001823251	orf19.778	>orf19.778 PIL1 CGDID:CAL0001950 COORDS:Ca21chr1_C_albicans_SC5314:973551-974477W, translated using codon table 12 (308 amino acids) Verified ORF;Eisosome component with a predicted role in endocytosis;echinocandin-binding protein;localizes to cell surf
1.678201	+	+	+	1974200000	7.45E-07	7.45E-07	7.45E-07	orf19.7654	>orf19.7654 CPR6 CGDID:CAL0000916 COORDS:Ca21chrR_C_albicans_SC5314:2258818-2259927W, translated using codon table 12 (369 amino acids) Uncharacterized ORF;Putative peptidyl-prolyl cis-trans isomerase;macrophage/pseudohyphal-repressed;heavy metal (cadmi
1.528972	+			430510000	0.0027184192	0.0027184192	0.0027184192	orf19.113	>orf19.113 CIP1 CGDID:CAL0002993 COORDS:Ca21chr6_C_albicans_SC5314:210363-209464C, translated using codon table 12 (299 amino acids) Verified ORF;Possible oxidoreductase;transcription induced by cadmium but not by other heavy metals, heat shock, yeast-hy
1.575367	+			155660000	0.0011532667	0.0011532667	0.0011532667	orf19.4784	>orf19.4784 CRP1 CGDID:CAL0004587 COORDS:Ca21chr1_C_albicans_SC5314:2031132-2034725W, translated using codon table 12 (1197 amino acids) Verified ORF;Plasma membrane copper transporter;CPx P1-type ATPase;mediates Cu resistance;similar to proteins of Me
1.445474	+			963980000	0.0021570158	0.0021570158	0.0021570158	orf19.7600	>orf19.7600 FDH3 CGDID:CAL0000792 COORDS:Ca21chrR_C_albicans_SC5314:2187850-2186501C, translated using codon table 12 (381 amino acids) Uncharacterized ORF;Glutathione-dependent formaldehyde dehydrogenase involved in glycine catabolism;downregulated by E
0.1711359	+	+	+	418620000	1.68E-05	1.68E-05	1.68E-05	orf19.3932	>orf19.3932 orf19.3932 CGDID:CAL0002930 COORDS:Ca21chr5_C_albicans_SC5314:980773-979946C, translated using codon table 12 (275 amino acids) Uncharacterized ORF;Stationary phase enriched protein;induced in core caspofungin response;induced by nitric oxid
0.07928055	+	+	+	368640000	1.64E-06	1.64E-06	1.64E-06	orf19.7284	>orf19.7284 ASR2 CGDID:CAL0003994 COORDS:Ca21chrR_C_albicans_SC5314:1907965-1907189C, translated using codon table 12 (258 amino acids) Uncharacterized ORF;Gene regulated by cAMP and by osmotic stress;greater mRNA abundance observed in a cyr1 or ras1 hom
2.302248	+	+	+	921430000	1.62E-23	1.62E-23	1.62E-23	orf19.6837	>orf19.6837 FMA1 CGDID:CAL0005738 COORDS:Ca21chr1_C_albicans_SC5314:918388-917556C, translated using codon table 12 (253 amino acids) Uncharacterized ORF;Protein similar to oxidoreductases;transcription is upregulated in response to treatment with ciclop
2.146158	+	+	+	445480000	2.10E-10	2.10E-10	2.10E-10	orf19.1631	>orf19.1631 ERG6 CGDID:CAL0006397 COORDS:Ca21chr3_C_albicans_SC5314:466244-465114C, translated using codon table 12 (376 amino acids) Verified ORF;Delta(24)-sterol C-methyltransferase, converts zymosterol to fecosterol in ergosterol biosynthesis by methyl
1.987253	+	+	+	260510000	4.02E-08	4.02E-08	4.02E-08	orf19.1608	>orf19.1608 orf19.1608 CGDID:CAL0006319 COORDS:Ca21chr3_C_albicans_SC5314:516763-514997C, translated using codon table 12 (588 amino acids) Uncharacterized ORF;Ortholog(s) have cytosol, nucleus localization
1.655338	+	+		324770000	0.0002286397	0.0002286397	0.0002286397	orf19.3707	>orf19.3707 YHB1 CGDID:CAL0001071 COORDS:Ca21chrR_C_albicans_SC5314:1688203-1687007C, translated using codon table 12 (398 amino acids) Verified ORF;Nitric oxide dioxygenase, acts in nitric oxide scavenging/detoxification;role in virulence in mouse;tran
1.607992	+			250640000	0.0006089321	0.0006089321	0.0006089321	orf19.7357	>orf19.7357 orf19.7357 CGDID:CAL0004679 COORDS:Ca21chr3_C_albicans_SC5314:1289707-1290753W, translated using codon table 12 (348 amino acids) Uncharacterized ORF;Ortholog(s) have role in coenzyme A biosynthetic process and cytosol, nucleus localization
0.1190694	+	+		98327000	2.59E-05	2.59E-05	2.59E-05	orf19.7310	>orf19.7310 orf19.7310 CGDID:CAL0004535 COORDS:Ca21chrR_C_albicans_SC5314:1950017-1947651C, translated using codon table 12 (788 amino acids) Uncharacterized ORF;Protein similar to S. cerevisiae Gin3p;transcription is upregulated in response to treatment
0.05790303	+	+		719410000	3.03E-05	3.03E-05	3.03E-05	orf19.638	>orf19.638 FDH1 CGDID:CAL0000982 COORDS:Ca21chrR_C_albicans_SC5314:1118217-1117078C, translated using codon table 12 (379 amino acids) Uncharacterized ORF;Formate dehydrogenase, oxidizes formate to produce CO2;Mig1p regulated;induced by macrophages;flu
0.3425405	+			399360000	0.0007026744	0.0007026744	0.0007026744	orf19.7214	>orf19.7214 orf19.7214 CGDID:CAL0003768 COORDS:Ca21chr1_C_albicans_SC5314:3097299-3098807W, translated using codon table 12 (502 amino acids) Uncharacterized ORF;Putative glucan 1,3-beta-glucosidase;regulated by Nrg1p, Tup1p and possibly Tac1p;induced u
0.3153211	+			219590000	0.0004097031	0.0004097031	0.0004097031	orf19.3419	>orf19.3419 MAE1 CGDID:CAL0004908 COORDS:Ca21chr6_C_albicans_SC5314:350706-352598W, translated using codon table 12 (630 amino acids) Uncharacterized ORF;Malic enzyme, mitochondrial;transcription regulated by Mig1p and Tup1p;shows colony morphology-rela
0.204434	+	+		406590000	3.70E-05	3.70E-05	3.70E-05	orf19.2531	>orf19.2531 CSP37 CGDID:CAL0002434 COORDS:Ca21chrR_C_albicans_SC5314:341036-342001W, translated using codon table 12 (321 amino acids) Verified ORF;Hyphal cell wall protein;role in progression of mouse systemic infection;predicted P-loop, divalent catio
0.1579394	+	+		1910200000	0.0001719943	0.0001719943	0.0001719943	orf19.4477	>orf19.4477 CSH1 CGDID:CAL0001962 COORDS:Ca21chr1_C_albicans_SC5314:845857-844844C, translated using codon table 12 (337 amino acids) Verified ORF;Aldo-keto reductase family member, similar to aryl alcohol dehydrogenases;role in fibronectin adhesion, cel
2.179481	+	+	+	258830000	6.35E-11	6.35E-11	6.35E-11	orf19.2672	>orf19.2672 NCP1 CGDID:CAL0003511 COORDS:Ca21chr4_C_albicans_SC5314:668328-670370W, translated using codon table 12 (680 amino acids) Verified ORF;NADPH-cytochrome P450 reductase, acts with Erg11p in sterol 14 alpha-demethylation in ergosterol biosynthesi
0.2550341	+	+		451240000	0.0001155428	0.0001155428	0.0001155428	orf19.539	>orf19.539 LAP3 CGDID:CAL0000177 COORDS:Ca21chrR_C_albicans_SC5314:990430-988901C, translated using codon table 12 (509 amino acids) Uncharacterized ORF;Putative aminopeptidase;transcription positively regulated by Sfu1p;transcription repressed by alpha
0.2327077	+			6657500000	0.0005655647	0.0005655647	0.0005655647	orf19.251	>orf19.251 orf19.251 CGDID:CAL0004002 COORDS:Ca21chr3_C_albicans_SC5314:565948-565238C, translated using codon table 12 (236 amino acids) Verified ORF;ThiJ/PfpI protein;binds human immunoglobulin E;2 N-glycosylation motifs;alkaline, fluconazole, Hog1p-
2.188712	+	+	+	2757100000	1.12E-19	1.12E-19	1.12E-19	orf19.1591	>orf19.1591 ERG10 CGDID:CAL0005678 COORDS:Ca21chr2_C_albicans_SC5314:902615-903823W, translated using codon table 12 (402 amino acids) Verified ORF;Acetyl-CoA acetyltransferase;role in ergosterol biosynthesis;soluble in hyphae;changes in protein abunda
1.891623	+	+	+	10000000000	2.48E-11	2.48E-11	2.48E-11	orf19.3997	>orf19.3997 ADH1 CGDID:CAL0003176 COORDS:Ca21chr5_C_albicans_SC5314:1107937-1108986W, translated using codon table 12 (349 amino acids) Verified ORF;Alcohol dehydrogenase;oxidizes ethanol into acetaldehyde;at yeast, but not hyphal cell surface;soluble
1.545181	+	+		1964600000	0.0001071685	0.0001071685	0.0001071685	orf19.506	>orf19.506 YDJ1 CGDID:CAL0000049 COORDS:Ca21chrR_C_albicans_SC5314:939273-940454W, translated using codon table 12 (393 amino acids) Uncharacterized ORF;Putative type I HSP40 co-chaperone;heavy metal (cadmium) stress-induced
1.538485	+	+		3957100000	0.0001336517	0.0001336517	0.0001336517	orf19.5180	>orf19.5180 PRX1 CGDID:CAL0002689 COORDS:Ca21chr7_C_albicans_SC5314:605347-606078W, translated using codon table 12 (243 amino acids) Verified ORF;Thioredoxin peroxidase;transcriptionally induced by interaction with macrophage;fluconazole induced;Fkh2p
1.485813	+			2641800000	0.0006892494	0.0006892494	0.0006892494	orf19.7312	>orf19.7312 ERG13 CGDID:CAL0004537 COORDS:Ca21chrR_C_albicans_SC5314:1952785-1951430C, translated using codon table 12 (451 amino acids) Verified ORF;3-hydroxy-3-methylglutaryl coenzyme A synthase;ergosterol biosynthesis protein;sumoylation target;tran
2.311998	+	+	+	353790000	3.99E-13	3.99E-13	3.99E-13	orf19.922	>orf19.922 ERG11 CGDID:CAL0003627 COORDS:Ca21chr5_C_albicans_SC5314:149706-148120C, translated using codon table 12 (528 amino acids) Verified ORF;Lanosterol 14-alpha-demethylase, cytochrome P450 family member, role in ergosterol biosynthesis;target of a
1.850924	+	+	+	2918900000	2.22E-10	2.22E-10	2.22E-10	orf19.2098	>orf19.2098 ARO8 CGDID:CAL0004570 COORDS:Ca21chr2_C_albicans_SC5314:43586-42111C, translated using codon table 12 (491 amino acids) Uncharacterized ORF;Aromatic transaminase of the Ehrlich fusel oil pathway of aromatic alcohol biosynthesis;Rim101p indepe
1.75266	+	+	+	1361900000	2.84E-08	2.84E-08	2.84E-08	orf19.3915	>orf19.3915 orf19.3915 CGDID:CAL0002864 COORDS:Ca21chr5_C_albicans_SC5314:955478-954174C, translated using codon table 12 (434 amino acids) Uncharacterized ORF;Putative metallodipeptidase;protein present in exponential and stationary growth phase yeast c
1.471672	+			3000900000	0.001039911	0.001039911	0.001039911	orf19.2651	>orf19.2651 CAM1-1 CGDID:CAL0003469 COORDS:Ca21chr5_C_albicans_SC5314:742856-744115W, translated using codon table 12 (419 amino acids) Uncharacterized ORF;Putative translation elongation factor;genes encoding ribosomal subunits, translation factors, tRN
0.3326647	+			480730000	0.0024128833	0.0024128833	0.0024128833	orf19.4833	>orf19.4833 MLS1 CGDID:CAL0005353 COORDS:Ca21chr1_C_albicans_SC5314:2132388-2134043W, translated using codon table 12 (551 amino acids) Verified ORF;Malate synthase;glyoxylate cycle enzyme;no mammalian homolog;transcription induced upon phagocytosis by
0.2615523	+			2359200000	0.0008738619	0.0008738619	0.0008738619	orf19.1153	>orf19.1153 GAD1 CGDID:CAL0002044 COORDS:Ca21chr1_C_albicans_SC5314:2555881-2557587W, translated using codon table 12 (568 amino acids) Uncharacterized ORF;Putative glutamate decarboxylase;alkaline, macrophage-downregulated gene;amphotericin B induced;
1.466805	+			1623800000	0.0011946312	0.0011946312	0.0011946312	orf19.3192	>orf19.3192 STI1 CGDID:CAL0002444 COORDS:Ca21chr5_C_albicans_SC5314:409958-411727W, translated using codon table 12 (589 amino acids) Verified ORF;Protein that interacts with Cdc37p and Crk1p in two-hybrid system;may be involved in Cdc37p chaperone activ
1.677226	+	+	+	3420000000	7.76E-07	7.76E-07	7.76E-07	orf19.5025	>orf19.5025 MET3 CGDID:CAL0001619 COORDS:Ca21chr1_C_albicans_SC5314:3051624-3053207W, translated using codon table 12 (527 amino acids) Uncharacterized ORF;ATP sulfurlyase of sulfate assimilation;repressed by Met or Cys, Sfu1p, or in fluconazole-resistan
1.471342	+			686110000	0.001049771	0.001049771	0.001049771	orf19.5779	>orf19.5779 RNR1 CGDID:CAL0001524 COORDS:Ca21chr2_C_albicans_SC5314:642004-639440C, translated using codon table 12 (854 amino acids) Verified ORF;Ribonucleotide reductase large subunit;expression greater in low iron;transposon mutation affects filament
0.2845279	+			501460000	0.0012240518	0.0012240518	0.0012240518	orf19.2768	>orf19.2768 AMS1 CGDID:CAL0004258 COORDS:Ca21chr4_C_albicans_SC5314:464968-468435W, translated using codon table 12 (1155 amino acids) Uncharacterized ORF;Putative alpha-mannosidase;transcription is regulated by Nrg1p;induced during cell wall regenerati
1.442009	+			4372300000	0.0023681395	0.0023681395	0.0023681395	orf19.1896	>orf19.1896 SSC1 CGDID:CAL0001828 COORDS:Ca21chr2_C_albicans_SC5314:1506984-1508930W, translated using codon table 12 (648 amino acids) Verified ORF;Heat shock protein;at yeast-form cell surface, not hyphae;antigenic;Gcn4p-regulated;induced by amino a
1.95568	+	+	+	23800000000	6.37E-13	6.37E-13	6.37E-13	orf19.1065	>orf19.1065 SSA2 CGDID:CAL0001208 COORDS:Ca21chr1_C_albicans_SC5314:892386-890449C, translated using codon table 12 (645 amino acids) Verified ORF;HSP70 family chaperone;found in cell wall fractions;antigenic;role in import of beta-defensin peptides;A
1.709638	+	+	+	7179400000	1.96E-07	1.96E-07	1.96E-07	orf19.717	>orf19.717 HSP60 CGDID:CAL0001744 COORDS:Ca21chrR_C_albicans_SC5314:1388174-1386474C, translated using codon table 12 (566 amino acids) Verified ORF;Heat shock protein;soluble in hyphae;regulated by Nrg1p and by iron;expression greater in high iron;he
0.3303382	+			1267200000	0.0023370119	0.0023370119	0.0023370119	orf19.338	>orf19.338 orf19.338 CGDID:CAL0004758 COORDS:Ca21chr3_C_albicans_SC5314:722018-718875C, translated using codon table 12 (1047 amino acids) Uncharacterized ORF;Putative protein of unknown function;stationary phase enriched protein;Hog1p-downregulated;sh
1.85151	+	+	+	2182800000	2.15E-10	2.15E-10	2.15E-10	orf19.4076	>orf19.4076 MET10 CGDID:CAL0004909 COORDS:Ca21chr2_C_albicans_SC5314:1875991-1872707C, translated using codon table 12 (1094 amino acids) Uncharacterized ORF;Sulfite reductase;role in sulfur amino acid metabolism;biofilm-induced expression;upregulated
1.59809	+	+	+	18200000000	1.70E-05	1.70E-05	1.70E-05	orf19.6515	>orf19.6515 HSP90 CGDID:CAL0003079 COORDS:Ca21chr7_C_albicans_SC5314:439531-441654W, translated using codon table 12 (707 amino acids) Verified ORF;Essential chaperone, regulates several signal transduction pathways and temperature-induced morphogenesis;
0.3398722	+			561540000	0.0026624715	0.0026624715	0.0026624715	orf19.2296	>orf19.2296 orf19.2296 CGDID:CAL0006415 COORDS:Ca21chr1_C_albicans_SC5314:2457135-2464790W, translated using codon table 12 (2551 amino acids) Uncharacterized ORF;Protein with similarity to mucins;ketoconazole-induced;fluconazole-downregulated;mRNA abu
1.442503	+			4458400000	0.0023369156	0.0023369156	0.0023369156	orf19.4099	>orf19.4099 ECM17 CGDID:CAL0004978 COORDS:Ca21chr2_C_albicans_SC5314:1260036-1255723C, translated using codon table 12 (1437 amino acids) Uncharacterized ORF;Enzyme of sulfur amino acid biosynthesis;putative role in regulation of cell wall biogenesis;up
1.592233	+	+	+	8319500000	2.10E-05	2.10E-05	2.10E-05	orf19.5949	>orf19.5949 FAS2 CGDID:CAL0003358 COORDS:Ca21chr3_C_albicans_SC5314:1036388-1030734C, translated using codon table 12 (1884 amino acids) Verified ORF;Alpha subunit of fatty-acid synthase;required for virulence in mouse systemic infection and rat orophary
1.536657	+	+		4274600000	0.000141889	0.000141889	0.000141889	orf19.7466	>orf19.7466 ACC1 CGDID:CAL0005630 COORDS:Ca21chrR_C_albicans_SC5314:155204-162019W, translated using codon table 12 (2271 amino acids) Uncharacterized ORF;Putative acetyl-coenzyme-A carboxylases;regulated by Efg1p;amphotericin B repressed;caspofungin r
1.599816	+	+	+	11300000000	1.59E-05	1.59E-05	1.59E-05	orf19.979	>orf19.979 FAS1 CGDID:CAL0003782 COORDS:Ca21chr5_C_albicans_SC5314:29661-23548C, translated using codon table 12 (2037 amino acids) Verified ORF;Beta subunit of fatty-acid synthase;multifunctional enzyme;fluconazole-induced;Hap43p-induced;amphotericin
1.747331				9274400	0.0093036057	0.0093036057	0.0093036057	orf19.4219	>orf19.4219 RIX7 CGDID:CAL0000102 COORDS:Ca21chr5_C_albicans_SC5314:476853-474370C, translated using codon table 12 (827 amino acids) Verified ORF;Protein similar to <i>S. cerevisiae</i> Rix7p which is a putative ATPase of the AAA family required for ribo
1.735758				7342400	0.0104267583	0.0104267583	0.0104267583	orf19.5049	>orf19.5049 orf19.5049 CGDID:CAL0001673 COORDS:Ca21chr1_C_albicans_SC5314:1700264-1699335C, translated using codon table 12 (309 amino acids) Uncharacterized ORF;Putative U3-containing 90S preribosome processome complex subunit;Hap43p-induced gene;induc
1.680704				4804900	0.0175876894	0.0175876894	0.0175876894	orf19.5920	>orf19.5920 orf19.5920 CGDID:CAL0003296 COORDS:Ca21chr3_C_albicans_SC5314:979047-978637C, translated using codon table 12 (136 amino acids) Uncharacterized ORF;Ortholog of <i>C. parapsilosis CDC317</i> : CPAR2_404420, <i>Candida tenuis NRRL Y-1498</i> : C
1.648554				42222000	0.0055408507	0.0055408507	0.0055408507	orf19.7603	>orf19.7603 orf19.7603 CGDID:CAL0000795 COORDS:Ca21chrR_C_albicans_SC5314:2191147-2191473W, translated using codon table 12 (108 amino acids) Uncharacterized ORF;Ortholog(s) have cytoplasm, nucleus localization
1.615132				72739000	0.0084694895	0.0084694895	0.0084694895	orf19.7049	>orf19.7049 CYB5 CGDID:CAL0002061 COORDS:Ca21chr7_C_albicans_SC5314:129228-129608W, translated using codon table 12 (126 amino acids) Verified ORF;Cytochrome b(5);not essential for viability;similar to S. cerevisiae Cyb5p;transcriptionally regulated by
1.599835				14223000	0.0357933272	0.0357933272	0.0357933272	orf19.3872	>orf19.3872 orf19.3872 CGDID:CAL0002150 COORDS:Ca21chrR_C_albicans_SC5314:1321790-1322578W, translated using codon table 12 (262 amino acids) Uncharacterized ORF;Oral infection upregulated gene;mutants have reduced capacity to damage oral epithelial cell
1.572786				4998100	0.0447165161	0.0447165161	0.0447165161	orf19.5711	>orf19.5711 orf19.5711 CGDID:CAL0001373 COORDS:Ca21chr6_C_albicans_SC5314:737504-739369W, translated using codon table 12 (621 amino acids) Uncharacterized ORF;Putative phosphatidylinositol transfer protein;possibly an essential gene, disruptants not obt
1.519429				10441000	0.0678622148	0.0678622148	0.0678622148	orf19.1546	>orf19.1546 orf19.1546 CGDID:CAL0005509 COORDS:Ca21chr2_C_albicans_SC5314:457283-458161W, translated using codon table 12 (292 amino acids) Verified ORF;Membrane-localized protein
1.481134				63069000	0.0385796973	0.0385796973	0.0385796973	orf19.4725	>orf19.4725 SWI6 CGDID:CAL0004400 COORDS:Ca21chr1_C_albicans_SC5314:1893017-1895206W, translated using codon table 12 (729 amino acids) Verified ORF;Putative component of the MBF and SBF transcription complexes involved in G1/S cell-cycle progression;per
1.459511				16475000	0.1047550828	0.1047550828	0.1047550828	orf19.6751	>orf19.6751 orf19.6751 CGDID:CAL0004884 COORDS:Ca21chr3_C_albicans_SC5314:1696344-1697225W, translated using codon table 12 (293 amino acids) Uncharacterized ORF;Ortholog(s) have tRNA methyltransferase activity, role in cytoplasmic translation, tRNA methy
1.450889				15951000	0.1111794495	0.1111794495	0.1111794495	orf19.1413	>orf19.1413 YFH1 CGDID:CAL0004482 COORDS:Ca21chr4_C_albicans_SC5314:927958-927425C, translated using codon table 12 (177 amino acids) Verified ORF;Frataxin;may be required for iron storage or delivery;role in oxidative stress resistance;transcription r
1.445166				3364200	0.1156131142	0.1156131142	0.1156131142	orf19.6862	>orf19.6862 orf19.6862 CGDID:CAL0005828 COORDS:Ca21chr4_C_albicans_SC5314:1134550-1132241C, translated using codon table 12 (769 amino acids) Verified ORF;Hap43p-induced gene;mutation confers hypersensitivity to 5-fluorocytosine (5-FC), 5-fluorouracil (5
1.442737				8106400	0.117535951	0.117535951	0.117535951	orf19.1291	>orf19.1291 ABZ1 CGDID:CAL0003102 COORDS:Ca21chr4_C_albicans_SC5314:1151753-1154221W, translated using codon table 12 (822 amino acids) Uncharacterized ORF;Ortholog(s) have 4-amino-4-deoxychorismate synthase activity, role in para-aminobenzoic acid biosyn
1.439062				3477200	0.1204935523	0.1204935523	0.1204935523	orf19.3773	>orf19.3773 CDL1 CGDID:CAL0001270 COORDS:Ca21chr4_C_albicans_SC5314:1080242-1082263W, translated using codon table 12 (673 amino acids) Uncharacterized ORF;Putative RNAse III, ortholog of S. cerevisiae RNT1;merged with orf19.3772 in Assembly 21
1.438397				9358300	0.1210346054	0.1210346054	0.1210346054	orf19.5407	>orf19.5407 SOF1 CGDID:CAL0005164 COORDS:Ca21chr3_C_albicans_SC5314:83028-81718C, translated using codon table 12 (436 amino acids) Uncharacterized ORF;Putative protein with a predicted role in 40S ribosomal subunit biogenesis;transcription is upregulate
1.427669				7549400	0.1300322907	0.1300322907	0.1300322907	orf19.2167	>orf19.2167 orf19.2167 CGDID:CAL0005395 COORDS:Ca21chr2_C_albicans_SC5314:1660135-1658682C, translated using codon table 12 (456 amino acids) Uncharacterized ORF;Ortholog(s) have role in ribosomal large subunit biogenesis, ribosomal small subunit biogenes
1.42608				11018000	0.1314077707	0.1314077707	0.1314077707	orf19.3960	>orf19.3960 HYS2 CGDID:CAL0003049 COORDS:Ca21chr5_C_albicans_SC5314:1032504-1031080C, translated using codon table 12 (474 amino acids) Uncharacterized ORF;Putative DNA polymerase III (delta) subunit with a predicted role in DNA replication and DNA repair
1.423477				8533100	0.1336856016	0.1336856016	0.1336856016	orf19.7345	>orf19.7345 orf19.7345 CGDID:CAL0004639 COORDS:Ca21chrR_C_albicans_SC5314:2027614-2026610C, translated using codon table 12 (334 amino acids) Uncharacterized ORF;Ortholog(s) have ATP binding activity and cytosol, nucleus localization
1.379863				6272200	0.1765495295	0.1765495295	0.1765495295	orf19.1531	>orf19.1531 orf19.1531 CGDID:CAL0005466 COORDS:Ca21chr2_C_albicans_SC5314:422123-419748C, translated using codon table 12 (791 amino acids) Uncharacterized ORF;Ortholog(s) have RNA binding, protein heterodimerization activity, role in mRNA cleavage, mRNA
1.370116				30188000	0.1079568442	0.1079568442	0.1079568442	orf19.962	>orf19.962 orf19.962 CGDID:CAL0003742 COORDS:Ca21chr5_C_albicans_SC5314:53780-53247C, translated using codon table 12 (177 amino acids) Uncharacterized ORF;Hap43p-induced gene
1.368289				11654000	0.1894831373	0.1894831373	0.1894831373	orf19.6652	>orf19.6652 DBP8 CGDID:CAL0004058 COORDS:Ca21chrR_C_albicans_SC5314:1201128-1202450W, translated using codon table 12 (440 amino acids) Uncharacterized ORF;Protein similar to S. cerevisiae Dbp8p, an ATP-dependent helicase involved in rRNA processing;oxid
1.36753				25318000	0.110352941	0.110352941	0.110352941	orf19.2200	>orf19.2200 orf19.2200 CGDID:CAL0006164 COORDS:Ca21chr2_C_albicans_SC5314:1591892-1593202W, translated using codon table 12 (436 amino acids) Uncharacterized ORF;Ortholog(s) have nuclear envelope localization
1.346661				15835000	0.2155000487	0.2155000487	0.2155000487	orf19.920	>orf19.920 RMT2 CGDID:CAL0003625 COORDS:Ca21chr5_C_albicans_SC5314:156807-158162W, translated using codon table 12 (451 amino acids) Verified ORF;Minor protein arginine methyltransferases (PRMT) involved in methylation of arginine residues
1.332942				3012600	0.2332828484	0.2332828484	0.2332828484	orf19.5688	>orf19.5688 orf19.5688 CGDID:CAL0000740 COORDS:Ca21chr5_C_albicans_SC5314:11819-11157C, translated using codon table 12 (220 amino acids) Uncharacterized ORF;Predicted ORF from Assembly 19;removed from Assembly 20;subsequently reinstated in Assembly 21
1.331234				17033000	0.235568475	0.235568475	0.235568475	orf19.4190	>orf19.4190 orf19.4190 CGDID:CAL0005879 COORDS:Ca21chr4_C_albicans_SC5314:90450-90923W, translated using codon table 12 (157 amino acids) Uncharacterized ORF;Ortholog(s) have ATPase activator activity, role in protein import into mitochondrial matrix and
1.330874				5193800	0.2360515961	0.2360515961	0.2360515961	orf19.7061	>orf19.7061 orf19.7061 CGDID:CAL0002107 COORDS:Ca21chr7_C_albicans_SC5314:96723-96043C, translated using codon table 12 (226 amino acids) Uncharacterized ORF;Ortholog(s) have ATPase activity and cytosol, nucleus localization
1.329751				29439000	0.1503321141	0.1503321141	0.1503321141	orf19.1533	>orf19.1533 orf19.1533 CGDID:CAL0005469 COORDS:Ca21chr2_C_albicans_SC5314:425071-426447W, translated using codon table 12 (458 amino acids) Uncharacterized ORF;Hap43p-induced gene;<I>S. cerevisiae</I> ortholog YKL077W localizes to fungal-type vacuole
1.32861				8089400	0.2391084505	0.2391084505	0.2391084505	orf19.154	>orf19.154 orf19.154 CGDID:CAL0003149 COORDS:Ca21chr2_C_albicans_SC5314:986084-984999C, translated using codon table 12 (361 amino acids) Uncharacterized ORF;Hap43p-induced gene;<I>S. cerevisiae</I> ortholog UTP30, a U3-containing 90S preribosome complex
1.324418				3174000	0.2448428324	0.2448428324	0.2448428324	orf19.3125	>orf19.3125 orf19.3125 CGDID:CAL0002265 COORDS:Ca21chr4_C_albicans_SC5314:1529815-1530591W, translated using codon table 12 (258 amino acids) Uncharacterized ORF;Protein not essential for viability
1.31906				18472000	0.1634458556	0.1634458556	0.1634458556	orf19.3978	>orf19.3978 orf19.3978 CGDID:CAL0003101 COORDS:Ca21chr5_C_albicans_SC5314:1066976-1067689W, translated using codon table 12 (237 amino acids) Uncharacterized ORF;Ortholog(s) have nucleolus localization
1.31491				4811300	0.2582056634	0.2582056634	0.2582056634	orf19.7023	>orf19.7023 orf19.7023 CGDID:CAL0001972 COORDS:Ca21chr7_C_albicans_SC5314:191255-190074C, translated using codon table 12 (393 amino acids) Uncharacterized ORF;Predicted ORF in Assemblies 19, 20 and 21;oxidative stress-induced via Cap1p
1.312636				9057500	0.2614745349	0.2614745349	0.2614745349	orf19.3309	>orf19.3309 orf19.3309 CGDID:CAL0004053 COORDS:Ca21chr1_C_albicans_SC5314:245215-246462W, translated using codon table 12 (415 amino acids) Uncharacterized ORF;Ortholog of <i>Candida dubliniensis CD36 </i> : CD36_01135, <i>Candida tropicalis MYA-3404</i>
1.29568				4617500	0.286754817	0.286754817	0.286754817	orf19.3123.2	>orf19.3123.2 orf19.3123.2 CGDID:CAF0006974 COORDS:Ca21chr4_C_albicans_SC5314:1532638-1531992C, translated using codon table 12 (147 amino acids) Uncharacterized ORF;Ortholog(s) have cytidine deaminase activity, role in cytidine catabolic process, deoxycy
1.289235				3420700	0.2967824932	0.2967824932	0.2967824932	orf19.7212	>orf19.7212 orf19.7212 CGDID:CAL0003766 COORDS:Ca21chr1_C_albicans_SC5314:3091220-3093523W, translated using codon table 12 (767 amino acids) Verified ORF;Phosphorylated protein;homozygous transposon insertion causes decreased colony wrinkling in filamen
1.282268				5077900	0.3078835782	0.3078835782	0.3078835782	orf19.2318.1	>orf19.2318.1 orf19.2318.1 CGDID:CAF0006945 COORDS:Ca21chr1_C_albicans_SC5314:2418540-2419305W, translated using codon table 12 (231 amino acids) Uncharacterized ORF;Ortholog(s) have inositol phosphoceramide synthase regulator activity, role in inositolph
1.274496				6393900	0.320587361	0.320587361	0.320587361	orf19.4143	>orf19.4143 orf19.4143 CGDID:CAL0005712 COORDS:Ca21chr5_C_albicans_SC5314:330482-330910W, translated using codon table 12 (142 amino acids) Uncharacterized ORF;Ortholog(s) have role in maturation of SSU-rRNA from tricistronic rRNA transcript (SSU-rRNA, 5.
1.273396				13054000	0.3224125789	0.3224125789	0.3224125789	orf19.3304	>orf19.3304 orf19.3304 CGDID:CAL0004045 COORDS:Ca21chr1_C_albicans_SC5314:235898-235086C, translated using codon table 12 (270 amino acids) Uncharacterized ORF;Ortholog(s) have RNA binding, manganese ion binding activity
1.269141				15268000	0.3295364188	0.3295364188	0.3295364188	orf19.3122.2	>orf19.3122.2 orf19.3122.2 CGDID:CAF0006973 COORDS:Ca21chr4_C_albicans_SC5314:1534528-1534247C, translated using codon table 12 (93 amino acids) Uncharacterized ORF;Ortholog(s) have role in exocytosis, filamentous growth, mRNA export from nucleus, proteas
1.267331				6044900	0.3325973834	0.3325973834	0.3325973834	orf19.2391	>orf19.2391 orf19.2391 CGDID:CAL0000832 COORDS:Ca21chrR_C_albicans_SC5314:744086-745159W, translated using codon table 12 (357 amino acids) Uncharacterized ORF;Putative protein of unknown function;Hap43p-repressed gene;<I>S. cerevisiae</I> ortholog YKR0
1.260901				25772000	0.2501621448	0.2501621448	0.2501621448	orf19.3947	>orf19.3947 orf19.3947 CGDID:CAL0002982 COORDS:Ca21chr5_C_albicans_SC5314:1004931-1005269W, translated using codon table 12 (112 amino acids) Uncharacterized ORF;Ortholog(s) have rDNA binding activity
1.258847				53316000	0.257281721	0.257281721	0.257281721	orf19.4375.1	>orf19.4375.1 RPS30 CGDID:CAF0007010 COORDS:Ca21chrR_C_albicans_SC5314:840810-840283C, translated using codon table 12 (63 amino acids) Uncharacterized ORF;Putative 40S ribosomal protein S30;shows colony morphology-related gene regulation by Ssn6p
1.258486				4322500	0.3478214125	0.3478214125	0.3478214125	orf19.2830	>orf19.2830 RRP9 CGDID:CAL0005106 COORDS:Ca21chrR_C_albicans_SC5314:620821-622470W, translated using codon table 12 (549 amino acids) Verified ORF;Ribosomal protein;Hap43p-induced gene;mutation confers resistance to 5-fluorocytosine (5-FC), 5-fluorourac
1.256218				11870000	0.3517934757	0.3517934757	0.3517934757	orf19.7325	>orf19.7325 SCO1 CGDID:CAL0004577 COORDS:Ca21chrR_C_albicans_SC5314:1974446-1973541C, translated using codon table 12 (301 amino acids) Verified ORF;Putative copper transporter;Hap43p-repressed gene
1.242993				6069900	0.3755340602	0.3755340602	0.3755340602	orf19.5170;orf19.6070	>orf19.5170 ENA21 CGDID:CAL0002653 COORDS:Ca21chr7_C_albicans_SC5314:629811-632726W, translated using codon table 12 (971 amino acids) Uncharacterized ORF;Predicted ORF similar to S. cerevisiae sodium transporters Ena1p and Ena5p;Gcn4p-regulated;flucyto
1.239008				7258800	0.3828764222	0.3828764222	0.3828764222	orf19.3307	>orf19.3307 orf19.3307 CGDID:CAL0004051 COORDS:Ca21chr1_C_albicans_SC5314:242513-241122C, translated using codon table 12 (463 amino acids) Uncharacterized ORF;Ortholog(s) have N,N-dimethylaniline monooxygenase activity, role in protein folding and endopl
1.234448				7969800	0.3913868626	0.3913868626	0.3913868626	orf19.6283	>orf19.6283 orf19.6283 CGDID:CAL0000591 COORDS:Ca21chrR_C_albicans_SC5314:1664160-1664948W, translated using codon table 12 (262 amino acids) Uncharacterized ORF;Ortholog(s) have mitochondrion localization
1.224594				26341000	0.3183420334	0.3183420334	0.3183420334	orf19.2687.1	>orf19.2687.1 orf19.2687.1 CGDID:CAF0006961 COORDS:Ca21chr4_C_albicans_SC5314:633514-633732W, translated using codon table 12 (72 amino acids) Uncharacterized ORF;Ortholog(s) have DNA-directed RNA polymerase activity, RNA-directed RNA polymerase activity
1.216422				2716000	0.4261330041	0.4261330041	0.4261330041	orf19.7460	>orf19.7460 orf19.7460 CGDID:CAL0005614 COORDS:Ca21chrR_C_albicans_SC5314:167072-165840C, translated using codon table 12 (410 amino acids) Uncharacterized ORF;Putative 2-O-methyltransferase with a predicted role in tRNA modification;transcription is ac
1.215582				13199000	0.4277945822	0.4277945822	0.4277945822	orf19.6886	>orf19.6886 orf19.6886 CGDID:CAL0005905 COORDS:Ca21chr2_C_albicans_SC5314:1174647-1175897W, translated using codon table 12 (416 amino acids) Uncharacterized ORF;Ortholog(s) have rRNA binding activity, role in maturation of LSU-rRNA from tricistronic rRNA
1.208211				16945000	0.4425395178	0.4425395178	0.4425395178	orf19.3175	>orf19.3175 orf19.3175 CGDID:CAL0002397 COORDS:Ca21chr5_C_albicans_SC5314:440048-438165C, translated using codon table 12 (627 amino acids) Uncharacterized ORF;Predicted ORF in Assemblies 19, 20 and 21;alkaline downregulated;repressed by nitric oxide;v
1.206488				9113000	0.4460280952	0.4460280952	0.4460280952	orf19.3152	>orf19.3152 AMO2 CGDID:CAL0002338 COORDS:Ca21chr2_C_albicans_SC5314:1371756-1373771W, translated using codon table 12 (671 amino acids) Verified ORF;Protein similar to A. niger predicted peroxisomal copper amino oxidase;mutation confers hypersensitivity
1.20531				6779400	0.4484206298	0.4484206298	0.4484206298	orf19.2201	>orf19.2201 orf19.2201 CGDID:CAL0006166 COORDS:Ca21chr2_C_albicans_SC5314:1591049-1591387W, translated using codon table 12 (112 amino acids) Uncharacterized ORF;Ortholog(s) have ribosome binding activity, role in mitochondrial respiratory chain complex I
1.20262				4915200	0.4539153345	0.4539153345	0.4539153345	orf19.3505	>orf19.3505 orf19.3505 CGDID:CAL0005774 COORDS:Ca21chr6_C_albicans_SC5314:422329-424725W, translated using codon table 12 (798 amino acids) Uncharacterized ORF;Ortholog(s) have role in TOR signaling cascade, actin filament bundle assembly, eisosome assemb
1.200648				2971500	0.457965593	0.457965593	0.457965593	orf19.250	>orf19.250 SLC1 CGDID:CAL0004001 COORDS:Ca21chr3_C_albicans_SC5314:564302-563421C, translated using codon table 12 (293 amino acids) Verified ORF;Putative fatty acyltransferase;protein repressed during the mating process
1.199882				25052000	0.3711317615	0.3711317615	0.3711317615	orf19.240	>orf19.240 orf19.240 CGDID:CAL0003975 COORDS:Ca21chr3_C_albicans_SC5314:547320-547877W, translated using codon table 12 (185 amino acids) Verified ORF;Membrane-localized protein
1.198839				10578000	0.4616990973	0.4616990973	0.4616990973	orf19.633	>orf19.633 orf19.633 CGDID:CAL0000972 COORDS:Ca21chrR_C_albicans_SC5314:1074798-1073887C, translated using codon table 12 (303 amino acids) Uncharacterized ORF;Putative methyltransferase;decreased expression in hyphae compared to yeast-form cells;expres
1.19683				3902900	0.4658668277	0.4658668277	0.4658668277	orf19.6967	>orf19.6967 USO6 CGDID:CAL0000342 COORDS:Ca21chr3_C_albicans_SC5314:1171431-1174823W, translated using codon table 12 (1130 amino acids) Uncharacterized ORF;Putative vesicular transport protein;transcription is induced upon filamentous growth
1.195777				17296000	0.4680585211	0.4680585211	0.4680585211	orf19.1276	>orf19.1276 orf19.1276 CGDID:CAL0003021 COORDS:Ca21chr4_C_albicans_SC5314:1304540-1305046W, translated using codon table 12 (168 amino acids) Uncharacterized ORF;Predicted ORF in Assemblies 19, 20 and 21;not essential for viability;similar to S. cerevis
1.190855				2058000	0.4783805912	0.4783805912	0.4783805912	orf19.596.1	>orf19.596.1 NOP10 CGDID:CAF0006902 COORDS:Ca21chrR_C_albicans_SC5314:1753003-1752824C, translated using codon table 12 (59 amino acids) Uncharacterized ORF;Small nucleolar ribonucleoprotein;flucytosine induced
1.182632				6026400	0.4959001675	0.4959001675	0.4959001675	orf19.5381	>orf19.5381 orf19.5381 CGDID:CAL0004399 COORDS:Ca21chr3_C_albicans_SC5314:137632-139983W, translated using codon table 12 (783 amino acids) Uncharacterized ORF;Ortholog(s) have mRNA binding activity
1.180684				3629700	0.5001003239	0.5001003239	0.5001003239	orf19.2527	>orf19.2527 orf19.2527 CGDID:CAL0002419 COORDS:Ca21chrR_C_albicans_SC5314:334487-333201C, translated using codon table 12 (428 amino acids) Verified ORF;Putative protein of unknown function;Hap43p-induced;required for normal biofilm growth;induced upon
1.1774				24636000	0.4236074032	0.4236074032	0.4236074032	orf19.2677	>orf19.2677 orf19.2677 CGDID:CAL0003516 COORDS:Ca21chr4_C_albicans_SC5314:657654-659519W, translated using codon table 12 (621 amino acids) Uncharacterized ORF;Putative GPI transamidase component;possibly an essential gene, disruptants not obtained by UA
1.176043				30009000	0.426906834	0.426906834	0.426906834	orf19.7050	>orf19.7050 NOP15 CGDID:CAL0002077 COORDS:Ca21chr7_C_albicans_SC5314:127379-128182W, translated using codon table 12 (267 amino acids) Uncharacterized ORF;Nucleolar ribosome biogenesis factor;hyphal-induced expression;Hap43p-induced gene
1.174774				4038500	0.5129580555	0.5129580555	0.5129580555	orf19.6318	>orf19.6318 orf19.6318 CGDID:CAL0001265 COORDS:Ca21chrR_C_albicans_SC5314:1026963-1027295W, translated using codon table 12 (110 amino acids) Uncharacterized ORF;Ortholog(s) have endoplasmic reticulum, mitochondrion localization
1.173672				12171000	0.5153728804	0.5153728804	0.5153728804	orf19.1663	>orf19.1663 MNT2 CGDID:CAL0000069 COORDS:Ca21chr3_C_albicans_SC5314:406704-405319C, translated using codon table 12 (461 amino acids) Verified ORF;Alpha-1,2-mannosyl transferase;adds third mannose during cell-wall mannoprotein biosynthesis;partially red
1.171974				7425300	0.5191071451	0.5191071451	0.5191071451	orf19.3130	>orf19.3130 orf19.3130 CGDID:CAL0002280 COORDS:Ca21chr4_C_albicans_SC5314:1513945-1514766W, translated using codon table 12 (273 amino acids) Uncharacterized ORF;Predicted ORF in Assemblies 19, 20 and 21;possibly an essential gene, disruptants not obtain
1.171629				9070800	0.5198681311	0.5198681311	0.5198681311	orf19.4447	>orf19.4447 YMC1 CGDID:CAL0001851 COORDS:Ca21chr1_C_albicans_SC5314:1545462-1546361W, translated using codon table 12 (299 amino acids) Uncharacterized ORF;Putative inner mitochondrial membrane transporter;flucytosine induced
1.167114				13782000	0.529873567	0.529873567	0.529873567	orf19.4963	>orf19.4963 orf19.4963 CGDID:CAL0006361 COORDS:Ca21chr1_C_albicans_SC5314:2915143-2916339W, translated using codon table 12 (398 amino acids) Uncharacterized ORF;Ortholog(s) have role in ER-associated protein catabolic process and cytoplasm, nucleolus loc
1.166948				21261000	0.4494101875	0.4494101875	0.4494101875	orf19.336	>orf19.336 YAH1 CGDID:CAL0004752 COORDS:Ca21chr3_C_albicans_SC5314:717413-716904C, translated using codon table 12 (169 amino acids) Uncharacterized ORF;Similar to oxidoreductases;transcriptionally regulated by iron;expression greater in high iron;Hap4
1.158771				14239000	0.5486149775	0.5486149775	0.5486149775	orf19.6548	>orf19.6548 ISU1 CGDID:CAL0003195 COORDS:Ca21chr7_C_albicans_SC5314:377787-377224C, translated using codon table 12 (187 amino acids) Uncharacterized ORF;Protein with similarity to NifU;possible role in iron-sulfur cluster biogenesis;transcriptionally r
1.156033				13838000	0.5548367208	0.5548367208	0.5548367208	orf19.2821	>orf19.2821 orf19.2821 CGDID:CAL0005078 COORDS:Ca21chrR_C_albicans_SC5314:584978-584451C, translated using codon table 12 (175 amino acids) Uncharacterized ORF;Hap43p-repressed gene;repressed by nitric oxide
1.154923				184300000	0.3351117569	0.3351117569	0.3351117569	orf19.6286.2	>orf19.6286.2 RPS27 CGDID:CAF0007075 COORDS:Ca21chrR_C_albicans_SC5314:1657927-1657249C, translated using codon table 12 (82 amino acids) Uncharacterized ORF;Putative ribosomal protein;genes encoding cytoplasmic ribosomal subunits, translation factors, a
1.152987				20694000	0.4852294163	0.4852294163	0.4852294163	orf19.4896	>orf19.4896 orf19.4896 CGDID:CAL0005526 COORDS:Ca21chr1_C_albicans_SC5314:2267063-2266341C, translated using codon table 12 (240 amino acids) Uncharacterized ORF;Ortholog(s) have role in transcription elongation from RNA polymerase I promoter, transcripti
1.148348				3964800	0.5724802771	0.5724802771	0.5724802771	orf19.4340.1	>orf19.4340.1 orf19.4340.1 CGDID:CAF0007008 COORDS:Ca21chr5_C_albicans_SC5314:691099-690642C, translated using codon table 12 (127 amino acids) Uncharacterized ORF;Ortholog(s) have role in nuclear mRNA splicing, via spliceosome and U1 snRNP, U4/U6 x U5 tr
1.146432				16354000	0.5769212295	0.5769212295	0.5769212295	orf19.1972	>orf19.1972 orf19.1972 CGDID:CAL0002669 COORDS:Ca21chr5_C_albicans_SC5314:217288-215867C, translated using codon table 12 (473 amino acids) Uncharacterized ORF;Ortholog(s) have S-adenosylmethionine-dependent methyltransferase activity, role in histone lys
1.145728				8230000	0.5785568148	0.5785568148	0.5785568148	orf19.2115	>orf19.2115 orf19.2115 CGDID:CAL0005281 COORDS:Ca21chr2_C_albicans_SC5314:24816-23512C, translated using codon table 12 (434 amino acids) Uncharacterized ORF;Putative molybdopterin-converting factor;fungal-specific (no human or murine homolog)
1.141085				24561000	0.5169451018	0.5169451018	0.5169451018	orf19.5861	>orf19.5861 KRE9 CGDID:CAL0002403 COORDS:Ca21chr3_C_albicans_SC5314:870659-871474W, translated using codon table 12 (271 amino acids) Verified ORF;Protein of beta-1,6-glucan biosynthesis;required for serum-induced hyphal growth;required for efficient ut
1.139867				9709200	0.5922550994	0.5922550994	0.5922550994	orf19.6811	>orf19.6811 orf19.6811 CGDID:CAL0005651 COORDS:Ca21chr3_C_albicans_SC5314:1580116-1580814W, translated using codon table 12 (232 amino acids) Uncharacterized ORF;Ortholog(s) have iron ion binding activity, role in biotin biosynthetic process, iron-sulfur
1.139589				6445500	0.5929077312	0.5929077312	0.5929077312	orf19.2961	>orf19.2961 orf19.2961 CGDID:CAL0006077 COORDS:Ca21chr1_C_albicans_SC5314:567502-568695W, translated using codon table 12 (397 amino acids) Verified ORF;Putative transcription factor with zinc finger DNA-binding motif
1.13087				23633000	0.5449989015	0.5449989015	0.5449989015	orf19.7367	>orf19.7367 UBP1 CGDID:CAL0004724 COORDS:Ca21chr3_C_albicans_SC5314:1317812-1315398C, translated using codon table 12 (804 amino acids) Uncharacterized ORF;Ortholog(s) have ubiquitin-specific protease activity, role in protein deubiquitination and endopla
1.130401				7223100	0.6146903811	0.6146903811	0.6146903811	orf19.2867	>orf19.2867 orf19.2867 CGDID:CAL0005176 COORDS:Ca21chr4_C_albicans_SC5314:1484418-1486436W, translated using codon table 12 (672 amino acids) Uncharacterized ORF;Ortholog(s) have phosphatidylinositol-3-phosphate binding, protein transporter activity and r
1.130244				6514800	0.6150641829	0.6150641829	0.6150641829	orf19.2367	>orf19.2367 orf19.2367 CGDID:CAL0000771 COORDS:Ca21chrR_C_albicans_SC5314:1493326-1493772W, translated using codon table 12 (148 amino acids) Uncharacterized ORF;Putative protein of unknown function;Hap43p-induced gene;transcription is negatively regula
1.128446				2807900	0.619370068	0.619370068	0.619370068	orf19.7650	>orf19.7650 LTV1 CGDID:CAL0000910 COORDS:Ca21chrR_C_albicans_SC5314:2255840-2256991W, translated using codon table 12 (383 amino acids) Uncharacterized ORF;Putative GSE complex component;decreased expression in response to prostaglandins
1.123472				3178800	0.6313438405	0.6313438405	0.6313438405	orf19.4914	>orf19.4914 orf19.4914 CGDID:CAL0006228 COORDS:Ca21chr1_C_albicans_SC5314:2797901-2798254W, translated using codon table 12 (117 amino acids) Uncharacterized ORF;Ortholog(s) have role in response to DNA damage stimulus
1.121228				16677000	0.6367803439	0.6367803439	0.6367803439	orf19.1387	>orf19.1387 orf19.1387 CGDID:CAL0003944 COORDS:Ca21chr2_C_albicans_SC5314:1979358-1978474C, translated using codon table 12 (294 amino acids) Uncharacterized ORF;Ortholog(s) have 4 iron, 4 sulfur cluster binding activity, role in iron-sulfur cluster assem
1.120899				19984000	0.573090925	0.573090925	0.573090925	orf19.5486	>orf19.5486 orf19.5486 CGDID:CAL0005344 COORDS:Ca21chr2_C_albicans_SC5314:1269397-1272009W, translated using codon table 12 (870 amino acids) Verified ORF;Putative endoribonuclease;heterozygous null mutant exhibits hypersensitivity to parnafungin and cor
1.12043				4951100	0.6387168746	0.6387168746	0.6387168746	orf19.5299	>orf19.5299 ECM1 CGDID:CAL0003683 COORDS:Ca21chr4_C_albicans_SC5314:879516-878923C, translated using codon table 12 (197 amino acids) Uncharacterized ORF;Putative pre-ribosomal factor;decreased mRNA abundance observed in cyr1 homozygous mutant hyphae;in
1.120334				10580000	0.6389500267	0.6389500267	0.6389500267	orf19.7260	>orf19.7260 orf19.7260 CGDID:CAL0003922 COORDS:Ca21chr1_C_albicans_SC5314:3171784-3171005C, translated using codon table 12 (259 amino acids) Uncharacterized ORF;Hap43p-repressed gene
1.116989				331520000	0.448695462	0.448695462	0.448695462	orf19.6785	>orf19.6785 RPS12 CGDID:CAL0004986 COORDS:Ca21chr3_C_albicans_SC5314:1637100-1636669C, translated using codon table 12 (143 amino acids) Uncharacterized ORF;Acidic ribosomal protein S12;regulated by Gcn4p, activated by Tbf1p;repressed under amino acid s
1.116481				3809100	0.6483410133	0.6483410133	0.6483410133	orf19.4253	>orf19.4253 orf19.4253 CGDID:CAL0000256 COORDS:Ca21chr5_C_albicans_SC5314:538910-541255W, translated using codon table 12 (781 amino acids) Uncharacterized ORF;Ortholog(s) have role in negative regulation of gluconeogenesis, proteasomal ubiquitin-dependen
1.116017				32068000	0.587092486	0.587092486	0.587092486	orf19.3293	>orf19.3293 orf19.3293 CGDID:CAL0003440 COORDS:Ca21chr1_C_albicans_SC5314:207862-206924C, translated using codon table 12 (312 amino acids) Verified ORF;Putative enoyl reductase involved in very long chain fatty acid elongation;possibly an essential gene
1.115934				23130000	0.5873335145	0.5873335145	0.5873335145	orf19.7084	>orf19.7084 DFI1 CGDID:CAL0002174 COORDS:Ca21chr7_C_albicans_SC5314:59071-60084W, translated using codon table 12 (337 amino acids) Verified ORF;Cell-surface associated glycoprotein;promotes activation of Cek1p in a matrix-dependent manner;N-glycosylate
1.114124				6045400	0.6541135981	0.6541135981	0.6541135981	orf19.3623	>orf19.3623 SMC2 CGDID:CAL0000340 COORDS:Ca21chr2_C_albicans_SC5314:1732194-1735709W, translated using codon table 12 (1171 amino acids) Uncharacterized ORF;Protein similar to S. cerevisiae Smc2p, which is a component of the condensin complex involved in
1.112297				26338000	0.5978659288	0.5978659288	0.5978659288	orf19.4727	>orf19.4727 orf19.4727 CGDID:CAL0004404 COORDS:Ca21chr1_C_albicans_SC5314:1896273-1896740W, translated using codon table 12 (155 amino acids) Uncharacterized ORF;Ortholog(s) have succinate dehydrogenase (ubiquinone) activity
1.110303				5249200	0.66351463	0.66351463	0.66351463	orf19.262	>orf19.262 SMC3 CGDID:CAL0004031 COORDS:Ca21chr3_C_albicans_SC5314:583230-586943W, translated using codon table 12 (1237 amino acids) Uncharacterized ORF;Protein similar to S. cerevisiae Smc3p, which is an ATPase involved in sister chromatid cohesion;lik
1.108379				18981000	0.6093089284	0.6093089284	0.6093089284	orf19.4851	>orf19.4851 TFA1 CGDID:CAL0005399 COORDS:Ca21chr1_C_albicans_SC5314:2159971-2158787C, translated using codon table 12 (394 amino acids) Uncharacterized ORF;Protein with polyglutamate motifs and abundant Ser/Thr residues;described as a subunit of TFIIE, w
1.104961				13400000	0.6767485677	0.6767485677	0.6767485677	orf19.2040	>orf19.2040 orf19.2040 CGDID:CAL0004403 COORDS:Ca21chr2_C_albicans_SC5314:142787-144556W, translated using codon table 12 (589 amino acids) Uncharacterized ORF;Ortholog(s) have oxidoreductase activity, acting on NADH or NADPH activity, role in iron-sulfur
1.103657				13312000	0.6799924998	0.6799924998	0.6799924998	orf19.2639	>orf19.2639 orf19.2639 CGDID:CAL0003443 COORDS:Ca21chr5_C_albicans_SC5314:768671-768150C, translated using codon table 12 (173 amino acids) Uncharacterized ORF;Ortholog(s) have structural constituent of ribosome activity and mitochondrial large ribosomal
1.098416				7969300	0.6930964304	0.6930964304	0.6930964304	orf19.58	>orf19.58 RRP6 CGDID:CAL0000608 COORDS:Ca21chr1_C_albicans_SC5314:1057731-1055371C, translated using codon table 12 (786 amino acids) Verified ORF;Putative nuclear exosome exonuclease component;Hap43p-induced gene;mutation confers hypersensitivity to 5-
1.092029				1906800	0.7091911716	0.7091911716	0.7091911716	orf19.7571	>orf19.7571 UBC4 CGDID:CAL0000163 COORDS:Ca21chrR_C_albicans_SC5314:2133698-2134585W, translated using codon table 12 (147 amino acids) Uncharacterized ORF;Ortholog(s) have ubiquitin binding activity
1.090816				42856000	0.6617549313	0.6617549313	0.6617549313	orf19.556	>orf19.556 orf19.556 CGDID:CAL0000240 COORDS:Ca21chrR_C_albicans_SC5314:1124646-1124227C, translated using codon table 12 (139 amino acids) Uncharacterized ORF;Predicted ORF in Assemblies 19, 20 and 21;regulated by Ssn6p
1.089893				7819800	0.714604846	0.714604846	0.714604846	orf19.485	>orf19.485 orf19.485 CGDID:CAL0005835 COORDS:Ca21chrR_C_albicans_SC5314:906468-905772C, translated using codon table 12 (201 amino acids) Uncharacterized ORF;Ortholog(s) have structural constituent of cytoskeleton activity
1.088172				16214000	0.7189742914	0.7189742914	0.7189742914	orf19.6147	>orf19.6147 orf19.6147 CGDID:CAL0006032 COORDS:Ca21chrR_C_albicans_SC5314:1576279-1576782W, translated using codon table 12 (167 amino acids) Uncharacterized ORF;Ortholog(s) have histone binding activity, role in chromatin remodeling and chromatin assembl
1.086999				24590000	0.6733891101	0.6733891101	0.6733891101	orf19.5107	>orf19.5107 NOT5 CGDID:CAL0002492 COORDS:Ca21chr1_C_albicans_SC5314:1820259-1822247W, translated using codon table 12 (662 amino acids) Verified ORF;Protein with similarity to S. cerevisiae Not5p, a member of the transcription regulatory CCR4-NOT complex;
1.085513				32862000	0.6779389164	0.6779389164	0.6779389164	orf19.332.1	>orf19.332.1 orf19.332.1 CGDID:CAL0120690 COORDS:Ca21chr3_C_albicans_SC5314:702577-702293C, translated using codon table 12 (94 amino acids) Uncharacterized ORF;Ortholog of <i>C. parapsilosis CDC317</i> : CPAR2_102640, <i>Candida tenuis NRRL Y-1498</i> :
1.083519				14885000	0.7308373946	0.7308373946	0.7308373946	orf19.244	>orf19.244 DCG1 CGDID:CAL0003981 COORDS:Ca21chr3_C_albicans_SC5314:554474-553776C, translated using codon table 12 (232 amino acids) Uncharacterized ORF;Protein similar to S. cerevisiae Dcg1p;transcription is regulated by Nrg1p and Mig1p
1.081662				17067000	0.7355899729	0.7355899729	0.7355899729	orf19.145	>orf19.145 RPB4 CGDID:CAL0003117 COORDS:Ca21chr2_C_albicans_SC5314:976175-975366C, translated using codon table 12 (269 amino acids) Verified ORF;Protein similar to S. cerevisiae Rpb4p, which is a component of RNA polymerase II;transposon mutation affect
1.080733				24329000	0.6926567331	0.6926567331	0.6926567331	orf19.5973	>orf19.5973 PHB2 CGDID:CAL0003424 COORDS:Ca21chr3_C_albicans_SC5314:1081109-1082020W, translated using codon table 12 (303 amino acids) Verified ORF;Prohibitin 2;plasma membrane localized
1.077834				24745000	0.7016374727	0.7016374727	0.7016374727	orf19.3900	>orf19.3900 orf19.3900 CGDID:CAL0002811 COORDS:Ca21chr5_C_albicans_SC5314:928268-929875W, translated using codon table 12 (535 amino acids) Uncharacterized ORF;Ortholog(s) have role in mitochondrial fusion and integral to mitochondrial outer membrane loca
1.076873				111220000	0.7138020563	0.7138020563	0.7138020563	orf19.6415.1	>orf19.6415.1 orf19.6415.1 CGDID:CAF0007079 COORDS:Ca21chrR_C_albicans_SC5314:1831363-1831193C, translated using codon table 12 (56 amino acids) Uncharacterized ORF;Ortholog(s) have structural constituent of ribosome activity and cytosolic small ribosomal
1.075112				68867000	0.7193394798	0.7193394798	0.7193394798	orf19.182	>orf19.182 orf19.182 CGDID:CAL0003239 COORDS:Ca21chr2_C_albicans_SC5314:1008679-1010094W, translated using codon table 12 (471 amino acids) Uncharacterized ORF;Ortholog(s) have rRNA (guanine-N1-)-methyltransferase activity, role in rRNA modification and e
1.067945				3822000	0.7710007635	0.7710007635	0.7710007635	orf19.3796	>orf19.3796 DCR1 CGDID:CAL0001312 COORDS:Ca21chr4_C_albicans_SC5314:1037525-1039360W, translated using codon table 12 (611 amino acids) Verified ORF;Putative Dicer RNAse involved in RNA interference, similar to S. cerevisiae Rnt1p but orthologous to S. ca
1.066354				410010000	0.629633503	0.629633503	0.629633503	orf19.1470	>orf19.1470 RPS26A CGDID:CAL0004688 COORDS:Ca21chr2_C_albicans_SC5314:288228-287869C, translated using codon table 12 (119 amino acids) Uncharacterized ORF;Predicted ribosomal protein;regulated by Nrg1p, Tup1p;genes encoding cytoplasmic ribosomal subuni
1.065903				67899000	0.7485345346	0.7485345346	0.7485345346	orf19.1782	>orf19.1782 orf19.1782 CGDID:CAL0000962 COORDS:Ca21chr2_C_albicans_SC5314:2050319-2049600C, translated using codon table 12 (239 amino acids) Verified ORF;Membrane-localized protein
1.0656				3979700	0.7771055474	0.7771055474	0.7771055474	orf19.5181	>orf19.5181 NIK1 CGDID:CAL0002691 COORDS:Ca21chr7_C_albicans_SC5314:601548-604793W, translated using codon table 12 (1081 amino acids) Verified ORF;Histidine kinase involved in a two-component signaling pathway that regulates cell wall biosynthesis;requi
1.062757				10479000	0.7845239724	0.7845239724	0.7845239724	orf19.2980	>orf19.2980 orf19.2980 CGDID:CAL0006126 COORDS:Ca21chr1_C_albicans_SC5314:610046-607869C, translated using codon table 12 (725 amino acids) Uncharacterized ORF;Ortholog(s) have ATP-dependent RNA helicase activity and role in generation of catalytic splice
1.062549				11961000	0.7850660124	0.7850660124	0.7850660124	orf19.5411	>orf19.5411 orf19.5411 CGDID:CAL0005180 COORDS:Ca21chr3_C_albicans_SC5314:74279-74863W, translated using codon table 12 (194 amino acids) Uncharacterized ORF;Ortholog(s) have NEDD8 ligase activity, role in protein neddylation, regulation of mitotic cell c
1.060489				4617400	0.7904562086	0.7904562086	0.7904562086	orf19.1883	>orf19.1883 YCS4 CGDID:CAL0001793 COORDS:Ca21chr2_C_albicans_SC5314:1524754-1528272W, translated using codon table 12 (1172 amino acids) Uncharacterized ORF;Putative condensin complex subunit;cell-cycle regulated periodic mRNA expression
1.058846				3920100	0.794759353	0.794759353	0.794759353	orf19.5547	>orf19.5547 orf19.5547 CGDID:CAL0006170 COORDS:Ca21chr6_C_albicans_SC5314:566751-567074W, translated using codon table 12 (107 amino acids) Uncharacterized ORF;Hap43p-repressed gene
1.057087				4768000	0.7993768014	0.7993768014	0.7993768014	orf19.1648	>orf19.1648 RAD50 CGDID:CAL0000021 COORDS:Ca21chr3_C_albicans_SC5314:437605-441603W, translated using codon table 12 (1332 amino acids) Verified ORF;Putative DNA double-strand break repair factor;involved in response to oxidative stress and drug resistan
1.053587				5764500	0.808582064	0.808582064	0.808582064	orf19.5071	>orf19.5071 NRP1 CGDID:CAL0001753 COORDS:Ca21chr1_C_albicans_SC5314:1747314-1749605W, translated using codon table 12 (763 amino acids) Uncharacterized ORF;Ortholog(s) have cytoplasmic stress granule, nucleolus localization
1.046295				27141000	0.801815882	0.801815882	0.801815882	orf19.676	>orf19.676 orf19.676 CGDID:CAL0001099 COORDS:Ca21chr1_C_albicans_SC5314:2472723-2473619W, translated using codon table 12 (298 amino acids) Uncharacterized ORF;Ortholog(s) have ATPase activator activity, microtubule plus-end binding, protein homodimerizat
1.045122				4471200	0.8309537631	0.8309537631	0.8309537631	orf19.4945	>orf19.4945 MSH6 CGDID:CAL0006305 COORDS:Ca21chr1_C_albicans_SC5314:2879371-2875727C, translated using codon table 12 (1214 amino acids) Uncharacterized ORF;Protein similar to S. cerevisiae Msh6p, which is involved in mismatch repair;repressed under Cdc5
1.044795				32706000	0.8066772293	0.8066772293	0.8066772293	orf19.2533.1	>orf19.2533.1 orf19.2533.1 CGDID:CAF0006956 COORDS:Ca21chrR_C_albicans_SC5314:344860-344483C, translated using codon table 12 (95 amino acids) Uncharacterized ORF;Protein with a predicted role in protein translocation from the endoplasmic reticulum
1.042851				13580000	0.8369810045	0.8369810045	0.8369810045	orf19.4580	>orf19.4580 orf19.4580 CGDID:CAL0002901 COORDS:Ca21chr4_C_albicans_SC5314:419541-420074W, translated using codon table 12 (177 amino acids) Uncharacterized ORF;Hap43p-repressed gene
1.042737				5999700	0.8372830326	0.8372830326	0.8372830326	orf19.1805	>orf19.1805 PEX14 CGDID:CAL0001580 COORDS:Ca21chrR_C_albicans_SC5314:1066201-1067559W, translated using codon table 12 (452 amino acids) Uncharacterized ORF;Ortholog(s) have protein binding, bridging activity, role in protein import into peroxisome matrix
1.040782				24560000	0.8197211553	0.8197211553	0.8197211553	orf19.2439	>orf19.2439 orf19.2439 CGDID:CAL0001529 COORDS:Ca21chr1_C_albicans_SC5314:1272642-1272208C, translated using codon table 12 (144 amino acids) Uncharacterized ORF;Predicted ORF in Assemblies 19, 20 and 21;shows colony morphology-related gene regulation by
1.035159				9811700	0.857459688	0.857459688	0.857459688	orf19.3400	>orf19.3400 COQ3 CGDID:CAL0004858 COORDS:Ca21chr6_C_albicans_SC5314:383593-382610C, translated using codon table 12 (327 amino acids) Uncharacterized ORF;Protein with a predicted role in coenzyme Q biosynthesis;transcriptionally induced by interaction wi
1.032727				7471100	0.8639555799	0.8639555799	0.8639555799	orf19.1246	>orf19.1246 orf19.1246 CGDID:CAL0002917 COORDS:Ca21chr4_C_albicans_SC5314:1237024-1233893C, translated using codon table 12 (1043 amino acids) Uncharacterized ORF;Predicted ORF in Assemblies 19, 20 and 21;greater mRNA abundance observed in a cyr1 homozyg
1.029114				16672000	0.8736221984	0.8736221984	0.8736221984	orf19.1966	>orf19.1966 BUD23 CGDID:CAL0002637 COORDS:Ca21chr5_C_albicans_SC5314:225614-224799C, translated using codon table 12 (271 amino acids) Uncharacterized ORF;Putative methyltransferase;Hap43p-induced gene;decreased expression in response to prostaglandins
1.027331				6904800	0.8784003648	0.8784003648	0.8784003648	orf19.4078	>orf19.4078 orf19.4078 CGDID:CAL0004911 COORDS:Ca21chr2_C_albicans_SC5314:1882509-1883522W, translated using codon table 12 (337 amino acids) Uncharacterized ORF;Ortholog(s) have role in U1 snRNA 3-end processing, U4 snRNA 3-end processing and U5 snRNA
1.025099				10722000	0.884388086	0.884388086	0.884388086	orf19.4186	>orf19.4186 PCT1 CGDID:CAL0005857 COORDS:Ca21chr4_C_albicans_SC5314:100504-99131C, translated using codon table 12 (457 amino acids) Uncharacterized ORF;Putative choline-phosphate cytidylyl transferase, antigenic during human oral infection
1.024282				3773000	0.8865830708	0.8865830708	0.8865830708	orf19.1012	>orf19.1012 orf19.1012 CGDID:CAL0001042 COORDS:Ca21chrR_C_albicans_SC5314:1142648-1143109W, translated using codon table 12 (153 amino acids) Uncharacterized ORF;Ortholog(s) have clathrin binding activity, role in Golgi to vacuole transport, endosomal tra
1.021795				3970500	0.8932645098	0.8932645098	0.8932645098	orf19.6668	>orf19.6668 orf19.6668 CGDID:CAL0004096 COORDS:Ca21chr5_C_albicans_SC5314:798397-798906W, translated using codon table 12 (169 amino acids) Uncharacterized ORF;Ortholog(s) have ubiquitin-protein ligase activator activity and role in ER-associated protein
1.021701				21711000	0.8823623213	0.8823623213	0.8823623213	orf19.2216	>orf19.2216 PDS5 CGDID:CAL0006191 COORDS:Ca21chr2_C_albicans_SC5314:1562086-1565997W, translated using codon table 12 (1303 amino acids) Uncharacterized ORF;Putative protein with a predicted role in establishment and maintenance of sister chromatid conden
1.021141				79957000	0.8948812698	0.8948812698	0.8948812698	orf19.4830	>orf19.4830 orf19.4830 CGDID:CAL0005351 COORDS:Ca21chr1_C_albicans_SC5314:2129071-2128739C, translated using codon table 12 (110 amino acids) Uncharacterized ORF;Ortholog of <i>C. parapsilosis CDC317</i> : CPAR2_803660, <i>Debaryomyces hansenii CBS767</i>
1.021075				37472000	0.8844308918	0.8844308918	0.8844308918	orf19.7489.3	>orf19.7489.3 orf19.7489.3 CGDID:CAF0007125 COORDS:Ca21chrR_C_albicans_SC5314:107864-107595C, translated using codon table 12 (89 amino acids) Uncharacterized ORF;Ortholog(s) have role in negative regulation of transcription from RNA polymerase II promote
1.021054				13060000	0.8952555034	0.8952555034	0.8952555034	orf19.5495	>orf19.5495 orf19.5495 CGDID:CAL0005365 COORDS:Ca21chr2_C_albicans_SC5314:1285343-1288609W, translated using codon table 12 (1088 amino acids) Uncharacterized ORF;Putative RNA-binding protein;not essential for viability;transcription is induced in respo
1.020762				40931000	0.8854654734	0.8854654734	0.8854654734	orf19.3757	>orf19.3757 ATP20 CGDID:CAL0001219 COORDS:Ca21chr1_C_albicans_SC5314:2746930-2747274W, translated using codon table 12 (114 amino acids) Verified ORF;Putative mitochondrial ATP synthase;shows colony morphology-related gene regulation by Ssn6p;flucytosin
1.014829				9408400	0.9120169742	0.9120169742	0.9120169742	orf19.3673	>orf19.3673 orf19.3673 CGDID:CAL0000449 COORDS:Ca21chr1_C_albicans_SC5314:454418-454924W, translated using codon table 12 (168 amino acids) Uncharacterized ORF;Ortholog(s) have Rab guanyl-nucleotide exchange factor activity, role in ER to Golgi vesicle-me
1.014738				13418000	0.912262194	0.912262194	0.912262194	orf19.3197	>orf19.3197 PAP1 CGDID:CAL0002451 COORDS:Ca21chr5_C_albicans_SC5314:400510-402177W, translated using codon table 12 (555 amino acids) Verified ORF;Poly(A) polymerase, likely involved in mRNA polyadenylation;PAP is inhibited by parnafungin antifungals;no
1.012938				30342000	0.9114043871	0.9114043871	0.9114043871	orf19.6236	>orf19.6236 orf19.6236 CGDID:CAL0000479 COORDS:Ca21chr1_C_albicans_SC5314:1442123-1441494C, translated using codon table 12 (209 amino acids) Uncharacterized ORF;Ortholog(s) have rRNA binding activity, role in ribosomal small subunit biogenesis and 90S pr
1.011817				11749000	0.9201415039	0.9201415039	0.9201415039	orf19.5430	>orf19.5430 BUD21 CGDID:CAL0005228 COORDS:Ca21chr3_C_albicans_SC5314:53342-52683C, translated using codon table 12 (219 amino acids) Verified ORF;Small-subunit processome component;decreased expression in response to prostaglandins
1.008301				17749000	0.9296351185	0.9296351185	0.9296351185	orf19.3715	>orf19.3715 ASF1 CGDID:CAL0001104 COORDS:Ca21chrR_C_albicans_SC5314:1709657-1708914C, translated using codon table 12 (247 amino acids) Uncharacterized ORF;Protein similar to S. cerevisiae Asf1p, a chromatin assembly complex component;likely to be essent
1.006805				14282000	0.933678601	0.933678601	0.933678601	orf19.6018	>orf19.6018 LRO1 CGDID:CAL0005049 COORDS:Ca21chr1_C_albicans_SC5314:170165-172261W, translated using codon table 12 (698 amino acids) Uncharacterized ORF;Ortholog(s) have phospholipid:diacylglycerol acyltransferase activity, role in lipid storage, triglyc
1.005891				20726000	0.9348442845	0.9348442845	0.9348442845	orf19.7409.1	>orf19.7409.1 orf19.7409.1 CGDID:CAF0007122 COORDS:Ca21chr3_C_albicans_SC5314:1424951-1424739C, translated using codon table 12 (70 amino acids) Uncharacterized ORF;Ortholog(s) have structural constituent of ribosome activity and mitochondrial large ribos
1.005537				13818000	0.9371064833	0.9371064833	0.9371064833	orf19.490	>orf19.490 orf19.490 CGDID:CAL0005861 COORDS:Ca21chrR_C_albicans_SC5314:914690-915217W, translated using codon table 12 (175 amino acids) Uncharacterized ORF;Ortholog(s) have NatA complex, cytosol, cytosolic ribosome, nucleus localization
1.003597				41953000	0.9424892964	0.9424892964	0.9424892964	orf19.3366	>orf19.3366 CSH3 CGDID:CAL0004176 COORDS:Ca21chr4_C_albicans_SC5314:710542-711252W, translated using codon table 12 (236 amino acids) Verified ORF;Functional homolog of S. cerevisiae Shr3p, which is a chaperone specific for amino acid permeases;localized
1.000938				14643000	0.9495494505	0.9495494505	0.9495494505	orf19.4563	>orf19.4563 orf19.4563 CGDID:CAL0002825 COORDS:Ca21chr4_C_albicans_SC5314:447495-446380C, translated using codon table 12 (371 amino acids) Uncharacterized ORF;Putative protein of unknown function;Hap43p-induced gene;decreased expression in response to
0.9996872				27547000	0.9555308247	0.9555308247	0.9555308247	orf19.5006.1	>orf19.5006.1 orf19.5006.1 CGDID:CAF0007029 COORDS:Ca21chr1_C_albicans_SC5314:3010010-3009603C, translated using codon table 12 (111 amino acids) Uncharacterized ORF;Ortholog(s) have SNAP receptor activity and role in Golgi to plasma membrane transport, c
0.9953928				10532000	0.9645697467	0.9645697467	0.9645697467	orf19.6094	>orf19.6094 VPS53 CGDID:CAL0005237 COORDS:Ca21chr1_C_albicans_SC5314:21714-19615C, translated using codon table 12 (699 amino acids) Uncharacterized ORF;Ortholog(s) have role in Golgi to vacuole transport, retrograde transport, endosome to Golgi and GARP
0.9949244				7175500	0.9658391477	0.9658391477	0.9658391477	orf19.702	>orf19.702 orf19.702 CGDID:CAL0001700 COORDS:Ca21chrR_C_albicans_SC5314:1439673-1436356C, translated using codon table 12 (1105 amino acids) Uncharacterized ORF;Ortholog(s) have DNA helicase activity, role in regulation of translational termination and po
0.9942423				15852000	0.9676877587	0.9676877587	0.9676877587	orf19.481	>orf19.481 GCD1 CGDID:CAL0005825 COORDS:Ca21chrR_C_albicans_SC5314:902746-901304C, translated using codon table 12 (480 amino acids) Uncharacterized ORF;Putative translation initiation factor;transcription is regulated by Mig1p;genes encoding ribosomal
0.9940176				26613000	0.9744612766	0.9744612766	0.9744612766	orf19.7662	>orf19.7662 orf19.7662 CGDID:CAL0000943 COORDS:Ca21chrR_C_albicans_SC5314:2272137-2271130C, translated using codon table 12 (335 amino acids) Uncharacterized ORF;Ortholog(s) have RNA polymerase II core binding activity, role in mRNA 3-end processing, neg
0.9891691				6642000	0.9814413009	0.9814413009	0.9814413009	orf19.6880	>orf19.6880 orf19.6880 CGDID:CAL0005896 COORDS:Ca21chr2_C_albicans_SC5314:1161404-1164073W, translated using codon table 12 (889 amino acids) Uncharacterized ORF;Ortholog(s) have role in CVT pathway, macroautophagy, peroxisome degradation, retrograde tran
0.9836963				10319000	0.996284382	0.996284382	0.996284382	orf19.2499	>orf19.2499 orf19.2499 CGDID:CAL0001664 COORDS:Ca21chr3_C_albicans_SC5314:194198-193074C, translated using codon table 12 (374 amino acids) Uncharacterized ORF;Putative peptidyl-prolyl cis-trans isomerase
0.9833822				2435700	0.9971364058	0.9971364058	0.9971364058	orf19.1043	>orf19.1043 orf19.1043 CGDID:CAL0001153 COORDS:Ca21chr1_C_albicans_SC5314:862110-863027W, translated using codon table 12 (305 amino acids) Uncharacterized ORF;Ortholog(s) have lysophosphatidic acid acyltransferase activity, role in cellular triglyceride
0.9823265				10173000	1	1	1	orf19.2631	>orf19.2631 orf19.2631 CGDID:CAL0003427 COORDS:Ca21chr4_C_albicans_SC5314:1143215-1144204W, translated using codon table 12 (329 amino acids) Uncharacterized ORF;Hap43p-induced gene
0.9797148				21040000	0.9734187121	0.9734187121	0.9734187121	orf19.3704.1	>orf19.3704.1 orf19.3704.1 CGDID:CAF0006993 COORDS:Ca21chrR_C_albicans_SC5314:1682156-1682431W, translated using codon table 12 (91 amino acids) Uncharacterized ORF;Ortholog(s) have structural constituent of ribosome activity and mitochondrial small ribos
0.9782991				4043300	0.9873513021	0.9873513021	0.9873513021	orf19.801	>orf19.801 TBF1 CGDID:CAL0002606 COORDS:Ca21chr2_C_albicans_SC5314:880878-883538W, translated using codon table 12 (886 amino acids) Verified ORF;Essential transcriptional activator that regulates ribosomal protein genes and the rDNA locus;acts with Cbf1
0.9773011				13952000	0.9842170142	0.9842170142	0.9842170142	orf19.551	>orf19.551 orf19.551 CGDID:CAL0000230 COORDS:Ca21chrR_C_albicans_SC5314:1006507-1008165W, translated using codon table 12 (552 amino acids) Uncharacterized ORF;Ortholog of <i>C. parapsilosis CDC317</i> : CPAR2_204170, <i>Candida tenuis NRRL Y-1498</i> : C
0.9760313				20104000	0.9587289298	0.9587289298	0.9587289298	orf19.3843	>orf19.3843 orf19.3843 CGDID:CAL0002063 COORDS:Ca21chr4_C_albicans_SC5314:950420-951226W, translated using codon table 12 (268 amino acids) Uncharacterized ORF;Ortholog(s) have role in filamentous growth, posttranslational protein targeting to membrane, t
0.972696				4710800	0.9697595867	0.9697595867	0.9697595867	orf19.2786	>orf19.2786 orf19.2786 CGDID:CAL0004290 COORDS:Ca21chr1_C_albicans_SC5314:1645192-1642067C, translated using codon table 12 (1041 amino acids) Uncharacterized ORF;Has domain(s) with predicted protein transporter activity, role in intracellular protein tra
0.9704281				8378900	0.9626429489	0.9626429489	0.9626429489	orf19.2952	>orf19.2952 EXG2 CGDID:CAL0006050 COORDS:Ca21chr1_C_albicans_SC5314:552433-550994C, translated using codon table 12 (479 amino acids) Verified ORF;GPI-anchored cell wall protein, similar to S. cerevisiae exo-1,3-beta-glucosidase Exg2p;predicted Kex2p sub
0.9689931				10624000	0.9581414917	0.9581414917	0.9581414917	orf19.4882	>orf19.4882 orf19.4882 CGDID:CAL0005496 COORDS:Ca21chr1_C_albicans_SC5314:2217342-2216488C, translated using codon table 12 (284 amino acids) Uncharacterized ORF;Ortholog(s) have RNA polymerase II core binding, TFIIH-class transcription factor binding, si
0.9681333				8570200	0.9554449871	0.9554449871	0.9554449871	orf19.504	>orf19.504 orf19.504 CGDID:CAL0000047 COORDS:Ca21chrR_C_albicans_SC5314:936927-934597C, translated using codon table 12 (776 amino acids) Uncharacterized ORF;Ortholog(s) have ATP-dependent 3-5 DNA helicase activity, role in nucleosome mobilization and I
0.9672727				12526000	0.952746376	0.952746376	0.952746376	orf19.6901	>orf19.6901 orf19.6901 CGDID:CAL0000115 COORDS:Ca21chr7_C_albicans_SC5314:249862-250770W, translated using codon table 12 (302 amino acids) Uncharacterized ORF;Ortholog(s) have enzyme activator activity, m7G(5)pppN diphosphatase activity
0.96652				5677600	0.950386679	0.950386679	0.950386679	orf19.1198	>orf19.1198 orf19.1198 CGDID:CAL0002163 COORDS:Ca21chr6_C_albicans_SC5314:64239-63694C, translated using codon table 12 (181 amino acids) Uncharacterized ORF;Predicted ORF in Assemblies 19, 20 and 21;possibly an essential gene, disruptants not obtained b
0.9635581				8405100	0.9411055377	0.9411055377	0.9411055377	orf19.6933	>orf19.6933 orf19.6933 CGDID:CAL0000234 COORDS:Ca21chr3_C_albicans_SC5314:803536-804612W, translated using codon table 12 (358 amino acids) Uncharacterized ORF;Ortholog(s) have peptidyl-prolyl cis-trans isomerase activity, protein phosphatase type 2A regu
0.962661				6042300	0.9382957446	0.9382957446	0.9382957446	orf19.1624	>orf19.1624 orf19.1624 CGDID:CAL0006371 COORDS:Ca21chr3_C_albicans_SC5314:477388-474903C, translated using codon table 12 (801 amino acids) Uncharacterized ORF;Ortholog(s) have peptide alpha-N-acetyltransferase activity, role in N-terminal protein amino a
0.9622974				9953500	0.9371574462	0.9371574462	0.9371574462	orf19.1478	>orf19.1478 STT3 CGDID:CAL0004694 COORDS:Ca21chr2_C_albicans_SC5314:301509-299254C, translated using codon table 12 (751 amino acids) Verified ORF;Putative oligosaccharyltransferase complex component
0.9614467				8813600	0.9344940841	0.9344940841	0.9344940841	orf19.6579	>orf19.6579 orf19.6579 CGDID:CAL0003291 COORDS:Ca21chr7_C_albicans_SC5314:313807-315117W, translated using codon table 12 (436 amino acids) Uncharacterized ORF;Ortholog of <i>C. parapsilosis CDC317</i> : CPAR2_301350, <i>Candida tenuis NRRL Y-1498</i> : C
0.9531859				17808000	0.9086748292	0.9086748292	0.9086748292	orf19.1873	>orf19.1873 orf19.1873 CGDID:CAL0001765 COORDS:Ca21chr2_C_albicans_SC5314:1537876-1538208W, translated using codon table 12 (110 amino acids) Uncharacterized ORF;Hap43p-repressed gene;repressed by nitric oxide
0.9508246				5816600	0.9013112742	0.9013112742	0.9013112742	orf19.4628	>orf19.4628 orf19.4628 CGDID:CAL0003648 COORDS:Ca21chr4_C_albicans_SC5314:329218-327722C, translated using codon table 12 (498 amino acids) Verified ORF;Putative cleavage and polyadenylation factor;heterozygous null mutant exhibits hypersensitivity to pa
0.9501075				15063000	0.8990766271	0.8990766271	0.8990766271	orf19.4835	>orf19.4835 orf19.4835 CGDID:CAL0005357 COORDS:Ca21chr1_C_albicans_SC5314:2136601-2135018C, translated using codon table 12 (527 amino acids) Uncharacterized ORF;Ortholog(s) have role in endonucleolytic cleavage in 5-ETS of tricistronic rRNA transcript (
0.9490843				11707000	0.8958894046	0.8958894046	0.8958894046	orf19.1970	>orf19.1970 orf19.1970 CGDID:CAL0002666 COORDS:Ca21chr5_C_albicans_SC5314:221192-220488C, translated using codon table 12 (234 amino acids) Verified ORF;Putative vacuole biogenesis protein
0.9470184				6709500	0.889459791	0.889459791	0.889459791	orf19.1761	>orf19.1761 orf19.1761 CGDID:CAL0000897 COORDS:Ca21chr2_C_albicans_SC5314:2095818-2096333W, translated using codon table 12 (171 amino acids) Uncharacterized ORF;Ortholog(s) have dolichyl-diphosphooligosaccharide-protein glycotransferase activity, role in
0.9465303				9113200	0.8879415042	0.8879415042	0.8879415042	orf19.4146	>orf19.4146 SMD3 CGDID:CAL0005718 COORDS:Ca21chr5_C_albicans_SC5314:338300-338620W, translated using codon table 12 (106 amino acids) Uncharacterized ORF;Putative core snRNP protein;induced upon adherence to polystyrene
0.9465103				6327300	0.8878792242	0.8878792242	0.8878792242	orf19.1219	>orf19.1219 orf19.1219 CGDID:CAL0002798 COORDS:Ca21chr6_C_albicans_SC5314:879846-881048W, translated using codon table 12 (400 amino acids) Uncharacterized ORF;Ortholog of <i>Spathaspora passalidarum NRRL Y-27907</i> : SPAPADRAFT_149713 and <i>Candida alb
0.9458754				22778000	0.8394360206	0.8394360206	0.8394360206	orf19.5342.1	>orf19.5342.1 MTR2 CGDID:CAL0006614 COORDS:Ca21chr2_C_albicans_SC5314:2193142-2192540C, translated using codon table 12 (181 amino acids) Uncharacterized ORF;Nuclear export protein;member of NTF2 family;monomeric in solution;interacts with Mex67p via t
0.9447116				13143000	0.8822887601	0.8822887601	0.8822887601	orf19.808	>orf19.808 orf19.808 CGDID:CAL0002613 COORDS:Ca21chr2_C_albicans_SC5314:870747-872579W, translated using codon table 12 (610 amino acids) Uncharacterized ORF;Ortholog(s) have role in histone deacetylation, negative regulation of chromatin silencing at rDN
0.9383651				14208000	0.8626112649	0.8626112649	0.8626112649	orf19.2736	>orf19.2736 HFL2 CGDID:CAL0004217 COORDS:Ca21chr4_C_albicans_SC5314:547581-547141C, translated using codon table 12 (146 amino acids) Uncharacterized ORF;HAP5-like protein;flucytosine induced
0.9329447				6478300	0.8458720218	0.8458720218	0.8458720218	orf19.4617	>orf19.4617 orf19.4617 CGDID:CAL0003617 COORDS:Ca21chr4_C_albicans_SC5314:348197-348733W, translated using codon table 12 (178 amino acids) Uncharacterized ORF;Ortholog(s) have peptide alpha-N-acetyltransferase activity, role in N-terminal protein amino a
0.9315347				10485000	0.8415286952	0.8415286952	0.8415286952	orf19.252	>orf19.252 orf19.252 CGDID:CAL0004004 COORDS:Ca21chr3_C_albicans_SC5314:568049-567696C, translated using codon table 12 (117 amino acids) Uncharacterized ORF;Putative protein of unknown function;Hap43p-repressed gene;<I>S. cerevisiae</I> ortholog FMP37
0.9278201				5748700	0.8301099154	0.8301099154	0.8301099154	orf19.2455	>orf19.2455 orf19.2455 CGDID:CAL0001559 COORDS:Ca21chr1_C_albicans_SC5314:1241973-1238578C, translated using codon table 12 (1131 amino acids) Uncharacterized ORF;Ortholog(s) have gamma-glutamyltransferase activity, omega peptidase activity, role in gluta
0.9266471				8117700	0.8265113057	0.8265113057	0.8265113057	orf19.7022	>orf19.7022 orf19.7022 CGDID:CAL0001971 COORDS:Ca21chr7_C_albicans_SC5314:192481-191453C, translated using codon table 12 (342 amino acids) Uncharacterized ORF;Ortholog of <i>Debaryomyces hansenii CBS767</i> : DEHA2F22462g, <i>Candida dubliniensis CD36 </
0.9240694				10669000	0.8186162156	0.8186162156	0.8186162156	orf19.7250	>orf19.7250 orf19.7250 CGDID:CAL0003894 COORDS:Ca21chr1_C_albicans_SC5314:3162285-3162728W, translated using codon table 12 (147 amino acids) Uncharacterized ORF;Ortholog of <i>C. parapsilosis CDC317</i> : CPAR2_700430, <i>Candida tenuis NRRL Y-1498</i> :
0.9203402				15500000	0.8072269646	0.8072269646	0.8072269646	orf19.6198.1	>orf19.6198.1 orf19.6198.1 CGDID:CAF0007067 COORDS:Ca21chr1_C_albicans_SC5314:1508336-1507818C, translated using codon table 12 (103 amino acids) Uncharacterized ORF;Predicted ORF in Assemblies 19, 20 and 21;gene has intron;gene was predicted by Annotat
0.9174507				15492000	0.7984302967	0.7984302967	0.7984302967	orf19.1588	>orf19.1588 orf19.1588 CGDID:CAL0005646 COORDS:Ca21chr2_C_albicans_SC5314:529140-529559W, translated using codon table 12 (139 amino acids) Uncharacterized ORF;Putative mitochondrial protein of unknown function;regulated by Sef1p-, Sfu1p-, and Hap43p
0.9167476				15816000	0.7962934248	0.7962934248	0.7962934248	orf19.6528	>orf19.6528 orf19.6528 CGDID:CAL0003128 COORDS:Ca21chr7_C_albicans_SC5314:412924-412313C, translated using codon table 12 (203 amino acids) Uncharacterized ORF;Ortholog of <i>C. parapsilosis CDC317</i> : CPAR2_703440, <i>Candida tenuis NRRL Y-1498</i> : C
0.9143304				7745700	0.7889595169	0.7889595169	0.7889595169	orf19.6024	>orf19.6024 orf19.6024 CGDID:CAL0005071 COORDS:Ca21chr1_C_albicans_SC5314:156648-157694W, translated using codon table 12 (348 amino acids) Uncharacterized ORF;Ortholog of <i>Candida tenuis NRRL Y-1498</i> : CANTEDRAFT_112621, <i>Debaryomyces hansenii CBS
0.9118923				6942900	0.7815808499	0.7815808499	0.7815808499	orf19.4297	>orf19.4297 CKB2 CGDID:CAL0000389 COORDS:Ca21chr5_C_albicans_SC5314:620248-621051W, translated using codon table 12 (267 amino acids) Verified ORF;Regulatory subunit of protein kinase CK2 (casein kinase II), beta subunit;null mutants are hypersensitive
0.9101349				43975000	0.7028914702	0.7028914702	0.7028914702	orf19.2446	>orf19.2446 orf19.2446 CGDID:CAL0001547 COORDS:Ca21chr1_C_albicans_SC5314:1260405-1259335C, translated using codon table 12 (356 amino acids) Uncharacterized ORF;Ortholog(s) have cell division site, cell tip, cytoplasm, nucleus localization
0.9083458				5662900	0.7708829103	0.7708829103	0.7708829103	orf19.3086	>orf19.3086 orf19.3086 CGDID:CAL0001505 COORDS:Ca21chr4_C_albicans_SC5314:1586265-1588622W, translated using codon table 12 (785 amino acids) Uncharacterized ORF;Ortholog(s) have role in cytokinetic cell separation and cell cortex of cell tip, cell divisi
0.9083428				15416000	0.770874118	0.770874118	0.770874118	orf19.752	>orf19.752 orf19.752 CGDID:CAL0001862 COORDS:Ca21chr1_C_albicans_SC5314:1021152-1020193C, translated using codon table 12 (319 amino acids) Uncharacterized ORF;Has domain(s) with predicted methyltransferase activity and role in metabolic process
0.9078686				19262000	0.6944981073	0.6944981073	0.6944981073	orf19.5322	>orf19.5322 orf19.5322 CGDID:CAL0004278 COORDS:Ca21chr2_C_albicans_SC5314:2166211-2165453C, translated using codon table 12 (252 amino acids) Uncharacterized ORF;Ortholog(s) have phosphatidylinositol-3-phosphate binding activity and role in CVT pathway, a
0.9068486				9635300	0.7663797566	0.7663797566	0.7663797566	orf19.5607	>orf19.5607 orf19.5607 CGDID:CAL0000537 COORDS:Ca21chr6_C_albicans_SC5314:674328-675269W, translated using codon table 12 (313 amino acids) Uncharacterized ORF;Ortholog of <i>C. parapsilosis CDC317</i> : CPAR2_601140, <i>Candida tenuis NRRL Y-1498</i> : C
0.9013489				7426700	0.7499064835	0.7499064835	0.7499064835	orf19.3994	>orf19.3994 orf19.3994 CGDID:CAL0003173 COORDS:Ca21chr5_C_albicans_SC5314:1102477-1101287C, translated using codon table 12 (396 amino acids) Uncharacterized ORF;Ortholog(s) have dolichyl-diphosphooligosaccharide-protein glycotransferase activity and role
0.9011004				14443000	0.749164615	0.749164615	0.749164615	orf19.2068	>orf19.2068 orf19.2068 CGDID:CAL0004472 COORDS:Ca21chr2_C_albicans_SC5314:95127-96707W, translated using codon table 12 (526 amino acids) Uncharacterized ORF;Ortholog of <i>C. parapsilosis CDC317</i> : CPAR2_213190, <i>Candida tenuis NRRL Y-1498</i> : CAN
0.8989677				12677000	0.7428087374	0.7428087374	0.7428087374	orf19.1029	>orf19.1029 orf19.1029 CGDID:CAL0001088 COORDS:Ca21chr1_C_albicans_SC5314:797227-798159W, translated using codon table 12 (310 amino acids) Uncharacterized ORF;Ortholog(s) have ribonuclease MRP activity, ribonuclease P activity, role in intronic box C/D s
0.8980424				19241000	0.6585490196	0.6585490196	0.6585490196	orf19.7098	>orf19.7098 orf19.7098 CGDID:CAL0002200 COORDS:Ca21chr7_C_albicans_SC5314:33810-34454W, translated using codon table 12 (214 amino acids) Uncharacterized ORF;Putative protein of unknown function;Hap43p-repressed gene;repressed by nitric oxide
0.8945079				4245200	0.7295741534	0.7295741534	0.7295741534	orf19.6599.1	>orf19.6599.1 orf19.6599.1 CGDID:CAF0007112 COORDS:Ca21chrR_C_albicans_SC5314:2049950-2049756C, translated using codon table 12 (64 amino acids) Uncharacterized ORF;Ortholog(s) have role in cytoplasmic translation and cytoplasm, nucleus localization
0.8938206				3250900	0.7275416254	0.7275416254	0.7275416254	orf19.7509.1	>orf19.7509.1 ATP17 CGDID:CAF0007126 COORDS:Ca21chrR_C_albicans_SC5314:62794-63164W, translated using codon table 12 (102 amino acids) Verified ORF;Mitochondrial ATPase complex subunit;downregulated by Efg1p;flucytosine induced;caspofungin repressed
0.8912144				7537900	0.71985206	0.71985206	0.71985206	orf19.4293	>orf19.4293 orf19.4293 CGDID:CAL0000383 COORDS:Ca21chr5_C_albicans_SC5314:614761-613610C, translated using codon table 12 (383 amino acids) Uncharacterized ORF;Ortholog(s) have role in iron-sulfur cluster assembly, ribosomal large subunit export from nucl
0.8870381				4603300	0.7075888372	0.7075888372	0.7075888372	orf19.1304	>orf19.1304 orf19.1304 CGDID:CAL0003704 COORDS:Ca21chr4_C_albicans_SC5314:795663-796577W, translated using codon table 12 (304 amino acids) Uncharacterized ORF;Ortholog(s) have role in U4 snRNA 3-end processing, exonucleolytic trimming to generate mature
0.8858651				15477000	0.7041578552	0.7041578552	0.7041578552	orf19.4262	>orf19.4262 orf19.4262 CGDID:CAL0000283 COORDS:Ca21chr5_C_albicans_SC5314:559089-557647C, translated using codon table 12 (480 amino acids) Uncharacterized ORF;Ortholog(s) have mRNA binding activity and role in cellular protein complex localization, estab
0.8857869				11413000	0.7039293361	0.7039293361	0.7039293361	orf19.7509.2	>orf19.7509.2 LSM6 CGDID:CAF0007127 COORDS:Ca21chrR_C_albicans_SC5314:62271-62572W, translated using codon table 12 (80 amino acids) Uncharacterized ORF;Putative Lsm protein;flucytosine induced
0.8857386				8360600	0.7037882668	0.7037882668	0.7037882668	orf19.2297	>orf19.2297 ARL3 CGDID:CAL0006416 COORDS:Ca21chr1_C_albicans_SC5314:2455016-2455786W, translated using codon table 12 (256 amino acids) Uncharacterized ORF;Putative Ras superfamily GTPase;induced by nitric oxide independent of Yhb1p
0.8846315				4723000	0.7005560565	0.7005560565	0.7005560565	orf19.6972	>orf19.6972 SMI1B CGDID:CAL0000365 COORDS:Ca21chr3_C_albicans_SC5314:1186365-1184713C, translated using codon table 12 (550 amino acids) Uncharacterized ORF;Putative cell wall assembly regulatory protein;transcription is negatively regulated by Rim101p;
0.8810118				40109000	0.5981105292	0.5981105292	0.5981105292	orf19.5003	>orf19.5003 orf19.5003 CGDID:CAL0001567 COORDS:Ca21chr1_C_albicans_SC5314:3003092-3001746C, translated using codon table 12 (448 amino acids) Uncharacterized ORF;Ortholog(s) have GTPase regulator activity and cytoplasm, nuclear envelope localization
0.8809762				10868000	0.6899236949	0.6899236949	0.6899236949	orf19.1730	>orf19.1730 orf19.1730 CGDID:CAL0000827 COORDS:Ca21chr3_C_albicans_SC5314:258650-257641C, translated using codon table 12 (311 amino acids) Uncharacterized ORF;Ortholog(s) have DNA end binding, loop DNA binding activity, role in double-strand break repair
0.8760281				37894000	0.5809125475	0.5809125475	0.5809125475	orf19.6529	>orf19.6529 CDC34 CGDID:CAL0003131 COORDS:Ca21chr7_C_albicans_SC5314:411055-411789W, translated using codon table 12 (244 amino acids) Uncharacterized ORF;Putative ubiquitin-protein ligase;transcription is regulated by Nrg1p and Tup1p, and by Gcn2p and G
0.8693138				3304200	0.6564159008	0.6564159008	0.6564159008	orf19.3453	>orf19.3453 orf19.3453 CGDID:CAL0005008 COORDS:Ca21chr6_C_albicans_SC5314:444675-447635W, translated using codon table 12 (986 amino acids) Uncharacterized ORF;Ortholog(s) have cytoplasm localization
0.8686217				8875100	0.6544482229	0.6544482229	0.6544482229	orf19.6170	>orf19.6170 orf19.6170 CGDID:CAL0006089 COORDS:Ca21chr3_C_albicans_SC5314:1768851-1767940C, translated using codon table 12 (303 amino acids) Uncharacterized ORF;Ortholog(s) have microtubule binding, protein heterodimerization activity, protein homodimeri
0.8680826				14473000	0.6529170574	0.6529170574	0.6529170574	orf19.1536	>orf19.1536 orf19.1536 CGDID:CAL0005476 COORDS:Ca21chr2_C_albicans_SC5314:433195-434631W, translated using codon table 12 (478 amino acids) Verified ORF;Putative vacuolar transporter;Hap43p-induced gene, required for normal filamentous growth;mRNA binds
0.8567151				5612800	0.6209809057	0.6209809057	0.6209809057	orf19.3314	>orf19.3314 orf19.3314 CGDID:CAL0004070 COORDS:Ca21chr1_C_albicans_SC5314:252497-252045C, translated using codon table 12 (150 amino acids) Uncharacterized ORF;Ortholog(s) have role in ER to Golgi vesicle-mediated transport and TRAPP complex, cytosol, nuc
0.8547745				11007000	0.6155973914	0.6155973914	0.6155973914	orf19.7059	>orf19.7059 orf19.7059 CGDID:CAL0002086 COORDS:Ca21chr7_C_albicans_SC5314:99298-97943C, translated using codon table 12 (451 amino acids) Uncharacterized ORF;Ortholog(s) have endoribonuclease activity, role in nuclear mRNA surveillance of mRNP export, tra
0.8546702				3912300	0.6153084428	0.6153084428	0.6153084428	orf19.6411	>orf19.6411 orf19.6411 CGDID:CAL0002134 COORDS:Ca21chrR_C_albicans_SC5314:1818771-1821443W, translated using codon table 12 (890 amino acids) Verified ORF;Protein similar to S. cerevisiae Vac14p;a protein involved in regulated synthesis of PtdIns(3,5)P(2
0.8539941				17338000	0.6134382414	0.6134382414	0.6134382414	orf19.6167	>orf19.6167 AYR1 CGDID:CAL0006073 COORDS:Ca21chr3_C_albicans_SC5314:182019-181138C, translated using codon table 12 (293 amino acids) Uncharacterized ORF;Putative oxidoreductase;transcriptionally induced by interaction with macrophage
0.8529174				6682100	0.6104648295	0.6104648295	0.6104648295	orf19.4570	>orf19.4570 orf19.4570 CGDID:CAL0002860 COORDS:Ca21chr4_C_albicans_SC5314:437692-437252C, translated using codon table 12 (146 amino acids) Uncharacterized ORF;Ortholog of <i>Debaryomyces hansenii CBS767</i> : DEHA2C14872g, <i>Candida dubliniensis CD36 </
0.8480846				6104600	0.597198102	0.597198102	0.597198102	orf19.2973	>orf19.2973 orf19.2973 CGDID:CAL0006105 COORDS:Ca21chr1_C_albicans_SC5314:600742-602781W, translated using codon table 12 (679 amino acids) Uncharacterized ORF;Ortholog(s) have RNA binding, flap-structured DNA binding activity and role in nuclear-transcri
0.8416422				19326000	0.469016152	0.469016152	0.469016152	orf19.3193	>orf19.3193 FCR3 CGDID:CAL0002445 COORDS:Ca21chr5_C_albicans_SC5314:407977-409176W, translated using codon table 12 (399 amino acids) Verified ORF;bZIP family transcriptional regulator;partially complements the fluconazole sensitivity of an S. cerevisiae
0.8373802				11866000	0.5682903448	0.5682903448	0.5682903448	orf19.7497	>orf19.7497 orf19.7497 CGDID:CAL0005748 COORDS:Ca21chrR_C_albicans_SC5314:92319-94898W, translated using codon table 12 (859 amino acids) Uncharacterized ORF;Ortholog(s) have ubiquitin-protein ligase activity, role in protein ubiquitination involved in ub
0.8339677				7217800	0.5592173167	0.5592173167	0.5592173167	orf19.7519	>orf19.7519 orf19.7519 CGDID:CAL0006393 COORDS:Ca21chrR_C_albicans_SC5314:41283-40843C, translated using codon table 12 (146 amino acids) Uncharacterized ORF;Ortholog of <i>C. parapsilosis CDC317</i> : CPAR2_800030, <i>Candida tenuis NRRL Y-1498</i> : CAN
0.8321212				9875300	0.5543374879	0.5543374879	0.5543374879	orf19.6445	>orf19.6445 ECI1 CGDID:CAL0002213 COORDS:Ca21chrR_C_albicans_SC5314:1875847-1874930C, translated using codon table 12 (305 amino acids) Verified ORF;Protein similar to S. cerevisiae Eci1p, which is involved in fatty acid oxidation;transposon mutation aff
0.8254492				49090000	0.4207664708	0.4207664708	0.4207664708	orf19.3031	>orf19.3031 SEC62 CGDID:CAL0001383 COORDS:Ca21chr1_C_albicans_SC5314:696971-696090C, translated using codon table 12 (293 amino acids) Verified ORF;Putative endoplasmic reticulum (ER) protein-translocation complex subunit
0.8228482				10225000	0.5301509846	0.5301509846	0.5301509846	orf19.3930	>orf19.3930 YUH2 CGDID:CAL0002925 COORDS:Ca21chr5_C_albicans_SC5314:976772-975762C, translated using codon table 12 (313 amino acids) Verified ORF;Putative ubiquitin C-terminal hydrolase;sumoylation target
0.8189247				63238000	0.4091129587	0.4091129587	0.4091129587	orf19.4845	>orf19.4845 orf19.4845 CGDID:CAL0005379 COORDS:Ca21chr1_C_albicans_SC5314:2147583-2147062C, translated using codon table 12 (173 amino acids) Uncharacterized ORF;Putative integral membrane protein;fluconazole-induced
0.8183265				10752000	0.518554616	0.518554616	0.518554616	orf19.3730	>orf19.3730 orf19.3730 CGDID:CAL0001163 COORDS:Ca21chrR_C_albicans_SC5314:529241-528834C, translated using codon table 12 (135 amino acids) Uncharacterized ORF;Protein similar to S. cerevisiae Kre27p, which has a role in resistance to killer toxin;predic
0.8182744				6221200	0.5184217831	0.5184217831	0.5184217831	orf19.413.1	>orf19.413.1 RPS27A CGDID:CAF0006896 COORDS:Ca21chr1_C_albicans_SC5314:1155839-1155591C, translated using codon table 12 (82 amino acids) Uncharacterized ORF;Ribosomal protein S27
0.8148575				8018300	0.509747934	0.509747934	0.509747934	orf19.4225.1	>orf19.4225.1 orf19.4225.1 CGDID:CAL0120750 COORDS:Ca21chr5_C_albicans_SC5314:488200-487831C, translated using codon table 12 (97 amino acids) Uncharacterized ORF;Ortholog(s) have mitochondrion localization
0.8144698				17054000	0.5087684828	0.5087684828	0.5087684828	orf19.2825	>orf19.2825 orf19.2825 CGDID:CAL0005083 COORDS:Ca21chrR_C_albicans_SC5314:610363-609134C, translated using codon table 12 (409 amino acids) Uncharacterized ORF;Putative cytosolic Fe-S protein assembly protein;a-specific transcription;regulated by Sef1p-
0.804517				9227300	0.4839677779	0.4839677779	0.4839677779	orf19.4381	>orf19.4381 VTC3 CGDID:CAL0001140 COORDS:Ca21chrR_C_albicans_SC5314:798914-796560C, translated using codon table 12 (784 amino acids) Uncharacterized ORF;Putative polyphosphate synthetase;downregulated in core caspofungin response;Hog1p-induced;transcr
0.7960718				18334000	0.4634493066	0.4634493066	0.4634493066	orf19.2835	>orf19.2835 orf19.2835 CGDID:CAL0005113 COORDS:Ca21chrR_C_albicans_SC5314:636143-634977C, translated using codon table 12 (388 amino acids) Uncharacterized ORF;Ortholog(s) have SUMO activating enzyme activity, role in protein sumoylation, regulation of mi
0.7892082				3511900	0.4471368403	0.4471368403	0.4471368403	orf19.1418	>orf19.1418 SEC15 CGDID:CAL0004495 COORDS:Ca21chr4_C_albicans_SC5314:915503-918181W, translated using codon table 12 (892 amino acids) Verified ORF;Predicted exocyst subunit;cellular bud tip-associated protein;ortholog of <i>S. cerevisiae</i> SEC15
0.7861388				28756000	0.3164608443	0.3164608443	0.3164608443	orf19.3404	>orf19.3404 orf19.3404 CGDID:CAL0004866 COORDS:Ca21chr6_C_albicans_SC5314:379014-380495W, translated using codon table 12 (493 amino acids) Uncharacterized ORF;Decreased transcription is observed upon fluphenazine treatment
0.7815132				25138000	0.3054110089	0.3054110089	0.3054110089	orf19.297;orf19.279	>orf19.297 DTD2 CGDID:CAL0004118 COORDS:Ca21chr3_C_albicans_SC5314:639473-638901C, translated using codon table 12 (163 amino acids) Uncharacterized ORF;Ortholog(s) have D-tyrosyl-tRNA(Tyr) deacylase activity, role in D-leucine catabolic process, D-tyrosi
0.7797657				4525600	0.4252380363	0.4252380363	0.4252380363	orf19.3622	>orf19.3622 ANP1 CGDID:CAL0000337 COORDS:Ca21chr2_C_albicans_SC5314:1736880-1738166W, translated using codon table 12 (428 amino acids) Uncharacterized ORF;Putative mannosyltransferase of Golgi;member of Mnn9p family;similar to S. cerevisiae Anp1p;fung
0.778223				3299000	0.4217206268	0.4217206268	0.4217206268	orf19.6328	>orf19.6328 orf19.6328 CGDID:CAL0001292 COORDS:Ca21chr6_C_albicans_SC5314:11586-11954W, translated using codon table 12 (122 amino acids) Uncharacterized ORF;Ortholog(s) have role in carbon utilization, regulation of gluconeogenesis and mitochondrial inte
0.7673382				16964000	0.3973926148	0.3973926148	0.3973926148	orf19.479.2	>orf19.479.2 orf19.479.2 CGDID:CAF0006899 COORDS:Ca21chrR_C_albicans_SC5314:899782-899055C, translated using codon table 12 (216 amino acids) Uncharacterized ORF;Ortholog(s) have SNAP receptor activity and role in ER to Golgi vesicle-mediated transport, r
0.7618067				68497000	0.2707007146	0.2707007146	0.2707007146	orf19.3016	>orf19.3016 orf19.3016 CGDID:CAL0001350 COORDS:Ca21chr1_C_albicans_SC5314:679856-680281W, translated using codon table 12 (141 amino acids) Uncharacterized ORF;Ortholog(s) have role in meiotic chromosome segregation and cytosol, nucleus localization
0.7590929				101260000	0.2650375579	0.2650375579	0.2650375579	orf19.2168.3	>orf19.2168.3 orf19.2168.3 CGDID:CAF0006937 COORDS:Ca21chr2_C_albicans_SC5314:1655826-1655148C, translated using codon table 12 (173 amino acids) Uncharacterized ORF;Ortholog(s) have role in cellular protein localization, endoplasmic reticulum tubular net
0.7588896				9333400	0.379106159	0.379106159	0.379106159	orf19.1704	>orf19.1704 FOX3 CGDID:CAL0000760 COORDS:Ca21chr3_C_albicans_SC5314:312778-311546C, translated using codon table 12 (410 amino acids) Uncharacterized ORF;Putative peroxisomal 3-oxoacyl CoA thiolase;expression is regulated upon white-opaque switching
0.7542592				4689200	0.3693073159	0.3693073159	0.3693073159	orf19.5960	>orf19.5960 NCE102 CGDID:CAL0003396 COORDS:Ca21chr3_C_albicans_SC5314:1057272-1056760C, translated using codon table 12 (170 amino acids) Verified ORF;Protein involved in non classical protein export;localized to plasma membrane;Hap43p-induced gene;lat
0.7531905				4242900	0.3670682715	0.3670682715	0.3670682715	orf19.17	>orf19.17 SCP1 CGDID:CAL0000508 COORDS:Ca21chr2_C_albicans_SC5314:1301909-1301325C, translated using codon table 12 (194 amino acids) Uncharacterized ORF;Putative cortical actin cytoskeleton protein;constitutive expression independent of MTL or white-opa
0.747261				12611000	0.3547997451	0.3547997451	0.3547997451	orf19.3225	>orf19.3225 CWH43 CGDID:CAL0003256 COORDS:Ca21chrR_C_albicans_SC5314:310304-307236C, translated using codon table 12 (1022 amino acids) Uncharacterized ORF;Putative sensor/transporter protein with a predicted role in cell wall biogenesis;transcription is
0.7326061				28999000	0.2042360142	0.2042360142	0.2042360142	orf19.4947	>orf19.4947 orf19.4947 CGDID:CAL0006307 COORDS:Ca21chr1_C_albicans_SC5314:2880732-2881241W, translated using codon table 12 (169 amino acids) Verified ORF;Mitochondrial membrane protein of unknown function
0.7306197				7982700	0.3217702175	0.3217702175	0.3217702175	orf19.1618.1	>orf19.1618.1 orf19.1618.1 CGDID:CAL0120555 COORDS:Ca21chr3_C_albicans_SC5314:492583-492807W, translated using codon table 12 (74 amino acids) Uncharacterized ORF;Ortholog(s) have cytosol localization
0.7201251				2543300	0.3020075103	0.3020075103	0.3020075103	orf19.169	>orf19.169 CHO2 CGDID:CAL0003197 COORDS:Ca21chrR_C_albicans_SC5314:566055-568721W, translated using codon table 12 (888 amino acids) Uncharacterized ORF;Putative phosphatidyl-ethanolamine N-methyltransferase;fungal-specific (no human or murine homolog);
0.7187136				9875300	0.2994123424	0.2994123424	0.2994123424	orf19.4800	>orf19.4800 RIM20 CGDID:CAL0005286 COORDS:Ca21chr1_C_albicans_SC5314:2067976-2070333W, translated using codon table 12 (785 amino acids) Verified ORF;Protein involved in the pH response pathway;binds to the transcription factor Rim101p and may serve as a
0.7151648				2641900	0.2929538244	0.2929538244	0.2929538244	orf19.6392	>orf19.6392 orf19.6392 CGDID:CAL0001425 COORDS:Ca21chrR_C_albicans_SC5314:1793525-1794562W, translated using codon table 12 (345 amino acids) Uncharacterized ORF;Ortholog of <i>C. parapsilosis CDC317</i> : CPAR2_204450, <i>Candida tenuis NRRL Y-1498</i> :
0.7122895				74803000	0.1800121328	0.1800121328	0.1800121328	orf19.5137.1	>orf19.5137.1 HHO1 CGDID:CAF0007031 COORDS:Ca21chr7_C_albicans_SC5314:692274-691430C, translated using codon table 12 (180 amino acids) Uncharacterized ORF;Putative histone H1;farnesol regulated;Hap43p-induced gene;contains 5 UTR intron
0.7122268				77362000	0.1799138372	0.1799138372	0.1799138372	orf19.6148	>orf19.6148 orf19.6148 CGDID:CAL0006033 COORDS:Ca21chrR_C_albicans_SC5314:1574889-1571767C, translated using codon table 12 (1040 amino acids) Uncharacterized ORF;Ortholog(s) have microtubule plus-end binding activity, role in nuclear migration along micr
0.7117252				17692000	0.2867837108	0.2867837108	0.2867837108	orf19.3922	>orf19.3922 orf19.3922 CGDID:CAL0002898 COORDS:Ca21chr5_C_albicans_SC5314:964315-963452C, translated using codon table 12 (287 amino acids) Uncharacterized ORF;Possible pyrimidine 5 nucleotidase;protein present in exponential and stationary growth phase
0.7088954				21903000	0.1650771868	0.1650771868	0.1650771868	orf19.4157;orf19.3684	>orf19.4157 SPS20 CGDID:CAL0005754 COORDS:Ca21chr4_C_albicans_SC5314:148176-149048W, translated using codon table 12 (290 amino acids) Uncharacterized ORF;Peroxisomal 2,4-dienoyl-CoA reductase;stationary phase enriched protein;>orf19.3684 orf19.3684 CGDI
0.7004126				179140000	0.1390801551	0.1390801551	0.1390801551	orf19.3618	>orf19.3618 YWP1 CGDID:CAL0000321 COORDS:Ca21chr2_C_albicans_SC5314:1747033-1748634W, translated using codon table 12 (533 amino acids) Verified ORF;Secreted yeast cell wall protein;possible role in dispersal in host;mutation causes increased adhesion a
0.6965564				27523000	0.14707884	0.14707884	0.14707884	orf19.3653	>orf19.3653 FAT1 CGDID:CAL0000418 COORDS:Ca21chr6_C_albicans_SC5314:129850-131802W, translated using codon table 12 (650 amino acids) Uncharacterized ORF;Predicted enzyme of sphingolipid biosynthesis;upregulated in biofilm
0.6961765				6320300	0.2599920197	0.2599920197	0.2599920197	orf19.1260	>orf19.1260 LEA1 CGDID:CAL0002983 COORDS:Ca21chr4_C_albicans_SC5314:1270531-1269830C, translated using codon table 12 (233 amino acids) Uncharacterized ORF;Protein similar to <i>S. cerevisiae</i> Lea1p;transcription is induced in response to alpha pherom
0.6903011				5729300	0.2503340559	0.2503340559	0.2503340559	orf19.7288	>orf19.7288 orf19.7288 CGDID:CAL0004000 COORDS:Ca21chrR_C_albicans_SC5314:1911800-1913122W, translated using codon table 12 (440 amino acids) Uncharacterized ORF;Hap43p-repressed gene
0.687112				3626400	0.2451981024	0.2451981024	0.2451981024	orf19.5079	>orf19.5079 CDR4 CGDID:CAL0001762 COORDS:Ca21chr1_C_albicans_SC5314:1758073-1762545W, translated using codon table 12 (1490 amino acids) Verified ORF;Putative transporter of ATP-binding cassette (ABC) superfamily;biofilm, fluconazole, Sfu1p, Hog1p, core
0.6865994				23753000	0.1336815497	0.1336815497	0.1336815497	orf19.1723	>orf19.1723 orf19.1723 CGDID:CAL0000804 COORDS:Ca21chr3_C_albicans_SC5314:274598-275266W, translated using codon table 12 (222 amino acids) Uncharacterized ORF;Ortholog(s) have role in response to purine-containing compound and cytoplasm, nucleus localiza
0.6865451				8310200	0.2442929173	0.2442929173	0.2442929173	orf19.4019	>orf19.4019 orf19.4019 CGDID:CAL0004687 COORDS:Ca21chr5_C_albicans_SC5314:1148592-1149212W, translated using codon table 12 (206 amino acids) Uncharacterized ORF;Ortholog(s) have protein phosphatase regulator activity, role in negative regulation of DNA d
0.6861427				5944700	0.2436519285	0.2436519285	0.2436519285	orf19.6706	>orf19.6706 GYP7 CGDID:CAL0004710 COORDS:Ca21chr7_C_albicans_SC5314:774942-777272W, translated using codon table 12 (776 amino acids) Uncharacterized ORF;Protein similar to S. cerevisiae Gyp7p (GTPase-activating protein for Ypt1p);caspofungin-induced
0.6841558				30692000	0.1305425354	0.1305425354	0.1305425354	orf19.7520	>orf19.7520 POT1 CGDID:CAL0006419 COORDS:Ca21chrR_C_albicans_SC5314:40227-39001C, translated using codon table 12 (408 amino acids) Uncharacterized ORF;Putative peroxisomal 3-oxoacyl CoA thiolase;transcription is regulated by Nrg1p and Mig1p;farnesol re
0.6818				11777000	0.236808288	0.236808288	0.236808288	orf19.3675	>orf19.3675 GAL7 CGDID:CAL0000451 COORDS:Ca21chr1_C_albicans_SC5314:456773-457933W, translated using codon table 12 (386 amino acids) Uncharacterized ORF;Putative galactose-1-phoshphate uridyl transferase;downregulated by hypoxia, upregulated by ketocona
0.6527703				8945500	0.1945363273	0.1945363273	0.1945363273	orf19.2075	>orf19.2075 DFG5 CGDID:CAL0004498 COORDS:Ca21chr2_C_albicans_SC5314:82837-84192W, translated using codon table 12 (451 amino acids) Verified ORF;N-linked mannoprotein of cell wall and membrane;possible signal transducer;role in hyphal growth and HWP1 in
0.6483974				8014800	0.1886816615	0.1886816615	0.1886816615	orf19.158	>orf19.158 orf19.158 CGDID:CAL0003160 COORDS:Ca21chr3_C_albicans_SC5314:233667-232741C, translated using codon table 12 (308 amino acids) Uncharacterized ORF;Hap43p-induced gene;similar to S. cerevisiae Apd1p, a protein required for normal localization o
0.6323534				10481000	0.168312838	0.168312838	0.168312838	orf19.2907.1	>orf19.2907.1 orf19.2907.1 CGDID:CAF0006967 COORDS:Ca21chr4_C_albicans_SC5314:1400113-1400409W, translated using codon table 12 (98 amino acids) Uncharacterized ORF;Ortholog(s) have chromatin DNA binding activity, role in positive regulation of transcript
0.620872				1679000	0.1547821585	0.1547821585	0.1547821585	orf19.4998	>orf19.4998 ROB1 CGDID:CAL0000039 COORDS:Ca21chr1_C_albicans_SC5314:2993348-2996389W, translated using codon table 12 (991 amino acids) Verified ORF;Transcriptional regulator involved in control of biofilm formation;null mutant displays abnormal colony m
0.6170792				25385000	0.0646686585	0.0646686585	0.0646686585	orf19.6447	>orf19.6447 ARF1 CGDID:CAL0002216 COORDS:Ca21chrR_C_albicans_SC5314:1876622-1876083C, translated using codon table 12 (179 amino acids) Uncharacterized ORF;ADP-ribosylation factor, probable GTPase involved in intracellular transport;one of several C. alb
0.5996099				7349700	0.1319290822	0.1319290822	0.1319290822	orf19.7436.1	>orf19.7436.1 ECM15 CGDID:CAF0007123 COORDS:Ca21chr3_C_albicans_SC5314:1479787-1479315C, translated using codon table 12 (112 amino acids) Uncharacterized ORF;Protein with a predicted role in cell wall organization;Hap43p-repressed gene;caspofungin repr
0.5840896				2617800	0.1169669564	0.1169669564	0.1169669564	orf19.6012	>orf19.6012 orf19.6012 CGDID:CAL0005044 COORDS:Ca21chr1_C_albicans_SC5314:181410-185246W, translated using codon table 12 (1278 amino acids) Uncharacterized ORF;Ortholog(s) have cell division site, cell tip, cytosol localization
0.581614				5508600	0.1147087015	0.1147087015	0.1147087015	orf19.3823	>orf19.3823 ZDS1 CGDID:CAL0001987 COORDS:Ca21chr4_C_albicans_SC5314:982303-987240W, translated using codon table 12 (1645 amino acids) Uncharacterized ORF;Nonessential protein;similar to S. cerevisiae Zds1p
0.5759374				8779900	0.1096600519	0.1096600519	0.1096600519	orf19.3234.1	>orf19.3234.1 SFT1 CGDID:CAF0006978 COORDS:Ca21chrR_C_albicans_SC5314:276559-276263C, translated using codon table 12 (98 amino acids) Uncharacterized ORF;Putative Golgi v-SNARE;Plc1p-regulated
0.5727898				9395800	0.1069372877	0.1069372877	0.1069372877	orf19.6135	>orf19.6135 orf19.6135 CGDID:CAL0006008 COORDS:Ca21chrR_C_albicans_SC5314:1596830-1595757C, translated using codon table 12 (357 amino acids) Uncharacterized ORF;Ortholog of <i>C. parapsilosis CDC317</i> : CPAR2_701710, <i>Candida tenuis NRRL Y-1498</i> :
0.5713349				8388800	0.1056969532	0.1056969532	0.1056969532	orf19.6509	>orf19.6509 orf19.6509 CGDID:CAL0003046 COORDS:Ca21chr7_C_albicans_SC5314:461684-462154W, translated using codon table 12 (156 amino acids) Uncharacterized ORF;Ortholog(s) have role in cellular response to zinc ion and cytosol, nucleus localization
0.5668504				18451000	0.0358318799	0.0358318799	0.0358318799	orf19.1996	>orf19.1996 CHA1 CGDID:CAL0002743 COORDS:Ca21chr2_C_albicans_SC5314:215567-216628W, translated using codon table 12 (353 amino acids) Verified ORF;Similar to catabolic serine/threonine dehydratases;negatively regulated by Rim101p;expression greater in l
0.56508				8467900	0.1004941648	0.1004941648	0.1004941648	orf19.319	>orf19.319 orf19.319 CGDID:CAL0004673 COORDS:Ca21chr3_C_albicans_SC5314:679080-678844C, translated using codon table 12 (78 amino acids) Uncharacterized ORF;Ortholog of <i>S. cerevisiae</i> : YDR286C, <i>C. glabrata CBS138</i> : CAGL0H01111g, <i>C. paraps
0.5635605				5766000	0.0992616333	0.0992616333	0.0992616333	orf19.5340	>orf19.5340 orf19.5340 CGDID:CAL0004309 COORDS:Ca21chr2_C_albicans_SC5314:2188145-2189791W, translated using codon table 12 (548 amino acids) Uncharacterized ORF;Ortholog(s) have Rab GTPase activator activity and role in ER to Golgi vesicle-mediated trans
0.563444				5955900	0.0991675617	0.0991675617	0.0991675617	orf19.6905	>orf19.6905 orf19.6905 CGDID:CAL0000122 COORDS:Ca21chr7_C_albicans_SC5314:256808-255375C, translated using codon table 12 (477 amino acids) Uncharacterized ORF;Ortholog of <i>S. cerevisiae</i> : YNL011C, <i>C. glabrata CBS138</i> : CAGL0H03619g, <i>C. par
0.5597402				5677600	0.0962159615	0.0962159615	0.0962159615	orf19.7131	>orf19.7131 orf19.7131 CGDID:CAL0002922 COORDS:Ca21chr7_C_albicans_SC5314:940339-939116C, translated using codon table 12 (407 amino acids) Verified ORF;Butyrobetaine dioxygenase, the fourth enzyme of the carnitine biosynthesis pathway
0.529259				6497100	0.0745098974	0.0745098974	0.0745098974	orf19.4192.1	>orf19.4192.1 orf19.4192.1 CGDID:CAF0007447 COORDS:Ca21chr6_C_albicans_SC5314:119287-118747C, translated using codon table 12 (154 amino acids) Uncharacterized ORF;Predicted ORF in Assembly 20 and 21;gene has intron
0.5208759				13721000	0.0692984192	0.0692984192	0.0692984192	orf19.2514	>orf19.2514 orf19.2514 CGDID:CAL0002386 COORDS:Ca21chr3_C_albicans_SC5314:226036-227097W, translated using codon table 12 (353 amino acids) Uncharacterized ORF;Has domain(s) with predicted methyltransferase activity and role in metabolic process
0.5086843				7418800	0.0622570478	0.0622570478	0.0622570478	orf19.4736	>orf19.4736 orf19.4736 CGDID:CAL0004429 COORDS:Ca21chr1_C_albicans_SC5314:1912123-1913778W, translated using codon table 12 (551 amino acids) Uncharacterized ORF;Ortholog(s) have alkaline phosphatase activity, nucleotide phosphatase activity, role in nico
0.5038319				7127700	0.0596242652	0.0596242652	0.0596242652	orf19.6533	>orf19.6533 MSK1 CGDID:CAL0003148 COORDS:Ca21chr7_C_albicans_SC5314:402406-404013W, translated using codon table 12 (535 amino acids) Uncharacterized ORF;Putative mitochondrial lysine-tRNA synthetase;flucytosine repressed
0.4958938				11520000	0.0555167928	0.0555167928	0.0555167928	orf19.4894	>orf19.4894 orf19.4894 CGDID:CAL0005522 COORDS:Ca21chr1_C_albicans_SC5314:2264847-2264113C, translated using codon table 12 (244 amino acids) Uncharacterized ORF;Protein with similarity to S. cerevisiae Yer010cp, a protein of unknown function belonging to
0.4955098				25273000	0.0140595523	0.0140595523	0.0140595523	orf19.5741	>orf19.5741 ALS1 CGDID:CAL0001440 COORDS:Ca21chr6_C_albicans_SC5314:791472-795254W, translated using codon table 12 (1260 amino acids) Verified ORF;Adhesin;ALS family of cell-surface glycoproteins;adhesion, virulence roles;immunoprotective;band at hyp
0.47502				10485000	0.0458275971	0.0458275971	0.0458275971	orf19.4928	>orf19.4928 SEC2 CGDID:CAL0006259 COORDS:Ca21chr1_C_albicans_SC5314:2829597-2827342C, translated using codon table 12 (751 amino acids) Verified ORF;Guanyl-nucleotide exchange factor for the small G-protein Sec4p;delivery of post-Golgi secretory vesicles
0.4615414				11519000	0.0403609972	0.0403609972	0.0403609972	orf19.6604	>orf19.6604 orf19.6604 CGDID:CAL0003923 COORDS:Ca21chrR_C_albicans_SC5314:2041588-2040213C, translated using codon table 12 (418 amino acids) Uncharacterized ORF;Predicted ORF in Assemblies 19, 20 and 21;greater mRNA abundance observed in a cyr1 homozygo
0.4375601				4442000	0.0319979646	0.0319979646	0.0319979646	orf19.4929	>orf19.4929 orf19.4929 CGDID:CAL0006262 COORDS:Ca21chr1_C_albicans_SC5314:2832089-2835613W, translated using codon table 12 (1174 amino acids) Uncharacterized ORF;Ortholog(s) have translation regulator activity and role in RNA metabolic process, aerobic r
0.4079634				12325000	0.023762886	0.023762886	0.023762886	orf19.94	>orf19.94 orf19.94 CGDID:CAL0000706 COORDS:Ca21chr6_C_albicans_SC5314:184139-183405C, translated using codon table 12 (244 amino acids) Uncharacterized ORF;Ortholog of <i>C. parapsilosis CDC317</i> : CPAR2_603030, <i>Candida tenuis NRRL Y-1498</i> : CANTE
0.4039446				8453900	0.0228004977	0.0228004977	0.0228004977	orf19.1264	>orf19.1264 CFL2 CGDID:CAL0002987 COORDS:Ca21chr4_C_albicans_SC5314:1279299-1277083C, translated using codon table 12 (738 amino acids) Uncharacterized ORF;Putative oxidoreductase, iron utilization;regulated by Sfu1p, Sef1p, Hap43p, Nrg1p, Tup1p, Rim101p
0.3920614				3669300	0.0201502374	0.0201502374	0.0201502374	orf19.671	>orf19.671 PSP1 CGDID:CAL0001090 COORDS:Ca21chr1_C_albicans_SC5314:2483510-2481501C, translated using codon table 12 (669 amino acids) Uncharacterized ORF;Protein repressed during the mating process
0.3865063				3950700	0.0190063834	0.0190063834	0.0190063834	orf19.2114	>orf19.2114 orf19.2114 CGDID:CAL0005280 COORDS:Ca21chr2_C_albicans_SC5314:25825-24914C, translated using codon table 12 (303 amino acids) Uncharacterized ORF;Ortholog(s) have cytosol, nucleus localization
0.3589746				18085000	0.0141362384	0.0141362384	0.0141362384	orf19.4086	>orf19.4086 orf19.4086 CGDID:CAL0004939 COORDS:Ca21chr2_C_albicans_SC5314:1893508-1894158W, translated using codon table 12 (216 amino acids) Uncharacterized ORF;Ortholog(s) have cytoplasm localization
0.3499433				4656100	0.0127982799	0.0127982799	0.0127982799	orf19.5500	>orf19.5500 MAK16 CGDID:CAL0006057 COORDS:Ca21chr2_C_albicans_SC5314:1301008-1300061C, translated using codon table 12 (315 amino acids) Uncharacterized ORF;Putative constituent of 66S pre-ribosomal particles;Hap43p-induced gene;decreased expression in
0.3359726				4087000	0.0109488143	0.0109488143	0.0109488143	orf19.4590	>orf19.4590 RFX2 CGDID:CAL0002933 COORDS:Ca21chr4_C_albicans_SC5314:405150-408485W, translated using codon table 12 (1111 amino acids) Verified ORF;Transcriptional repressor;regulator of filamentation, response to DNA damage, adhesion, virulence in murin
0.3126168				9761600	0.0083823731	0.0083823731	0.0083823731	P60712	>P60712 SWISS-PROT:P60712 (Bos taurus) Actin, cytoplasmic 1
1.782303				14873000	0.0065364698	0.0065364698	0.0065364698	orf19.4358	>orf19.4358 orf19.4358 CGDID:CAL0001047 COORDS:Ca21chrR_C_albicans_SC5314:864755-865057W, translated using codon table 12 (100 amino acids) Uncharacterized ORF;Putative protein of unknown function;Hap43p-repressed gene;<I>S. cerevisiae</I> ortholog YDL1
1.689928				16801000	0.01614845	0.01614845	0.01614845	orf19.767	>orf19.767 ERG3 CGDID:CAL0001905 COORDS:Ca21chr1_C_albicans_SC5314:992851-991691C, translated using codon table 12 (386 amino acids) Verified ORF;C-5 sterol desaturase;introduces C-5(6) double bond into episterol;some clinical isolates show increased az
1.658729				32070000	0.0048564034	0.0048564034	0.0048564034	orf19.1911	>orf19.1911 PGA52 CGDID:CAL0002515 COORDS:Ca21chr2_C_albicans_SC5314:14415-13261C, translated using codon table 12 (384 amino acids) Verified ORF;GPI-anchored cell surface protein of unknown function;Hap43p-repressed gene;fluconazole-induced;possibly a
1.633311				15809000	0.0268927616	0.0268927616	0.0268927616	orf19.1669	>orf19.1669 AFG3 CGDID:CAL0000075 COORDS:Ca21chr3_C_albicans_SC5314:385662-388049W, translated using codon table 12 (795 amino acids) Verified ORF;Similar to S. cerevisiae Afg3p, a subunit of the mitochondrial inner membrane m-AAA protease;likely to be e
1.558131				17145000	0.0502896711	0.0502896711	0.0502896711	orf19.7107	>orf19.7107 orf19.7107 CGDID:CAL0002809 COORDS:Ca21chr7_C_albicans_SC5314:20349-19888C, translated using codon table 12 (153 amino acids) Uncharacterized ORF;Ortholog(s) have role in ribosomal large subunit biogenesis and cytoplasm, nucleus, ribosome loca
1.511333				5117600	0.0721138012	0.0721138012	0.0721138012	orf19.1252	>orf19.1252 YME1 CGDID:CAL0002950 COORDS:Ca21chr4_C_albicans_SC5314:1245692-1247755W, translated using codon table 12 (687 amino acids) Uncharacterized ORF;Ortholog(s) have ATP-dependent peptidase activity, role in chronological cell aging, misfolded or i
1.505142				15616000	0.0755107101	0.0755107101	0.0755107101	orf19.6171	>orf19.6171 orf19.6171 CGDID:CAL0006091 COORDS:Ca21chr3_C_albicans_SC5314:1771524-1768972C, translated using codon table 12 (850 amino acids) Uncharacterized ORF;Ortholog(s) have adenyl-nucleotide exchange factor activity, nucleocytoplasmic transporter ac
1.490568				17165000	0.0840230177	0.0840230177	0.0840230177	orf19.443	>orf19.443 orf19.443 CGDID:CAL0005692 COORDS:Ca21chr1_C_albicans_SC5314:1103345-1103932W, translated using codon table 12 (195 amino acids) Uncharacterized ORF;Ortholog(s) have DNA-directed RNA polymerase activity, role in tRNA transcription from RNA poly
1.483871				2967300	0.088187331	0.088187331	0.088187331	orf19.563	>orf19.563 RRP15 CGDID:CAL0000267 COORDS:Ca21chr2_C_albicans_SC5314:1911231-1911998W, translated using codon table 12 (255 amino acids) Uncharacterized ORF;Putative nucleolar protein, constituent of pre-60S ribosomal particles;Hap43p-induced gene;decrea
1.480117				21756000	0.0386189047	0.0386189047	0.0386189047	orf19.4363	>orf19.4363 SGD1 CGDID:CAL0001070 COORDS:Ca21chrR_C_albicans_SC5314:809883-812918W, translated using codon table 12 (1011 amino acids) Uncharacterized ORF;Putative protein with a predicted role in small ribosomal subunit biogenesis;downregulated during c
1.466491				11285000	0.0997735886	0.0997735886	0.0997735886	orf19.3353	>orf19.3353 orf19.3353 CGDID:CAL0004155 COORDS:Ca21chr1_C_albicans_SC5314:331372-332055W, translated using codon table 12 (227 amino acids) Uncharacterized ORF;Protein similar to a mitochondrial complex I intermediate-associated protein;fluconazole-downr
1.464868				15329000	0.1009144924	0.1009144924	0.1009144924	orf19.3265	>orf19.3265 TRM1 CGDID:CAL0003366 COORDS:Ca21chrR_C_albicans_SC5314:202224-203894W, translated using codon table 12 (556 amino acids) Uncharacterized ORF;Putative N2,N2-dimethylguanine tRNA methyltransferase;induced upon adherence to polystyrene
1.457752				31873000	0.0483205954	0.0483205954	0.0483205954	orf19.4191	>orf19.4191 RLP24 CGDID:CAL0005882 COORDS:Ca21chr4_C_albicans_SC5314:90017-89388C, translated using codon table 12 (209 amino acids) Verified ORF;Putative ribosomal protein;Hap43p-induced;essential gene;S. cerevisiae ortholog is essential;heterozygous
1.455979				19774000	0.0491702223	0.0491702223	0.0491702223	orf19.6057	>orf19.6057 orf19.6057 CGDID:CAL0005148 COORDS:Ca21chr1_C_albicans_SC5314:80125-81054W, translated using codon table 12 (309 amino acids) Uncharacterized ORF;Ortholog(s) have 3-methyl-2-oxobutanoate hydroxymethyltransferase activity, role in pantothenate
1.449189				22558000	0.0525417102	0.0525417102	0.0525417102	orf19.6208	>orf19.6208 MEF2 CGDID:CAL0000430 COORDS:Ca21chr1_C_albicans_SC5314:1490523-1492802W, translated using codon table 12 (759 amino acids) Uncharacterized ORF;Putative mitochondrial translation elongation factor;caspofungin induced
1.446113				9389600	0.1148700826	0.1148700826	0.1148700826	orf19.6298	>orf19.6298 SPB4 CGDID:CAL0000625 COORDS:Ca21chr5_C_albicans_SC5314:357106-355211C, translated using codon table 12 (631 amino acids) Uncharacterized ORF;Putative ATP-dependent RNA helicase;flucytosine repressed
1.419433				10034000	0.1372853848	0.1372853848	0.1372853848	orf19.6907	>orf19.6907 orf19.6907 CGDID:CAL0000127 COORDS:Ca21chr7_C_albicans_SC5314:261084-259276C, translated using codon table 12 (602 amino acids) Uncharacterized ORF;Ortholog(s) have DNA binding activity and cytoplasm, nuclear chromatin localization
1.367195				8041800	0.1907418274	0.1907418274	0.1907418274	orf19.6692	>orf19.6692 MNN7 CGDID:CAL0004148 COORDS:Ca21chr7_C_albicans_SC5314:800431-802701W, translated using codon table 12 (756 amino acids) Verified ORF;Putative mannosyltransferase;identified in detergent-resistant membrane fraction (possible lipid raft compo
1.347449				6847800	0.2145095914	0.2145095914	0.2145095914	orf19.1622	>orf19.1622 YCG1 CGDID:CAL0006366 COORDS:Ca21chr3_C_albicans_SC5314:484529-480750C, translated using codon table 12 (1259 amino acids) Uncharacterized ORF;Putative condensin G
1.34436				19055000	0.1337302196	0.1337302196	0.1337302196	orf19.2504	>orf19.2504 BMS1 CGDID:CAL0002359 COORDS:Ca21chr3_C_albicans_SC5314:202855-206487W, translated using codon table 12 (1210 amino acids) Verified ORF;Putative GTPase;Hap43p-induced gene;mutation confers resistance to 5-fluorocytosine (5-FC);flucytosine i
1.342405				39171000	0.135866044	0.135866044	0.135866044	orf19.7154	>orf19.7154 UTP18 CGDID:CAL0003002 COORDS:Ca21chr7_C_albicans_SC5314:904056-902398C, translated using codon table 12 (552 amino acids) Verified ORF;Putative U3 snoRNA-associated protein;Hap43p-induced gene;downregulated during core stress response;phys
1.321081				8087800	0.2494761568	0.2494761568	0.2494761568	orf19.6062.3	>orf19.6062.3 orf19.6062.3 CGDID:CAF0007064 COORDS:Ca21chr1_C_albicans_SC5314:73284-72742C, translated using codon table 12 (150 amino acids) Uncharacterized ORF;Ortholog(s) have role in cristae formation and extrinsic to mitochondrial inner membrane, mit
1.318749				12819000	0.2527510008	0.2527510008	0.2527510008	orf19.6902	>orf19.6902 DBP7 CGDID:CAL0000117 COORDS:Ca21chr7_C_albicans_SC5314:252977-250794C, translated using codon table 12 (727 amino acids) Uncharacterized ORF;Putative ATP-dependent DEAD-box RNA helicase;Hap43p-induced gene;transcription is upregulated in bo
1.317021				29075000	0.1660425532	0.1660425532	0.1660425532	orf19.2594	>orf19.2594 orf19.2594 CGDID:CAL0002566 COORDS:Ca21chrR_C_albicans_SC5314:427492-428391W, translated using codon table 12 (299 amino acids) Uncharacterized ORF;Ortholog(s) have DNA-directed RNA polymerase activity, role in transcription of nuclear large r
1.316285				14460000	0.2562418373	0.2562418373	0.2562418373	orf19.4478	>orf19.4478 orf19.4478 CGDID:CAL0001963 COORDS:Ca21chr1_C_albicans_SC5314:846723-848819W, translated using codon table 12 (698 amino acids) Uncharacterized ORF;Ortholog(s) have aspartate-tRNA ligase activity, role in mitochondrial aspartyl-tRNA aminoacyla
1.314209				17474000	0.2592110704	0.2592110704	0.2592110704	orf19.2667	>orf19.2667 RPF1 CGDID:CAL0003496 COORDS:Ca21chr4_C_albicans_SC5314:680960-681850W, translated using codon table 12 (296 amino acids) Uncharacterized ORF;Putative nucleolar protein with a predicted role in the assembly and export of the large ribosomal su
1.308009				13286000	0.2682151682	0.2682151682	0.2682151682	orf19.2544	>orf19.2544 orf19.2544 CGDID:CAL0002463 COORDS:Ca21chrR_C_albicans_SC5314:358529-359125W, translated using codon table 12 (198 amino acids) Uncharacterized ORF;Ortholog(s) have aminoacyl-tRNA hydrolase activity, role in negative regulation of proteasomal
1.290197				23174000	0.2031337113	0.2031337113	0.2031337113	orf19.2237.1	>orf19.2237.1 orf19.2237.1 CGDID:CAF0007442 COORDS:Ca21chr2_C_albicans_SC5314:1404372-1405051W, translated using codon table 12 (201 amino acids) Uncharacterized ORF;Predicted ORF in Assembly 20 and 21;gene has intron
1.276481				18201000	0.3173105086	0.3173105086	0.3173105086	orf19.5515	>orf19.5515 orf19.5515 CGDID:CAL0006092 COORDS:Ca21chr6_C_albicans_SC5314:510906-509926C, translated using codon table 12 (326 amino acids) Uncharacterized ORF;Ortholog(s) have ribosome binding activity, role in mitochondrial respiratory chain complex III
1.274526				12568000	0.3205376071	0.3205376071	0.3205376071	orf19.2287	>orf19.2287 RPA12 CGDID:CAL0006382 COORDS:Ca21chr2_C_albicans_SC5314:1486119-1485748C, translated using codon table 12 (123 amino acids) Uncharacterized ORF;Putative DNA-directed RNA polymerase I;induced upon adherence to polystyrene
1.274229				17289000	0.3210298395	0.3210298395	0.3210298395	orf19.1902	>orf19.1902 NOC4 CGDID:CAL0002495 COORDS:Ca21chr2_C_albicans_SC5314:1498605-1500293W, translated using codon table 12 (562 amino acids) Verified ORF;Putative nucleolar protein;Hap43p-induced gene;mutation confers resistance to 5-fluorocytosine (5-FC), 5
1.273372				70932000	0.2324816576	0.2324816576	0.2324816576	orf19.2859	>orf19.2859 SRP40 CGDID:CAL0005156 COORDS:Ca21chrR_C_albicans_SC5314:686858-685572C, translated using codon table 12 (428 amino acids) Uncharacterized ORF;Putative chaperone of small nucleolar ribonucleoprotein particles;macrophage/pseudohyphal-induced
1.262483				12682000	0.3408877583	0.3408877583	0.3408877583	orf19.5608	>orf19.5608 orf19.5608 CGDID:CAL0000539 COORDS:Ca21chr6_C_albicans_SC5314:676416-675424C, translated using codon table 12 (330 amino acids) Uncharacterized ORF;Ortholog(s) have DNA-directed RNA polymerase activity, role in tRNA transcription from RNA poly
1.25051				28459000	0.2685404225	0.2685404225	0.2685404225	orf19.5016	>orf19.5016 orf19.5016 CGDID:CAL0001596 COORDS:Ca21chr1_C_albicans_SC5314:3031406-3031041C, translated using codon table 12 (121 amino acids) Uncharacterized ORF;Ortholog(s) have role in cellular response to UV and cytosol, nucleus localization
1.242542				16341000	0.3763612995	0.3763612995	0.3763612995	orf19.7583	>orf19.7583 ZCF39 CGDID:CAL0000209 COORDS:Ca21chrR_C_albicans_SC5314:2154225-2152180C, translated using codon table 12 (681 amino acids) Verified ORF;Putative transcription factor with zinc cluster DNA-binding motif;not essential for viability;filament
1.228778				16856000	0.4021257477	0.4021257477	0.4021257477	orf19.6955	>orf19.6955 HBR3 CGDID:CAL0000302 COORDS:Ca21chr3_C_albicans_SC5314:770521-771921W, translated using codon table 12 (466 amino acids) Uncharacterized ORF;Essential protein;regulated by hemoglobin;S. cerevisiae ortholog is essential;Hap43p-induced gene
1.227508				18269000	0.4045563082	0.4045563082	0.4045563082	orf19.412	>orf19.412 SSH1 CGDID:CAL0005572 COORDS:Ca21chr1_C_albicans_SC5314:1162939-1161330C, translated using codon table 12 (499 amino acids) Verified ORF;Protein with a role in protein translocation across membranes
1.227241				37304000	0.3129943516	0.3129943516	0.3129943516	orf19.5213.2	>orf19.5213.2 COX9 CGDID:CAF0007034 COORDS:Ca21chr2_C_albicans_SC5314:1211893-1212078W, translated using codon table 12 (61 amino acids) Verified ORF;Putative subunit VIIa of cytochrome c oxidase;flucytosine induced
1.212356				7978800	0.4342133764	0.4342133764	0.4342133764	orf19.6795	>orf19.6795 orf19.6795 CGDID:CAL0005006 COORDS:Ca21chr3_C_albicans_SC5314:1615528-1615887W, translated using codon table 12 (119 amino acids) Uncharacterized ORF;Ortholog(s) have enzyme activator activity
1.210441				60292000	0.3528589891	0.3528589891	0.3528589891	orf19.6696	>orf19.6696 TIM9 CGDID:CAL0004154 COORDS:Ca21chr7_C_albicans_SC5314:809485-809122C, translated using codon table 12 (87 amino acids) Uncharacterized ORF;Predicted protein of the mitochondrial intermembrane space;transcription is upregulated in both inter
1.209273				11735000	0.4403978397	0.4403978397	0.4403978397	orf19.5702	>orf19.5702 orf19.5702 CGDID:CAL0001355 COORDS:Ca21chr6_C_albicans_SC5314:725138-720336C, translated using codon table 12 (1600 amino acids) Uncharacterized ORF;Ortholog(s) have cell division site, spindle localization
1.205552				70243000	0.3636260213	0.3636260213	0.3636260213	orf19.526	>orf19.526 NHP2 CGDID:CAL0000123 COORDS:Ca21chrR_C_albicans_SC5314:969176-968697C, translated using codon table 12 (159 amino acids) Uncharacterized ORF;Putative H/ACA snoRNP protein;macrophage/pseudohyphal-induced
1.205161				243650000	0.2160644653	0.2160644653	0.2160644653	orf19.6916	>orf19.6916 orf19.6916 CGDID:CAL0000167 COORDS:Ca21chr7_C_albicans_SC5314:276747-275788C, translated using codon table 12 (319 amino acids) Uncharacterized ORF;Ortholog(s) have unfolded protein binding activity, role in mitochondrial proton-transporting A
1.202815				14257000	0.4535148165	0.4535148165	0.4535148165	orf19.6025	>orf19.6025 orf19.6025 CGDID:CAL0005072 COORDS:Ca21chr1_C_albicans_SC5314:155448-156329W, translated using codon table 12 (293 amino acids) Uncharacterized ORF;Ortholog(s) have N-acetylglucosaminyldiphosphodolichol N-acetylglucosaminyltransferase activity
1.198592				37658000	0.3740289232	0.3740289232	0.3740289232	orf19.3333	>orf19.3333 orf19.3333 CGDID:CAL0004117 COORDS:Ca21chr1_C_albicans_SC5314:288046-289341W, translated using codon table 12 (431 amino acids) Uncharacterized ORF;Ortholog(s) have poly(A) RNA binding activity, role in mRNA polyadenylation, poly(A)+ mRNA expo
1.196872				12952000	0.4657793382	0.4657793382	0.4657793382	orf19.150	>orf19.150 orf19.150 CGDID:CAL0003142 COORDS:Ca21chr2_C_albicans_SC5314:981178-981642W, translated using codon table 12 (154 amino acids) Uncharacterized ORF;Ortholog(s) have protein channel activity, role in mitochondrial genome maintenance, protein impo
1.19523				18855000	0.381646728	0.381646728	0.381646728	orf19.7307	>orf19.7307 orf19.7307 CGDID:CAL0004510 COORDS:Ca21chrR_C_albicans_SC5314:1944876-1944019C, translated using codon table 12 (285 amino acids) Uncharacterized ORF;Putative oxidoreductase;similar to S. cerevisiae Pga3p;possible Kex2p substrate
1.185824				30030000	0.4034544076	0.4034544076	0.4034544076	orf19.4375	>orf19.4375 orf19.4375 CGDID:CAL0001114 COORDS:Ca21chrR_C_albicans_SC5314:839137-839925W, translated using codon table 12 (262 amino acids) Uncharacterized ORF;Ortholog(s) have S-adenosylmethionine-dependent methyltransferase activity, role in chromatin s
1.182014				4635400	0.4972320376	0.4972320376	0.4972320376	orf19.4593.1	>orf19.4593.1 orf19.4593.1 CGDID:CAF0007016 COORDS:Ca21chr4_C_albicans_SC5314:387911-388147W, translated using codon table 12 (78 amino acids) Uncharacterized ORF;Ortholog(s) have role in mitochondrial respiratory chain complex II assembly and mitochondri
1.169736				39553000	0.4424419966	0.4424419966	0.4424419966	orf19.156	>orf19.156 FGR51 CGDID:CAL0003154 COORDS:Ca21chr2_C_albicans_SC5314:990196-988715C, translated using codon table 12 (493 amino acids) Verified ORF;Protein lacking an ortholog in S. cerevisiae;transposon mutation affects filamentous growth;Hap43p-repress
1.16313				22313000	0.4590552373	0.4590552373	0.4590552373	orf19.1082.1	>orf19.1082.1 orf19.1082.1 CGDID:CAF0006920 COORDS:Ca21chr6_C_albicans_SC5314:937165-937416W, translated using codon table 12 (83 amino acids) Uncharacterized ORF;Ortholog(s) have cytochrome-c oxidase activity, role in mitochondrial respiratory chain comp
1.160665				215090000	0.319690828	0.319690828	0.319690828	orf19.667.1	>orf19.667.1 RPL37B CGDID:CAF0006907 COORDS:Ca21chr1_C_albicans_SC5314:2492138-2492762W, translated using codon table 12 (90 amino acids) Uncharacterized ORF;Ribosomal protein L37;Hap43p-induced gene
1.15871				9773900	0.5487543642	0.5487543642	0.5487543642	orf19.2847	>orf19.2847 orf19.2847 CGDID:CAL0005140 COORDS:Ca21chrR_C_albicans_SC5314:660647-658860C, translated using codon table 12 (595 amino acids) Uncharacterized ORF;Ortholog(s) have DNA-directed RNA polymerase activity, role in tRNA transcription from RNA poly
1.155727				72384000	0.4847273067	0.4847273067	0.4847273067	orf19.1480	>orf19.1480 orf19.1480 CGDID:CAL0004732 COORDS:Ca21chr2_C_albicans_SC5314:305492-306022W, translated using codon table 12 (176 amino acids) Verified ORF;Putative succinate dehydrogenase, enzyme of citric acid cycle;downregulated by Efg1p;repressed by ni
1.154919				19551000	0.4801831557	0.4801831557	0.4801831557	orf19.2387	>orf19.2387 orf19.2387 CGDID:CAL0000816 COORDS:Ca21chrR_C_albicans_SC5314:748211-746469C, translated using codon table 12 (580 amino acids) Uncharacterized ORF;Putative tRNA-Pro synthetase;genes encoding ribosomal subunits, translation factors, and tRNA
1.153157				11624000	0.5614074117	0.5614074117	0.5614074117	orf19.5280	>orf19.5280 MUP1 CGDID:CAL0003639 COORDS:Ca21chr1_C_albicans_SC5314:2600273-2601934W, translated using codon table 12 (553 amino acids) Uncharacterized ORF;Putative high affinity methionine permease;alkaline upregulated by Rim101p
1.148884				13801000	0.5712400784	0.5712400784	0.5712400784	orf19.1890	>orf19.1890 orf19.1890 CGDID:CAL0001823 COORDS:Ca21chr2_C_albicans_SC5314:1514712-1516178W, translated using codon table 12 (488 amino acids) Uncharacterized ORF;Ortholog(s) have role in medium-chain fatty acid biosynthetic process
1.148622				19936000	0.4967383276	0.4967383276	0.4967383276	orf19.6903	>orf19.6903 orf19.6903 CGDID:CAL0000118 COORDS:Ca21chr7_C_albicans_SC5314:254185-253349C, translated using codon table 12 (278 amino acids) Uncharacterized ORF;Ortholog(s) have DNA-directed RNA polymerase activity, role in tRNA transcription from RNA poly
1.147031				17186000	0.5755305138	0.5755305138	0.5755305138	orf19.796	>orf19.796 HYM1 CGDID:CAL0002027 COORDS:Ca21chr2_C_albicans_SC5314:890223-889210C, translated using codon table 12 (337 amino acids) Verified ORF;Mo25 family domain protein of RAM cell wall integrity signaling network;role in cell separation, azole sensi
1.146474				26003000	0.5024547629	0.5024547629	0.5024547629	orf19.2107	>orf19.2107 MUQ1 CGDID:CAL0005270 COORDS:Ca21chr2_C_albicans_SC5314:34856-33682C, translated using codon table 12 (372 amino acids) Uncharacterized ORF;Putative choline phosphate cytidylyltransferase/phosphoethanolamine cytidylyltransferase;decreased exp
1.141526				12211000	0.5883618896	0.5883618896	0.5883618896	orf19.3630	>orf19.3630 RRP8 CGDID:CAL0000367 COORDS:Ca21chr2_C_albicans_SC5314:1712650-1713936W, translated using codon table 12 (428 amino acids) Uncharacterized ORF;Ribosomal protein;Hap43p-induced gene;induced upon biofilm formation
1.137595				1036700000	0.5627430102	0.5627430102	0.5627430102	orf19.3942.1	>orf19.3942.1 RPL43A CGDID:CAF0007000 COORDS:Ca21chr5_C_albicans_SC5314:997796-997147C, translated using codon table 12 (92 amino acids) Uncharacterized ORF;Putative ribosomal protein, large subunit;downregulated in the presence of human whole blood or p
1.136501				86868000	0.5367202578	0.5367202578	0.5367202578	orf19.670	>orf19.670 SMT3 CGDID:CAL0001089 COORDS:Ca21chr1_C_albicans_SC5314:2487456-2487148C, translated using codon table 12 (102 amino acids) Verified ORF;SUMO, small ubiquitin-like protein;Smt3p-conjugated proteins localize to septation site and mother side of
1.135327				23785000	0.5326651051	0.5326651051	0.5326651051	orf19.6794	>orf19.6794 FESUR1 CGDID:CAL0005004 COORDS:Ca21chr3_C_albicans_SC5314:1616646-1617317W, translated using codon table 12 (223 amino acids) Verified ORF;Putative ubiquinone reductase;transcriptionally induced by interaction with macrophage;alkaline downre
1.131911				46345000	0.5421066567	0.5421066567	0.5421066567	orf19.4622	>orf19.4622 orf19.4622 CGDID:CAL0003637 COORDS:Ca21chr4_C_albicans_SC5314:342124-340967C, translated using codon table 12 (385 amino acids) Uncharacterized ORF;Ortholog(s) have role in telomere maintenance, transcription-coupled nucleotide-excision repair
1.13001				8214900	0.615625073	0.615625073	0.615625073	orf19.4273	>orf19.4273 orf19.4273 CGDID:CAL0000318 COORDS:Ca21chr5_C_albicans_SC5314:579346-576587C, translated using codon table 12 (919 amino acids) Uncharacterized ORF;Hap43p-induced gene
1.129853				71048000	0.5553286663	0.5553286663	0.5553286663	orf19.6314	>orf19.6314 RPB8 CGDID:CAL0001261 COORDS:Ca21chrR_C_albicans_SC5314:1036065-1036511W, translated using codon table 12 (148 amino acids) Verified ORF;Putative subunit of RNA polymerases I, II, and III;regulated by Gcn4p;repressed in response to amino aci
1.129314				18991000	0.5493382639	0.5493382639	0.5493382639	orf19.5919	>orf19.5919 MEA1 CGDID:CAL0003282 COORDS:Ca21chr3_C_albicans_SC5314:976571-978460W, translated using codon table 12 (629 amino acids) Uncharacterized ORF;Protein similar to <i>A. nidulans</i> MesA, which is involved in localization of actin cables;Hap43p
1.125766				32193000	0.5592944704	0.5592944704	0.5592944704	orf19.7488	>orf19.7488 orf19.7488 CGDID:CAL0005715 COORDS:Ca21chrR_C_albicans_SC5314:116160-115609C, translated using codon table 12 (183 amino acids) Uncharacterized ORF;Ortholog(s) have snoRNA binding activity and Mpp10 complex, small-subunit processome localizati
1.120469				8940600	0.6386218861	0.6386218861	0.6386218861	orf19.57	>orf19.57 PSF2 CGDID:CAL0000607 COORDS:Ca21chr1_C_albicans_SC5314:1054857-1054162C, translated using codon table 12 (203 amino acids) Uncharacterized ORF;Ortholog(s) have role in DNA-dependent DNA replication initiation, GINS complex assembly, double-stra
1.118237				47558000	0.5807074506	0.5807074506	0.5807074506	orf19.549	>orf19.549 orf19.549 CGDID:CAL0000218 COORDS:Ca21chrR_C_albicans_SC5314:1004064-1004687W, translated using codon table 12 (207 amino acids) Uncharacterized ORF;Ortholog(s) have structural constituent of ribosome activity and mitochondrial inner membrane,
1.117724				1756400000	0.675852324	0.675852324	0.675852324	orf19.1409.1	>orf19.1409.1 orf19.1409.1 CGDID:CAF0007454 COORDS:Ca21chr4_C_albicans_SC5314:936933-937879W, translated using codon table 12 (124 amino acids) Uncharacterized ORF;Ortholog(s) have structural constituent of ribosome activity, role in cytoplasmic translati
1.112805				13773000	0.6573512663	0.6573512663	0.6573512663	orf19.372	>orf19.372 orf19.372 CGDID:CAL0004885 COORDS:Ca21chr4_C_albicans_SC5314:8369-8995W, translated using codon table 12 (208 amino acids) Uncharacterized ORF;Putative protein of unknown function;Hap43p-repressed gene
1.112493				9403700	0.6581204246	0.6581204246	0.6581204246	orf19.7111	>orf19.7111 orf19.7111 CGDID:CAL0002844 COORDS:Ca21chr7_C_albicans_SC5314:16744-17208W, translated using codon table 12 (154 amino acids) Uncharacterized ORF;Putative mitochondrial outer membrane protein membrane fission effector;possibly an essential ge
1.110068				10474000	0.6640936227	0.6640936227	0.6640936227	orf19.4305.1	>orf19.4305.1 orf19.4305.1 CGDID:CAF0007007 COORDS:Ca21chr5_C_albicans_SC5314:629207-629716W, translated using codon table 12 (146 amino acids) Uncharacterized ORF;Ortholog(s) have RNA binding activity, role in nuclear mRNA splicing, via spliceosome and U
1.104607				16276000	0.6776280205	0.6776280205	0.6776280205	orf19.7615	>orf19.7615 orf19.7615 CGDID:CAL0000823 COORDS:Ca21chrR_C_albicans_SC5314:2216559-2217305W, translated using codon table 12 (248 amino acids) Verified ORF;Protein involved in endoplasmic reticulum (ER) to Golgi vesicle-mediated transport;putative subunit
1.101857				17625000	0.6844825694	0.6844825694	0.6844825694	orf19.3409	>orf19.3409 SEC12 CGDID:CAL0004877 COORDS:Ca21chr6_C_albicans_SC5314:369918-372443W, translated using codon table 12 (841 amino acids) Uncharacterized ORF;Putative guanyl-nucleotide exchange factor;transcriptionally regulated by iron;expression greater
1.101153				29430000	0.6306640576	0.6306640576	0.6306640576	orf19.1755	>orf19.1755 SET2 CGDID:CAL0000871 COORDS:Ca21chr2_C_albicans_SC5314:2111839-2109305C, translated using codon table 12 (844 amino acids) Uncharacterized ORF;Ortholog(s) have histone methyltransferase activity (H3-K36 specific) activity
1.09874				35669000	0.6378678434	0.6378678434	0.6378678434	orf19.5669	>orf19.5669 orf19.5669 CGDID:CAL0000699 COORDS:Ca21chr4_C_albicans_SC5314:63561-64121W, translated using codon table 12 (186 amino acids) Verified ORF;Membrane-localized protein
1.097947				11341000	0.6942741582	0.6942741582	0.6942741582	orf19.3344	>orf19.3344 VPS17 CGDID:CAL0004139 COORDS:Ca21chr1_C_albicans_SC5314:311215-312774W, translated using codon table 12 (519 amino acids) Uncharacterized ORF;Ortholog(s) have phosphatidylinositol-3-phosphate binding, protein transporter activity and role in
1.096754				14212000	0.6972720675	0.6972720675	0.6972720675	orf19.1167	>orf19.1167 orf19.1167 CGDID:CAL0002074 COORDS:Ca21chr1_C_albicans_SC5314:2533618-2532458C, translated using codon table 12 (386 amino acids) Uncharacterized ORF;Ortholog(s) have sulfonate dioxygenase activity and role in sulfur compound catabolic process
1.096227				14176000	0.6985987936	0.6985987936	0.6985987936	orf19.4416	>orf19.4416 VPS13 CGDID:CAL0001755 COORDS:Ca21chr4_C_albicans_SC5314:1341961-1351212W, translated using codon table 12 (3083 amino acids) Uncharacterized ORF;Putative vacuolar protein sorting-associated protein;gene used for multilocus sequence typing
1.095099				22236000	0.6487986506	0.6487986506	0.6487986506	orf19.3290	>orf19.3290 orf19.3290 CGDID:CAL0003434 COORDS:Ca21chr1_C_albicans_SC5314:203952-204422W, translated using codon table 12 (156 amino acids) Verified ORF;Plasma membrane-localized protein;repressed by nitric oxide;Hap43p-repressed gene
1.093916				17520000	0.7044230325	0.7044230325	0.7044230325	CaalfMp08	>CaalfMp08 COX1 CGDID:CAF0007377 COORDS:Ca19-mtDNA:14771-20926W, translated using codon table 4 (531 amino acids) Uncharacterized ORF;Subunit I of cytochrome c oxidase, which is the terminal member of the mitochondrial (mt) inner membrane electron transpo
1.089693				7747700	0.7151102839	0.7151102839	0.7151102839	orf19.3548	>orf19.3548 orf19.3548 CGDID:CAL0005914 COORDS:Ca21chr2_C_albicans_SC5314:1067541-1068212W, translated using codon table 12 (223 amino acids) Uncharacterized ORF;Ortholog(s) have mitochondrion localization
1.081929				1360000000	0.8975498244	0.8975498244	0.8975498244	orf19.6882.1	>orf19.6882.1 orf19.6882.1 CGDID:CAF0007090 COORDS:Ca21chr2_C_albicans_SC5314:1168075-1167296C, translated using codon table 12 (107 amino acids) Uncharacterized ORF;Ortholog(s) have structural constituent of ribosome activity, role in cytoplasmic transla
1.077928				7686500	0.7451784496	0.7451784496	0.7451784496	orf19.6183	>orf19.6183 orf19.6183 CGDID:CAL0006119 COORDS:Ca21chr3_C_albicans_SC5314:1781188-1781454W, translated using codon table 12 (88 amino acids) Uncharacterized ORF;Ortholog(s) have protein transporter activity, role in protein import into mitochondrial inner
1.072533				11966000	0.7590980627	0.7590980627	0.7590980627	orf19.5628	>orf19.5628 orf19.5628 CGDID:CAL0000594 COORDS:Ca21chr6_C_albicans_SC5314:714650-715699W, translated using codon table 12 (309 amino acids) Verified ORF;Mitochondrial dicarboxylate transporter;possibly an essential gene, disruptants not obtained by UAU1
1.072219				17782000	0.7599120158	0.7599120158	0.7599120158	orf19.4686	>orf19.4686 orf19.4686 CGDID:CAL0003825 COORDS:Ca21chr4_C_albicans_SC5314:206038-202436C, translated using codon table 12 (1200 amino acids) Uncharacterized ORF;Ortholog of <i>S. cerevisiae</i> : YIL151C, <i>C. glabrata CBS138</i> : CAGL0H06611g, <i>C. pa
1.07089				13743000	0.7633558865	0.7633558865	0.7633558865	orf19.1305	>orf19.1305 orf19.1305 CGDID:CAL0003706 COORDS:Ca21chr4_C_albicans_SC5314:795450-794101C, translated using codon table 12 (449 amino acids) Uncharacterized ORF;Ortholog(s) have tRNA (guanine) methyltransferase activity, role in tRNA methylation and mitoch
1.066155				21857000	0.7382385337	0.7382385337	0.7382385337	orf19.1026	>orf19.1026 orf19.1026 CGDID:CAL0001085 COORDS:Ca21chr1_C_albicans_SC5314:804068-803076C, translated using codon table 12 (330 amino acids) Uncharacterized ORF;Ortholog(s) have role in exonucleolytic trimming to generate mature 3-end of 5.8S rRNA from tr
1.065572				21921000	0.7400813972	0.7400813972	0.7400813972	orf19.2119	>orf19.2119 NDT80 CGDID:CAL0005285 COORDS:Ca21chr2_C_albicans_SC5314:19691-21205W, translated using codon table 12 (504 amino acids) Verified ORF;Activator of CDR1 induction by antifungal drugs;required for wild-type drug resistance;transcriptionally in
1.064751				26078000	0.7426802967	0.7426802967	0.7426802967	orf19.2184	>orf19.2184 orf19.2184 CGDID:CAL0005447 COORDS:Ca21chr2_C_albicans_SC5314:1620567-1621445W, translated using codon table 12 (292 amino acids) Uncharacterized ORF;Predicted ORF in Assemblies 19, 20 and 21;clade-associated gene expression
1.064717				23474000	0.7427863829	0.7427863829	0.7427863829	orf19.6052	>orf19.6052 CNS1 CGDID:CAL0005143 COORDS:Ca21chr1_C_albicans_SC5314:90100-91272W, translated using codon table 12 (390 amino acids) Verified ORF;Putative co-chaperone;Hap43p-induced gene;mutation confers hypersensitivity to radicicol
1.06346				55695000	0.7563417611	0.7563417611	0.7563417611	orf19.5279	>orf19.5279 orf19.5279 CGDID:CAL0003624 COORDS:Ca21chr1_C_albicans_SC5314:2602277-2602699W, translated using codon table 12 (140 amino acids) Uncharacterized ORF;Ortholog(s) have structural constituent of ribosome activity, role in aerobic respiration and
1.062913				14099000	0.784115331	0.784115331	0.784115331	orf19.1195	>orf19.1195 orf19.1195 CGDID:CAL0002161 COORDS:Ca21chr6_C_albicans_SC5314:60009-57658C, translated using codon table 12 (783 amino acids) Uncharacterized ORF;Ortholog(s) have metalloendopeptidase activity, role in cellular iron ion homeostasis, protein pr
1.061896				16105000	0.7867728715	0.7867728715	0.7867728715	orf19.1690	>orf19.1690 TOS1 CGDID:CAL0000187 COORDS:Ca21chr3_C_albicans_SC5314:338324-336918C, translated using codon table 12 (468 amino acids) Verified ORF;Protein similar to alpha agglutinin anchor subunit;secreted;exogenously expressed protein is a substrate f
1.06088				25111000	0.754971723	0.754971723	0.754971723	orf19.1642	>orf19.1642 orf19.1642 CGDID:CAL0000014 COORDS:Ca21chr3_C_albicans_SC5314:447342-446722C, translated using codon table 12 (206 amino acids) Uncharacterized ORF;Hap43p-induced gene;ortholog of <i>S. cerevisiae</i> LOC1, a nuclear protein involved in asymm
1.057439				27607000	0.765949539	0.765949539	0.765949539	orf19.6625	>orf19.6625 orf19.6625 CGDID:CAL0003986 COORDS:Ca21chrR_C_albicans_SC5314:1236650-1235823C, translated using codon table 12 (275 amino acids) Uncharacterized ORF;Ortholog(s) have acetyltransferase activator activity, histone binding activity and role in d
1.057322				6456400	0.7987607324	0.7987607324	0.7987607324	orf19.96	>orf19.96 TOP1 CGDID:CAL0000708 COORDS:Ca21chr6_C_albicans_SC5314:188928-186586C, translated using codon table 12 (780 amino acids) Verified ORF;DNA topoisomerase I;required for wild-type growth and for wild-type mouse virulence;sensitive to camptotheci
1.053529				21674000	0.7784815089	0.7784815089	0.7784815089	orf19.7593	>orf19.7593 orf19.7593 CGDID:CAL0000243 COORDS:Ca21chrR_C_albicans_SC5314:2176379-2174925C, translated using codon table 12 (484 amino acids) Uncharacterized ORF;Ortholog(s) have role in asparagine catabolic process and intracellular localization
1.053333				39573000	0.7791096523	0.7791096523	0.7791096523	orf19.6135.1	>orf19.6135.1 SMX4 CGDID:CAF0007066 COORDS:Ca21chrR_C_albicans_SC5314:1595398-1595688W, translated using codon table 12 (96 amino acids) Verified ORF;Component of heteroheptameric complexes (Lsm1p, Lsm8p) involved in RNA processing and decay;flucytosine
1.052121				49012000	0.7830073471	0.7830073471	0.7830073471	orf19.2471	>orf19.2471 GIM5 CGDID:CAL0001602 COORDS:Ca21chr1_C_albicans_SC5314:1211899-1212375W, translated using codon table 12 (158 amino acids) Uncharacterized ORF;Putative heterohexameric cochaperone prefoldin complex subunit;macrophage/pseudohyphal-repressed g
1.050972				73077000	0.7966297446	0.7966297446	0.7966297446	orf19.2369.1	>orf19.2369.1 ATX1 CGDID:CAF0006948 COORDS:Ca21chrR_C_albicans_SC5314:1489772-1489548C, translated using codon table 12 (74 amino acids) Uncharacterized ORF;Putative cytosolic copper metallochaperone;flucytosine induced gene;expression downregulated in
1.050937				7316400	0.8155692029	0.8155692029	0.8155692029	orf19.3008	>orf19.3008 COQ4 CGDID:CAL0001333 COORDS:Ca21chr1_C_albicans_SC5314:658608-657637C, translated using codon table 12 (323 amino acids) Uncharacterized ORF;Protein with a putative role in coenzyme Q biosynthesis;transcriptionally induced by interaction wit
1.049384				12625000	0.8196715988	0.8196715988	0.8196715988	orf19.547	>orf19.547 orf19.547 CGDID:CAL0000208 COORDS:Ca21chrR_C_albicans_SC5314:1001940-1000822C, translated using codon table 12 (372 amino acids) Uncharacterized ORF;Ortholog(s) have 5-flap endonuclease activity, single-stranded DNA specific 5-3 exodeoxyribo
1.048759				123930000	0.8038289469	0.8038289469	0.8038289469	orf19.2488	>orf19.2488 FAL1 CGDID:CAL0001638 COORDS:Ca21chr1_C_albicans_SC5314:1182403-1181204C, translated using codon table 12 (399 amino acids) Uncharacterized ORF;Ortholog(s) have role in maturation of SSU-rRNA from tricistronic rRNA transcript (SSU-rRNA, 5.8S r
1.045871				16230000	0.8289700372	0.8289700372	0.8289700372	orf19.325	>orf19.325 orf19.325 CGDID:CAL0004705 COORDS:Ca21chr3_C_albicans_SC5314:690041-692836W, translated using codon table 12 (931 amino acids) Verified ORF;Putative mRNA cleavage and polyadenlylation factor;heterozygous null mutant exhibits hypersensitivity t
1.044683				97022000	0.8171319769	0.8171319769	0.8171319769	orf19.2782	>orf19.2782 orf19.2782 CGDID:CAL0004286 COORDS:Ca21chr1_C_albicans_SC5314:1649731-1650258W, translated using codon table 12 (175 amino acids) Uncharacterized ORF;Ortholog(s) have disulfide oxidoreductase activity, role in cellular response to oxidative st
1.043874				16556000	0.834264787	0.834264787	0.834264787	orf19.1849	>orf19.1849 orf19.1849 CGDID:CAL0001680 COORDS:Ca21chrR_C_albicans_SC5314:1464965-1467118W, translated using codon table 12 (717 amino acids) Uncharacterized ORF;Ortholog(s) have U3 snoRNA binding, rRNA binding activity, role in maturation of SSU-rRNA fro
1.042424				62251000	0.8245254975	0.8245254975	0.8245254975	orf19.4952.1	>orf19.4952.1 orf19.4952.1 CGDID:CAF0007028 COORDS:Ca21chr1_C_albicans_SC5314:2893446-2894008W, translated using codon table 12 (151 amino acids) Uncharacterized ORF;Ortholog(s) have FK506 binding activity
1.041718				8518400	0.8399909536	0.8399909536	0.8399909536	orf19.974	>orf19.974 ROT2 CGDID:CAL0003777 COORDS:Ca21chr5_C_albicans_SC5314:36656-39271W, translated using codon table 12 (871 amino acids) Verified ORF;Alpha-glucosidase II, catalytic subunit, required for N-linked protein glycosylation and normal cell wall synth
1.041537				241060000	0.7283742242	0.7283742242	0.7283742242	orf19.2041	>orf19.2041 orf19.2041 CGDID:CAL0004406 COORDS:Ca21chr2_C_albicans_SC5314:142396-140486C, translated using codon table 12 (636 amino acids) Uncharacterized ORF;Ortholog(s) have DNA translocase activity, histone acetyl-lysine binding activity
1.039609				18186000	0.8455996395	0.8455996395	0.8455996395	orf19.1249	>orf19.1249 orf19.1249 CGDID:CAL0002920 COORDS:Ca21chr4_C_albicans_SC5314:1240045-1239206C, translated using codon table 12 (279 amino acids) Uncharacterized ORF;Ortholog(s) have 1-(5-phosphoribosyl)-5-[(5-phosphoribosylamino)methylideneamino]imidazole-4-
1.039453				35530000	0.8240532214	0.8240532214	0.8240532214	orf19.3259	>orf19.3259 orf19.3259 CGDID:CAL0003345 COORDS:Ca21chrR_C_albicans_SC5314:221211-221711W, translated using codon table 12 (166 amino acids) Uncharacterized ORF;Ortholog(s) have peptidase activity, role in protein targeting to ER, signal peptide processing
1.03471				47347000	0.8395500127	0.8395500127	0.8395500127	orf19.639.1	>orf19.639.1 orf19.639.1 CGDID:CAF0006904 COORDS:Ca21chrR_C_albicans_SC5314:1115396-1115671W, translated using codon table 12 (91 amino acids) Uncharacterized ORF;Ortholog(s) have structural constituent of ribosome activity and mitochondrial large ribosom
1.034057				18316000	0.8604034979	0.8604034979	0.8604034979	orf19.819	>orf19.819 orf19.819 CGDID:CAL0002651 COORDS:Ca21chr2_C_albicans_SC5314:841148-840816C, translated using codon table 12 (110 amino acids) Uncharacterized ORF;Ortholog(s) have role in lipoate biosynthetic process and mitochondrion localization
1.033767				26003000	0.8426400213	0.8426400213	0.8426400213	orf19.6340	>orf19.6340 orf19.6340 CGDID:CAL0001316 COORDS:Ca21chr1_C_albicans_SC5314:2792314-2791366C, translated using codon table 12 (214 amino acids) Uncharacterized ORF;Ortholog(s) have DNA-directed RNA polymerase activity, RNA-directed RNA polymerase activity
1.028426				23756000	0.8601786824	0.8601786824	0.8601786824	orf19.5654	>orf19.5654 STE24 CGDID:CAL0000665 COORDS:Ca21chr4_C_albicans_SC5314:41651-43041W, translated using codon table 12 (445 amino acids) Verified ORF;Prenyl-dependent protease
1.028035				12583000	0.8765138587	0.8765138587	0.8765138587	orf19.5167	>orf19.5167 IFM1 CGDID:CAL0002630 COORDS:Ca21chr7_C_albicans_SC5314:639065-636762C, translated using codon table 12 (767 amino acids) Uncharacterized ORF;Putative mitochondrial translation initiation factor;transcription is regulated by Nrg1p, Mig1p, and
1.025376				15989000	0.883644251	0.883644251	0.883644251	orf19.4538	>orf19.4538 orf19.4538 CGDID:CAL0002731 COORDS:Ca21chr1_C_albicans_SC5314:383606-382776C, translated using codon table 12 (276 amino acids) Uncharacterized ORF;Ortholog(s) have mRNA binding, protein heterodimerization activity, role in mRNA cleavage, mRNA
1.016652				7127300	0.907104412	0.907104412	0.907104412	orf19.4937	>orf19.4937 CHS3 CGDID:CAL0006283 COORDS:Ca21chr1_C_albicans_SC5314:2859992-2856351C, translated using codon table 12 (1213 amino acids) Verified ORF;Major chitin synthase of yeast-form and hyphal cells;synthesizes short-chitin fibrils;Chs4p-activated;
1.015484				21400000	0.9029521003	0.9029521003	0.9029521003	orf19.713	>orf19.713 orf19.713 CGDID:CAL0001740 COORDS:Ca21chrR_C_albicans_SC5314:1392686-1393102W, translated using codon table 12 (138 amino acids) Uncharacterized ORF;Ortholog(s) have role in apoptotic process and cytoplasm, nucleus localization
1.013997				49853000	0.907885911	0.907885911	0.907885911	orf19.4490.2	>orf19.4490.2 QCR8 CGDID:CAF0007013 COORDS:Ca21chr2_C_albicans_SC5314:960251-959964C, translated using codon table 12 (95 amino acids) Verified ORF;Putative ubiquinol cytochrome c reductase;Macrophage and pseudohyphal-induced protein;shows colony morpho
1.012429				19792000	0.913093386	0.913093386	0.913093386	orf19.2102	>orf19.2102 CKB1 CGDID:CAL0005264 COORDS:Ca21chr2_C_albicans_SC5314:38158-37277C, translated using codon table 12 (293 amino acids) Verified ORF;Regulatory subunit of protein kinase CK2 (casein kinase II), beta subunit;null mutants are hypersensitive to
1.00895				29777000	0.9246599991	0.9246599991	0.9246599991	orf19.3706	>orf19.3706 orf19.3706 CGDID:CAL0001068 COORDS:Ca21chrR_C_albicans_SC5314:1684739-1686577W, translated using codon table 12 (612 amino acids) Uncharacterized ORF;Has domain(s) with predicted oxidoreductase activity, zinc ion binding activity and role in o
1.008798				24566000	0.9251685178	0.9251685178	0.9251685178	orf19.2290	>orf19.2290 TOR1 CGDID:CAL0006402 COORDS:Ca21chr2_C_albicans_SC5314:1490298-1497746W, translated using codon table 12 (2482 amino acids) Verified ORF;Protein similar to TOR family phosphatidylinositol kinases;mutation confers resistance to rapamycin;inv
1.008016				12240000	0.930407531	0.930407531	0.930407531	orf19.1137	>orf19.1137 orf19.1137 CGDID:CAL0001967 COORDS:Ca21chr1_C_albicans_SC5314:2584210-2584884W, translated using codon table 12 (224 amino acids) Uncharacterized ORF;Ortholog(s) have thymidylate kinase activity, uridylate kinase activity, role in dTDP biosynt
1.007533				61268000	0.9403421489	0.9403421489	0.9403421489	orf19.6585	>orf19.6585 orf19.6585 CGDID:CAL0003310 COORDS:Ca21chr7_C_albicans_SC5314:302677-303045W, translated using codon table 12 (122 amino acids) Uncharacterized ORF;Ortholog(s) have mitochondrion localization
1.005552				15018000	0.9370661901	0.9370661901	0.9370661901	orf19.5275	>orf19.5275 orf19.5275 CGDID:CAL0003620 COORDS:Ca21chr1_C_albicans_SC5314:2607454-2608677W, translated using codon table 12 (407 amino acids) Uncharacterized ORF;Ortholog(s) have ATPase activator activity and role in late endosome to vacuole transport via
1.003715				8500800	0.9420366552	0.9420366552	0.9420366552	orf19.6610	>orf19.6610 orf19.6610 CGDID:CAL0003948 COORDS:Ca21chrR_C_albicans_SC5314:2031915-2029141C, translated using codon table 12 (924 amino acids) Uncharacterized ORF;Ortholog(s) have microtubule binding, structural constituent of cytoskeleton activity
0.9997263				6278800	0.9528311318	0.9528311318	0.9528311318	orf19.1808	>orf19.1808 orf19.1808 CGDID:CAL0001584 COORDS:Ca21chrR_C_albicans_SC5314:1070731-1073841W, translated using codon table 12 (1036 amino acids) Uncharacterized ORF;Putative protein of unknown function, transcription is positively regulated by Tbf1p
0.9964409				56061000	0.9775470171	0.9775470171	0.9775470171	orf19.5491.1	>orf19.5491.1 ATP14 CGDID:CAF0007051 COORDS:Ca21chr2_C_albicans_SC5314:1279452-1278751C, translated using codon table 12 (108 amino acids) Uncharacterized ORF;Putative mitochondrial F1F0 ATP synthase subunit;macrophage/pseudohyphal-induced
0.991828				7199900	0.9742320775	0.9742320775	0.9742320775	orf19.393	>orf19.393 APS3 CGDID:CAL0004948 COORDS:Ca21chr1_C_albicans_SC5314:1862414-1861819C, translated using codon table 12 (175 amino acids) Verified ORF;Component of the adaptor complex AP-3, which is involved in vacuolar protein sorting
0.990957				15641000	0.9765933605	0.9765933605	0.9765933605	orf19.2834	>orf19.2834 RPD3 CGDID:CAL0005111 COORDS:Ca21chrR_C_albicans_SC5314:634439-632997C, translated using codon table 12 (480 amino acids) Verified ORF;Histone deacetylase;regulates frequency of white-to-opaque and opaque-to-white switching;greater expressio
0.982192				73297000	0.9708459616	0.9708459616	0.9708459616	orf19.5433	>orf19.5433 orf19.5433 CGDID:CAL0005231 COORDS:Ca21chr3_C_albicans_SC5314:48422-48775W, translated using codon table 12 (117 amino acids) Uncharacterized ORF;Ortholog(s) have role in mitochondrial respiratory chain complex III assembly and mitochondrial m
0.9802542				11308000	0.9934912463	0.9934912463	0.9934912463	orf19.1040	>orf19.1040 MAD2 CGDID:CAL0001147 COORDS:Ca21chr1_C_albicans_SC5314:857326-857970W, translated using codon table 12 (214 amino acids) Verified ORF;Protein required for the spindle assembly checkpoint of the cell cycle;necessary for survival in host cell
0.9778969				57529000	0.9543051884	0.9543051884	0.9543051884	orf19.2557	>orf19.2557 SEC65 CGDID:CAL0002482 COORDS:Ca21chrR_C_albicans_SC5314:378851-378024C, translated using codon table 12 (275 amino acids) Verified ORF;Functional homolog of S. cerevisiae Sec65p, which is a component of the protein-targeting Signal Recognitio
0.9765823				19231000	0.9609255188	0.9609255188	0.9609255188	orf19.6075	>orf19.6075 orf19.6075 CGDID:CAL0005191 COORDS:Ca21chr1_C_albicans_SC5314:49844-49296C, translated using codon table 12 (182 amino acids) Uncharacterized ORF;Hap43p-repressed gene;ortholog of <i>S. cerevisiae</i> CDC36, a CCR4-NOT complex component
0.9748865				56179000	0.9427230235	0.9427230235	0.9427230235	orf19.2146	>orf19.2146 orf19.2146 CGDID:CAL0005349 COORDS:Ca21chr6_C_albicans_SC5314:1013409-1012261C, translated using codon table 12 (382 amino acids) Uncharacterized ORF;Ortholog(s) have histone acetyltransferase activity, histone binding activity, role in chroma
0.9741545				13597000	0.9743375465	0.9743375465	0.9743375465	orf19.3331	>orf19.3331 ABC1 CGDID:CAL0004112 COORDS:Ca21chr1_C_albicans_SC5314:282448-284148W, translated using codon table 12 (566 amino acids) Uncharacterized ORF;Putative ubiquinol-cytochrome-c reductase;induced upon adherence to polystyrene;biofilm-induced
0.9735277				25327000	0.9487519984	0.9487519984	0.9487519984	orf19.4611	>orf19.4611 orf19.4611 CGDID:CAL0003609 COORDS:Ca21chr4_C_albicans_SC5314:358932-357958C, translated using codon table 12 (324 amino acids) Uncharacterized ORF;Ortholog(s) have ribose phosphate diphosphokinase activity, role in 5-phosphoribose 1-diphospha
0.9728251				13362000	0.9701646034	0.9701646034	0.9701646034	orf19.2443	>orf19.2443 RGD1 CGDID:CAL0001542 COORDS:Ca21chr1_C_albicans_SC5314:1265549-1267582W, translated using codon table 12 (677 amino acids) Verified ORF;GTPase activator protein;transcriptionally regulated by iron;expression greater in low iron;alkaline up
0.9726292				62985000	0.9340465535	0.9340465535	0.9340465535	orf19.5597.1	>orf19.5597.1 orf19.5597.1 CGDID:CAL0120862 COORDS:Ca21chr6_C_albicans_SC5314:658776-658967W, translated using codon table 12 (63 amino acids) Uncharacterized ORF;Has domain(s) with predicted hydrogen ion transporting ATP synthase activity, rotational mec
0.9716911				44285000	0.9414384453	0.9414384453	0.9414384453	orf19.1779	>orf19.1779 MP65 CGDID:CAL0000936 COORDS:Ca21chr2_C_albicans_SC5314:2054703-2053567C, translated using codon table 12 (378 amino acids) Verified ORF;Cell surface mannoprotein;cell-wall glucan metabolism, biofilm, adhesion;adhesin motif;O-glycosylation;
0.971641				15028000	0.9664486666	0.9664486666	0.9664486666	orf19.5648	>orf19.5648 orf19.5648 CGDID:CAL0000647 COORDS:Ca21chr4_C_albicans_SC5314:34782-35390W, translated using codon table 12 (202 amino acids) Uncharacterized ORF;Ortholog of <i>C. parapsilosis CDC317</i> : CPAR2_402190, <i>Debaryomyces hansenii CBS767</i> : D
0.9702444				12223000	0.9620666181	0.9620666181	0.9620666181	orf19.5705	>orf19.5705 NAM2 CGDID:CAL0001358 COORDS:Ca21chr6_C_albicans_SC5314:730537-727952C, translated using codon table 12 (861 amino acids) Uncharacterized ORF;Putative mitochondrial leucyl-tRNA synthetase
0.9661779				143200000	0.9511027502	0.9511027502	0.9511027502	orf19.2417	>orf19.2417 SMC5 CGDID:CAL0001481 COORDS:Ca21chrR_C_albicans_SC5314:702960-706181W, translated using codon table 12 (1073 amino acids) Verified ORF;Protein similar to S. cerevisiae Smc5p, which is involved in DNA repair;transposon mutation affects filame
0.9635972				18328000	0.9412280117	0.9412280117	0.9412280117	orf19.3317	>orf19.3317 orf19.3317 CGDID:CAL0004076 COORDS:Ca21chr1_C_albicans_SC5314:254974-254627C, translated using codon table 12 (115 amino acids) Uncharacterized ORF;Ortholog of <i>C. parapsilosis CDC317</i> : CPAR2_109070, <i>Candida tenuis NRRL Y-1498</i> : C
0.9625806				17816000	0.9380441471	0.9380441471	0.9380441471	orf19.603	>orf19.603 IMP4 CGDID:CAL0000877 COORDS:Ca21chrR_C_albicans_SC5314:1737038-1737889W, translated using codon table 12 (283 amino acids) Uncharacterized ORF;Putative SSU processome component;Hap43p-induced gene;decreased expression in response to prostagl
0.9620332				8450600	0.9363301654	0.9363301654	0.9363301654	orf19.7182	>orf19.7182 orf19.7182 CGDID:CAL0003121 COORDS:Ca21chr7_C_albicans_SC5314:870254-869448C, translated using codon table 12 (268 amino acids) Uncharacterized ORF;Ortholog(s) have RNA binding activity, role in tRNA modification and cytoplasm, nucleus localiz
0.958436				6487800	0.9250745613	0.9250745613	0.9250745613	orf19.1776	>orf19.1776 orf19.1776 CGDID:CAL0000933 COORDS:Ca21chr2_C_albicans_SC5314:2063383-2062415C, translated using codon table 12 (322 amino acids) Uncharacterized ORF;Ortholog(s) have role in coenzyme A biosynthetic process and cytosol, nucleus localization
0.9574975				20679000	0.8851286776	0.8851286776	0.8851286776	orf19.5030	>orf19.5030 orf19.5030 CGDID:CAL0001640 COORDS:Ca21chr1_C_albicans_SC5314:3066059-3067138W, translated using codon table 12 (359 amino acids) Uncharacterized ORF;Predicted ORF in Assemblies 19, 20 and 21;induced during planktonic growth
0.9566373				12343000	0.9194522366	0.9194522366	0.9194522366	orf19.5432	>orf19.5432 TPT1 CGDID:CAL0005230 COORDS:Ca21chr3_C_albicans_SC5314:48915-49538W, translated using codon table 12 (207 amino acids) Verified ORF;tRNA 2-phosphotransferase;enzyme of tRNA splicing;functionally complements viability of S. cerevisiae tpt1
0.9551124				53002000	0.8670582806	0.8670582806	0.8670582806	orf19.1057	>orf19.1057 orf19.1057 CGDID:CAL0001192 COORDS:Ca21chr1_C_albicans_SC5314:879384-878815C, translated using codon table 12 (189 amino acids) Uncharacterized ORF;Ortholog of <i>C. parapsilosis CDC317</i> : CPAR2_107050, <i>Candida tenuis NRRL Y-1498</i> : C
0.9548387				35136000	0.8746359017	0.8746359017	0.8746359017	orf19.2306	>orf19.2306 orf19.2306 CGDID:CAL0000649 COORDS:Ca21chr1_C_albicans_SC5314:2445609-2446145W, translated using codon table 12 (178 amino acids) Uncharacterized ORF;Ortholog(s) have oxidoreductase activity, acting on single donors with incorporation of molec
0.9538221				19562000	0.870629673	0.870629673	0.870629673	orf19.6739	>orf19.6739 orf19.6739 CGDID:CAL0004841 COORDS:Ca21chr3_C_albicans_SC5314:1710892-1712742W, translated using codon table 12 (616 amino acids) Uncharacterized ORF;Ortholog(s) have phosphoglucomutase activity and cytosol, nucleus localization
0.9533918				4790700	0.909317419	0.909317419	0.909317419	orf19.7425	>orf19.7425 orf19.7425 CGDID:CAL0005490 COORDS:Ca21chr3_C_albicans_SC5314:1459099-1458032C, translated using codon table 12 (355 amino acids) Uncharacterized ORF;Ortholog(s) have uracil DNA N-glycosylase activity, role in DNA repair and mitochondrion, nuc
0.9488954				27482000	0.8512636851	0.8512636851	0.8512636851	orf19.5231.2	>orf19.5231.2 ATP19 CGDID:CAF0007037 COORDS:Ca21chr1_C_albicans_SC5314:2687617-2687414C, translated using codon table 12 (67 amino acids) Verified ORF;Protein localized to the mitochondrial membrane
0.9445943				18401000	0.8344294823	0.8344294823	0.8344294823	orf19.5238	>orf19.5238 orf19.5238 CGDID:CAL0003543 COORDS:Ca21chr1_C_albicans_SC5314:2676383-2674566C, translated using codon table 12 (605 amino acids) Uncharacterized ORF;Ortholog(s) have cytosol, nucleus localization
0.9442033				25454000	0.8329027344	0.8329027344	0.8329027344	orf19.6319	>orf19.6319 orf19.6319 CGDID:CAL0001266 COORDS:Ca21chr6_C_albicans_SC5314:20661-18685C, translated using codon table 12 (658 amino acids) Uncharacterized ORF;Ortholog(s) have mRNA binding, ubiquitin-specific protease activity and role in protein deubiquit
0.9430303				14209000	0.8770681833	0.8770681833	0.8770681833	orf19.2711.1	>orf19.2711.1 MED20 CGDID:CAF0006963 COORDS:Ca21chr4_C_albicans_SC5314:592276-591485C, translated using codon table 12 (237 amino acids) Verified ORF;Subunit of the RNA polymerase II mediator complex;involved in control of filamentous growth and biofilm
0.9408407				186840000	0.8442185197	0.8442185197	0.8442185197	orf19.5789	>orf19.5789 ADE8 CGDID:CAL0001546 COORDS:Ca21chr2_C_albicans_SC5314:622886-622218C, translated using codon table 12 (222 amino acids) Verified ORF;Putative phosphoribosylglycinamide formyl-transferase, enzyme of amino acid biosynthesis pathway;upregulate
0.939824				102760000	0.8093461488	0.8093461488	0.8093461488	orf19.3558	>orf19.3558 orf19.3558 CGDID:CAL0005932 COORDS:Ca21chr2_C_albicans_SC5314:1091497-1090856C, translated using codon table 12 (213 amino acids) Uncharacterized ORF;Ortholog(s) have Golgi apparatus, endoplasmic reticulum localization
0.9387683				17894000	0.8638590718	0.8638590718	0.8638590718	orf19.6500	>orf19.6500 ECM42 CGDID:CAL0003026 COORDS:Ca21chr7_C_albicans_SC5314:471728-470409C, translated using codon table 12 (439 amino acids) Uncharacterized ORF;Putative ornithine acetyltransferase;fungal-specific (no human or murine homolog);Gcn2p-, Gcn4p-re
0.9336064				54384000	0.7861500167	0.7861500167	0.7861500167	orf19.1468	>orf19.1468 orf19.1468 CGDID:CAL0004658 COORDS:Ca21chr2_C_albicans_SC5314:286599-285040C, translated using codon table 12 (519 amino acids) Uncharacterized ORF;Ortholog(s) have protein phosphatase type 2A regulator activity
0.9285631				35033000	0.7724080807	0.7724080807	0.7724080807	orf19.3297	>orf19.3297 orf19.3297 CGDID:CAL0003446 COORDS:Ca21chr1_C_albicans_SC5314:212756-212448C, translated using codon table 12 (102 amino acids) Uncharacterized ORF;Ortholog(s) have structural constituent of ribosome activity and mitochondrial small ribosomal
0.9283221				19188000	0.7714859433	0.7714859433	0.7714859433	orf19.7673	>orf19.7673 orf19.7673 CGDID:CAL0000979 COORDS:Ca21chrR_C_albicans_SC5314:2282567-2282917W, translated using codon table 12 (116 amino acids) Uncharacterized ORF;Ortholog(s) have mRNA binding activity, role in nuclear mRNA splicing, via spliceosome and U1
0.926807				157030000	0.786104838	0.786104838	0.786104838	orf19.6452	>orf19.6452 RBP1 CGDID:CAL0002227 COORDS:Ca21chr7_C_albicans_SC5314:553012-552638C, translated using codon table 12 (124 amino acids) Verified ORF;Peptidyl-prolyl cis-trans isomerase;rapamycin-binding protein;homozygous null mutation confers rapamycin r
0.9262394				59665000	0.7589112486	0.7589112486	0.7589112486	orf19.3515	>orf19.3515 orf19.3515 CGDID:CAL0005808 COORDS:Ca21chrR_C_albicans_SC5314:1162068-1162583W, translated using codon table 12 (171 amino acids) Uncharacterized ORF;Putative 3-hydroxyanthranilic acid dioxygenase, involved in NAD biosynthesis;Hap43p-represse
0.9233549				6987500	0.8164309246	0.8164309246	0.8164309246	orf19.2410	>orf19.2410 SYS3 CGDID:CAL0001468 COORDS:Ca21chrR_C_albicans_SC5314:711423-714110W, translated using codon table 12 (895 amino acids) Uncharacterized ORF;Protein similar to S. cerevisiae Sys3p;putative role in endosome-Golgi vesicle docking;upregulated
0.9108896				1502200	0.7785518803	0.7785518803	0.7785518803	orf19.964	>orf19.964 SMC4 CGDID:CAL0003745 COORDS:Ca21chr5_C_albicans_SC5314:53010-48904C, translated using codon table 12 (1368 amino acids) Uncharacterized ORF;Ortholog(s) have chromatin binding activity, role in mitotic chromosome condensation, tRNA gene cluster
0.9108114				12031000	0.7783157963	0.7783157963	0.7783157963	orf19.731	>orf19.731 EMP46 CGDID:CAL0001800 COORDS:Ca21chrR_C_albicans_SC5314:1564484-1565881W, translated using codon table 12 (465 amino acids) Uncharacterized ORF;Protein similar to <i>S. cerevisiae</i> Emp46p;transcription is induced in response to alpha phero
0.909393				14525000	0.7740374653	0.7740374653	0.7740374653	orf19.663	>orf19.663 GIN4 CGDID:CAL0001054 COORDS:Ca21chr1_C_albicans_SC5314:2501997-2497948C, translated using codon table 12 (1349 amino acids) Verified ORF;Autophosphorylated kinase;role in pseudohyphal-hyphal switch and cytokinesis;phosphorylates Cdc11p on S3
0.9092008				17050000	0.7734583402	0.7734583402	0.7734583402	orf19.4436	>orf19.4436 orf19.4436 CGDID:CAL0001814 COORDS:Ca21chr1_C_albicans_SC5314:1584935-1584420C, translated using codon table 12 (171 amino acids) Uncharacterized ORF;Planktonic growth-induced gene
0.902131				5437500	0.7522421183	0.7522421183	0.7522421183	orf19.5027	>orf19.5027 LCB2 CGDID:CAL0001621 COORDS:Ca21chr1_C_albicans_SC5314:3063251-3061542C, translated using codon table 12 (569 amino acids) Verified ORF;Putative serine palmitoyltransferase component;mutation confers hypersensitivity to aureobasidin A
0.8992375				13520000	0.743611768	0.743611768	0.743611768	orf19.4909	>orf19.4909 CBK1 CGDID:CAL0006211 COORDS:Ca21chr1_C_albicans_SC5314:2299136-2296938C, translated using codon table 12 (732 amino acids) Verified ORF;Ser/Thr kinase of cell wall integrity pathway;mutants show abnormal morphology and aggregation;Mob2p ass
0.8981311				7461900	0.7403199899	0.7403199899	0.7403199899	orf19.6432	>orf19.6432 orf19.6432 CGDID:CAL0002187 COORDS:Ca21chrR_C_albicans_SC5314:1851913-1854213W, translated using codon table 12 (766 amino acids) Uncharacterized ORF;Ortholog(s) have ATPase activity, role in response to drug, ribosomal large subunit biogenesi
0.8943108				17350000	0.7289912216	0.7289912216	0.7289912216	orf19.352	>orf19.352 orf19.352 CGDID:CAL0004823 COORDS:Ca21chr3_C_albicans_SC5314:752839-754470W, translated using codon table 12 (543 amino acids) Uncharacterized ORF;Ortholog of <i>C. parapsilosis CDC317</i> : CPAR2_404510, <i>Debaryomyces hansenii CBS767</i> : D
0.8912684				34711000	0.6342117629	0.6342117629	0.6342117629	orf19.4503	>orf19.4503 orf19.4503 CGDID:CAL0002616 COORDS:Ca21chr2_C_albicans_SC5314:938829-939506W, translated using codon table 12 (225 amino acids) Uncharacterized ORF;Ortholog(s) have cytosol, nucleus localization
0.8909328				6983600	0.7190227714	0.7190227714	0.7190227714	orf19.909.1	>orf19.909.1 orf19.909.1 CGDID:CAF0007453 COORDS:Ca21chr2_C_albicans_SC5314:657188-657627W, translated using codon table 12 (74 amino acids) Uncharacterized ORF;Predicted ORF in Assembly 20 and 21;gene has intron
0.8845867				22526000	0.6105876604	0.6105876604	0.6105876604	orf19.4263	>orf19.4263 orf19.4263 CGDID:CAL0000285 COORDS:Ca21chr5_C_albicans_SC5314:560499-559336C, translated using codon table 12 (387 amino acids) Uncharacterized ORF;Ortholog of <i>Candida albicans WO-1</i> : CAWG_04633
0.8829039				9323000	0.6955235957	0.6955235957	0.6955235957	orf19.2876	>orf19.2876 CBF1 CGDID:CAL0005201 COORDS:Ca21chr4_C_albicans_SC5314:1471203-1472237W, translated using codon table 12 (251 amino acids) Verified ORF;Transcription factor that binds upstream of ribosomal protein genes and the rDNA locus, with Tbf1p;also r
0.8776563				4791400	0.6803196175	0.6803196175	0.6803196175	orf19.2439.1	>orf19.2439.1 orf19.2439.1 CGDID:CAF0006952 COORDS:Ca21chr1_C_albicans_SC5314:1271693-1271352C, translated using codon table 12 (78 amino acids) Uncharacterized ORF;Ortholog(s) have ubiquinol-cytochrome-c reductase activity, role in aerobic respiration, m
0.8750733				16534000	0.6728827403	0.6728827403	0.6728827403	orf19.2473	>orf19.2473 orf19.2473 CGDID:CAL0001606 COORDS:Ca21chr1_C_albicans_SC5314:1208547-1210451W, translated using codon table 12 (634 amino acids) Uncharacterized ORF;Putative RSC chromatin remodeling complex component;decreased transcription is observed upon
0.8686504				18658000	0.5558866277	0.5558866277	0.5558866277	orf19.3920	>orf19.3920 orf19.3920 CGDID:CAL0002895 COORDS:Ca21chr5_C_albicans_SC5314:961504-962403W, translated using codon table 12 (299 amino acids) Uncharacterized ORF;Ortholog(s) have protein disulfide isomerase activity, protein disulfide oxidoreductase activit
0.8678006				9903600	0.6521167607	0.6521167607	0.6521167607	orf19.5871	>orf19.5871 SNF5 CGDID:CAL0002429 COORDS:Ca21chr3_C_albicans_SC5314:893060-890970C, translated using codon table 12 (696 amino acids) Verified ORF;SWI/SNF chromatin remodeling complex subunit involved in transcriptional regulation;mutants have defects in
0.8644379				11999000	0.6426044946	0.6426044946	0.6426044946	orf19.1441	>orf19.1441 orf19.1441 CGDID:CAL0004586 COORDS:Ca21chr2_C_albicans_SC5314:239103-237247C, translated using codon table 12 (618 amino acids) Uncharacterized ORF;Ortholog of <i>C. parapsilosis CDC317</i> : CPAR2_213950, <i>Candida tenuis NRRL Y-1498</i> : C
0.8554448				11082000	0.6174544512	0.6174544512	0.6174544512	orf19.5209	>orf19.5209 orf19.5209 CGDID:CAL0003489 COORDS:Ca21chr2_C_albicans_SC5314:1198572-1196257C, translated using codon table 12 (771 amino acids) Uncharacterized ORF;Ortholog(s) have role in CVT pathway, intra-Golgi vesicle-mediated transport and Golgi transp
0.8511437				36418000	0.498694143	0.498694143	0.498694143	orf19.6040	>orf19.6040 SNF7 CGDID:CAL0005125 COORDS:Ca21chr1_C_albicans_SC5314:112252-111572C, translated using codon table 12 (226 amino acids) Verified ORF;ESCRT III complex protein with a role in proteolytic activation of Rim101p and Rim8p processing/activation;
0.8495797				10441000	0.6012882464	0.6012882464	0.6012882464	orf19.6132	>orf19.6132 orf19.6132 CGDID:CAL0006005 COORDS:Ca21chrR_C_albicans_SC5314:1603361-1603744W, translated using codon table 12 (127 amino acids) Uncharacterized ORF;Ortholog of <i>C. parapsilosis CDC317</i> : CPAR2_701740, <i>Candida tenuis NRRL Y-1498</i> :
0.8480939				30212000	0.4890605004	0.4890605004	0.4890605004	orf19.3249	>orf19.3249 LAG1 CGDID:CAL0003323 COORDS:Ca21chrR_C_albicans_SC5314:238186-239424W, translated using codon table 12 (412 amino acids) Verified ORF;Putative ceramide synthase component;Hap43p-repressed gene;amphotericin B repressed
0.8480454				19290000	0.4889082463	0.4889082463	0.4889082463	orf19.390	>orf19.390 CDC42 CGDID:CAL0004942 COORDS:Ca21chr1_C_albicans_SC5314:1857461-1856886C, translated using codon table 12 (191 amino acids) Verified ORF;Rho-type GTPase;required for budding and maintenance of hyphal growth;GGTase I geranylgeranylated;misex
0.8460963				38207000	0.4828055975	0.4828055975	0.4828055975	orf19.1940	>orf19.1940 orf19.1940 CGDID:CAL0002581 COORDS:Ca21chr5_C_albicans_SC5314:291183-290443C, translated using codon table 12 (246 amino acids) Uncharacterized ORF;Ortholog(s) have role in ubiquinone biosynthetic process and mitochondrial inner membrane local
0.8453771				18907000	0.4805640869	0.4805640869	0.4805640869	orf19.4043	>orf19.4043 orf19.4043 CGDID:CAL0004811 COORDS:Ca21chr5_C_albicans_SC5314:1174952-1172694C, translated using codon table 12 (752 amino acids) Uncharacterized ORF;Predicted ORF in Assemblies 19, 20 and 21;transcription is induced in response to alpha pher
0.8413685				11466000	0.5789824484	0.5789824484	0.5789824484	orf19.5799	>orf19.5799 orf19.5799 CGDID:CAL0001560 COORDS:Ca21chr2_C_albicans_SC5314:608308-606248C, translated using codon table 12 (686 amino acids) Uncharacterized ORF;Ortholog(s) have cytoplasm localization
0.8412121				10184000	0.5785613761	0.5785613761	0.5785613761	orf19.5887	>orf19.5887 NUP85 CGDID:CAL0002462 COORDS:Ca21chr3_C_albicans_SC5314:915536-913215C, translated using codon table 12 (773 amino acids) Verified ORF;Ortholog(s) have structural constituent of nuclear pore activity
0.8381088				508580000	0.3457479182	0.3457479182	0.3457479182	orf19.4623.3	>orf19.4623.3 NHP6A CGDID:CAF0007020 COORDS:Ca21chr4_C_albicans_SC5314:337601-337323C, translated using codon table 12 (92 amino acids) Verified ORF;Putative non-histone chromatin component;RNA abundance regulated by tyrosol and cell density;Hap43p-indu
0.8379746				12215000	0.5698778024	0.5698778024	0.5698778024	orf19.4299	>orf19.4299 MSW1 CGDID:CAL0000390 COORDS:Ca21chr5_C_albicans_SC5314:621387-622586W, translated using codon table 12 (399 amino acids) Uncharacterized ORF;Protein similar to S. cerevisiae Msw1p, which is mitochondrial tryptophanyl-tRNA synthetase;Hap43p-r
0.8324535				14137000	0.5552142829	0.5552142829	0.5552142829	orf19.5734	>orf19.5734 POP2 CGDID:CAL0001422 COORDS:Ca21chr6_C_albicans_SC5314:776769-775291C, translated using codon table 12 (492 amino acids) Verified ORF;Component of the Ccr4-Pop2 mRNA deadenylase;heterozygous null mutant exhibits resistance to parnafungin and
0.8297947				10270000	0.5482189609	0.5482189609	0.5482189609	orf19.7119	>orf19.7119 RAD3 CGDID:CAL0002854 COORDS:Ca21chr7_C_albicans_SC5314:5761-3464C, translated using codon table 12 (765 amino acids) Verified ORF;Ortholog of <i>S. cerevisiae</i> RAD3;has helicase activity on a duplex DNA substrate
0.8280743				11976000	0.5437158974	0.5437158974	0.5437158974	orf19.423	>orf19.423 orf19.423 CGDID:CAL0005611 COORDS:Ca21chr1_C_albicans_SC5314:1137366-1137923W, translated using codon table 12 (185 amino acids) Uncharacterized ORF;Ortholog(s) have enzyme activator activity, m7G(5)pppN diphosphatase activity, mRNA binding ac
0.8258846				22664000	0.4220245025	0.4220245025	0.4220245025	orf19.3283	>orf19.3283 orf19.3283 CGDID:CAL0003415 COORDS:Ca21chrR_C_albicans_SC5314:172342-171653C, translated using codon table 12 (229 amino acids) Uncharacterized ORF;Ortholog(s) have 3-oxoacyl-[acyl-carrier-protein] reductase (NADPH) activity, role in aerobic r
0.8257646				13525000	0.5376996026	0.5376996026	0.5376996026	orf19.7433	>orf19.7433 orf19.7433 CGDID:CAL0005513 COORDS:Ca21chr3_C_albicans_SC5314:1463642-1466932W, translated using codon table 12 (1096 amino acids) Uncharacterized ORF;Ortholog(s) have nucleocytoplasmic transporter activity, structural constituent of nuclear p
0.8253692				23567000	0.4205355977	0.4205355977	0.4205355977	orf19.415	>orf19.415 orf19.415 CGDID:CAL0005576 COORDS:Ca21chr1_C_albicans_SC5314:1152503-1151757C, translated using codon table 12 (248 amino acids) Uncharacterized ORF;Putative protein of unknown function;Hap43p-repressed gene
0.8185337				61909000	0.4080415547	0.4080415547	0.4080415547	orf19.1444	>orf19.1444 orf19.1444 CGDID:CAL0004592 COORDS:Ca21chr2_C_albicans_SC5314:244023-245591W, translated using codon table 12 (522 amino acids) Uncharacterized ORF;Ortholog(s) have phosphatidylinositol-4,5-bisphosphate binding activity, role in actin cortical
0.8168882				23361000	0.396481462	0.396481462	0.396481462	orf19.2328	>orf19.2328 orf19.2328 CGDID:CAL0000701 COORDS:Ca21chr1_C_albicans_SC5314:2409985-2409149C, translated using codon table 12 (278 amino acids) Uncharacterized ORF;Ortholog of <i>C. parapsilosis CDC317</i> : CPAR2_210530, <i>Candida tenuis NRRL Y-1498</i> :
0.8148583				15813000	0.5097497417	0.5097497417	0.5097497417	orf19.2111	>orf19.2111 orf19.2111 CGDID:CAL0005275 COORDS:Ca21chr2_C_albicans_SC5314:30051-28906C, translated using codon table 12 (381 amino acids) Uncharacterized ORF;Ortholog(s) have core RNA polymerase II binding transcription factor activity and role in transcr
0.8107136				15072000	0.4993310788	0.4993310788	0.4993310788	orf19.4127	>orf19.4127 orf19.4127 CGDID:CAL0005635 COORDS:Ca21chr2_C_albicans_SC5314:1014567-1013161C, translated using codon table 12 (442 amino acids) Uncharacterized ORF;Ortholog(s) have actin filament binding activity, role in actin cortical patch localization,
0.7998436				40465000	0.350719839	0.350719839	0.350719839	orf19.7247	>orf19.7247 RIM101 CGDID:CAL0003879 COORDS:Ca21chr1_C_albicans_SC5314:3160657-3158672C, translated using codon table 12 (661 amino acids) Verified ORF;Transcription factor involved in alkaline pH response;required for alkaline-induced hyphal growth;role
0.7989711				13281000	0.470438312	0.470438312	0.470438312	orf19.3260	>orf19.3260 orf19.3260 CGDID:CAL0003355 COORDS:Ca21chrR_C_albicans_SC5314:218979-216784C, translated using codon table 12 (731 amino acids) Uncharacterized ORF;Ortholog(s) have phosphopantothenoylcysteine decarboxylase activity, role in coenzyme A biosynt
0.7975758				6900600	0.4670674613	0.4670674613	0.4670674613	orf19.7552	>orf19.7552 orf19.7552 CGDID:CAL0000085 COORDS:Ca21chrR_C_albicans_SC5314:2095287-2092669C, translated using codon table 12 (872 amino acids) Uncharacterized ORF;Putative U3-containing small subunit processome complex protein;Hap43p-induced gene;downreg
0.7959335				17284000	0.4631174149	0.4631174149	0.4631174149	orf19.2005	>orf19.2005 REG1 CGDID:CAL0004320 COORDS:Ca21chr2_C_albicans_SC5314:198415-195380C, translated using codon table 12 (1011 amino acids) Uncharacterized ORF;Putative protein phosphatase regulatory subunit;Hap43p-repressed gene;macrophage/pseudohyphal-indu
0.7928837				18079000	0.4558312606	0.4558312606	0.4558312606	orf19.2756	>orf19.2756 orf19.2756 CGDID:CAL0004240 COORDS:Ca21chr4_C_albicans_SC5314:497593-498231W, translated using codon table 12 (212 amino acids) Uncharacterized ORF;Ortholog(s) have HDEL sequence binding activity, role in ER to Golgi vesicle-mediated transport
0.7864901				20376000	0.3173105086	0.3173105086	0.3173105086	orf19.5818	>orf19.5818 SUR2 CGDID:CAL0002282 COORDS:Ca21chr2_C_albicans_SC5314:573007-574035W, translated using codon table 12 (342 amino acids) Uncharacterized ORF;Putative ceramide hydroxylase;predicted enzyme of sphingolipid biosynthesis;biofilm- and planktonic
0.7855564				30110000	0.3150553355	0.3150553355	0.3150553355	orf19.2132	>orf19.2132 orf19.2132 CGDID:CAL0005321 COORDS:Ca21chr6_C_albicans_SC5314:996225-995524C, translated using codon table 12 (233 amino acids) Uncharacterized ORF;Ortholog of <i>C. parapsilosis CDC317</i> : CPAR2_213740, <i>Candida tenuis NRRL Y-1498</i> : C
0.7854037				28598000	0.3146874846	0.3146874846	0.3146874846	orf19.6434	>orf19.6434 PEX19 CGDID:CAL0002188 COORDS:Ca21chrR_C_albicans_SC5314:1855300-1854302C, translated using codon table 12 (332 amino acids) Uncharacterized ORF;Ortholog(s) have peroxisome membrane targeting sequence binding activity
0.7788281				24695000	0.2991156419	0.2991156419	0.2991156419	orf19.7195	>orf19.7195 RAD6 CGDID:CAL0003164 COORDS:Ca21chr7_C_albicans_SC5314:855163-855917W, translated using codon table 12 (179 amino acids) Verified ORF;Negative regulator of hyphal growth;required for wild-type UV resistance;acts in pathway with Efg1p;func
0.7776722				24599000	0.2964322257	0.2964322257	0.2964322257	orf19.587	>orf19.587 orf19.587 CGDID:CAL0000345 COORDS:Ca21chr5_C_albicans_SC5314:196724-197917W, translated using codon table 12 (397 amino acids) Uncharacterized ORF;Ortholog(s) have transcription export complex localization
0.7758749				12887000	0.4163998582	0.4163998582	0.4163998582	orf19.5288	>orf19.5288 IFE2 CGDID:CAL0003653 COORDS:Ca21chrR_C_albicans_SC5314:1149961-1148654C, translated using codon table 12 (435 amino acids) Uncharacterized ORF;Putative alcohol dehydrogenase;decreased expression in hyphae compared to yeast-form cells;Efg1p-
0.7715425				9146100	0.4066876259	0.4066876259	0.4066876259	orf19.2796	>orf19.2796 orf19.2796 CGDID:CAL0004305 COORDS:Ca21chr1_C_albicans_SC5314:1623502-1621508C, translated using codon table 12 (664 amino acids) Uncharacterized ORF;Ortholog(s) have DNA-directed DNA polymerase activity, role in DNA-dependent DNA replication
0.7693998				53141000	0.2869844735	0.2869844735	0.2869844735	orf19.2972	>orf19.2972 PDE2 CGDID:CAL0006104 COORDS:Ca21chr1_C_albicans_SC5314:598075-599790W, translated using codon table 12 (571 amino acids) Verified ORF;Cyclic nucleotide phosphodiesterase, high affinity;role in moderating signaling via cAMP;required for wild
0.7612131				25439000	0.2599719263	0.2599719263	0.2599719263	orf19.4664	>orf19.4664 NAT4 CGDID:CAL0003754 COORDS:Ca21chr4_C_albicans_SC5314:250950-251564W, translated using codon table 12 (204 amino acids) Verified ORF;Putative histone acetyltransferase, involved in regulation of white-opaque switching;early-stage biofilm-in
0.7588583				15694000	0.3790394055	0.3790394055	0.3790394055	orf19.4117	>orf19.4117 orf19.4117 CGDID:CAL0005595 COORDS:Ca21chr2_C_albicans_SC5314:1234911-1236344W, translated using codon table 12 (477 amino acids) Uncharacterized ORF;Protein not essential for viability
0.7584047				6788400	0.3780726102	0.3780726102	0.3780726102	orf19.864	>orf19.864 orf19.864 CGDID:CAL0002815 COORDS:Ca21chr2_C_albicans_SC5314:755005-751901C, translated using codon table 12 (1034 amino acids) Uncharacterized ORF;Ortholog(s) have role in nuclear-transcribed mRNA catabolic process, 3-5 exonucleolytic nonsen
0.7576852				23595000	0.2525792542	0.2525792542	0.2525792542	orf19.5200	>orf19.5200 SIT4 CGDID:CAL0003480 COORDS:Ca21chr1_C_albicans_SC5314:907197-908141W, translated using codon table 12 (314 amino acids) Verified ORF;Serine/threonine protein phosphatase catalytic subunit;has a role in cell wall maintenance, hyphal growth,
0.7521095				17777000	0.3648121293	0.3648121293	0.3648121293	orf19.6029	>orf19.6029 ROT1 CGDID:CAL0005077 COORDS:Ca21chr1_C_albicans_SC5314:136438-135656C, translated using codon table 12 (260 amino acids) Uncharacterized ORF;Similar to S. cerevisiae Rot1p, which is involved in cell wall 1,6-beta-glucan biosynthesis;has pred
0.7475816				122090000	0.2419261758	0.2419261758	0.2419261758	orf19.3414	>orf19.3414 SUR7 CGDID:CAL0004898 COORDS:Ca21chr6_C_albicans_SC5314:365076-364264C, translated using codon table 12 (270 amino acids) Verified ORF;Protein required for normal cell wall, plasma membrane, cytoskeletal organization, endocytosis;localizes to
0.7443857				27888000	0.2260322869	0.2260322869	0.2260322869	orf19.5805	>orf19.5805 DLD1 CGDID:CAL0002250 COORDS:Ca21chr2_C_albicans_SC5314:597148-595394C, translated using codon table 12 (584 amino acids) Uncharacterized ORF;Putative D-lactate dehydrogenase;transcription is specific to white cell type;shows colony morpholo
0.7384985				28405000	0.2149399237	0.2149399237	0.2149399237	orf19.2614	>orf19.2614 RSR1 CGDID:CAL0003380 COORDS:Ca21chrR_C_albicans_SC5314:465463-466283W, translated using codon table 12 (248 amino acids) Verified ORF;RAS-related protein;GTP/GDP cycling required for wild-type polar bud site selection, hyphal growth guidance
0.7369288				20655000	0.2120497859	0.2120497859	0.2120497859	orf19.4805	>orf19.4805 orf19.4805 CGDID:CAL0005291 COORDS:Ca21chr1_C_albicans_SC5314:2077715-2080315W, translated using codon table 12 (866 amino acids) Uncharacterized ORF;Putative membrane protein;Hap43p-induced gene;fungal-specific (no human or murine homolog);
0.7365744				7442600	0.3333507581	0.3333507581	0.3333507581	orf19.5618	>orf19.5618 orf19.5618 CGDID:CAL0000568 COORDS:Ca21chr6_C_albicans_SC5314:692998-691040C, translated using codon table 12 (652 amino acids) Uncharacterized ORF;Ortholog(s) have SNARE binding, unfolded protein binding activity
0.7359765				36054000	0.2103101312	0.2103101312	0.2103101312	orf19.4960	>orf19.4960 orf19.4960 CGDID:CAL0006358 COORDS:Ca21chr1_C_albicans_SC5314:2908446-2907412C, translated using codon table 12 (344 amino acids) Uncharacterized ORF;Ortholog(s) have spermine synthase activity, role in pantothenate biosynthetic process, sperm
0.7282894				9383600	0.3173105086	0.3173105086	0.3173105086	orf19.757	>orf19.757 orf19.757 CGDID:CAL0001868 COORDS:Ca21chr1_C_albicans_SC5314:1009021-1011591W, translated using codon table 12 (856 amino acids) Uncharacterized ORF;Ortholog of <i>S. cerevisiae</i> : YPR089W, <i>C. glabrata CBS138</i> : CAGL0K08008g, <i>C. par
0.7273697				19492000	0.1950540066	0.1950540066	0.1950540066	orf19.3223.1	>orf19.3223.1 orf19.3223.1 CGDID:CAF0007445 COORDS:Ca21chrR_C_albicans_SC5314:310832-311209W, translated using codon table 12 (98 amino acids) Uncharacterized ORF;Putative 12kDa subunit of mitochondrial NADH-ubiquinone oxidoreductase;gene has intron
0.7189755				47610000	0.1809724493	0.1809724493	0.1809724493	orf19.2966	>orf19.2966 orf19.2966 CGDID:CAL0006082 COORDS:Ca21chr1_C_albicans_SC5314:581904-582662W, translated using codon table 12 (252 amino acids) Uncharacterized ORF;Predicted ORF in Assemblies 19, 20 and 21;clade-associated gene expression;farnesol-downregul
0.7174037				10779000	0.2970174719	0.2970174719	0.2970174719	orf19.3756	>orf19.3756 CHR1 CGDID:CAL0001218 COORDS:Ca21chr1_C_albicans_SC5314:2749675-2747753C, translated using codon table 12 (640 amino acids) Uncharacterized ORF;Predicted DEAD-box ATP-dependent RNA helicase, functional homolog of S. cerevisiae Rok1p;Hap43p-in
0.7112649				6808000	0.2859647835	0.2859647835	0.2859647835	orf19.5657	>orf19.5657 SWI1 CGDID:CAL0000671 COORDS:Ca21chr4_C_albicans_SC5314:48100-45137C, translated using codon table 12 (987 amino acids) Verified ORF;Protein involved in transcription regulation;ortholog of S. cerevisiae Swi1p, which is a subunit of the SWI/S
0.6769426				15922000	0.2293159235	0.2293159235	0.2293159235	orf19.4715	>orf19.4715 orf19.4715 CGDID:CAL0004372 COORDS:Ca21chr4_C_albicans_SC5314:1364687-1376167W, translated using codon table 12 (3826 amino acids) Uncharacterized ORF;Ortholog(s) have tubulin binding activity, role in microtubule cytoskeleton organization, mi
0.6580802				27832000	0.1005032139	0.1005032139	0.1005032139	orf19.4878	>orf19.4878 orf19.4878 CGDID:CAL0005472 COORDS:Ca21chr1_C_albicans_SC5314:2212048-2209502C, translated using codon table 12 (848 amino acids) Uncharacterized ORF;Hap43p-repressed gene;planktonic growth-induced gene
0.6573154				24070000	0.0997133143	0.0997133143	0.0997133143	orf19.610	>orf19.610 EFG1 CGDID:CAL0000906 COORDS:Ca21chrR_C_albicans_SC5314:1723589-1725166W, translated using codon table 12 (525 amino acids) Verified ORF;bHLH transcriptional regulator required for white-phase cell type;hyphal growth, metabolism, cell-wall gen
0.6425094				16031000	0.1810050176	0.1810050176	0.1810050176	orf19.6891	>orf19.6891 RFC1 CGDID:CAL0005916 COORDS:Ca21chr2_C_albicans_SC5314:1185303-1182572C, translated using codon table 12 (888 amino acids) Uncharacterized ORF;Protein similar to S. cerevisiae Rfc1p, a subunit of DNA replication factor C;likely to be essenti
0.64234				14564000	0.1807876474	0.1807876474	0.1807876474	orf19.6769	>orf19.6769 orf19.6769 CGDID:CAL0004930 COORDS:Ca21chr3_C_albicans_SC5314:1673320-1675470W, translated using codon table 12 (716 amino acids) Uncharacterized ORF;Ortholog(s) have cytoplasm localization
0.6282229				26883000	0.0731663953	0.0731663953	0.0731663953	orf19.5994	>orf19.5994 RHB1 CGDID:CAL0003468 COORDS:Ca21chr3_C_albicans_SC5314:1126576-1127130W, translated using codon table 12 (184 amino acids) Verified ORF;Putative small G protein from the Ras superfamily involved in cell wall integrity and control of filamento
0.6171568				96539000	0.0717976319	0.0717976319	0.0717976319	orf19.2934	>orf19.2934 orf19.2934 CGDID:CAL0006015 COORDS:Ca21chr1_C_albicans_SC5314:520640-520110C, translated using codon table 12 (176 amino acids) Uncharacterized ORF;Ortholog(s) have role in cellular bud site selection and nucleolus localization
0.5890669				11670000	0.1216127541	0.1216127541	0.1216127541	orf19.2175	>orf19.2175 orf19.2175 CGDID:CAL0005416 COORDS:Ca21chr2_C_albicans_SC5314:1642904-1644007W, translated using codon table 12 (367 amino acids) Uncharacterized ORF;Putative mitochondrial cell death effector;induced by nitric oxide
0.5817358				20285000	0.0429330735	0.0429330735	0.0429330735	orf19.1490	>orf19.1490 MSB2 CGDID:CAL0004775 COORDS:Ca21chr2_C_albicans_SC5314:327699-331928W, translated using codon table 12 (1409 amino acids) Verified ORF;Adhesin-like protein;mucin family;cell wall damage sensor;N-terminal secretion signal;required for Cek1
0.5729852				15560000	0.1071046749	0.1071046749	0.1071046749	orf19.2655	>orf19.2655 BUB3 CGDID:CAL0003474 COORDS:Ca21chr5_C_albicans_SC5314:731837-732958W, translated using codon table 12 (373 amino acids) Uncharacterized ORF;Protein similar to S. cerevisiae Bub3p, a kinetochore checkpoint component;induced under hydroxyurea
0.5715376				40570000	0.0379512395	0.0379512395	0.0379512395	orf19.3679	>orf19.3679 orf19.3679 CGDID:CAL0000455 COORDS:Ca21chr1_C_albicans_SC5314:463884-462874C, translated using codon table 12 (336 amino acids) Uncharacterized ORF;Putative protein of unknown function;stationary phase enriched protein
0.5708231				9400500	0.1052633491	0.1052633491	0.1052633491	orf19.7200	>orf19.7200 orf19.7200 CGDID:CAL0003734 COORDS:Ca21chr7_C_albicans_SC5314:847360-846836C, translated using codon table 12 (174 amino acids) Uncharacterized ORF;Ortholog of <i>Candida dubliniensis CD36 </i> : CD36_73480, <i>Pichia stipitis Pignal</i> : PIC
0.560391				14228000	0.0967294219	0.0967294219	0.0967294219	orf19.5908	>orf19.5908 TEC1 CGDID:CAL0003246 COORDS:Ca21chr3_C_albicans_SC5314:952101-949870C, translated using codon table 12 (743 amino acids) Verified ORF;TEA/ATTS transcription factor;involved in white cell pheromone response, regulates hypha-specific genes, wi
0.5128915				22998000	0.0178468621	0.0178468621	0.0178468621	orf19.3364	>orf19.3364 orf19.3364 CGDID:CAL0004173 COORDS:Ca21chr4_C_albicans_SC5314:707956-707498C, translated using codon table 12 (152 amino acids) Uncharacterized ORF;Ortholog of <i>C. parapsilosis CDC317</i> : CPAR2_403360, <i>Debaryomyces hansenii CBS767</i> :
0.4749795				10303000	0.0458102672	0.0458102672	0.0458102672	orf19.5155	>orf19.5155 CHS6 CGDID:CAL0002592 COORDS:Ca21chr7_C_albicans_SC5314:662425-660140C, translated using codon table 12 (761 amino acids) Uncharacterized ORF;Protein with tetratricopeptide repeats (TPRs);similar to S. cerevisiae Chs6p, which has role in loca
0.4294586				12123000	0.0295307963	0.0295307963	0.0295307963	orf19.4242	>orf19.4242 CST20 CGDID:CAL0000217 COORDS:Ca21chr5_C_albicans_SC5314:521587-517901C, translated using codon table 12 (1228 amino acids) Verified ORF;Protein kinase of Ste20p/p65PAK family, required for wild-type mating efficiency and virulence in a mouse
0.4209423				33527000	0.0046724318	0.0046724318	0.0046724318	orf19.5686	>orf19.5686 orf19.5686 CGDID:CAL0000737 COORDS:Ca21chr5_C_albicans_SC5314:12441-11839C, translated using codon table 12 (200 amino acids) Uncharacterized ORF;Ortholog of <i>C. parapsilosis CDC317</i> : CPAR2_502310, <i>Debaryomyces hansenii CBS767</i> : D
0.4124888				66751000	0.005281299	0.005281299	0.005281299	orf19.5158	>orf19.5158 orf19.5158 CGDID:CAL0002595 COORDS:Ca21chr7_C_albicans_SC5314:658048-658566W, translated using codon table 12 (172 amino acids) Uncharacterized ORF;Protein with similarity to a human gene associated with colon cancer and to orf19.5158;regulat
0.2388974				15459000	0.0034284528	0.0034284528	0.0034284528	orf19.6637	>orf19.6637 orf19.6637 CGDID:CAL0004017 COORDS:Ca21chrR_C_albicans_SC5314:1220015-1221043W, translated using codon table 12 (342 amino acids) Uncharacterized ORF;Biofilm- and planktonic growth-induced gene;induced by hypoxia
1.691339				38213000	0.0031469491	0.0031469491	0.0031469491	orf19.6747	>orf19.6747 orf19.6747 CGDID:CAL0004865 COORDS:Ca21chr3_C_albicans_SC5314:1700606-1701602W, translated using codon table 12 (309 amino acids) Uncharacterized ORF;Ortholog(s) have acid phosphatase activity, role in dephosphorylation, intracellular sterol t
1.548516				40247000	0.0185356794	0.0185356794	0.0185356794	orf19.59	>orf19.59 REI1 CGDID:CAL0000609 COORDS:Ca21chr1_C_albicans_SC5314:1058088-1059233W, translated using codon table 12 (381 amino acids) Uncharacterized ORF;Putative cytoplasmic pre-60S factor;Hap43p-induced gene;decreased expression in response to prostag
1.53697				10514000	0.0593554624	0.0593554624	0.0593554624	orf19.1961	>orf19.1961 orf19.1961 CGDID:CAL0002634 COORDS:Ca21chr5_C_albicans_SC5314:236456-234864C, translated using codon table 12 (530 amino acids) Uncharacterized ORF;Planktonic growth-induced gene
1.518553				34914000	0.0257987409	0.0257987409	0.0257987409	orf19.4195.1	>orf19.4195.1 FCA1 CGDID:CAL0006519 COORDS:Ca21chr6_C_albicans_SC5314:112307-112829W, translated using codon table 12 (150 amino acids) Verified ORF;Cytosine deaminase;enzyme of pyrimidine salvage;functional homolog of S. cerevisiae Fcy1p;mutation is a
1.508222				22880000	0.0288190761	0.0288190761	0.0288190761	orf19.3778	>orf19.3778 orf19.3778 CGDID:CAL0001276 COORDS:Ca21chr4_C_albicans_SC5314:1069672-1071231W, translated using codon table 12 (519 amino acids) Verified ORF;Hap43p-induced gene;mutation confers hypersensitivity to 5-fluorocytosine (5-FC), 5-fluorouracil (5
1.49435				17305000	0.0817427957	0.0817427957	0.0817427957	orf19.6648	>orf19.6648 SDA1 CGDID:CAL0004046 COORDS:Ca21chrR_C_albicans_SC5314:1205251-1207530W, translated using codon table 12 (759 amino acids) Uncharacterized ORF;Hap43p-induced gene;transcription is upregulated in both intermediate and mature biofilms
1.456024				17958000	0.1073170266	0.1073170266	0.1073170266	orf19.2717	>orf19.2717 SAS10 CGDID:CAL0004189 COORDS:Ca21chr4_C_albicans_SC5314:584201-582507C, translated using codon table 12 (564 amino acids) Verified ORF;Putative U3-containing small subunit processome complex subunit;Hap43p-induced gene;mutation confers resi
1.415824				121570000	0.0728619462	0.0728619462	0.0728619462	orf19.5467;orf19.7127;orf19.3074;orf19.362;orf19.2661;orf19.6191;orf19.5700;orf19.6337;orf19.7544;orf19.4054;orf19.6112;orf19.7680;orf19.1925	>orf19.5467 TLO7 CGDID:CAL0005302 COORDS:Ca21chr3_C_albicans_SC5314:13756-14265W, translated using codon table 12 (169 amino acids) Uncharacterized ORF;Member of a family of telomere-proximal genes of unknown function;may be spliced in vivo;>orf19.7127 T
1.399289				7658200	0.1563383905	0.1563383905	0.1563383905	orf19.1639	>orf19.1639 orf19.1639 CGDID:CAL0006414 COORDS:Ca21chr3_C_albicans_SC5314:450733-449567C, translated using codon table 12 (388 amino acids) Uncharacterized ORF;Has domain(s) with predicted oxidoreductase activity and role in oxidation-reduction process
1.397343				39252000	0.0851612505	0.0851612505	0.0851612505	orf19.568	>orf19.568 SPE2 CGDID:CAL0000281 COORDS:Ca21chr5_C_albicans_SC5314:160775-159627C, translated using codon table 12 (382 amino acids) Uncharacterized ORF;Putative S-adenosylmethionine decarboxylase;Hap43p-induced gene;possibly adherence-induced
1.387566				9915700	0.1683138681	0.1683138681	0.1683138681	orf19.5365	>orf19.5365 orf19.5365 CGDID:CAL0004355 COORDS:Ca21chr2_C_albicans_SC5314:2221049-2217417C, translated using codon table 12 (1210 amino acids) Uncharacterized ORF;Predicted ORF in Assemblies 19, 20 and 21;decreased transcription is observed upon fluphena
1.38734				96692000	0.0941737936	0.0941737936	0.0941737936	orf19.6717	>orf19.6717 orf19.6717 CGDID:CAL0004757 COORDS:Ca21chr3_C_albicans_SC5314:1754953-1755732W, translated using codon table 12 (259 amino acids) Uncharacterized ORF;Ortholog(s) have cytoplasm, nucleus localization
1.386823				19223000	0.0934594043	0.0934594043	0.0934594043	orf19.6118	>orf19.6118 orf19.6118 CGDID:CAL0005963 COORDS:Ca21chrR_C_albicans_SC5314:1620979-1621431W, translated using codon table 12 (150 amino acids) Uncharacterized ORF;Putative guanine nucleotide dissociation stimulator;transcription is positively regulated by
1.368954				15548000	0.188721925	0.188721925	0.188721925	orf19.5368	>orf19.5368 orf19.5368 CGDID:CAL0004361 COORDS:Ca21chr2_C_albicans_SC5314:2225673-2224060C, translated using codon table 12 (537 amino acids) Uncharacterized ORF;Ortholog(s) have role in ER-associated protein catabolic process, mitochondria-associated pro
1.368759				69060000	0.1105880822	0.1105880822	0.1105880822	orf19.3585	>orf19.3585 orf19.3585 CGDID:CAL0006000 COORDS:Ca21chr2_C_albicans_SC5314:1794949-1795341W, translated using codon table 12 (130 amino acids) Uncharacterized ORF;Putative tRNA methyltransferase complex subunit;regulated by Gcn4p;repressed in response to
1.360626				37887000	0.1169538079	0.1169538079	0.1169538079	orf19.6928	>orf19.6928 SAP9 CGDID:CAL0000212 COORDS:Ca21chr3_C_albicans_SC5314:810377-808743C, translated using codon table 12 (544 amino acids) Verified ORF;Secreted aspartyl protease;roles in adhesion, cell surface integrity;induced by antifungal drugs, stationa
1.3553				8739400	0.2048153695	0.2048153695	0.2048153695	orf19.3759	>orf19.3759 orf19.3759 CGDID:CAL0001223 COORDS:Ca21chr1_C_albicans_SC5314:2744638-2743298C, translated using codon table 12 (446 amino acids) Uncharacterized ORF;Ortholog(s) have ATPase activity, tRNA binding activity, role in regulation of transcription
1.353979				29007000	0.1235981913	0.1235981913	0.1235981913	orf19.1388	>orf19.1388 orf19.1388 CGDID:CAL0003945 COORDS:Ca21chr2_C_albicans_SC5314:1977755-1978411W, translated using codon table 12 (218 amino acids) Uncharacterized ORF;Putative 66S pre-ribosomal particle component;Hap43p-induced gene;induced upon biofilm form
1.348035				309650000	0.044010358	0.044010358	0.044010358	orf19.5885	>orf19.5885 orf19.5885 CGDID:CAL0002459 COORDS:Ca21chr3_C_albicans_SC5314:911643-911263C, translated using codon table 12 (126 amino acids) Uncharacterized ORF;Putative U3 snoRNP protein;flucytosine induced
1.346731				10767000	0.215411618	0.215411618	0.215411618	orf19.2319	>orf19.2319 orf19.2319 CGDID:CAL0000677 COORDS:Ca21chr1_C_albicans_SC5314:2419750-2421768W, translated using codon table 12 (672 amino acids) Uncharacterized ORF;Putative nucleolar protein with a predicted role in pre-rRNA processing;Hap43p-induced gene;
1.327391				28369000	0.1531562816	0.1531562816	0.1531562816	orf19.6766	>orf19.6766 orf19.6766 CGDID:CAL0004922 COORDS:Ca21chr3_C_albicans_SC5314:1675734-1676924W, translated using codon table 12 (396 amino acids) Uncharacterized ORF;Hap43p-induced gene;<I>S. cerevisiae</I> ortholog NOP13, a nucleolar protein found in prerib
1.32516				12121000	0.2438217323	0.2438217323	0.2438217323	orf19.5418	>orf19.5418 orf19.5418 CGDID:CAL0005190 COORDS:Ca21chr3_C_albicans_SC5314:66463-67896W, translated using codon table 12 (477 amino acids) Uncharacterized ORF;Ortholog(s) have role in ER to Golgi vesicle-mediated transport and endoplasmic reticulum localiz
1.322463				37303000	0.1591808399	0.1591808399	0.1591808399	orf19.1857	>orf19.1857 orf19.1857 CGDID:CAL0001696 COORDS:Ca21chrR_C_albicans_SC5314:1454635-1453958C, translated using codon table 12 (225 amino acids) Uncharacterized ORF;Protein not essential for viability
1.320665				56208000	0.1635936289	0.1635936289	0.1635936289	orf19.3549	>orf19.3549 CDC21 CGDID:CAL0005915 COORDS:Ca21chr2_C_albicans_SC5314:1069634-1070581W, translated using codon table 12 (315 amino acids) Uncharacterized ORF;Putative thymidylate synthase;flucytosine induced;transcription is downregulated in both interme
1.304712				41307000	0.1823770279	0.1823770279	0.1823770279	orf19.7035	>orf19.7035 RFC2 CGDID:CAL0002015 COORDS:Ca21chr7_C_albicans_SC5314:156150-157241W, translated using codon table 12 (363 amino acids) Uncharacterized ORF;Putative heteropentameric replication factor C subunit;periodic mRNA expression, peak at cell-cycle
1.303427				18277000	0.2750059685	0.2750059685	0.2750059685	orf19.3990	>orf19.3990 orf19.3990 CGDID:CAL0003169 COORDS:Ca21chr5_C_albicans_SC5314:1097705-1098196W, translated using codon table 12 (163 amino acids) Uncharacterized ORF;Ortholog(s) have DNA-directed RNA polymerase activity, role in tRNA transcription from RNA po
1.292747				46113000	0.1993685162	0.1993685162	0.1993685162	orf19.4587	>orf19.4587 HGH1 CGDID:CAL0002914 COORDS:Ca21chr4_C_albicans_SC5314:410614-411702W, translated using codon table 12 (362 amino acids) Uncharacterized ORF;Putative HMG1/2-related protein;transcription is regulated by Mig1p
1.287391				184330000	0.0921403661	0.0921403661	0.0921403661	CaalfMp01	>CaalfMp01 COX2 CGDID:CAF0007359 COORDS:Ca19-mtDNA:3275-4063W, translated using codon table 4 (262 amino acids) Uncharacterized ORF;Subunit II of cytochrome c oxidase, which is the terminal member of the mitochondrial inner membrane electron transport cha
1.278436				79434000	0.2242484813	0.2242484813	0.2242484813	orf19.4577.3	>orf19.4577.3 orf19.4577.3 CGDID:CAF0007015 COORDS:Ca21chr4_C_albicans_SC5314:423542-423267C, translated using codon table 12 (91 amino acids) Uncharacterized ORF;Ortholog(s) have protein transporter activity, unfolded protein binding activity and role in
1.272389				67281000	0.2341052703	0.2341052703	0.2341052703	orf19.1212	>orf19.1212 orf19.1212 CGDID:CAL0002790 COORDS:Ca21chr6_C_albicans_SC5314:890242-891648W, translated using codon table 12 (369 amino acids) Uncharacterized ORF;Ortholog(s) have FFAT motif binding, phosphatidylinositol binding activity
1.260054				23508000	0.2516277233	0.2516277233	0.2516277233	orf19.4807	>orf19.4807 orf19.4807 CGDID:CAL0005294 COORDS:Ca21chr1_C_albicans_SC5314:2080938-2081912W, translated using codon table 12 (324 amino acids) Uncharacterized ORF;Ortholog(s) have inorganic diphosphatase activity, role in aerobic respiration and mitochondr
1.257268				46401000	0.2564860057	0.2564860057	0.2564860057	orf19.3914	>orf19.3914 orf19.3914 CGDID:CAL0002861 COORDS:Ca21chr5_C_albicans_SC5314:953387-952095C, translated using codon table 12 (430 amino acids) Uncharacterized ORF;Has domain(s) with predicted translation initiation factor activity, role in translational init
1.255811				38696000	0.2590521462	0.2590521462	0.2590521462	orf19.4533	>orf19.4533 orf19.4533 CGDID:CAL0002721 COORDS:Ca21chr1_C_albicans_SC5314:392780-391263C, translated using codon table 12 (505 amino acids) Uncharacterized ORF;Ortholog(s) have ribosome localization
1.248798				38160000	0.2716566997	0.2716566997	0.2716566997	orf19.2820	>orf19.2820 orf19.2820 CGDID:CAL0005076 COORDS:Ca21chrR_C_albicans_SC5314:583786-582056C, translated using codon table 12 (576 amino acids) Uncharacterized ORF;Ortholog(s) have nucleocytoplasmic transporter activity, structural constituent of nuclear pore
1.246452				24728000	0.2759651485	0.2759651485	0.2759651485	orf19.1738.1	>orf19.1738.1 orf19.1738.1 CGDID:CAF0006929 COORDS:Ca21chrR_C_albicans_SC5314:1015949-1016236W, translated using codon table 12 (95 amino acids) Uncharacterized ORF;Ortholog(s) have beta-tubulin binding activity, role in tubulin complex assembly and cytop
1.243402				17516000	0.3747855771	0.3747855771	0.3747855771	orf19.7422	>orf19.7422 orf19.7422 CGDID:CAL0005488 COORDS:Ca21chr3_C_albicans_SC5314:1456909-1455737C, translated using codon table 12 (390 amino acids) Uncharacterized ORF;Ortholog(s) have RNA binding activity and nucleus localization
1.216757				66123000	0.3392511533	0.3392511533	0.3392511533	orf19.4468	>orf19.4468 orf19.4468 CGDID:CAL0001921 COORDS:Ca21chr1_C_albicans_SC5314:832188-832697W, translated using codon table 12 (169 amino acids) Verified ORF;Putative succinate dehydrogenase;localized to the mitochondrial membrane;Hap43p-repressed gene
1.212512				26038000	0.3435061357	0.3435061357	0.3435061357	orf19.5835	>orf19.5835 orf19.5835 CGDID:CAL0002329 COORDS:Ca21chr2_C_albicans_SC5314:541905-541063C, translated using codon table 12 (280 amino acids) Uncharacterized ORF;Ortholog(s) have role in rRNA processing, ribosomal small subunit assembly and CURI complex, UT
1.207541				45600000	0.3542184929	0.3542184929	0.3542184929	orf19.947	>orf19.947 MRP17 CGDID:CAL0003691 COORDS:Ca21chr5_C_albicans_SC5314:78136-77777C, translated using codon table 12 (119 amino acids) Uncharacterized ORF;Predicted mitochondrial ribosomal protein
1.199101				24108000	0.3728856343	0.3728856343	0.3728856343	orf19.2712	>orf19.2712 HCA4 CGDID:CAL0004182 COORDS:Ca21chr4_C_albicans_SC5314:591191-588894C, translated using codon table 12 (765 amino acids) Uncharacterized ORF;Putative role in regulation of cell wall biogenesis;upregulated in biofilm;Hap43p-induced gene;pos
1.194753				30935000	0.3827354329	0.3827354329	0.3827354329	orf19.2654	>orf19.2654 RMS1 CGDID:CAL0003473 COORDS:Ca21chr5_C_albicans_SC5314:734722-736380W, translated using codon table 12 (552 amino acids) Uncharacterized ORF;Putative lysine methyltransferase;Hap43p-induced gene;protein induced during the mating process;po
1.187808				13537000	0.4848341272	0.4848341272	0.4848341272	orf19.5296	>orf19.5296 orf19.5296 CGDID:CAL0003681 COORDS:Ca21chr4_C_albicans_SC5314:882980-883642W, translated using codon table 12 (220 amino acids) Uncharacterized ORF;Ortholog(s) have role in mitochondrial respiratory chain complex IV assembly and integral to mi
1.185415				13175000	0.4899326799	0.4899326799	0.4899326799	orf19.3804	>orf19.3804 orf19.3804 CGDID:CAL0001904 COORDS:Ca21chr4_C_albicans_SC5314:1018439-1017672C, translated using codon table 12 (255 amino acids) Uncharacterized ORF;Predicted ORF in Assemblies 19, 20 and 21;filament induced
1.180997				17569000	0.4994246442	0.4994246442	0.4994246442	orf19.3370	>orf19.3370 DOT4 CGDID:CAL0004185 COORDS:Ca21chr4_C_albicans_SC5314:721235-719028C, translated using codon table 12 (735 amino acids) Verified ORF;Protein similar to ubiquitin C-terminal hydrolase;localizes to cell surface of hyphal cells, but not yeast-
1.173301				46446000	0.433621698	0.433621698	0.433621698	orf19.4846	>orf19.4846 orf19.4846 CGDID:CAL0005381 COORDS:Ca21chr1_C_albicans_SC5314:2148256-2149497W, translated using codon table 12 (413 amino acids) Verified ORF;GlcNAc-induced protein
1.165223				29042000	0.4537535032	0.4537535032	0.4537535032	orf19.1164	>orf19.1164 GAR1 CGDID:CAL0002072 COORDS:Ca21chr1_C_albicans_SC5314:2538599-2539159W, translated using codon table 12 (186 amino acids) Verified ORF;Putative H/ACA snoRNP pseudouridylase complex protein;mutation confers hypersensitivity to tubercidin (7-
1.164217				35175000	0.4562967916	0.4562967916	0.4562967916	orf19.3798	>orf19.3798 orf19.3798 CGDID:CAL0001314 COORDS:Ca21chr4_C_albicans_SC5314:1035871-1034894C, translated using codon table 12 (325 amino acids) Uncharacterized ORF;Ortholog(s) have tRNA (guanine-N7-)-methyltransferase activity, role in tRNA methylation and
1.163274				24617000	0.4586891057	0.4586891057	0.4586891057	orf19.2256	>orf19.2256 orf19.2256 CGDID:CAL0006295 COORDS:Ca21chr2_C_albicans_SC5314:1436602-1437294W, translated using codon table 12 (230 amino acids) Uncharacterized ORF;Ortholog(s) have cytosol, nucleus localization
1.159672				16220000	0.5465748073	0.5465748073	0.5465748073	orf19.6931	>orf19.6931 orf19.6931 CGDID:CAL0000231 COORDS:Ca21chr3_C_albicans_SC5314:806087-804618C, translated using codon table 12 (489 amino acids) Verified ORF;Putative cleavage factor I subunit;heterozygous null mutant exhibits hypersensitivity to parnafungin
1.151505				23314000	0.4891213215	0.4891213215	0.4891213215	orf19.2333	>orf19.2333 orf19.2333 CGDID:CAL0000720 COORDS:Ca21chr1_C_albicans_SC5314:2401214-2399724C, translated using codon table 12 (496 amino acids) Uncharacterized ORF;Ortholog(s) have role in retrograde transport, endosome to Golgi and cytosol, late endosome,
1.150342				14407000	0.5678765145	0.5678765145	0.5678765145	orf19.5759	>orf19.5759 SNQ2 CGDID:CAL0001479 COORDS:Ca21chr6_C_albicans_SC5314:836962-832475C, translated using codon table 12 (1495 amino acids) Verified ORF;Protein similar to S. cerevisiae Snq2p transporter;member of PDR subfamily of ABC family;transposon mutat
1.148778				28174000	0.4963234836	0.4963234836	0.4963234836	orf19.1159	>orf19.1159 orf19.1159 CGDID:CAL0002052 COORDS:Ca21chr1_C_albicans_SC5314:2549999-2548479C, translated using codon table 12 (506 amino acids) Uncharacterized ORF;Protein similar to A. nidulans CYSA serine O-trans-acetylase, suggesting that C. albicans use
1.148152				2290000000	0.5066148033	0.5066148033	0.5066148033	orf19.3788.1	>orf19.3788.1 RPL30 CGDID:CAF0006997 COORDS:Ca21chr4_C_albicans_SC5314:1055449-1055950W, translated using codon table 12 (106 amino acids) Uncharacterized ORF;Similar to S. cerevisiae L30 ribosomal subunit;pre-mRNA is alternatively spliced to productive
1.144242				1118300000	0.5270547429	0.5270547429	0.5270547429	orf19.2992	>orf19.2992 RPP1A CGDID:CAL0006156 COORDS:Ca21chr1_C_albicans_SC5314:630252-630572W, translated using codon table 12 (106 amino acids) Verified ORF;Conserved acidic ribosomal protein, likely involved in regulation of translation elongation;interacts with
1.125328				1690000000	0.6315092809	0.6315092809	0.6315092809	orf19.827.1	>orf19.827.1 RPL39 CGDID:CAL0006679 COORDS:Ca21chr2_C_albicans_SC5314:831684-832408W, translated using codon table 12 (99 amino acids) Uncharacterized ORF;Ribosomal protein L39;transcription is induced upon germ tube formation;shows colony morphology-re
1.120626				39522000	0.5738716662	0.5738716662	0.5738716662	orf19.6822	>orf19.6822 orf19.6822 CGDID:CAL0005691 COORDS:Ca21chr3_C_albicans_SC5314:1551881-1550805C, translated using codon table 12 (296 amino acids) Uncharacterized ORF;Ortholog(s) have NEDD8 ligase activity, ubiquitin binding activity and role in positive regul
1.118515				23676000	0.5799090065	0.5799090065	0.5799090065	orf19.5444	>orf19.5444 TIM44 CGDID:CAL0005261 COORDS:Ca21chr3_C_albicans_SC5314:32992-31718C, translated using codon table 12 (424 amino acids) Verified ORF;Protein involved in transport across membranes
1.115855				13774000	0.6498710883	0.6498710883	0.6498710883	orf19.5642	>orf19.5642 orf19.5642 CGDID:CAL0000637 COORDS:Ca21chr4_C_albicans_SC5314:27530-27943W, translated using codon table 12 (137 amino acids) Uncharacterized ORF;Predicted ORF in Assemblies 19, 20 and 21;shows colony morphology-related gene regulation by Ssn
1.109521				1993500000	0.72497701	0.72497701	0.72497701	orf19.6253	>orf19.6253 RPS23A CGDID:CAL0000513 COORDS:Ca21chr1_C_albicans_SC5314:1409046-1409483W, translated using codon table 12 (145 amino acids) Uncharacterized ORF;Putative ribosomal protein;genes encoding cytoplasmic ribosomal subunits, translation factors, a
1.1038				28681000	0.6228052207	0.6228052207	0.6228052207	orf19.1711	>orf19.1711 END3 CGDID:CAL0000775 COORDS:Ca21chr3_C_albicans_SC5314:301513-302700W, translated using codon table 12 (395 amino acids) Uncharacterized ORF;Regulated by Gcn4p;induced in response to amino acid starvation (3-aminotriazole treatment)
1.100564				511900000	0.7799326389	0.7799326389	0.7799326389	orf19.5928	>orf19.5928 RPP2B CGDID:CAL0003308 COORDS:Ca21chr3_C_albicans_SC5314:993119-993454W, translated using codon table 12 (111 amino acids) Verified ORF;Conserved acidic ribosomal protein, likely to be involved in regulation of translation elongation;interact
1.09596				517070000	0.8086356562	0.8086356562	0.8086356562	orf19.2275	>orf19.2275 orf19.2275 CGDID:CAL0006345 COORDS:Ca21chr2_C_albicans_SC5314:1467917-1467393C, translated using codon table 12 (174 amino acids) Uncharacterized ORF;Ortholog(s) have role in aerobic respiration and mitochondrial nucleoid localization
1.09246				85813000	0.6654704496	0.6654704496	0.6654704496	orf19.2953	>orf19.2953 TOM20 CGDID:CAL0006051 COORDS:Ca21chr1_C_albicans_SC5314:553430-552915C, translated using codon table 12 (171 amino acids) Verified ORF;Putative mitochondrial primary import receptor
1.091261				50635000	0.6691424982	0.6691424982	0.6691424982	orf19.5989	>orf19.5989 orf19.5989 CGDID:CAL0003460 COORDS:Ca21chr3_C_albicans_SC5314:1103543-1104970W, translated using codon table 12 (475 amino acids) Uncharacterized ORF;Ortholog(s) have mRNA binding activity, role in mRNA cleavage, mRNA polyadenylation and cytop
1.088106				23271000	0.6700071282	0.6700071282	0.6700071282	orf19.500	>orf19.500 orf19.500 CGDID:CAL0000045 COORDS:Ca21chrR_C_albicans_SC5314:932345-930984C, translated using codon table 12 (453 amino acids) Uncharacterized ORF;Ortholog(s) have tRNA (adenine-N1-)-methyltransferase activity, role in tRNA methylation and nucl
1.08565				37061000	0.6775182645	0.6775182645	0.6775182645	orf19.5161	>orf19.5161 orf19.5161 CGDID:CAL0002619 COORDS:Ca21chr7_C_albicans_SC5314:652621-652139C, translated using codon table 12 (160 amino acids) Uncharacterized ORF;Ortholog(s) have structural constituent of ribosome activity and mitochondrial large ribosomal
1.085489				229780000	0.5576757798	0.5576757798	0.5576757798	orf19.4909.1	>orf19.4909.1 RPL42 CGDID:CAF0007026 COORDS:Ca21chr1_C_albicans_SC5314:2300710-2300032C, translated using codon table 12 (106 amino acids) Uncharacterized ORF;Putative 60S ribosomal subunit protein;shows colony morphology-related gene regulation by Ssn6p
1.0852				357350000	0.5587307279	0.5587307279	0.5587307279	orf19.7678	>orf19.7678 ATP16 CGDID:CAL0000987 COORDS:Ca21chrR_C_albicans_SC5314:2285380-2284895C, translated using codon table 12 (161 amino acids) Uncharacterized ORF;Subunit of the mitochondrial F1F0 ATP synthase;sumoylation target
1.083612				52580000	0.6927505897	0.6927505897	0.6927505897	orf19.6056	>orf19.6056 orf19.6056 CGDID:CAL0005147 COORDS:Ca21chr1_C_albicans_SC5314:81234-81902W, translated using codon table 12 (222 amino acids) Uncharacterized ORF;Ortholog(s) have phosphatase activity, role in dephosphorylation and cytosol, nucleus localizatio
1.083404				12452000	0.731130606	0.731130606	0.731130606	orf19.1267.1	>orf19.1267.1 orf19.1267.1 CGDID:CAF0006921 COORDS:Ca21chr4_C_albicans_SC5314:1290223-1290489W, translated using codon table 12 (88 amino acids) Uncharacterized ORF;Ortholog(s) have enzyme activator activity, role in iron-sulfur cluster assembly and extri
1.083039				42047000	0.6855420256	0.6855420256	0.6855420256	orf19.3347	>orf19.3347 RPB7 CGDID:CAL0004143 COORDS:Ca21chr1_C_albicans_SC5314:318487-317966C, translated using codon table 12 (173 amino acids) Verified ORF;Functional homolog of S. cerevisiae Rpb7p, an essential subunit of RNA Polymerase II;enhances hyperfilament
1.080099				27583000	0.694618119	0.694618119	0.694618119	orf19.6272	>orf19.6272 orf19.6272 CGDID:CAL0000563 COORDS:Ca21chr1_C_albicans_SC5314:1360018-1360794W, translated using codon table 12 (258 amino acids) Uncharacterized ORF;Putative ubiquitin C-terminal hydrolase;regulated by Gcn2p and Gcn4p
1.079439				14319000	0.741293457	0.741293457	0.741293457	orf19.3609	>orf19.3609 UTP15 CGDID:CAL0000290 COORDS:Ca21chr2_C_albicans_SC5314:1763718-1762447C, translated using codon table 12 (423 amino acids) Verified ORF;Small subunit (SSU) processome component;mutation confers resistance to 5-fluorocytosine (5-FC);physica
1.076527				20035000	0.7057009554	0.7057009554	0.7057009554	orf19.2324	>orf19.2324 UBA4 CGDID:CAL0000697 COORDS:Ca21chr1_C_albicans_SC5314:2415599-2414283C, translated using codon table 12 (438 amino acids) Uncharacterized ORF;Putative ubiquitin activating protein;Hap43p-repressed gene;increased expression in response to p
1.075042				42735000	0.7103287181	0.7103287181	0.7103287181	orf19.3367	>orf19.3367 orf19.3367 CGDID:CAL0004177 COORDS:Ca21chr4_C_albicans_SC5314:712422-713297W, translated using codon table 12 (291 amino acids) Uncharacterized ORF;Ortholog(s) have structural constituent of ribosome activity and mitochondrial large ribosomal
1.060854				26593000	0.7550533142	0.7550533142	0.7550533142	orf19.1298	>orf19.1298 NUP84 CGDID:CAL0003108 COORDS:Ca21chr4_C_albicans_SC5314:806316-803782C, translated using codon table 12 (844 amino acids) Uncharacterized ORF;Ortholog(s) have structural constituent of nuclear pore activity
1.059057				58542000	0.7704768689	0.7704768689	0.7704768689	orf19.2570	>orf19.2570 MCI4 CGDID:CAL0002517 COORDS:Ca21chrR_C_albicans_SC5314:396477-396896W, translated using codon table 12 (139 amino acids) Uncharacterized ORF;Putative NADH-ubiquinone dehydrogenase;Hap43p-repressed gene
1.050972				772500000	0.950414604	0.950414604	0.950414604	orf19.6925;orf19.1052	>orf19.6925 HTB1 CGDID:CAL0000206 COORDS:Ca21chr3_C_albicans_SC5314:818352-817960C, translated using codon table 12 (130 amino acids) Uncharacterized ORF;Putative histone H2B;induced upon adherence to polystyrene;amphotericin B or caspofungin repressed;
1.04659				19481000	0.8008612763	0.8008612763	0.8008612763	orf19.2055	>orf19.2055 NPL6 CGDID:CAL0004441 COORDS:Ca21chr2_C_albicans_SC5314:119825-121174W, translated using codon table 12 (449 amino acids) Uncharacterized ORF;Putative nuclear protein localization factor;fungal-specific (no human or murine homolog;Hap43p-ind
1.046387				46535000	0.8015186216	0.8015186216	0.8015186216	orf19.5420	>orf19.5420 orf19.5420 CGDID:CAL0005205 COORDS:Ca21chr3_C_albicans_SC5314:65094-63988C, translated using codon table 12 (368 amino acids) Uncharacterized ORF;Ortholog(s) have role in fatty acid metabolic process
1.042122				13722000	0.838916108	0.838916108	0.838916108	orf19.329	>orf19.329 orf19.329 CGDID:CAL0004717 COORDS:Ca21chr3_C_albicans_SC5314:698364-696997C, translated using codon table 12 (455 amino acids) Uncharacterized ORF;Ortholog(s) have pre-mRNA branch point binding activity, role in nuclear mRNA splicing, via splic
1.040002				48263000	0.8222621677	0.8222621677	0.8222621677	orf19.5666	>orf19.5666 orf19.5666 CGDID:CAL0000694 COORDS:Ca21chr4_C_albicans_SC5314:59717-60157W, translated using codon table 12 (146 amino acids) Uncharacterized ORF;Ortholog(s) have transcription coactivator activity
1.036026				20144000	0.8352426669	0.8352426669	0.8352426669	orf19.1828	>orf19.1828 BUD16 CGDID:CAL0001634 COORDS:Ca21chr1_C_albicans_SC5314:1297270-1298319W, translated using codon table 12 (349 amino acids) Uncharacterized ORF;Protein similar to <i>S. cerevisiae</i> Bud16p;induced in response to alpha pheromone in SpiderM
1.029438				14508000	0.8727563684	0.8727563684	0.8727563684	orf19.2070	>orf19.2070 orf19.2070 CGDID:CAL0004485 COORDS:Ca21chr2_C_albicans_SC5314:90652-92431W, translated using codon table 12 (568 amino acids) Uncharacterized ORF;Ortholog(s) have role in G1/S transition of mitotic cell cycle, chromatin remodeling, nucleosome
1.024136				44291000	0.8743169314	0.8743169314	0.8743169314	orf19.1959	>orf19.1959 orf19.1959 CGDID:CAL0002605 COORDS:Ca21chr5_C_albicans_SC5314:253350-254321W, translated using codon table 12 (323 amino acids) Uncharacterized ORF;Ortholog(s) have ubiquitin-specific protease activity, role in protein deubiquitination and cyt
1.014398				30400000	0.9065546781	0.9065546781	0.9065546781	orf19.7428	>orf19.7428 APN1 CGDID:CAL0005493 COORDS:Ca21chr3_C_albicans_SC5314:1462394-1463578W, translated using codon table 12 (364 amino acids) Uncharacterized ORF;Ortholog of S. cerevisiae Apn1p, which is an AP endonuclease;transcriptionally induced by interact
1.013099				390870000	0.8472351707	0.8472351707	0.8472351707	orf19.5351	>orf19.5351 TIF11 CGDID:CAL0004326 COORDS:Ca21chr2_C_albicans_SC5314:2203030-2203494W, translated using codon table 12 (154 amino acids) Verified ORF;Translation initiation factor eIF1a;possibly transcriptionally regulated upon hyphal formation;genes en
1.012878				52553000	0.9224531548	0.9224531548	0.9224531548	orf19.4197	>orf19.4197 YHM2 CGDID:CAL0005894 COORDS:Ca21chr6_C_albicans_SC5314:110646-109741C, translated using codon table 12 (301 amino acids) Verified ORF;Alkaline upregulated
1.012644				19253000	0.9123789288	0.9123789288	0.9123789288	orf19.2746	>orf19.2746 orf19.2746 CGDID:CAL0004231 COORDS:Ca21chr4_C_albicans_SC5314:529387-527495C, translated using codon table 12 (630 amino acids) Uncharacterized ORF;Ortholog(s) have role in cellular copper ion homeostasis, endosomal transport, invasive growth
1.010004				45684000	0.9211567492	0.9211567492	0.9211567492	orf19.4605	>orf19.4605 TYR1 CGDID:CAL0003587 COORDS:Ca21chr4_C_albicans_SC5314:367992-369311W, translated using codon table 12 (439 amino acids) Uncharacterized ORF;Putative prepephenate dehydrogenase;enzyme of tyrosine biosynthesis;fungal-specific (no human or mu
1.009658				52684000	0.9332266396	0.9332266396	0.9332266396	orf19.7563	>orf19.7563 BET2 CGDID:CAL0000126 COORDS:Ca21chrR_C_albicans_SC5314:2114062-2113037C, translated using codon table 12 (341 amino acids) Uncharacterized ORF;Putative Type II geranylgeranyltransferase beta subunit;transcription is regulated by Mig1p
1.007583				22252000	0.9292127481	0.9292127481	0.9292127481	orf19.2774	>orf19.2774 LAB5 CGDID:CAL0004271 COORDS:Ca21chr4_C_albicans_SC5314:451524-452684W, translated using codon table 12 (386 amino acids) Uncharacterized ORF;Ortholog(s) have role in protein lipoylation and mitochondrion localization
1.00739				8781000	0.9320981762	0.9320981762	0.9320981762	orf19.4163	>orf19.4163 orf19.4163 CGDID:CAL0005781 COORDS:Ca21chr4_C_albicans_SC5314:138778-135560C, translated using codon table 12 (1072 amino acids) Uncharacterized ORF;Ortholog(s) have role in protein targeting to vacuole, receptor-mediated endocytosis, response
1.007245				7925900	0.9324893107	0.9324893107	0.9324893107	orf19.3540	>orf19.3540 MAK5 CGDID:CAL0005900 COORDS:Ca21chr2_C_albicans_SC5314:1053006-1055354W, translated using codon table 12 (782 amino acids) Uncharacterized ORF;Putative nucleolar DEAD-box RNA helicase;oxidative stress-repressed via Cap1p;decreased expressio
1.002194				136620000	0.893916831	0.893916831	0.893916831	orf19.1248	>orf19.1248 orf19.1248 CGDID:CAL0002919 COORDS:Ca21chr4_C_albicans_SC5314:1238180-1239136W, translated using codon table 12 (318 amino acids) Verified ORF;Putative RNA polymerase II subunit B44;heterozygous null mutant exhibits resistance to parnafungin
1.000311				54687000	0.964555371	0.964555371	0.964555371	orf19.5764	>orf19.5764 SKI8 CGDID:CAL0001491 COORDS:Ca21chr6_C_albicans_SC5314:846141-844987C, translated using codon table 12 (384 amino acids) Uncharacterized ORF;Ortholog(s) have role in nuclear-transcribed mRNA catabolic process, 3-5 exonucleolytic nonsense-me
0.9977516				40480000	0.9619914058	0.9619914058	0.9619914058	orf19.1049	>orf19.1049 orf19.1049 CGDID:CAL0001159 COORDS:Ca21chr1_C_albicans_SC5314:869162-868578C, translated using codon table 12 (194 amino acids) Uncharacterized ORF;Hap43p-induced gene;expression upregulated during planktonic growth
0.9913164				19671000	0.9834862255	0.9834862255	0.9834862255	orf19.763	>orf19.763 orf19.763 CGDID:CAL0001895 COORDS:Ca21chr1_C_albicans_SC5314:997365-998039W, translated using codon table 12 (224 amino acids) Uncharacterized ORF;Ortholog(s) have RNA cap binding activity, role in nuclear mRNA splicing, via spliceosome and com
0.9905977				59825000	0.9971716149	0.9971716149	0.9971716149	orf19.6259	>orf19.6259 orf19.6259 CGDID:CAL0000517 COORDS:Ca21chr1_C_albicans_SC5314:1396220-1395099C, translated using codon table 12 (373 amino acids) Uncharacterized ORF;Ortholog(s) have role in exonucleolytic trimming to generate mature 3-end of 5.8S rRNA from
0.9869066				14464000	0.9875770162	0.9875770162	0.9875770162	orf19.5391	>orf19.5391 orf19.5391 CGDID:CAL0004426 COORDS:Ca21chr3_C_albicans_SC5314:109085-112744W, translated using codon table 12 (1219 amino acids) Uncharacterized ORF;Hap43p-induced gene
0.9863751				24266000	1	1	1	orf19.1439	>orf19.1439 IPK1 CGDID:CAL0004567 COORDS:Ca21chr4_C_albicans_SC5314:699814-700899W, translated using codon table 12 (361 amino acids) Uncharacterized ORF;Ortholog(s) have inositol pentakisphosphate 2-kinase activity, role in inositol phosphate biosyntheti
0.983868				19900000	0.9899926643	0.9899926643	0.9899926643	orf19.7437	>orf19.7437 orf19.7437 CGDID:CAL0005517 COORDS:Ca21chr3_C_albicans_SC5314:1481996-1482919W, translated using codon table 12 (307 amino acids) Uncharacterized ORF;Putative protein of unknown function;Hap43p-repressed gene;ortholog of <i>S. cerevisiae</i>
0.9819746				27177000	0.9824358976	0.9824358976	0.9824358976	orf19.2301	>orf19.2301 orf19.2301 CGDID:CAL0000640 COORDS:Ca21chr1_C_albicans_SC5314:2451516-2452211W, translated using codon table 12 (231 amino acids) Uncharacterized ORF;Ortholog(s) have role in proteasome regulatory particle assembly and cytosol, nucleus localiz
0.9800861				280670000	0.9895249351	0.9895249351	0.9895249351	orf19.183	>orf19.183 HIS3 CGDID:CAL0003242 COORDS:Ca21chr2_C_albicans_SC5314:1007761-1008429W, translated using codon table 12 (222 amino acids) Verified ORF;Imidazoleglycerol-phosphate dehydratase, enzyme of histidine biosynthesis;functionally complements S. cere
0.9795308				22907000	0.9726846569	0.9726846569	0.9726846569	orf19.4781	>orf19.4781 GRP1 CGDID:CAL0004583 COORDS:Ca21chr1_C_albicans_SC5314:2028376-2027363C, translated using codon table 12 (337 amino acids) Uncharacterized ORF;Protein similar to dihydroflavonol-4-reductases
0.9794453				10725000	0.9909507768	0.9909507768	0.9909507768	orf19.2320	>orf19.2320 orf19.2320 CGDID:CAL0000691 COORDS:Ca21chr1_C_albicans_SC5314:2418349-2416868C, translated using codon table 12 (493 amino acids) Uncharacterized ORF;Putative serine/threonine-protein kinase;possibly an essential gene, disruptants not obtaine
0.9771261				41165000	0.9630938839	0.9630938839	0.9630938839	orf19.793	>orf19.793 CAK1 CGDID:CAL0002021 COORDS:Ca21chr2_C_albicans_SC5314:895179-896198W, translated using codon table 12 (339 amino acids) Verified ORF;Monomeric CDK-activating kinase;functional homolog of S. cerevisiae Cak1p;phosphorylates cyclin-free human
0.9702724				18495000	0.9357921361	0.9357921361	0.9357921361	orf19.3445	>orf19.3445 HOC1 CGDID:CAL0004993 COORDS:Ca21chr6_C_albicans_SC5314:276568-277755W, translated using codon table 12 (395 amino acids) Uncharacterized ORF;Protein with similarity to mannosyltransferases;similar to S. cerevisiae Hoc1p and C. albicans Och1p
0.9688112				7423600	0.9575707451	0.9575707451	0.9575707451	orf19.6362	>orf19.6362 SPA2 CGDID:CAL0001359 COORDS:Ca21chr1_C_albicans_SC5314:2752581-2756981W, translated using codon table 12 (1466 amino acids) Verified ORF;Protein involved in cell polarity, Spitzenkorper formation;required for mouse virulence;localizes to hy
0.9686022				35976000	0.9291489168	0.9291489168	0.9291489168	orf19.4758	>orf19.4758 orf19.4758 CGDID:CAL0004489 COORDS:Ca21chr1_C_albicans_SC5314:1965098-1965838W, translated using codon table 12 (246 amino acids) Uncharacterized ORF;Hap43p-repressed gene;alkaline downregulated
0.9661779				392540000	0.9511027502	0.9511027502	0.9511027502	orf19.1389	>orf19.1389 orf19.1389 CGDID:CAL0003946 COORDS:Ca21chr2_C_albicans_SC5314:1974713-1975204W, translated using codon table 12 (163 amino acids) Uncharacterized ORF;Ortholog(s) have poly(A) RNA binding activity, role in mRNA metabolic process and cytoplasm l
0.9651799				58865000	0.9054732471	0.9054732471	0.9054732471	orf19.1750	>orf19.1750 SLR1 CGDID:CAL0000867 COORDS:Ca21chr2_C_albicans_SC5314:2120962-2122595W, translated using codon table 12 (263 amino acids) Uncharacterized ORF;Protein similar to mammalian SR-like RNA splicing factor;gene has intron;significant changes made
0.9638247				39215000	0.9101759687	0.9101759687	0.9101759687	orf19.6602	>orf19.6602 orf19.6602 CGDID:CAL0003918 COORDS:Ca21chrR_C_albicans_SC5314:2042808-2043677W, translated using codon table 12 (289 amino acids) Uncharacterized ORF;Ortholog(s) have role in aerobic respiration, ubiquinone biosynthetic process and mitochondri
0.9540648				69067000	0.8630772377	0.8630772377	0.8630772377	orf19.4864	>orf19.4864 orf19.4864 CGDID:CAL0005433 COORDS:Ca21chr1_C_albicans_SC5314:2179911-2178997C, translated using codon table 12 (304 amino acids) Uncharacterized ORF;Ortholog(s) have acylglycerol lipase activity, serine hydrolase activity, role in triglycerid
0.9534858				37784000	0.869305167	0.869305167	0.869305167	orf19.2066.1	>orf19.2066.1 ATP18 CGDID:CAF0007441 COORDS:Ca21chr2_C_albicans_SC5314:98414-97963C, translated using codon table 12 (64 amino acids) Verified ORF;F1F0 ATP synthase complex subunit;gene has intron
0.9506198				40150000	0.8580322981	0.8580322981	0.8580322981	orf19.1201	>orf19.1201 orf19.1201 CGDID:CAL0002761 COORDS:Ca21chr6_C_albicans_SC5314:67551-69041W, translated using codon table 12 (496 amino acids) Uncharacterized ORF;Ortholog(s) have serine-tRNA ligase activity, role in invasive growth in response to glucose limi
0.9494445				28565000	0.8534178085	0.8534178085	0.8534178085	orf19.4625	>orf19.4625 TOA2 CGDID:CAL0003642 COORDS:Ca21chr4_C_albicans_SC5314:334560-334952W, translated using codon table 12 (130 amino acids) Uncharacterized ORF;Putative TFIIA small subunit;protein abundance decreased in CAI4 strain compared to the SC5314 strai
0.9488217				156020000	0.8776727538	0.8776727538	0.8776727538	orf19.6096	>orf19.6096 TRP1 CGDID:CAF0006885 COORDS:Ca21chr1_C_albicans_SC5314:19628-18948C, translated using codon table 12 (226 amino acids) Verified ORF;Phosphoribosylanthranilate isomerase;enzyme of tryptophan biosynthesis;expected to be unifunctional, unlike
0.947976				33720000	0.8476592126	0.8476592126	0.8476592126	orf19.4582	>orf19.4582 orf19.4582 CGDID:CAL0002905 COORDS:Ca21chr4_C_albicans_SC5314:417943-417221C, translated using codon table 12 (240 amino acids) Uncharacterized ORF;Ortholog(s) have role in U1 snRNA 3-end processing, U4 snRNA 3-end processing and U5 snRNA 3
0.9460815				29672000	0.8402421332	0.8402421332	0.8402421332	orf19.2382	>orf19.2382 orf19.2382 CGDID:CAL0000808 COORDS:Ca21chrR_C_albicans_SC5314:753493-756414W, translated using codon table 12 (973 amino acids) Uncharacterized ORF;Protein similar to isoleucyl-tRNA synthetase;isoleucyl-tRNA synthetase is the target of drugs
0.9443206				90734000	0.8262277402	0.8262277402	0.8262277402	orf19.3792	>orf19.3792 orf19.3792 CGDID:CAL0001308 COORDS:Ca21chr4_C_albicans_SC5314:1052250-1049893C, translated using codon table 12 (785 amino acids) Uncharacterized ORF;Ortholog(s) have role in chromosome segregation, cytoplasmic mRNA processing body assembly, d
0.9428915				51733000	0.8208533975	0.8208533975	0.8208533975	orf19.514	>orf19.514 SNP3 CGDID:CAL0000080 COORDS:Ca21chrR_C_albicans_SC5314:953806-954175W, translated using codon table 12 (96 amino acids) Uncharacterized ORF;Putative U6 snRNA-associated protein;transcription is regulated by Mig1p
0.9382209				19031000	0.8096253471	0.8096253471	0.8096253471	orf19.6712	>orf19.6712 orf19.6712 CGDID:CAL0004744 COORDS:Ca21chr3_C_albicans_SC5314:1763318-1765294W, translated using codon table 12 (658 amino acids) Uncharacterized ORF;Ortholog(s) have COPI-coated vesicle, Golgi apparatus localization
0.9378386				46174000	0.8081432866	0.8081432866	0.8081432866	orf19.3528	>orf19.3528 orf19.3528 CGDID:CAL0005853 COORDS:Ca21chr2_C_albicans_SC5314:1035301-1034873C, translated using codon table 12 (142 amino acids) Uncharacterized ORF;Ortholog(s) have cytosol, nucleus localization
0.937087				4716000	0.8586583744	0.8586583744	0.8586583744	orf19.4348	>orf19.4348 orf19.4348 CGDID:CAL0001020 COORDS:Ca21chr5_C_albicans_SC5314:712948-716733W, translated using codon table 12 (1261 amino acids) Uncharacterized ORF;Ortholog(s) have RNA polymerase II repressing transcription factor binding activity and role i
0.9366925				305210000	0.8269369775	0.8269369775	0.8269369775	orf19.1853;orf19.1061;orf19.6791	>orf19.1853 HHT2 CGDID:CAL0001692 COORDS:Ca21chrR_C_albicans_SC5314:1462310-1462720W, translated using codon table 12 (136 amino acids) Uncharacterized ORF;Putative histone H3;farnesol regulated;Hap43p-induced gene;>orf19.1061 HHT21 CGDID:CAL0001203 COO
0.9361058				32907000	0.801434425	0.801434425	0.801434425	orf19.5079.1	>orf19.5079.1 orf19.5079.1 CGDID:CAL0120823 COORDS:Ca21chr1_C_albicans_SC5314:1763442-1763056C, translated using codon table 12 (128 amino acids) Uncharacterized ORF;Ortholog of <i>C. parapsilosis CDC317</i> : CPAR2_206680, <i>Candida tenuis NRRL Y-1498</
0.9294233				49930000	0.7757031962	0.7757031962	0.7757031962	orf19.5985	>orf19.5985 orf19.5985 CGDID:CAL0003453 COORDS:Ca21chr3_C_albicans_SC5314:1099723-1099112C, translated using codon table 12 (185 amino acids) Uncharacterized ORF;Ortholog(s) have tubulin binding activity, role in tubulin complex assembly and nucleus, poly
0.9288897				36449000	0.7736587951	0.7736587951	0.7736587951	orf19.6801	>orf19.6801 RPD31 CGDID:CAL0005608 COORDS:Ca21chr3_C_albicans_SC5314:1600943-1602676W, translated using codon table 12 (577 amino acids) Verified ORF;Putative histone deacetylase;involved in regulation of white-opaque switching
0.927781				21710000	0.7694160766	0.7694160766	0.7694160766	orf19.1039	>orf19.1039 orf19.1039 CGDID:CAL0001127 COORDS:Ca21chr1_C_albicans_SC5314:857122-855932C, translated using codon table 12 (368 amino acids) Uncharacterized ORF;Ortholog(s) have Rab geranylgeranyltransferase activity and role in ER to Golgi vesicle-mediate
0.9253724				11064000	0.8226046905	0.8226046905	0.8226046905	orf19.2964	>orf19.2964 orf19.2964 CGDID:CAL0006080 COORDS:Ca21chr1_C_albicans_SC5314:579105-576718C, translated using codon table 12 (795 amino acids) Uncharacterized ORF;Ortholog(s) have DNA translocase activity
0.9235755				34658000	0.7533854709	0.7533854709	0.7533854709	orf19.6458.1	>orf19.6458.1 orf19.6458.1 CGDID:CAF0007080 COORDS:Ca21chr7_C_albicans_SC5314:540454-540928W, translated using codon table 12 (130 amino acids) Uncharacterized ORF;Ortholog(s) have U6 snRNA binding activity and role in cytoplasmic mRNA processing body ass
0.9216422				16442000	0.8111990273	0.8111990273	0.8111990273	orf19.302	>orf19.302 orf19.302 CGDID:CAL0004625 COORDS:Ca21chr3_C_albicans_SC5314:651673-652155W, translated using codon table 12 (160 amino acids) Uncharacterized ORF;Ortholog(s) have Rab guanyl-nucleotide exchange factor activity, role in ER to Golgi vesicle-medi
0.9193353				38690000	0.737329575	0.737329575	0.737329575	orf19.1769	>orf19.1769 orf19.1769 CGDID:CAL0000905 COORDS:Ca21chr2_C_albicans_SC5314:2075839-2076636W, translated using codon table 12 (265 amino acids) Uncharacterized ORF;Ortholog(s) have G-protein beta/gamma-subunit complex binding, actin binding activity, role i
0.9172239				61189000	0.7259831787	0.7259831787	0.7259831787	orf19.1054	>orf19.1054 orf19.1054 CGDID:CAL0001188 COORDS:Ca21chr1_C_albicans_SC5314:875468-874659C, translated using codon table 12 (269 amino acids) Uncharacterized ORF;Ortholog(s) have structural constituent of nuclear pore activity
0.9171066				29993000	0.7289355269	0.7289355269	0.7289355269	orf19.5486.1	>orf19.5486.1 SMD2 CGDID:CAF0007050 COORDS:Ca21chr2_C_albicans_SC5314:1272204-1272619W, translated using codon table 12 (112 amino acids) Uncharacterized ORF;Putative Core Sm protein;Hap43p-induced gene;flucytosine induced
0.9167156				122700000	0.7241409876	0.7241409876	0.7241409876	orf19.1494	>orf19.1494 RAD23 CGDID:CAL0004779 COORDS:Ca21chr2_C_albicans_SC5314:341240-342678W, translated using codon table 12 (417 amino acids) Uncharacterized ORF;Ortholog(s) have damaged DNA binding, peptide-N4-(N-acetyl-beta-glucosaminyl)asparagine amidase acti
0.9138726				299550000	0.7335706816	0.7335706816	0.7335706816	orf19.327	>orf19.327 HTA3 CGDID:CAL0004711 COORDS:Ca21chr3_C_albicans_SC5314:694287-693886C, translated using codon table 12 (133 amino acids) Uncharacterized ORF;Putative histone H2A;amphotericin B repressed;flucytosine induced;RNA abundance regulated by tyroso
0.9130591				24834000	0.7137750891	0.7137750891	0.7137750891	orf19.5337	>orf19.5337 UBC15 CGDID:CAL0004297 COORDS:Ca21chr2_C_albicans_SC5314:2185048-2185575W, translated using codon table 12 (175 amino acids) Uncharacterized ORF;Putative E2 ubiquitin-conjugating enzyme
0.9101666				13298000	0.7763701443	0.7763701443	0.7763701443	orf19.3363	>orf19.3363 VTC4 CGDID:CAL0004171 COORDS:Ca21chr4_C_albicans_SC5314:706651-704522C, translated using codon table 12 (709 amino acids) Uncharacterized ORF;Putative polyphosphate synthetase;decreased expression in hyphae compared to yeast-form cells;funga
0.9094819				44262000	0.700469381	0.700469381	0.700469381	orf19.3001	>orf19.3001 TEM1 CGDID:CAL0001322 COORDS:Ca21chr1_C_albicans_SC5314:642705-642025C, translated using codon table 12 (200 amino acids) Verified ORF;Protein similar to S. cerevisiae Tem1p, which is a GTPase involved in termination of the M phase of the cell
0.9077634				14255000	0.7691302388	0.7691302388	0.7691302388	orf19.166	>orf19.166 ASG1 CGDID:CAL0003189 COORDS:Ca21chrR_C_albicans_SC5314:573050-570078C, translated using codon table 12 (990 amino acids) Verified ORF;Gal4p family zinc-finger transcription factor with similarity to S. cerevisiae Asg1p
0.9072824				40769000	0.6923330636	0.6923330636	0.6923330636	orf19.2268	>orf19.2268 RCK2 CGDID:CAL0006324 COORDS:Ca21chr2_C_albicans_SC5314:1455535-1453817C, translated using codon table 12 (572 amino acids) Verified ORF;Predicted MAP kinase-activated protein kinase, similar to S. cerevisiae serine/threonine protein kinase Rc
0.9055241				471730000	0.5067223173	0.5067223173	0.5067223173	orf19.5076	>orf19.5076 PFY1 CGDID:CAL0001759 COORDS:Ca21chr1_C_albicans_SC5314:1753657-1754037W, translated using codon table 12 (126 amino acids) Verified ORF;Profilin, functional homolog of S. cerevisiae Pfy1p;hyphal-induced;macrophage/pseudohyphal-induced;regu
0.9044392				48852000	0.681868234	0.681868234	0.681868234	orf19.3319	>orf19.3319 orf19.3319 CGDID:CAL0004078 COORDS:Ca21chr1_C_albicans_SC5314:257930-258913W, translated using codon table 12 (327 amino acids) Uncharacterized ORF;Ortholog(s) have role in cellular response to alkyl hydroperoxide and cytosol, nucleus localiza
0.9008455				50092000	0.6687284085	0.6687284085	0.6687284085	orf19.6406	>orf19.6406 orf19.6406 CGDID:CAL0002110 COORDS:Ca21chrR_C_albicans_SC5314:1814138-1813770C, translated using codon table 12 (122 amino acids) Uncharacterized ORF;Ortholog(s) have role in regulation of sporulation resulting in formation of a cellular spore
0.8996285				12751000	0.7447761784	0.7447761784	0.7447761784	orf19.6438	>orf19.6438 orf19.6438 CGDID:CAL0002196 COORDS:Ca21chrR_C_albicans_SC5314:1861426-1859663C, translated using codon table 12 (587 amino acids) Uncharacterized ORF;Ortholog(s) have serine C-palmitoyltransferase activity, role in sphingolipid biosynthetic pr
0.8992738				89748000	0.6619601344	0.6619601344	0.6619601344	orf19.3183	>orf19.3183 orf19.3183 CGDID:CAL0002418 COORDS:Ca21chr5_C_albicans_SC5314:428137-428811W, translated using codon table 12 (224 amino acids) Uncharacterized ORF;Hap43p-repressed gene;planktonic growth-induced
0.8958358				110810000	0.6499575134	0.6499575134	0.6499575134	orf19.7605	>orf19.7605 PUP1 CGDID:CAL0000797 COORDS:Ca21chrR_C_albicans_SC5314:2195778-2196596W, translated using codon table 12 (272 amino acids) Uncharacterized ORF;Putative beta 2 subunit of the 20S proteasome;macrophage/pseudohyphal-repressed
0.8843793				29153000	0.6098605611	0.6098605611	0.6098605611	orf19.1544	>orf19.1544 orf19.1544 CGDID:CAL0005505 COORDS:Ca21chr2_C_albicans_SC5314:455598-456395W, translated using codon table 12 (265 amino acids) Uncharacterized ORF;Ortholog(s) have role in ER to Golgi vesicle-mediated transport, protein secretion and cis-Golg
0.8801179				38014000	0.595008859	0.595008859	0.595008859	orf19.7675	>orf19.7675 orf19.7675 CGDID:CAF0007124 COORDS:Ca21chrR_C_albicans_SC5314:2283424-2282948C, translated using codon table 12 (158 amino acids) Uncharacterized ORF;Ortholog(s) have structural constituent of ribosome activity and mitochondrial large ribosoma
0.8746219				34313000	0.5761019588	0.5761019588	0.5761019588	orf19.5825	>orf19.5825 NCB2 CGDID:CAL0002303 COORDS:Ca21chr2_C_albicans_SC5314:561278-560829C, translated using codon table 12 (149 amino acids) Verified ORF;Beta subunit of NC2, heterodimeric regulator of transcription;activates CDR1 transcription;possibly an ess
0.8682307				13184000	0.6533375806	0.6533375806	0.6533375806	orf19.5397	>orf19.5397 orf19.5397 CGDID:CAL0004439 COORDS:Ca21chr3_C_albicans_SC5314:97646-98374W, translated using codon table 12 (242 amino acids) Uncharacterized ORF;Putative conserved oligomeric Golgi complex subunit;decreased transcription is observed upon flu
0.8673036				13749000	0.6507071093	0.6507071093	0.6507071093	orf19.2402	>orf19.2402 SSU72 CGDID:CAL0001446 COORDS:Ca21chrR_C_albicans_SC5314:722431-721751C, translated using codon table 12 (226 amino acids) Uncharacterized ORF;Ortholog(s) have CTD phosphatase activity, protein tyrosine phosphatase activity
0.8663552				38464000	0.5482098472	0.5482098472	0.5482098472	orf19.4023	>orf19.4023 MRP2 CGDID:CAL0004723 COORDS:Ca21chr5_C_albicans_SC5314:1151322-1150975C, translated using codon table 12 (115 amino acids) Verified ORF;Protein similar to S. cerevisiae Mrp2p, which is a component of the small subunit of the mitochondrial rib
0.866284				25726000	0.5479724517	0.5479724517	0.5479724517	orf19.2156	>orf19.2156 NAG1 CGDID:CAL0005371 COORDS:Ca21chr6_C_albicans_SC5314:1021981-1021235C, translated using codon table 12 (248 amino acids) Verified ORF;Glucosamine-6-phosphate deaminase;N-acetylglucosamine utilization enzyme;required for normal hyphal grow
0.8641855				42975000	0.5410014073	0.5410014073	0.5410014073	orf19.3446	>orf19.3446 orf19.3446 CGDID:CAL0004995 COORDS:Ca21chr6_C_albicans_SC5314:276219-275605C, translated using codon table 12 (204 amino acids) Uncharacterized ORF;Ortholog(s) have Ran GTPase binding activity, role in protein import into nucleus and nucleus l
0.8608798				72991000	0.5334628552	0.5334628552	0.5334628552	orf19.4153	>orf19.4153 orf19.4153 CGDID:CAL0005747 COORDS:Ca21chr5_C_albicans_SC5314:353433-355034W, translated using codon table 12 (533 amino acids) Uncharacterized ORF;Ortholog(s) have NEDD8 activating enzyme activity, role in protein neddylation and cytosol, nuc
0.8605064				37344000	0.5288871296	0.5288871296	0.5288871296	orf19.2245	>orf19.2245 YPT72 CGDID:CAL0006268 COORDS:Ca21chr2_C_albicans_SC5314:1417737-1418390W, translated using codon table 12 (217 amino acids) Verified ORF;Vacuolar Rab small monomeric GTPase involved in vacuolar biogenesis;involved in filamentous growth and v
0.8600393				28274000	0.5273591793	0.5273591793	0.5273591793	orf19.4930	>orf19.4930 SPC3 CGDID:CAL0006274 COORDS:Ca21chr1_C_albicans_SC5314:2836345-2835767C, translated using codon table 12 (192 amino acids) Verified ORF;Essential protein;similar to S. cerevisiae Spc3p, a component of the signal peptidase complex required fo
0.8600034				22612000	0.527241693	0.527241693	0.527241693	orf19.536	>orf19.536 orf19.536 CGDID:CAL0000165 COORDS:Ca21chrR_C_albicans_SC5314:986606-984210C, translated using codon table 12 (798 amino acids) Uncharacterized ORF;Ortholog(s) have chromatin binding, protein complex scaffold, ubiquitin binding activity and role
0.8583382				19988000	0.5218134262	0.5218134262	0.5218134262	orf19.2419	>orf19.2419 orf19.2419 CGDID:CAL0001484 COORDS:Ca21chrR_C_albicans_SC5314:699798-700979W, translated using codon table 12 (393 amino acids) Uncharacterized ORF;Hap43p-repressed gene;ortholog of <i>S. cerevisiae</i> DOM34, an RNA-binding protein required
0.8474557				11732000	0.5954812358	0.5954812358	0.5954812358	orf19.1630	>orf19.1630 orf19.1630 CGDID:CAL0006396 COORDS:Ca21chr3_C_albicans_SC5314:469711-467187C, translated using codon table 12 (760 amino acids) Uncharacterized ORF;Ortholog(s) have cytoplasm localization
0.8442016				30913000	0.4769130424	0.4769130424	0.4769130424	orf19.5817	>orf19.5817 orf19.5817 CGDID:CAL0002279 COORDS:Ca21chr2_C_albicans_SC5314:574430-575084W, translated using codon table 12 (191 amino acids) Uncharacterized ORF;Ortholog(s) have Rab guanyl-nucleotide exchange factor activity, role in ER to Golgi vesicle-me
0.8435348				18398000	0.4748487093	0.4748487093	0.4748487093	orf19.3342	>orf19.3342 orf19.3342 CGDID:CAL0004136 COORDS:Ca21chr1_C_albicans_SC5314:309137-310987W, translated using codon table 12 (616 amino acids) Uncharacterized ORF;Ortholog(s) have role in protein deubiquitination and cytoplasm, nucleus localization
0.8326882				21078000	0.4419664771	0.4419664771	0.4419664771	orf19.4892	>orf19.4892 TPK1 CGDID:CAL0005520 COORDS:Ca21chr1_C_albicans_SC5314:2256855-2255638C, translated using codon table 12 (405 amino acids) Verified ORF;Catalytic subunit of cAMP-dependent protein kinase (PKA), isoform of Tpk2p;involved in control of morphog
0.8311968				168900000	0.4345268119	0.4345268119	0.4345268119	orf19.5797;orf19.1586	>orf19.5797 PLC2 CGDID:CAL0001556 COORDS:Ca21chr2_C_albicans_SC5314:614063-614950W, translated using codon table 12 (295 amino acids) Verified ORF;Phosphatidylinositol (PtdIns)-specific phospholipase C (PI-PLC);predicted type 2 membrane protein;role in,
0.8275269				252260000	0.4231034146	0.4231034146	0.4231034146	orf19.4382	>orf19.4382 orf19.4382 CGDID:CAL0001142 COORDS:Ca21chrR_C_albicans_SC5314:796227-795625C, translated using codon table 12 (200 amino acids) Uncharacterized ORF;Ortholog(s) have role in retrograde vesicle-mediated transport, Golgi to ER and COPI vesicle co
0.8227566				22966000	0.4130356964	0.4130356964	0.4130356964	orf19.3438	>orf19.3438 orf19.3438 CGDID:CAL0004972 COORDS:Ca21chr6_C_albicans_SC5314:293962-292808C, translated using codon table 12 (384 amino acids) Uncharacterized ORF;Ortholog(s) have chaperone binding activity, role in ER-associated protein catabolic process, p
0.8226887				39225000	0.4128418736	0.4128418736	0.4128418736	orf19.71	>orf19.71 orf19.71 CGDID:CAL0000654 COORDS:Ca21chr1_C_albicans_SC5314:765540-766592W, translated using codon table 12 (350 amino acids) Uncharacterized ORF;Ortholog(s) have role in ER to Golgi vesicle-mediated transport, protein secretion and COPII vesicl
0.8206256				153100000	0.4021047393	0.4021047393	0.4021047393	orf19.3430	>orf19.3430 orf19.3430 CGDID:CAL0004951 COORDS:Ca21chr6_C_albicans_SC5314:319769-320803W, translated using codon table 12 (344 amino acids) Verified ORF;Plasma membrane-associated protein;physically interacts with TAP-tagged Nop1p
0.8143855				18297000	0.5085555584	0.5085555584	0.5085555584	orf19.4112	>orf19.4112 orf19.4112 CGDID:CAL0005587 COORDS:Ca21chr2_C_albicans_SC5314:1242471-1241554C, translated using codon table 12 (305 amino acids) Uncharacterized ORF;Ortholog(s) have thiamine diphosphokinase activity, role in negative regulation of thiamine b
0.8117328				17727000	0.5018825125	0.5018825125	0.5018825125	orf19.1623	>orf19.1623 CAP1 CGDID:CAL0006368 COORDS:Ca21chr3_C_albicans_SC5314:479014-480513W, translated using codon table 12 (499 amino acids) Verified ORF;AP-1 bZIP transcription;oxidative stress response, resistance, multidrug resistance;oxidative stress regul
0.8102399				20823000	0.378218866	0.378218866	0.378218866	orf19.2836	>orf19.2836 orf19.2836 CGDID:CAL0005115 COORDS:Ca21chrR_C_albicans_SC5314:636873-637364W, translated using codon table 12 (163 amino acids) Uncharacterized ORF;Protein with similarity to carbonic anhydrases
0.8056601				19676000	0.3659452284	0.3659452284	0.3659452284	orf19.1852	>orf19.1852 orf19.1852 CGDID:CAL0001691 COORDS:Ca21chrR_C_albicans_SC5314:1462928-1463452W, translated using codon table 12 (174 amino acids) Uncharacterized ORF;Ortholog(s) have mitochondrion localization
0.8029717				151740000	0.3513081227	0.3513081227	0.3513081227	orf19.5995	>orf19.5995 MCA1 CGDID:CAL0003470 COORDS:Ca21chr3_C_albicans_SC5314:1128917-1127571C, translated using codon table 12 (448 amino acids) Verified ORF;Putative cysteine protease with similarity to S. cerevisiae Mca1p;has a role in apoptotic cell death upon
0.8011137				44991000	0.3540096046	0.3540096046	0.3540096046	orf19.1376	>orf19.1376 orf19.1376 CGDID:CAL0003912 COORDS:Ca21chr2_C_albicans_SC5314:1989931-1990818W, translated using codon table 12 (295 amino acids) Uncharacterized ORF;Ortholog(s) have SNAP receptor activity, phosphatidic acid binding activity and role in ascos
0.7998279				10553000	0.4725148344	0.4725148344	0.4725148344	orf19.4927	>orf19.4927 BNI1 CGDID:CAL0006256 COORDS:Ca21chr1_C_albicans_SC5314:2825216-2820018C, translated using codon table 12 (1732 amino acids) Verified ORF;Formin;role in cytoskeletal organization, cell polarity;role in systemic virulence in mouse;cell-cycle
0.7962463				29754000	0.341507635	0.341507635	0.341507635	orf19.3136	>orf19.3136 orf19.3136 CGDID:CAL0002294 COORDS:Ca21chr4_C_albicans_SC5314:1500473-1499097C, translated using codon table 12 (458 amino acids) Uncharacterized ORF;Ortholog(s) have transcription coactivator activity, role in DNA repair, cellular carbohydrat
0.7947605				24035000	0.3377482057	0.3377482057	0.3377482057	orf19.7144	>orf19.7144 orf19.7144 CGDID:CAL0002970 COORDS:Ca21chr7_C_albicans_SC5314:930583-932715W, translated using codon table 12 (570 amino acids) Uncharacterized ORF;Ortholog(s) have GTPase activity, ribosome binding activity, role in nonfunctional rRNA decay,
0.7927273				17014000	0.4554593582	0.4554593582	0.4554593582	orf19.2629	>orf19.2629 orf19.2629 CGDID:CAL0003416 COORDS:Ca21chr4_C_albicans_SC5314:1145110-1151538W, translated using codon table 12 (2142 amino acids) Uncharacterized ORF;Ortholog(s) have role in ER to Golgi vesicle-mediated transport, Golgi vesicle docking, SNAR
0.7906159				24329000	0.3274025084	0.3274025084	0.3274025084	orf19.5131	>orf19.5131 orf19.5131 CGDID:CAL0002548 COORDS:Ca21chr7_C_albicans_SC5314:703314-705476W, translated using codon table 12 (720 amino acids) Uncharacterized ORF;Hap43p-repressed gene
0.7904496				21195000	0.3269917453	0.3269917453	0.3269917453	orf19.2749	>orf19.2749 orf19.2749 CGDID:CAL0004234 COORDS:Ca21chr4_C_albicans_SC5314:515620-514148C, translated using codon table 12 (490 amino acids) Uncharacterized ORF;Biofilm-induced gene;transcriptionally activated by Mnl1p under weak acid stress
0.790277				26359000	0.3265658774	0.3265658774	0.3265658774	orf19.586	>orf19.586 ERV46 CGDID:CAL0000341 COORDS:Ca21chr5_C_albicans_SC5314:196621-195377C, translated using codon table 12 (414 amino acids) Uncharacterized ORF;Putative ER-derived vesicle protein, COPII-coated vesicle complex subunit;transcription is induced u
0.7765853				22047000	0.293924045	0.293924045	0.293924045	orf19.4645	>orf19.4645 BEM1 CGDID:CAL0003701 COORDS:Ca21chr4_C_albicans_SC5314:292116-294014W, translated using codon table 12 (632 amino acids) Verified ORF;Protein required for wild-type budding, hyphal growth, and virulence in a mouse systemic infection;suppress
0.774522				13635000	0.4133524248	0.4133524248	0.4133524248	orf19.3272	>orf19.3272 orf19.3272 CGDID:CAL0003386 COORDS:Ca21chrR_C_albicans_SC5314:191184-192179W, translated using codon table 12 (331 amino acids) Uncharacterized ORF;Ortholog(s) have chaperone binding activity, role in box C/D snoRNP assembly, protein folding a
0.7736023				43242000	0.2871131462	0.2871131462	0.2871131462	orf19.6435	>orf19.6435 orf19.6435 CGDID:CAL0002190 COORDS:Ca21chrR_C_albicans_SC5314:1856108-1856506W, translated using codon table 12 (132 amino acids) Verified ORF;Mitochondrial membrane protein;Hap43p-repressed gene
0.7732981				22519000	0.2864247125	0.2864247125	0.2864247125	orf19.1301	>orf19.1301 orf19.1301 CGDID:CAL0003699 COORDS:Ca21chr4_C_albicans_SC5314:800217-800711W, translated using codon table 12 (164 amino acids) Uncharacterized ORF;Ortholog(s) have cytoplasm, nucleus, ribosome localization
0.7706788				13893000	0.4047674542	0.4047674542	0.4047674542	orf19.5852	>orf19.5852 orf19.5852 CGDID:CAL0002375 COORDS:Ca21chrR_C_albicans_SC5314:1171268-1168632C, translated using codon table 12 (878 amino acids) Uncharacterized ORF;Ortholog of <i>Candida tenuis NRRL Y-1498</i> : CANTEDRAFT_115828, <i>Debaryomyces hansenii C
0.7700645				59647000	0.288440802	0.288440802	0.288440802	orf19.1709	>orf19.1709 orf19.1709 CGDID:CAL0000769 COORDS:Ca21chr3_C_albicans_SC5314:305175-304792C, translated using codon table 12 (127 amino acids) Uncharacterized ORF;Predicted ORF in Assemblies 19, 20 and 21;alkaline downregulated;shows colony morphology-rela
0.7690288				35814000	0.2768791919	0.2768791919	0.2768791919	orf19.6423	>orf19.6423 orf19.6423 CGDID:CAL0002167 COORDS:Ca21chrR_C_albicans_SC5314:1845375-1846403W, translated using codon table 12 (342 amino acids) Uncharacterized ORF;Ortholog(s) have fructose-2,6-bisphosphate 2-phosphatase activity and role in glucose metabol
0.7429364				7378600	0.3460171604	0.3460171604	0.3460171604	orf19.1795	>orf19.1795 PUF3 CGDID:CAL0000998 COORDS:Ca21chr4_C_albicans_SC5314:1171147-1173936W, translated using codon table 12 (929 amino acids) Uncharacterized ORF;Protein not essential for viability;similar to S. cerevisiae Puf3p, which is an mRNA-binding prote
0.7323452				52737000	0.2135701839	0.2135701839	0.2135701839	orf19.4579	>orf19.4579 orf19.4579 CGDID:CAL0002881 COORDS:Ca21chr4_C_albicans_SC5314:421118-422044W, translated using codon table 12 (308 amino acids) Verified ORF;Putative SURF4 family member;plasma membrane-localized
0.7280197				25271000	0.1961771215	0.1961771215	0.1961771215	orf19.5102	>orf19.5102 PLB5 CGDID:CAL0002487 COORDS:Ca21chr1_C_albicans_SC5314:1806443-1804179C, translated using codon table 12 (754 amino acids) Verified ORF;Putative GPI-linked phospholipase B, fungal-specific (no mammalian homolog);null mutation eliminates cell
0.7273744				57327000	0.2048596319	0.2048596319	0.2048596319	orf19.7638	>orf19.7638 PRO1 CGDID:CAL0000866 COORDS:Ca21chrR_C_albicans_SC5314:2245865-2247136W, translated using codon table 12 (423 amino acids) Uncharacterized ORF;Putative gamma-glutamyl kinase;transcription is regulated by Nrg1p;regulated by Gcn2p and Gcn4p;
0.7070923				10964000	0.2786127856	0.2786127856	0.2786127856	orf19.5148	>orf19.5148 CYR1 CGDID:CAL0002580 COORDS:Ca21chr7_C_albicans_SC5314:667810-662738C, translated using codon table 12 (1690 amino acids) Verified ORF;Class III adenylyl cyclase;mutant lacks cAMP;mutant hyphal growth defect rescued by exogenous cAMP;requi
0.689349				17093000	0.2487929717	0.2487929717	0.2487929717	orf19.1990	>orf19.1990 SNX4 CGDID:CAL0002737 COORDS:Ca21chr2_C_albicans_SC5314:234442-232550C, translated using codon table 12 (630 amino acids) Uncharacterized ORF;Putative sorting nexin;induced during the mating process
0.6860215				14372000	0.2434590091	0.2434590091	0.2434590091	orf19.7210	>orf19.7210 orf19.7210 CGDID:CAL0003765 COORDS:Ca21chr1_C_albicans_SC5314:3090053-3091060W, translated using codon table 12 (335 amino acids) Uncharacterized ORF;Ortholog(s) have cytosol, nucleus localization
0.6572356				56051000	0.1081117843	0.1081117843	0.1081117843	orf19.234	>orf19.234 PHA2 CGDID:CAL0003953 COORDS:Ca21chr3_C_albicans_SC5314:538228-537221C, translated using codon table 12 (309 amino acids) Uncharacterized ORF;Putative prephenate dehydratase;Hap43p-repressed gene;expression downregulated in an ssr1 null mutan
0.5966656				23114000	0.0512156575	0.0512156575	0.0512156575	orf19.7349	>orf19.7349 CHS4 CGDID:CAL0004647 COORDS:Ca21chr3_C_albicans_SC5314:1275141-1277396W, translated using codon table 12 (751 amino acids) Verified ORF;Activator of Chs3p chitin synthase;required for wild-type wall chitin content, but not for hyphal growth;
0.578346				53959000	0.0468190997	0.0468190997	0.0468190997	orf19.4026	>orf19.4026 HIS1 CGDID:CAL0004729 COORDS:Ca21chr5_C_albicans_SC5314:1154134-1153238C, translated using codon table 12 (298 amino acids) Verified ORF;ATP phosphoribosyl transferase;enzyme of histidine biosynthesis;fungal-specific (no human, murine homolo
0.5477113				42474000	0.0281936662	0.0281936662	0.0281936662	orf19.6594	>orf19.6594 PLB3 CGDID:CAL0003334 COORDS:Ca21chrR_C_albicans_SC5314:2061195-2059297C, translated using codon table 12 (632 amino acids) Verified ORF;GPI-anchored cell surface phospholipase B;possibly secreted;fungal-specific (no mammalian homolog);tran
0.5358849				16574000	0.078851841	0.078851841	0.078851841	orf19.5615	>orf19.5615 AYR2 CGDID:CAL0000562 COORDS:Ca21chr6_C_albicans_SC5314:687829-686936C, translated using codon table 12 (297 amino acids) Uncharacterized ORF;Putative NADPH-dependent 1-acyl dihydroxyacetone phosphate reductase;shows colony morphology-related
0.5137438				23587000	0.0180536381	0.0180536381	0.0180536381	orf19.6951	>orf19.6951 orf19.6951 CGDID:CAL0000297 COORDS:Ca21chr3_C_albicans_SC5314:777434-779203W, translated using codon table 12 (589 amino acids) Uncharacterized ORF;Ortholog(s) have sphinganine-1-phosphate aldolase activity and role in calcium-mediated signali
0.5009658				20773000	0.0151638147	0.0151638147	0.0151638147	orf19.3770	>orf19.3770 ARG8 CGDID:CAL0001267 COORDS:Ca21chr4_C_albicans_SC5314:1083762-1082395C, translated using codon table 12 (455 amino acids) Uncharacterized ORF;Putative acetylornithine aminotransferase;Gcn2p-, Gcn4p-regulated;transcription is upregulated in
0.444176				12640000	0.0341417797	0.0341417797	0.0341417797	orf19.2863	>orf19.2863 orf19.2863 CGDID:CAL0005172 COORDS:Ca21chrR_C_albicans_SC5314:690263-689763C, translated using codon table 12 (166 amino acids) Uncharacterized ORF;Ortholog of <i>C. parapsilosis CDC317</i> : CPAR2_802560, <i>Candida tenuis NRRL Y-1498</i> : C
0.3341493				12765000	0.010725854	0.010725854	0.010725854	orf19.2591	>orf19.2591 orf19.2591 CGDID:CAL0002562 COORDS:Ca21chrR_C_albicans_SC5314:423370-424671W, translated using codon table 12 (433 amino acids) Uncharacterized ORF;Ortholog(s) have adenosylmethionine-8-amino-7-oxononanoate transaminase activity and role in bi
0.292524				12571000	0.0066203597	0.0066203597	0.0066203597	orf19.842	>orf19.842 ASR3 CGDID:CAL0002749 COORDS:Ca21chr2_C_albicans_SC5314:801525-801181C, translated using codon table 12 (114 amino acids) Uncharacterized ORF;Gene regulated by cAMP and by osmotic stress;greater mRNA abundance observed in a cyr1 or ras1 homozy
1.632				79381000	0.0068557463	0.0068557463	0.0068557463	orf19.5232	>orf19.5232 CSI2 CGDID:CAL0003537 COORDS:Ca21chr1_C_albicans_SC5314:2686695-2685817C, translated using codon table 12 (292 amino acids) Verified ORF;Putative 66S pre-ribosomal particle component;Hap43p-induced gene;essential for growth;transposon mutat
1.611585				52869000	0.0088491819	0.0088491819	0.0088491819	orf19.6828	>orf19.6828 orf19.6828 CGDID:CAL0005705 COORDS:Ca21chr3_C_albicans_SC5314:1542610-1543437W, translated using codon table 12 (275 amino acids) Uncharacterized ORF;Ortholog(s) have role in rRNA processing and nucleolus, preribosome, large subunit precursor
1.566061				12033000	0.047205902	0.047205902	0.047205902	orf19.7232	>orf19.7232 IRR1 CGDID:CAL0003835 COORDS:Ca21chr1_C_albicans_SC5314:3138881-3135612C, translated using codon table 12 (1089 amino acids) Uncharacterized ORF;Putative cohesin complex subunit;cell-cycle regulated periodic mRNA expression
1.557656				33916000	0.0167100716	0.0167100716	0.0167100716	orf19.5010	>orf19.5010 DIM1 CGDID:CAL0001590 COORDS:Ca21chr1_C_albicans_SC5314:3017083-3016103C, translated using codon table 12 (326 amino acids) Uncharacterized ORF;Putative 18S rRNA dimethylase with a predicted role in rRNA modification and processing;induced up
1.465806				41615000	0.0446137203	0.0446137203	0.0446137203	orf19.1915	>orf19.1915 MPP10 CGDID:CAL0002520 COORDS:Ca21chr2_C_albicans_SC5314:11063-9360C, translated using codon table 12 (567 amino acids) Uncharacterized ORF;Putative SSU processome and 90S preribosome component;downregulated in core stress response;decreased
1.464555				30213000	0.0451733007	0.0451733007	0.0451733007	orf19.1954	>orf19.1954 PUS4 CGDID:CAL0002600 COORDS:Ca21chr5_C_albicans_SC5314:266976-268136W, translated using codon table 12 (386 amino acids) Uncharacterized ORF;Putative pseudouridine synthase;transcription is regulated by Nrg1p, Mig1p, and Tup1p
1.464065				172270000	0.0081703635	0.0081703635	0.0081703635	orf19.4449	>orf19.4449 orf19.4449 CGDID:CAL0001855 COORDS:Ca21chr1_C_albicans_SC5314:1540755-1541501W, translated using codon table 12 (248 amino acids) Uncharacterized ORF;Ortholog(s) have superoxide dismutase copper chaperone activity, role in cellular copper ion
1.453216				43142000	0.0505195225	0.0505195225	0.0505195225	orf19.5847	>orf19.5847 orf19.5847 CGDID:CAL0002357 COORDS:Ca21chrR_C_albicans_SC5314:1185262-1181789C, translated using codon table 12 (1157 amino acids) Uncharacterized ORF;Ortholog(s) have DNA-directed RNA polymerase activity, role in tRNA transcription from RNA p
1.387475				53866000	0.0940623527	0.0940623527	0.0940623527	orf19.7424;orf19.7397.1;orf19.7398	>orf19.7424 NSA2 CGDID:CAL0005489 COORDS:Ca21chr3_C_albicans_SC5314:1457022-1457807W, translated using codon table 12 (261 amino acids) Uncharacterized ORF;Putative protein constituent of 66S pre-ribosomal particles;Hap43p-induced gene;decreased express
1.377204				39526000	0.1016023188	0.1016023188	0.1016023188	orf19.1442	>orf19.1442 PLB4.5 CGDID:CAL0004588 COORDS:Ca21chr2_C_albicans_SC5314:241143-243251W, translated using codon table 12 (702 amino acids) Verified ORF;Putative phospholipase B;Hog1p-induced;regulated by Ssn6p;putative GPI-anchor;repressed during cell wa
1.365499				78813000	0.1136877986	0.1136877986	0.1136877986	orf19.3478	>orf19.3478 NIP7 CGDID:CAL0005065 COORDS:Ca21chr6_C_albicans_SC5314:493633-494178W, translated using codon table 12 (181 amino acids) Uncharacterized ORF;Putative nucleolar protein with role in ribosomal assembly;hyphal-induced;Hap43p-induced
1.355816				58071000	0.1232997881	0.1232997881	0.1232997881	orf19.5959	>orf19.5959 NOP14 CGDID:CAL0003384 COORDS:Ca21chr3_C_albicans_SC5314:1052844-1055372W, translated using codon table 12 (842 amino acids) Verified ORF;Putative nucleolar protein;Hap43p-induced gene;mutation confers resistance to 5-fluorocytosine (5-FC),
1.352337				129730000	0.1269050078	0.1269050078	0.1269050078	orf19.5749	>orf19.5749 SBA1 CGDID:CAL0001453 COORDS:Ca21chr6_C_albicans_SC5314:810326-809661C, translated using codon table 12 (221 amino acids) Uncharacterized ORF;Similar to co-chaperones;transcriptionally regulated by iron;expression greater in high iron;farne
1.347801				68049000	0.1317273592	0.1317273592	0.1317273592	orf19.99	>orf19.99 HAL21 CGDID:CAL0000710 COORDS:Ca21chr6_C_albicans_SC5314:194044-193016C, translated using codon table 12 (342 amino acids) Uncharacterized ORF;Putative phosphoadenosine-5-phosphate (PAP) or 3-phosphoadenosine 5-phosphosulfate (PAPS) phosphata
1.339005				56421000	0.1414815766	0.1414815766	0.1414815766	orf19.3348	>orf19.3348 orf19.3348 CGDID:CAL0004144 COORDS:Ca21chr1_C_albicans_SC5314:318944-319474W, translated using codon table 12 (176 amino acids) Uncharacterized ORF;Ortholog(s) have structural constituent of ribosome activity and mitochondrial large ribosomal
1.330133				96201000	0.151872853	0.151872853	0.151872853	orf19.3867	>orf19.3867 RPL7 CGDID:CAL0002123 COORDS:Ca21chrR_C_albicans_SC5314:1308722-1309609W, translated using codon table 12 (295 amino acids) Uncharacterized ORF;Ribosomal protein L7;genes encoding cytoplasmic ribosomal subunits, translation factors, tRNA synt
1.327077				83846000	0.1555837011	0.1555837011	0.1555837011	orf19.3124	>orf19.3124 orf19.3124 CGDID:CAL0002263 COORDS:Ca21chr4_C_albicans_SC5314:1531744-1530629C, translated using codon table 12 (371 amino acids) Uncharacterized ORF;Ortholog(s) have mRNA binding, metalloaminopeptidase activity, role in negative regulation of
1.321182				137300000	0.0617665869	0.0617665869	0.0617665869	orf19.7043.1	>orf19.7043.1 ACB1 CGDID:CAF0007094 COORDS:Ca21chr7_C_albicans_SC5314:143529-143912W, translated using codon table 12 (86 amino acids) Uncharacterized ORF;Protein similar to a region of acyl-coenzyme-A-binding protein;amphotericin B repressed;regulated
1.315621				27501000	0.1678426446	0.1678426446	0.1678426446	orf19.2065	>orf19.2065 orf19.2065 CGDID:CAL0004469 COORDS:Ca21chr2_C_albicans_SC5314:100722-99694C, translated using codon table 12 (342 amino acids) Uncharacterized ORF;Ortholog(s) have role in allantoin catabolic process and cytosol, nucleus localization
1.305181				89684000	0.1842108556	0.1842108556	0.1842108556	orf19.386	>orf19.386 SAM4 CGDID:CAL0004923 COORDS:Ca21chr1_C_albicans_SC5314:1851405-1850470C, translated using codon table 12 (311 amino acids) Uncharacterized ORF;Putative S-adenosylmethionine-homocysteine methyltransferase;Hap43p-repressed gene;alkaline upregu
1.287166				48343000	0.2076781783	0.2076781783	0.2076781783	orf19.5870	>orf19.5870 CTP1 CGDID:CAL0002428 COORDS:Ca21chr3_C_albicans_SC5314:888046-887091C, translated using codon table 12 (294 amino acids) Verified ORF;Putative citrate transport protein;flucytosine induced;amphotericin B repressed, caspofungin repressed;Ha
1.256618				371840000	0.1292982657	0.1292982657	0.1292982657	orf19.6129	>orf19.6129 MRPL8 CGDID:CAL0005986 COORDS:Ca21chrR_C_albicans_SC5314:1605725-1604958C, translated using codon table 12 (255 amino acids) Uncharacterized ORF;Mitochondrial 60S ribosomal protein subunit;Hap43p-repressed gene
1.255484				41174000	0.2596312794	0.2596312794	0.2596312794	orf19.3393	>orf19.3393 orf19.3393 CGDID:CAL0004220 COORDS:Ca21chr6_C_albicans_SC5314:391842-390118C, translated using codon table 12 (574 amino acids) Uncharacterized ORF;Putative DEAD-box helicase;Hap43p-induced gene
1.254428				78801000	0.2651768589	0.2651768589	0.2651768589	orf19.7069	>orf19.7069 orf19.7069 CGDID:CAL0002118 COORDS:Ca21chr7_C_albicans_SC5314:81905-81174C, translated using codon table 12 (243 amino acids) Verified ORF;Putative AdoMet-dependent proline methyltransferase;Hap43p-induced gene;required for normal biofilm gr
1.246198				56274000	0.2803243956	0.2803243956	0.2803243956	orf19.3887	>orf19.3887 orf19.3887 CGDID:CAL0002183 COORDS:Ca21chrR_C_albicans_SC5314:1342935-1342384C, translated using codon table 12 (183 amino acids) Uncharacterized ORF;Ortholog(s) have cytoplasm, nucleus localization
1.241603				70702000	0.2890323131	0.2890323131	0.2890323131	orf19.1467	>orf19.1467 COX13 CGDID:CAL0004657 COORDS:Ca21chr2_C_albicans_SC5314:284229-284633W, translated using codon table 12 (134 amino acids) Verified ORF;Cytochrome c oxidase;flucytosine induced;repressed by nitric oxide
1.239305				50158000	0.2893755918	0.2893755918	0.2893755918	orf19.2067	>orf19.2067 orf19.2067 CGDID:CAL0004471 COORDS:Ca21chr2_C_albicans_SC5314:97528-96815C, translated using codon table 12 (237 amino acids) Uncharacterized ORF;Putative protein with a predicted role in mitochondrial iron metabolism;Hap43p-repressed gene;e
1.225103				26481000	0.3173105086	0.3173105086	0.3173105086	orf19.4793	>orf19.4793 orf19.4793 CGDID:CAL0004612 COORDS:Ca21chr1_C_albicans_SC5314:2055044-2055643W, translated using codon table 12 (199 amino acids) Uncharacterized ORF;Putative ribosome-associated protein;Hap43p-induced gene;ortholog of <I>S. cerevisiae</I> T
1.216266				21988000	0.3355555745	0.3355555745	0.3355555745	orf19.1975	>orf19.1975 orf19.1975 CGDID:CAL0002672 COORDS:Ca21chr5_C_albicans_SC5314:212577-213023W, translated using codon table 12 (148 amino acids) Uncharacterized ORF;Ortholog(s) have role in mitotic cell cycle G2/M transition checkpoint, nuclear mRNA splicing,
1.213935				103590000	0.3452892494	0.3452892494	0.3452892494	orf19.5630	>orf19.5630 APA2 CGDID:CAL0000610 COORDS:Ca21chr6_C_albicans_SC5314:717762-716662C, translated using codon table 12 (366 amino acids) Uncharacterized ORF;Putative ATP adenylyltransferase II;regulated by Gcn4p;repressed in response to amino acid starvati
1.205653				79957000	0.3634029058	0.3634029058	0.3634029058	orf19.6355	>orf19.6355 orf19.6355 CGDID:CAL0001341 COORDS:Ca21chr1_C_albicans_SC5314:2764811-2766364W, translated using codon table 12 (517 amino acids) Uncharacterized ORF;Ortholog(s) have role in ribosome biogenesis and cytosol, nucleolus localization
1.188974				22766000	0.396070435	0.396070435	0.396070435	orf19.7387	>orf19.7387 ELP3 CGDID:CAL0004812 COORDS:Ca21chr3_C_albicans_SC5314:1376656-1378299W, translated using codon table 12 (547 amino acids) Uncharacterized ORF;Ortholog(s) have histone acetyltransferase activity, role in regulation of transcription from RNA p
1.180164				56998000	0.422786342	0.422786342	0.422786342	orf19.2091	>orf19.2091 orf19.2091 CGDID:CAL0004559 COORDS:Ca21chr2_C_albicans_SC5314:57810-57079C, translated using codon table 12 (243 amino acids) Verified ORF;Putative NADH dehydrogenase;repressed by nitric oxide, Hap43p-repressed
1.156442				54041000	0.4828486892	0.4828486892	0.4828486892	orf19.4035	>orf19.4035 PGA4 CGDID:CAL0004772 COORDS:Ca21chr5_C_albicans_SC5314:1167315-1165960C, translated using codon table 12 (451 amino acids) Verified ORF;GPI-anchored cell surface protein;beta-1,3-glucanosyltransferase with similarity to the A. fumigatus GEL
1.14854				56416000	0.5038386411	0.5038386411	0.5038386411	orf19.2017	>orf19.2017 orf19.2017 CGDID:CAL0004338 COORDS:Ca21chr2_C_albicans_SC5314:174599-175780W, translated using codon table 12 (393 amino acids) Uncharacterized ORF;Ortholog(s) have role in regulation of cell size, transcription elongation from RNA polymerase
1.145337				44762000	0.5054925814	0.5054925814	0.5054925814	orf19.4825	>orf19.4825 orf19.4825 CGDID:CAL0005336 COORDS:Ca21chr1_C_albicans_SC5314:2119345-2118881C, translated using codon table 12 (154 amino acids) Uncharacterized ORF;Ortholog(s) have role in mitochondrial proton-transporting ATP synthase complex assembly and
1.144782				1270000000	0.5242100828	0.5242100828	0.5242100828	orf19.2111.2	>orf19.2111.2 RPL38 CGDID:CAF0006935 COORDS:Ca21chr2_C_albicans_SC5314:28566-28802W, translated using codon table 12 (78 amino acids) Uncharacterized ORF;60S ribosomal ribosomal protein subunit;genes encoding cytoplasmic ribosomal subunits, translation f
1.142745				37322000	0.5124586754	0.5124586754	0.5124586754	orf19.1485	>orf19.1485 orf19.1485 CGDID:CAL0004737 COORDS:Ca21chr2_C_albicans_SC5314:312166-311825C, translated using codon table 12 (113 amino acids) Uncharacterized ORF;Ortholog(s) have structural constituent of ribosome activity and mitochondrial large ribosomal
1.136984				21484000	0.5281167831	0.5281167831	0.5281167831	orf19.6306	>orf19.6306 orf19.6306 CGDID:CAL0001236 COORDS:Ca21chrR_C_albicans_SC5314:1055989-1054484C, translated using codon table 12 (501 amino acids) Verified ORF;Trimethylaminobutyraldehyde dehydrogenase, the third enzyme of the carnitine biosynthesis pathway
1.136109				3377300000	0.5708770012	0.5708770012	0.5708770012	orf19.4490	>orf19.4490 RPL17B CGDID:CAL0002028 COORDS:Ca21chr2_C_albicans_SC5314:961997-961440C, translated using codon table 12 (185 amino acids) Verified ORF;Ribosomal protein L17;mutation confers hypersensitivity to 5-FU, tubercidin;genes encoding cytoplasmic r
1.135327				336350000	0.3912721198	0.3912721198	0.3912721198	orf19.3696	>orf19.3696 TOM22 CGDID:CAL0000488 COORDS:Ca21chr7_C_albicans_SC5314:571215-571667W, translated using codon table 12 (150 amino acids) Verified ORF;Putative mitochondrial import receptor subunit;shows colony morphology-related gene regulation by Ssn6p
1.134624				20901000	0.5346031166	0.5346031166	0.5346031166	orf19.4399	>orf19.4399 orf19.4399 CGDID:CAL0001191 COORDS:Ca21chrR_C_albicans_SC5314:787653-789011W, translated using codon table 12 (452 amino acids) Uncharacterized ORF;Ortholog(s) have role in invasive growth in response to glucose limitation, protein urmylation,
1.128524				46976000	0.551546852	0.551546852	0.551546852	orf19.4865	>orf19.4865 orf19.4865 CGDID:CAL0005434 COORDS:Ca21chr1_C_albicans_SC5314:2181078-2182934W, translated using codon table 12 (618 amino acids) Uncharacterized ORF;Ortholog(s) have phosphatidylinositol-3,5-bisphosphate 5-phosphatase activity, phosphatidylin
1.126529				68698000	0.5647521485	0.5647521485	0.5647521485	orf19.7485	>orf19.7485 orf19.7485 CGDID:CAL0005707 COORDS:Ca21chrR_C_albicans_SC5314:119377-120258W, translated using codon table 12 (293 amino acids) Uncharacterized ORF;Putative mitochondrial ribosomal protein of the large subunit;Hap43p-repressed gene;ortholog
1.122659				49994000	0.5680839413	0.5680839413	0.5680839413	orf19.2029	>orf19.2029 RFC5 CGDID:CAL0004366 COORDS:Ca21chr2_C_albicans_SC5314:157441-156353C, translated using codon table 12 (362 amino acids) Uncharacterized ORF;Putative heteropentameric replication factor C subunit;periodic mRNA expression, peak at cell-cycle
1.116794				61743000	0.5927779434	0.5927779434	0.5927779434	orf19.7219	>orf19.7219 FTR1 CGDID:CAL0003776 COORDS:Ca21chr1_C_albicans_SC5314:3113806-3114951W, translated using codon table 12 (381 amino acids) Verified ORF;High-affinity iron permease;required for mouse virulence, low-iron growth;iron, amphotericin B, caspofun
1.116331				101410000	0.5941245573	0.5941245573	0.5941245573	orf19.1280	>orf19.1280 SUI1 CGDID:CAL0003056 COORDS:Ca21chr5_C_albicans_SC5314:912410-912081C, translated using codon table 12 (109 amino acids) Uncharacterized ORF;Putative translation initiation factor;flucytosine induced;genes encoding ribosomal subunits, trans
1.112351				2920000000	0.7078913533	0.7078913533	0.7078913533	orf19.2179.2	>orf19.2179.2 RPS10 CGDID:CAF0006939 COORDS:Ca21chr2_C_albicans_SC5314:1634121-1633446C, translated using codon table 12 (118 amino acids) Verified ORF;Ribosomal protein S10;downregulated in the presence of human whole blood or polymorphonuclear (PMN) ce
1.111241				48713000	0.6009397192	0.6009397192	0.6009397192	orf19.967	>orf19.967 orf19.967 CGDID:CAL0003747 COORDS:Ca21chr5_C_albicans_SC5314:47366-46404C, translated using codon table 12 (320 amino acids) Uncharacterized ORF;Ortholog(s) have endodeoxyribonuclease activity, exodeoxyribonuclease activity, ribonuclease activi
1.107253				50225000	0.6208470529	0.6208470529	0.6208470529	orf19.1495	>orf19.1495 orf19.1495 CGDID:CAL0004780 COORDS:Ca21chr2_C_albicans_SC5314:343631-342834C, translated using codon table 12 (265 amino acids) Uncharacterized ORF;Ortholog(s) have role in L-methionine salvage from methylthioadenosine and cytosol, nucleus loc
1.105955				53802000	0.6247114425	0.6247114425	0.6247114425	orf19.3974	>orf19.3974 PUT2 CGDID:CAL0003096 COORDS:Ca21chr5_C_albicans_SC5314:1063882-1062095C, translated using codon table 12 (595 amino acids) Uncharacterized ORF;Putative delta-1-pyrroline-5-carboxylate dehydrogenase;alkaline upregulated;protein present in ex
1.094506				145400000	0.5252115733	0.5252115733	0.5252115733	orf19.7160	>orf19.7160 orf19.7160 CGDID:CAL0003034 COORDS:Ca21chr7_C_albicans_SC5314:893852-893214C, translated using codon table 12 (212 amino acids) Uncharacterized ORF;Ortholog(s) have role in cellular response to oxidative stress, response to osmotic stress, rib
1.08574				40433000	0.6772427573	0.6772427573	0.6772427573	orf19.7258	>orf19.7258 DDI1 CGDID:CAL0003905 COORDS:Ca21chr1_C_albicans_SC5314:3170037-3171008W, translated using codon table 12 (323 amino acids) Uncharacterized ORF;Putative DNA damage inducible v-SNARE binding protein;macrophage/pseudohyphal-repressed
1.084483				28043000	0.6811019418	0.6811019418	0.6811019418	orf19.3676	>orf19.3676 ABP140 CGDID:CAL0000452 COORDS:Ca21chr1_C_albicans_SC5314:458388-459326W, translated using codon table 12 (312 amino acids) Uncharacterized ORF;Protein similar to S. cerevisiae actin-binding protein Abp140p;induced upon biofilm formation;Hap
1.084418				22991000	0.6812989481	0.6812989481	0.6812989481	orf19.4620	>orf19.4620 orf19.4620 CGDID:CAL0003633 COORDS:Ca21chr4_C_albicans_SC5314:345473-345802W, translated using codon table 12 (109 amino acids) Uncharacterized ORF;Ortholog(s) have phospholipid binding, protein channel activity, role in protein import into mi
1.074135				53501000	0.7224199273	0.7224199273	0.7224199273	orf19.6074	>orf19.6074 HBR1 CGDID:CAL0005189 COORDS:Ca21chr1_C_albicans_SC5314:49998-50744W, translated using codon table 12 (248 amino acids) Verified ORF;Essential protein involved in regulation of MTL gene expression;hemoglobin-regulated inhibitor of white-opaqu
1.052499				104210000	0.7916712275	0.7916712275	0.7916712275	orf19.5437	>orf19.5437 RHR2 CGDID:CAL0005236 COORDS:Ca21chr3_C_albicans_SC5314:45115-45879W, translated using codon table 12 (254 amino acids) Verified ORF;Glycerol 3-phosphatase;roles in osmotic tolerance, glycerol accumulation in response to salt;required for bi
1.050522				776380000	0.948934367	0.948934367	0.948934367	orf19.7611	>orf19.7611 TRX1 CGDID:CAL0000819 COORDS:Ca21chrR_C_albicans_SC5314:2210638-2210327C, translated using codon table 12 (103 amino acids) Verified ORF;Thioredoxin, involved in response to reactive oxygen species;biofilm, benomyl, flucytosine, peroxide, Hap
1.049541				32122000	0.7913237154	0.7913237154	0.7913237154	orf19.3582	>orf19.3582 orf19.3582 CGDID:CAL0005994 COORDS:Ca21chr2_C_albicans_SC5314:1125339-1126138W, translated using codon table 12 (246 amino acids) Uncharacterized ORF;Ortholog(s) have protein-lysine N-methyltransferase activity, role in peptidyl-lysine dimethy
1.044223				43359000	0.8085345753	0.8085345753	0.8085345753	orf19.2511.1	>orf19.2511.1 MRPL33 CGDID:CAF0006955 COORDS:Ca21chr3_C_albicans_SC5314:220280-220570W, translated using codon table 12 (96 amino acids) Uncharacterized ORF;Putative mitochondrial ribosomal protein of the large subunit;expression upregulated in an ssr1 n
1.038214				21960000	0.828094505	0.828094505	0.828094505	orf19.6403	>orf19.6403 orf19.6403 CGDID:CAL0002104 COORDS:Ca21chrR_C_albicans_SC5314:1807379-1808623W, translated using codon table 12 (414 amino acids) Uncharacterized ORF;Ortholog(s) have adenyl-nucleotide exchange factor activity, role in SRP-dependent cotranslat
1.037899				186970000	0.7432814212	0.7432814212	0.7432814212	orf19.2283	>orf19.2283 DQD1 CGDID:CAL0006377 COORDS:Ca21chr2_C_albicans_SC5314:1481049-1480609C, translated using codon table 12 (146 amino acids) Uncharacterized ORF;Putative 3-dehydroquinate dehydratase;biofilm-induced gene;ketoconazole-repressed;macrophage-dow
1.033196				37867000	0.8445093415	0.8445093415	0.8445093415	orf19.5356	>orf19.5356 orf19.5356 CGDID:CAL0004331 COORDS:Ca21chr2_C_albicans_SC5314:2208734-2205984C, translated using codon table 12 (916 amino acids) Uncharacterized ORF;Predicted ORF in Assemblies 19, 20 and 21;downregulated during core stress response
1.03042				42093000	0.8536213149	0.8536213149	0.8536213149	orf19.3687	>orf19.3687 orf19.3687 CGDID:CAL0000470 COORDS:Ca21chr1_C_albicans_SC5314:483733-484098W, translated using codon table 12 (121 amino acids) Uncharacterized ORF;Ortholog(s) have unfolded protein binding activity, role in cytoskeleton organization, protein
1.02812				34775000	0.8611862031	0.8611862031	0.8611862031	orf19.2559	>orf19.2559 CDC4 CGDID:CAL0002484 COORDS:Ca21chrR_C_albicans_SC5314:383139-380833C, translated using codon table 12 (768 amino acids) Verified ORF;F-box subunit of SCF(CDC4) ubiquitin ligase;functional homolog of S. cerevisiae Cdc4p;mutation or depletio
1.025546				29985000	0.8696659237	0.8696659237	0.8696659237	orf19.5039	>orf19.5039 orf19.5039 CGDID:CAL0001650 COORDS:Ca21chr4_C_albicans_SC5314:817412-816489C, translated using codon table 12 (307 amino acids) Uncharacterized ORF;Ortholog(s) have role in exonucleolytic trimming to generate mature 3-end of 5.8S rRNA from tr
1.020509				127760000	0.8969878189	0.8969878189	0.8969878189	orf19.1372	>orf19.1372 orf19.1372 CGDID:CAL0003908 COORDS:Ca21chr2_C_albicans_SC5314:1998958-1998239C, translated using codon table 12 (239 amino acids) Uncharacterized ORF;Gene transcription regulated by Mig1p and Tup1p
1.019886				47991000	0.8883648346	0.8883648346	0.8883648346	orf19.5201	>orf19.5201 orf19.5201 CGDID:CAL0003481 COORDS:Ca21chr1_C_albicans_SC5314:906625-906023C, translated using codon table 12 (200 amino acids) Uncharacterized ORF;Ortholog(s) have structural constituent of ribosome activity and mitochondrial small ribosomal
1.016774				81887000	0.9094401438	0.9094401438	0.9094401438	orf19.2639.1	>orf19.2639.1 orf19.2639.1 CGDID:CAF0006959 COORDS:Ca21chr5_C_albicans_SC5314:767784-767257C, translated using codon table 12 (123 amino acids) Uncharacterized ORF;Ortholog(s) have RNA binding activity and role in maturation of SSU-rRNA, nuclear mRNA spli
1.011691				24743000	0.9155462004	0.9155462004	0.9155462004	orf19.2305	>orf19.2305 orf19.2305 CGDID:CAL0000648 COORDS:Ca21chr1_C_albicans_SC5314:2446615-2446241C, translated using codon table 12 (124 amino acids) Uncharacterized ORF;Ortholog(s) have tubulin binding activity, role in tubulin complex assembly and prefoldin com
1.003625				103420000	0.9534403908	0.9534403908	0.9534403908	orf19.7617	>orf19.7617 orf19.7617 CGDID:CAL0000824 COORDS:Ca21chrR_C_albicans_SC5314:2217467-2218099W, translated using codon table 12 (210 amino acids) Uncharacterized ORF;Ortholog(s) have peptide alpha-N-acetyltransferase activity, role in N-terminal protein amino
1.003535				34776000	0.9426971335	0.9426971335	0.9426971335	orf19.5661	>orf19.5661 PTC7 CGDID:CAL0000688 COORDS:Ca21chr4_C_albicans_SC5314:51522-52574W, translated using codon table 12 (350 amino acids) Verified ORF;Protein phosphatase, type 2C;has S/T phosphatase activity, Mn2+/Mg2+ dependent;predicted membrane-spanning s
1.000928				350670000	0.8993651391	0.8993651391	0.8993651391	orf19.7477	>orf19.7477 YRB1 CGDID:CAL0005670 COORDS:Ca21chrR_C_albicans_SC5314:136157-136795W, translated using codon table 12 (212 amino acids) Verified ORF;Functional homolog of S. cerevisiae Yrb1p, which regulates Gsp1p GTPase activity and thereby affects nucleoc
0.9997263				65372000	0.9665184152	0.9665184152	0.9665184152	orf19.4340	>orf19.4340 orf19.4340 CGDID:CAL0001011 COORDS:Ca21chr5_C_albicans_SC5314:690022-689024C, translated using codon table 12 (332 amino acids) Uncharacterized ORF;Ortholog of <i>C. parapsilosis CDC317</i> : CPAR2_501970, <i>Candida tenuis NRRL Y-1498</i> : C
0.9988362				46109000	0.9583708458	0.9583708458	0.9583708458	orf19.6463	>orf19.6463 orf19.6463 CGDID:CAL0002253 COORDS:Ca21chr7_C_albicans_SC5314:532174-530897C, translated using codon table 12 (425 amino acids) Uncharacterized ORF;Putative ortholog of S. cerevisiae Npa3p;possibly essential for growth (however, depletion mut
0.9985924				59558000	0.9703242559	0.9703242559	0.9703242559	orf19.7001	>orf19.7001 YCK2 CGDID:CAL0001885 COORDS:Ca21chr3_C_albicans_SC5314:1263828-1265315W, translated using codon table 12 (495 amino acids) Verified ORF;Plasma membrane protein similar to S. cerevisiae casein kinase I, Yck2p;null mutant has defect in damagin
0.9985533				44507000	0.9593152513	0.9593152513	0.9593152513	orf19.6780	>orf19.6780 MET8 CGDID:CAL0004979 COORDS:Ca21chr3_C_albicans_SC5314:1652562-1653419W, translated using codon table 12 (285 amino acids) Uncharacterized ORF;Putative bifunctional dehydrogenase and ferrochelatase with a predicted role in siroheme biosynthes
0.9980545				125870000	0.9721297912	0.9721297912	0.9721297912	orf19.6424	>orf19.6424 orf19.6424 CGDID:CAL0002169 COORDS:Ca21chrR_C_albicans_SC5314:1847151-1846492C, translated using codon table 12 (219 amino acids) Uncharacterized ORF;Ortholog(s) have SUMO ligase activity and role in cell cycle checkpoint, mitotic spindle elon
0.9953296				33322000	0.9700790541	0.9700790541	0.9700790541	orf19.6400	>orf19.6400 orf19.6400 CGDID:CAL0002102 COORDS:Ca21chrR_C_albicans_SC5314:1804166-1804831W, translated using codon table 12 (221 amino acids) Uncharacterized ORF;Ortholog(s) have role in inositol metabolic process and cytosol, nuclear envelope localizatio
0.987957				111620000	0.9930656834	0.9930656834	0.9930656834	orf19.488	>orf19.488 MEX67 CGDID:CAL0005845 COORDS:Ca21chrR_C_albicans_SC5314:912970-911117C, translated using codon table 12 (617 amino acids) Uncharacterized ORF;Nuclear export protein;has NTF2-like domain;interacts with Mtr2p via the NTF2-like domain
0.9822874				28115000	0.983684246	0.983684246	0.983684246	orf19.6718	>orf19.6718 orf19.6718 CGDID:CAL0004761 COORDS:Ca21chr3_C_albicans_SC5314:1754852-1754045C, translated using codon table 12 (250 amino acids) Uncharacterized ORF;Has domain(s) with predicted sequence-specific DNA binding activity
0.9793454				2361700000	0.7199489855	0.7199489855	0.7199489855	orf19.3087;orf19.6771	>orf19.3087 UBI3 CGDID:CAL0001506 COORDS:Ca21chr4_C_albicans_SC5314:1585505-1586086W, translated using codon table 12 (193 amino acids) Verified ORF;Fusion of ubiquitin with the S34 protein of the small ribosomal subunit;mRNA decreases upon heat shock, a
0.9759922				19487000	0.9585730607	0.9585730607	0.9585730607	orf19.3131	>orf19.3131 OYE32 CGDID:CAL0002283 COORDS:Ca21chr4_C_albicans_SC5314:1513065-1511767C, translated using codon table 12 (432 amino acids) Verified ORF;NAD(P)H oxidoreductase family protein;induced by nitric oxide, amphotericin B, oxidative stress (via Cap
0.9759534				35776000	0.9584183812	0.9584183812	0.9584183812	orf19.1625	>orf19.1625 orf19.1625 CGDID:CAL0006373 COORDS:Ca21chr3_C_albicans_SC5314:474399-473977C, translated using codon table 12 (140 amino acids) Verified ORF;Putative ubiquinone oxidoreductase;repressed by nitric oxide;Hap43p-repressed
0.9697599				250720000	0.9663303948	0.9663303948	0.9663303948	orf19.2023;orf19.2021;orf19.2020	>orf19.2023 HGT7 CGDID:CAL0004358 COORDS:Ca21chr2_C_albicans_SC5314:164467-166107W, translated using codon table 12 (546 amino acids) Verified ORF;Putative glucose transporter, major facilitator superfamily;glucose-, fluconazole-, Snf3p-induced, expresse
0.9693398				55929000	0.9214166178	0.9214166178	0.9214166178	orf19.2438	>orf19.2438 orf19.2438 CGDID:CAL0001528 COORDS:Ca21chr1_C_albicans_SC5314:1272885-1273427W, translated using codon table 12 (180 amino acids) Uncharacterized ORF;Ortholog(s) have mitochondrion, ribosome localization
0.9681463				61257000	0.9168387932	0.9168387932	0.9168387932	orf19.4164	>orf19.4164 orf19.4164 CGDID:CAL0005783 COORDS:Ca21chr4_C_albicans_SC5314:135159-134425C, translated using codon table 12 (244 amino acids) Uncharacterized ORF;Ortholog(s) have mitochondrion, ribosome localization
0.9673285				66552000	0.9137039799	0.9137039799	0.9137039799	orf19.6587	>orf19.6587 orf19.6587 CGDID:CAL0003315 COORDS:Ca21chr7_C_albicans_SC5314:292254-293033W, translated using codon table 12 (259 amino acids) Verified ORF;Protein similar to S. cerevisiae Gir2p;transposon mutation affects filamentous growth
0.9671489				24321000	0.9233726359	0.9233726359	0.9233726359	orf19.6686	>orf19.6686 ENP2 CGDID:CAL0004137 COORDS:Ca21chr7_C_albicans_SC5314:783847-781595C, translated using codon table 12 (750 amino acids) Verified ORF;Putative nucleolar protein;essential;S. cerevisiae ortholog is essential;heterozygous mutation confers re
0.960782				169550000	0.9281997928	0.9281997928	0.9281997928	orf19.2322.3	>orf19.2322.3 orf19.2322.3 CGDID:CAF0006946 COORDS:Ca21chr1_C_albicans_SC5314:2416629-2415911C, translated using codon table 12 (218 amino acids) Uncharacterized ORF;Ortholog(s) have Golgi apparatus, endoplasmic reticulum localization
0.9573112				15686000	0.9215582888	0.9215582888	0.9215582888	orf19.4131	>orf19.4131 orf19.4131 CGDID:CAL0005666 COORDS:Ca21chr5_C_albicans_SC5314:317987-315402C, translated using codon table 12 (861 amino acids) Uncharacterized ORF;Ortholog(s) have role in protein folding in endoplasmic reticulum and ER membrane protein compl
0.9533883				25334000	0.8689214056	0.8689214056	0.8689214056	orf19.2582	>orf19.2582 orf19.2582 CGDID:CAL0002539 COORDS:Ca21chrR_C_albicans_SC5314:410669-413725W, translated using codon table 12 (1018 amino acids) Uncharacterized ORF;Ortholog(s) have role in cytoplasmic translation and cytosol, ribosome localization
0.9446725				155230000	0.8602493534	0.8602493534	0.8602493534	orf19.3251	>orf19.3251 ARC19 CGDID:CAL0003336 COORDS:Ca21chrR_C_albicans_SC5314:235166-234564C, translated using codon table 12 (173 amino acids) Verified ORF;Putative ARP2/3 complex subunit;Hap43p-induced gene;mutation confers hypersensitivity to cytochalasin D
0.9442247				35732000	0.8329862703	0.8329862703	0.8329862703	orf19.1789	>orf19.1789 orf19.1789 CGDID:CAL0000969 COORDS:Ca21chr4_C_albicans_SC5314:1156891-1158354W, translated using codon table 12 (487 amino acids) Uncharacterized ORF;Ortholog(s) have mitochondrion localization
0.9420919				168740000	0.849446324	0.849446324	0.849446324	orf19.6582	>orf19.6582 PRE10 CGDID:CAL0003302 COORDS:Ca21chr7_C_albicans_SC5314:310167-309231C, translated using codon table 12 (266 amino acids) Verified ORF;Alpha7 (C8) subunit of the 20S proteasome;multiple phosphorylated residues;transcription is induced upon
0.9341769				26666000	0.7939835448	0.7939835448	0.7939835448	orf19.1179	>orf19.1179 orf19.1179 CGDID:CAL0002101 COORDS:Ca21chr6_C_albicans_SC5314:23241-22909C, translated using codon table 12 (110 amino acids) Uncharacterized ORF;Transcriptionally regulated by iron;expression greater in high iron;possibly subject to Kex2p p
0.9303137				27873000	0.7791183276	0.7791183276	0.7791183276	orf19.5227	>orf19.5227 orf19.5227 CGDID:CAL0003525 COORDS:Ca21chr1_C_albicans_SC5314:2695968-2696465W, translated using codon table 12 (165 amino acids) Uncharacterized ORF;Ortholog(s) have role in chaperone-mediated protein complex assembly, nuclear-transcribed mRN
0.9298925				24665000	0.7775022395	0.7775022395	0.7775022395	orf19.337	>orf19.337 orf19.337 CGDID:CAL0004755 COORDS:Ca21chr3_C_albicans_SC5314:718561-717785C, translated using codon table 12 (217 amino acids) Uncharacterized ORF;Ortholog(s) have SNAP receptor activity and role in Golgi to vacuole transport, intra-Golgi vesic
0.9286413				26688000	0.7727074681	0.7727074681	0.7727074681	orf19.7041	>orf19.7041 orf19.7041 CGDID:CAL0002053 COORDS:Ca21chr7_C_albicans_SC5314:148191-150485W, translated using codon table 12 (764 amino acids) Verified ORF;Putative pre-tRNA processing protein;heterozygous null mutant exhibits hypersensitivity to parnafungi
0.9242943				38460000	0.7561179789	0.7561179789	0.7561179789	orf19.6898.1	>orf19.6898.1 orf19.6898.1 CGDID:CAF0007115 COORDS:Ca21chr7_C_albicans_SC5314:245755-245477C, translated using codon table 12 (92 amino acids) Uncharacterized ORF;Ortholog of <i>C. parapsilosis CDC317</i> : CPAR2_300360, <i>Candida tenuis NRRL Y-1498</i>
0.9194917				73286000	0.7342213766	0.7342213766	0.7342213766	orf19.2461	>orf19.2461 PRN4 CGDID:CAL0001579 COORDS:Ca21chr1_C_albicans_SC5314:1221590-1222576W, translated using codon table 12 (328 amino acids) Uncharacterized ORF;Protein with similarity to pirins;increased transcription is observed upon benomyl treatment
0.9190385				86856000	0.7325726831	0.7325726831	0.7325726831	orf19.3670	>orf19.3670 GAL1 CGDID:CAL0000446 COORDS:Ca21chr1_C_albicans_SC5314:450824-449277C, translated using codon table 12 (515 amino acids) Verified ORF;Galactokinase;transcription regulated by galactose, Mig1p, Tup1p, Hap43p;virulenct in mice;farnesol- and
0.9179155				11392000	0.7998434513	0.7998434513	0.7998434513	orf19.2208	>orf19.2208 orf19.2208 CGDID:CAL0006174 COORDS:Ca21chr2_C_albicans_SC5314:1580742-1584941W, translated using codon table 12 (1399 amino acids) Uncharacterized ORF;Ortholog(s) have role in response to salt stress and cytoplasm localization
0.9154252				23467000	0.722624547	0.722624547	0.722624547	orf19.2039	>orf19.2039 MSF1 CGDID:CAL0004392 COORDS:Ca21chr2_C_albicans_SC5314:144775-146115W, translated using codon table 12 (446 amino acids) Uncharacterized ORF;Putative phenylalanine-tRNA ligase;protein level decreases in stationary phase cultures;Hap43p-repr
0.9104986				17187000	0.777371665	0.777371665	0.777371665	orf19.2379	>orf19.2379 NOT4 CGDID:CAL0000791 COORDS:Ca21chrR_C_albicans_SC5314:759538-757726C, translated using codon table 12 (576 amino acids) Verified ORF;Putative E3 ubiquitin-protein ligase;required for maintenance, but not induction, of hyphal development;ho
0.907404				60426000	0.6906866572	0.6906866572	0.6906866572	orf19.4443	>orf19.4443 YPD1 CGDID:CAL0001843 COORDS:Ca21chr1_C_albicans_SC5314:1553589-1554143W, translated using codon table 12 (184 amino acids) Verified ORF;Phosphohistidine intermediate protein in a phosphorelay signal transduction pathway;residue His69 is the
0.9054936				110630000	0.6838945936	0.6838945936	0.6838945936	orf19.6293	>orf19.6293 EMP24 CGDID:CAL0000619 COORDS:Ca21chrR_C_albicans_SC5314:1649799-1650401W, translated using codon table 12 (200 amino acids) Verified ORF;COPII-coated vesicle component
0.9054154				56242000	0.6836171017	0.6836171017	0.6836171017	orf19.1282	>orf19.1282 CKS1 CGDID:CAL0003060 COORDS:Ca21chr5_C_albicans_SC5314:909921-909613C, translated using codon table 12 (102 amino acids) Uncharacterized ORF;Ortholog(s) have histone binding, protein kinase activator activity, ubiquitin binding activity
0.9051051				88860000	0.6825162272	0.6825162272	0.6825162272	orf19.4603	>orf19.4603 ARL1 CGDID:CAL0003584 COORDS:Ca21chr4_C_albicans_SC5314:369996-369439C, translated using codon table 12 (185 amino acids) Verified ORF;Putative GTPase;mutation confers dose-dependent sensitivity to Brefeldin A
0.9012707				111410000	0.668971988	0.668971988	0.668971988	orf19.155	>orf19.155 URE2 CGDID:CAL0003152 COORDS:Ca21chr2_C_albicans_SC5314:987521-986487C, translated using codon table 12 (344 amino acids) Verified ORF;Functional homolog of S. cerevisiae Ure2p, which is a regulator of nitrogen utilization, and which also has a
0.9010361				25045000	0.6694228709	0.6694228709	0.6694228709	orf19.880	>orf19.880 orf19.880 CGDID:CAL0002889 COORDS:Ca21chr2_C_albicans_SC5314:712772-715804W, translated using codon table 12 (1010 amino acids) Uncharacterized ORF;Ortholog(s) have role in cargo loading into COPII-coated vesicle and COPII vesicle coat, cytosol
0.8999413				31428000	0.6654380318	0.6654380318	0.6654380318	orf19.1699	>orf19.1699 BZZ1 CGDID:CAL0000193 COORDS:Ca21chr3_C_albicans_SC5314:320136-318274C, translated using codon table 12 (620 amino acids) Uncharacterized ORF;Protein similar to <i>S. cerevisiae</i> Bzz1p, which is an SH3 domain protein involved in the regulat
0.8929843				111790000	0.6400711519	0.6400711519	0.6400711519	orf19.121	>orf19.121 ARC18 CGDID:CAL0003027 COORDS:Ca21chr6_C_albicans_SC5314:222243-221695C, translated using codon table 12 (182 amino acids) Verified ORF;Putative ARP2/3 complex subunit;mutation confers hypersensitivity to cytochalasin D
0.8875855				41672000	0.6211423288	0.6211423288	0.6211423288	orf19.6082	>orf19.6082 orf19.6082 CGDID:CAL0005211 COORDS:Ca21chr1_C_albicans_SC5314:35679-34525C, translated using codon table 12 (384 amino acids) Verified ORF;Ortholog(s) have unfolded protein binding activity, role in protein folding, protein localization at cel
0.886929				56293000	0.6192886133	0.6192886133	0.6192886133	orf19.388	>orf19.388 CAF16 CGDID:CAL0004927 COORDS:Ca21chr1_C_albicans_SC5314:1854922-1855884W, translated using codon table 12 (320 amino acids) Uncharacterized ORF;ABC family protein, predicted not to be a transporter;caspofungin repressed;Hap43p-repressed
0.8866156				11293000	0.7063524372	0.7063524372	0.7063524372	orf19.426	>orf19.426 orf19.426 CGDID:CAL0005618 COORDS:Ca21chr1_C_albicans_SC5314:1135564-1133510C, translated using codon table 12 (684 amino acids) Uncharacterized ORF;Ortholog of <i>C. parapsilosis CDC317</i> : CPAR2_107740, <i>Candida tenuis NRRL Y-1498</i> : C
0.881955				63706000	0.6024413428	0.6024413428	0.6024413428	orf19.200	>orf19.200 orf19.200 CGDID:CAL0003866 COORDS:Ca21chr2_C_albicans_SC5314:1848684-1849265W, translated using codon table 12 (193 amino acids) Uncharacterized ORF;Ortholog(s) have RNA binding, chromatin binding, double-stranded DNA binding activity, role in
0.8704969				71198000	0.5644402486	0.5644402486	0.5644402486	orf19.2079	>orf19.2079 PHHB CGDID:CAL0004502 COORDS:Ca21chr2_C_albicans_SC5314:74922-74578C, translated using codon table 12 (114 amino acids) Verified ORF;Transposon mutation affects filamentous growth;late-stage biofilm-induced gene
0.8704466				17169000	0.6596419294	0.6596419294	0.6596419294	orf19.3552	>orf19.3552 orf19.3552 CGDID:CAL0005922 COORDS:Ca21chr2_C_albicans_SC5314:1075769-1072671C, translated using codon table 12 (1032 amino acids) Uncharacterized ORF;Ortholog(s) have structural constituent of nuclear pore activity
0.8683871				126990000	0.5575709863	0.5575709863	0.5575709863	orf19.2262	>orf19.2262 orf19.2262 CGDID:CAL0006314 COORDS:Ca21chr2_C_albicans_SC5314:1443868-1445022W, translated using codon table 12 (384 amino acids) Uncharacterized ORF;Protein similar to quinone oxidoreductases;increased transcription upon benomyl treatment;i
0.8670968				21507000	0.5506845555	0.5506845555	0.5506845555	orf19.5463	>orf19.5463 SEC6 CGDID:CAL0005292 COORDS:Ca21chr3_C_albicans_SC5314:19533-17074C, translated using codon table 12 (819 amino acids) Verified ORF;Predicted subunit of the exocyst complex, involved in exocytosis;localizes to a crescent on the surface of th
0.8661584				67962000	0.5503588457	0.5503588457	0.5503588457	orf19.7667	>orf19.7667 IAH1 CGDID:CAL0000954 COORDS:Ca21chrR_C_albicans_SC5314:2276724-2275918C, translated using codon table 12 (268 amino acids) Verified ORF;Protein similar to S. cerevisiae Iah1p, which is involved in acetate metabolism;mutation confers hypersen
0.8641648				241650000	0.5447943455	0.5447943455	0.5447943455	orf19.5286	>orf19.5286 YCP4 CGDID:CAL0003651 COORDS:Ca21chrR_C_albicans_SC5314:1156494-1155628C, translated using codon table 12 (288 amino acids) Uncharacterized ORF;Putative flavodoxin;fungal-specific (no human or murine homolog)
0.8629681				582130000	0.4008983713	0.4008983713	0.4008983713	orf19.4879.2	>orf19.4879.2 NTF2 CGDID:CAF0007025 COORDS:Ca21chr1_C_albicans_SC5314:2212873-2212390C, translated using codon table 12 (124 amino acids) Uncharacterized ORF;Putative nuclear envelope protein;regulated by Ssn6p
0.8618573				135750000	0.5366477884	0.5366477884	0.5366477884	orf19.6478	>orf19.6478 YCF1 CGDID:CAL0002291 COORDS:Ca21chr7_C_albicans_SC5314:505458-510200W, translated using codon table 12 (1580 amino acids) Uncharacterized ORF;Putative glutathione S-conjugate transporter;MRP/CFTR-subfamily, ABC transporter family;human neut
0.8617643				52505000	0.53627554	0.53627554	0.53627554	orf19.5833	>orf19.5833 orf19.5833 CGDID:CAL0002326 COORDS:Ca21chr2_C_albicans_SC5314:545705-546796W, translated using codon table 12 (363 amino acids) Uncharacterized ORF;Ortholog(s) have polyubiquitin binding activity and role in ER-associated misfolded protein cat
0.8614049				48324000	0.5318329439	0.5318329439	0.5318329439	orf19.5345	>orf19.5345 orf19.5345 CGDID:CAL0004315 COORDS:Ca21chr2_C_albicans_SC5314:2196208-2197227W, translated using codon table 12 (339 amino acids) Uncharacterized ORF;Putative ubiquitin-like polyubiquitin-binding protein;induced by nitric oxide independent of
0.8579472				36876000	0.5205429274	0.5205429274	0.5205429274	orf19.7016	>orf19.7016 PHM5 CGDID:CAL0001934 COORDS:Ca21chr7_C_albicans_SC5314:209134-211122W, translated using codon table 12 (662 amino acids) Uncharacterized ORF;Ortholog(s) have endopolyphosphatase activity, exopolyphosphatase activity, role in polyphosphate cat
0.8562825				34086000	0.5151515193	0.5151515193	0.5151515193	orf19.4339	>orf19.4339 VPS4 CGDID:CAL0000992 COORDS:Ca21chr5_C_albicans_SC5314:687547-688866W, translated using codon table 12 (439 amino acids) Verified ORF;AAA-ATPase involved in transport from MVB to the vacuole and ESCRT-III complex disassembly;mutation decreas
0.8556038				74592000	0.5168411052	0.5168411052	0.5168411052	orf19.7085	>orf19.7085 orf19.7085 CGDID:CAL0002175 COORDS:Ca21chr7_C_albicans_SC5314:57377-56058C, translated using codon table 12 (439 amino acids) Uncharacterized ORF;Predicted ORF in Assemblies 19, 20 and 21;induced in core stress response;induced by heavy meta
0.8535289				40337000	0.5062978622	0.5062978622	0.5062978622	orf19.779	>orf19.779 HAT1 CGDID:CAL0001952 COORDS:Ca21chr1_C_albicans_SC5314:970989-972230W, translated using codon table 12 (413 amino acids) Uncharacterized ORF;Ortholog(s) have histone acetyltransferase activity, histone binding activity, role in chromatin silen
0.8534898				20999000	0.5061727213	0.5061727213	0.5061727213	orf19.826	>orf19.826 orf19.826 CGDID:CAL0002681 COORDS:Ca21chr2_C_albicans_SC5314:835946-834090C, translated using codon table 12 (618 amino acids) Uncharacterized ORF;Has domain(s) with predicted RNA polymerase II transcription cofactor activity, role in regulatio
0.8528495				31210000	0.5041260464	0.5041260464	0.5041260464	orf19.7179	>orf19.7179 orf19.7179 CGDID:CAL0003092 COORDS:Ca21chr7_C_albicans_SC5314:872321-874237W, translated using codon table 12 (638 amino acids) Uncharacterized ORF;Ortholog(s) have role in intracellular sequestering of iron ion, iron-sulfur cluster assembly,
0.8520523				16779000	0.6080804073	0.6080804073	0.6080804073	orf19.642	>orf19.642 orf19.642 CGDID:CAL0001005 COORDS:Ca21chrR_C_albicans_SC5314:1110509-1113283W, translated using codon table 12 (924 amino acids) Uncharacterized ORF;Ortholog of <i>C. parapsilosis CDC317</i> : CPAR2_203380, <i>Candida tenuis NRRL Y-1498</i> : C
0.8503094				127600000	0.5004353628	0.5004353628	0.5004353628	orf19.4594	>orf19.4594 orf19.4594 CGDID:CAL0002945 COORDS:Ca21chr4_C_albicans_SC5314:387462-386785C, translated using codon table 12 (225 amino acids) Uncharacterized ORF;Ortholog(s) have role in endocytosis and Golgi apparatus localization
0.8446044				32109000	0.4781624705	0.4781624705	0.4781624705	orf19.3211	>orf19.3211 RCF3 CGDID:CAL0003213 COORDS:Ca21chr5_C_albicans_SC5314:881301-882415W, translated using codon table 12 (347 amino acids) Uncharacterized ORF;Putative heteropentameric replication factor C subunit;transcription is induced upon filamentous gro
0.8445424				49774000	0.4779700775	0.4779700775	0.4779700775	orf19.4565	>orf19.4565 BGL2 CGDID:CAL0002830 COORDS:Ca21chr4_C_albicans_SC5314:445653-444727C, translated using codon table 12 (308 amino acids) Verified ORF;1,3-beta-Glucosyltransferase, cell wall enzyme;one of multiple 1,3-beta-glucosyltransferases;mutant has ce
0.8409341				97104000	0.4720754532	0.4720754532	0.4720754532	orf19.3844	>orf19.3844 MRP8 CGDID:CAL0002064 COORDS:Ca21chr4_C_albicans_SC5314:949500-950117W, translated using codon table 12 (205 amino acids) Uncharacterized ORF;Protein not essential for viability;similar to S. cerevisiae Mrp8p, which is a mitochondrial ribosom
0.8395308				82812000	0.4679079486	0.4679079486	0.4679079486	orf19.3698	>orf19.3698 orf19.3698 CGDID:CAL0000490 COORDS:Ca21chr7_C_albicans_SC5314:567256-566576C, translated using codon table 12 (226 amino acids) Uncharacterized ORF;Predicted ORF in Assemblies 19, 20 and 21;filament induced
0.8389443				31258000	0.4607707773	0.4607707773	0.4607707773	orf19.3782.2	>orf19.3782.2 orf19.3782.2 CGDID:CAF0006996 COORDS:Ca21chr4_C_albicans_SC5314:1062999-1062736C, translated using codon table 12 (87 amino acids) Uncharacterized ORF;Ortholog(s) have role in cristae formation and integral to mitochondrial inner membrane, m
0.8355816				67456000	0.4562901334	0.4562901334	0.4562901334	orf19.4597	>orf19.4597 orf19.4597 CGDID:CAL0002953 COORDS:Ca21chr4_C_albicans_SC5314:382277-383152W, translated using codon table 12 (291 amino acids) Uncharacterized ORF;Putative F-actin-capping protein subunit beta;possibly an essential gene, disruptants not obta
0.8291252				57195000	0.4376503555	0.4376503555	0.4376503555	orf19.933	>orf19.933 orf19.933 CGDID:CAL0003658 COORDS:Ca21chr5_C_albicans_SC5314:122294-122803W, translated using codon table 12 (169 amino acids) Uncharacterized ORF;Ortholog(s) have protein homodimerization activity, ubiquitin-protein ligase activity and role in
0.8270583				41134000	0.425426554	0.425426554	0.425426554	orf19.1742	>orf19.1742 HEM3 CGDID:CAL0000854 COORDS:Ca21chr2_C_albicans_SC5314:2138454-2137432C, translated using codon table 12 (340 amino acids) Verified ORF;Hydroxymethylbilane synthase (uroporphyrinogen I synthase);converts 4-porphobilinogen to hydroxymethylbil
0.8253872				33834000	0.4205875462	0.4205875462	0.4205875462	orf19.5160	>orf19.5160 orf19.5160 CGDID:CAL0002617 COORDS:Ca21chr7_C_albicans_SC5314:653625-656210W, translated using codon table 12 (861 amino acids) Uncharacterized ORF;Ortholog(s) have role in G1/S transition of mitotic cell cycle, TOR signaling cascade, dephosph
0.8238497				27267000	0.416164015	0.416164015	0.416164015	orf19.6496	>orf19.6496 TRS33 CGDID:CAL0002339 COORDS:Ca21chr7_C_albicans_SC5314:477807-477169C, translated using codon table 12 (212 amino acids) Uncharacterized ORF;Putative TRAPP complex subunit;constitutive expression independent of MTL or white-opaque status
0.823304				42996000	0.414600499	0.414600499	0.414600499	orf19.4181	>orf19.4181 SPC2 CGDID:CAL0005846 COORDS:Ca21chr4_C_albicans_SC5314:108930-108421C, translated using codon table 12 (169 amino acids) Verified ORF;Component of the signal peptidase complex with role in ER protein translocation;transcription is induced up
0.8206452				20873000	0.4070328856	0.4070328856	0.4070328856	orf19.5442	>orf19.5442 orf19.5442 CGDID:CAL0005259 COORDS:Ca21chr3_C_albicans_SC5314:36054-34558C, translated using codon table 12 (498 amino acids) Uncharacterized ORF;Ortholog of <i>C. parapsilosis CDC317</i> : CPAR2_504040, <i>Candida tenuis NRRL Y-1498</i> : CAN
0.8188856				131510000	0.409005743	0.409005743	0.409005743	orf19.837	>orf19.837 GNA1 CGDID:CAL0002717 COORDS:Ca21chr2_C_albicans_SC5314:811096-811545W, translated using codon table 12 (149 amino acids) Verified ORF;Glucosamine-6-phosphate acetyltransferase;enzyme of UDP-GlcNAc biosynthesis;required for viability in absen
0.8183187				46035000	0.4004792981	0.4004792981	0.4004792981	orf19.820	>orf19.820 SDS22 CGDID:CAL0002677 COORDS:Ca21chr2_C_albicans_SC5314:840282-839158C, translated using codon table 12 (374 amino acids) Uncharacterized ORF;Putative protein serine-threonine phosphatase;macrophage/pseudohyphal-repressed
0.8136449				33013000	0.3875066631	0.3875066631	0.3875066631	orf19.1953	>orf19.1953 orf19.1953 CGDID:CAL0002599 COORDS:Ca21chr5_C_albicans_SC5314:268278-269390W, translated using codon table 12 (370 amino acids) Uncharacterized ORF;Predicted ORF in Assemblies 19, 20 and 21;not essential for viability;merged with orf19.1952
0.810707				17154000	0.4993146874	0.4993146874	0.4993146874	orf19.4939	>orf19.4939 orf19.4939 CGDID:CAL0006288 COORDS:Ca21chr1_C_albicans_SC5314:2866254-2861350C, translated using codon table 12 (1634 amino acids) Uncharacterized ORF;Ortholog(s) have guanyl-nucleotide exchange factor activity, role in Golgi to endosome trans
0.8036455				155820000	0.3531690279	0.3531690279	0.3531690279	orf19.6264.3	>orf19.6264.3 orf19.6264.3 CGDID:CAF0007072 COORDS:Ca21chr1_C_albicans_SC5314:1379293-1378685C, translated using codon table 12 (175 amino acids) Uncharacterized ORF;Ortholog(s) have role in ER to Golgi vesicle-mediated transport and ER to Golgi transport
0.7982835				42669000	0.3467052733	0.3467052733	0.3467052733	orf19.2151	>orf19.2151 NAG6 CGDID:CAL0005364 COORDS:Ca21chr6_C_albicans_SC5314:1016993-1019365W, translated using codon table 12 (790 amino acids) Verified ORF;Protein required for wild-type mouse virulence and wild-type cycloheximide resistance;putative GTP-bindin
0.7951464				21465000	0.3387219941	0.3387219941	0.3387219941	orf19.5459	>orf19.5459 orf19.5459 CGDID:CAL0005282 COORDS:Ca21chr3_C_albicans_SC5314:21179-19602C, translated using codon table 12 (525 amino acids) Uncharacterized ORF;Putative mRNA polyadenylation regulating protein;Hap43p-repressed gene, transcription is upregul
0.7942713				16807000	0.4591383745	0.4591383745	0.4591383745	orf19.1462	>orf19.1462 SMP2 CGDID:CAL0004653 COORDS:Ca21chr2_C_albicans_SC5314:277127-279472W, translated using codon table 12 (781 amino acids) Uncharacterized ORF;Putative Mg2+-dependent phosphatidate phosphatase;transcription is regulated by Nrg1p
0.7934311				22955000	0.3344071323	0.3344071323	0.3344071323	orf19.6912	>orf19.6912 orf19.6912 CGDID:CAL0000158 COORDS:Ca21chr7_C_albicans_SC5314:266121-267941W, translated using codon table 12 (606 amino acids) Uncharacterized ORF;Putative ethanolamine kinase
0.7834761				39865000	0.3100682627	0.3100682627	0.3100682627	orf19.3219	>orf19.3219 orf19.3219 CGDID:CAL0003230 COORDS:Ca21chr5_C_albicans_SC5314:861382-859577C, translated using codon table 12 (601 amino acids) Uncharacterized ORF;Ortholog(s) have role in proton transport
0.7828739				18747000	0.3086346312	0.3086346312	0.3086346312	orf19.1244	>orf19.1244 GYP2 CGDID:CAL0002915 COORDS:Ca21chr4_C_albicans_SC5314:1230716-1233544W, translated using codon table 12 (942 amino acids) Uncharacterized ORF;Ortholog(s) have Rab GTPase activator activity, role in intracellular protein transport and cell di
0.7777283				58608000	0.3055910853	0.3055910853	0.3055910853	orf19.2722	>orf19.2722 CGR1 CGDID:CAL0004197 COORDS:Ca21chr4_C_albicans_SC5314:579236-578214C, translated using codon table 12 (340 amino acids) Verified ORF;Negative regulator of yeast-form growth;HSP70 family member;induced by growth cessation at yeast-hyphal tr
0.7774702				61545000	0.3050027399	0.3050027399	0.3050027399	orf19.1448.1	>orf19.1448.1 orf19.1448.1 CGDID:CAF0007439 COORDS:Ca21chr2_C_albicans_SC5314:257845-257441C, translated using codon table 12 (91 amino acids) Uncharacterized ORF;Ortholog(s) have role in actin filament-based process, cytoplasmic microtubule organization,
0.7773568				19513000	0.295702951	0.295702951	0.295702951	orf19.448	>orf19.448 orf19.448 CGDID:CAL0005703 COORDS:Ca21chr1_C_albicans_SC5314:1096011-1094731C, translated using codon table 12 (426 amino acids) Uncharacterized ORF;Ortholog(s) have ubiquitin binding activity and cytoplasm localization
0.7765022				56839000	0.302802805	0.302802805	0.302802805	orf19.5196	>orf19.5196 ESS1 CGDID:CAL0002734 COORDS:Ca21chr1_C_albicans_SC5314:915137-914604C, translated using codon table 12 (177 amino acids) Verified ORF;Prolyl isomerase (parvulin class);essential;involved in yeast-hyphal switching, Cph1p pathway;has inflexi
0.7758123				11688000	0.4162587217	0.4162587217	0.4162587217	orf19.3936	>orf19.3936 orf19.3936 CGDID:CAL0002940 COORDS:Ca21chr5_C_albicans_SC5314:984182-987670W, translated using codon table 12 (1162 amino acids) Verified ORF;Putative glycerophosphocholine phosphodiesterase;mutation confers hypersensitivity to 5-fluorouracil
0.7705472				141640000	0.2691399898	0.2691399898	0.2691399898	orf19.4025	>orf19.4025 PRE1 CGDID:CAL0004727 COORDS:Ca21chr5_C_albicans_SC5314:1152595-1153185W, translated using codon table 12 (196 amino acids) Uncharacterized ORF;Putative beta 4 subunit of the 20S proteasome;upregulated by Rim101p at acid pH;flucytosine induc
0.763522				28130000	0.2648905676	0.2648905676	0.2648905676	orf19.7115	>orf19.7115 SAC7 CGDID:CAL0002847 COORDS:Ca21chr7_C_albicans_SC5314:9430-7583C, translated using codon table 12 (615 amino acids) Uncharacterized ORF;Putative GTPase activating protein (GAP) for RHO1;downregulated upon adherence to polystyrene;macrophag
0.7615406				77533000	0.2701418296	0.2701418296	0.2701418296	orf19.86	>orf19.86 orf19.86 CGDID:CAL0000683 COORDS:Ca21chr6_C_albicans_SC5314:167189-167674W, translated using codon table 12 (161 amino acids) Uncharacterized ORF;Putative glutathione peroxidase;peroxide-induced;induced in response to peroxide, exposure to neu
0.7614871				7400900	0.3846724021	0.3846724021	0.3846724021	orf19.4516	>orf19.4516 orf19.4516 CGDID:CAL0002657 COORDS:Ca21chr2_C_albicans_SC5314:917707-916163C, translated using codon table 12 (514 amino acids) Uncharacterized ORF;Ortholog(s) have tetrahydrofolylpolyglutamate synthase activity, role in one-carbon metabolic p
0.7556911				18058000	0.3723206405	0.3723206405	0.3723206405	orf19.4713	>orf19.4713 orf19.4713 CGDID:CAL0004369 COORDS:Ca21chr1_C_albicans_SC5314:1696719-1699295W, translated using codon table 12 (858 amino acids) Uncharacterized ORF;Ortholog of <i>C. parapsilosis CDC317</i> : CPAR2_208300, <i>Candida tenuis NRRL Y-1498</i> :
0.755128				18330000	0.3711338921	0.3711338921	0.3711338921	orf19.6742	>orf19.6742 orf19.6742 CGDID:CAL0004856 COORDS:Ca21chr3_C_albicans_SC5314:1704386-1706692W, translated using codon table 12 (768 amino acids) Uncharacterized ORF;Ortholog(s) have CTD phosphatase activity and role in cellular protein complex assembly, deph
0.7449462				56145000	0.2368407653	0.2368407653	0.2368407653	orf19.5961	>orf19.5961 orf19.5961 CGDID:CAL0003397 COORDS:Ca21chr3_C_albicans_SC5314:1060429-1059680C, translated using codon table 12 (249 amino acids) Uncharacterized ORF;Ortholog(s) have role in proteasome regulatory particle assembly, proteolysis and cytosol, nu
0.7261401				275490000	0.1796075141	0.1796075141	0.1796075141	orf19.1760	>orf19.1760 RAS1 CGDID:CAL0000896 COORDS:Ca21chr2_C_albicans_SC5314:2097593-2096718C, translated using codon table 12 (291 amino acids) Verified ORF;RAS signal transduction GTPase;regulates cAMP and MAP kinase pathways;role in hyphal induction, virulenc
0.7246668				36614000	0.1904347646	0.1904347646	0.1904347646	orf19.1621	>orf19.1621 GPA2 CGDID:CAL0006364 COORDS:Ca21chr3_C_albicans_SC5314:486479-484971C, translated using codon table 12 (502 amino acids) Verified ORF;G-protein alpha subunit;regulates filamentous growth;involved in cAMP-mediated glucose signaling;reports
0.7184454				30230000	0.1801091627	0.1801091627	0.1801091627	orf19.904	>orf19.904 orf19.904 CGDID:CAL0003575 COORDS:Ca21chr2_C_albicans_SC5314:674364-675065W, translated using codon table 12 (233 amino acids) Uncharacterized ORF;Ortholog(s) have cytosol, nucleus localization
0.7113822				23975000	0.1688973932	0.1688973932	0.1688973932	orf19.7052	>orf19.7052 orf19.7052 CGDID:CAL0002079 COORDS:Ca21chr7_C_albicans_SC5314:126245-122844C, translated using codon table 12 (1133 amino acids) Uncharacterized ORF;Putative polyphosphatidylinositol phosphatase;possibly an essential gene, disruptants not obt
0.7085524				201080000	0.1510599238	0.1510599238	0.1510599238	orf19.3613	>orf19.3613 orf19.3613 CGDID:CAL0000306 COORDS:Ca21chr2_C_albicans_SC5314:1757141-1755738C, translated using codon table 12 (467 amino acids) Uncharacterized ORF;Ortholog(s) have RNA polymerase II core binding, RNA polymerase II core promoter sequence-spe
0.6895372				14957000	0.2490970336	0.2490970336	0.2490970336	orf19.5395	>orf19.5395 orf19.5395 CGDID:CAL0004435 COORDS:Ca21chr3_C_albicans_SC5314:99337-103044W, translated using codon table 12 (1235 amino acids) Uncharacterized ORF;Ortholog(s) have role in early endosome to late endosome transport, regulation of protein compl
0.6779277				36075000	0.122800634	0.122800634	0.122800634	orf19.6893	>orf19.6893 orf19.6893 CGDID:CAL0005917 COORDS:Ca21chr2_C_albicans_SC5314:1187214-1185853C, translated using codon table 12 (453 amino acids) Uncharacterized ORF;Ortholog(s) have role in ER to Golgi vesicle-mediated transport
0.6659132				30628000	0.1088836418	0.1088836418	0.1088836418	orf19.1658	>orf19.1658 orf19.1658 CGDID:CAL0000043 COORDS:Ca21chr3_C_albicans_SC5314:416640-414753C, translated using codon table 12 (443 amino acids) Uncharacterized ORF;Ortholog(s) have cell cortex, cellular bud neck, mating projection tip localization
0.6453887				10490000	0.1847294301	0.1847294301	0.1847294301	orf19.940	>orf19.940 BUD2 CGDID:CAL0003684 COORDS:Ca21chr5_C_albicans_SC5314:93594-89881C, translated using codon table 12 (1237 amino acids) Verified ORF;GTPase activating protein (GAP) for Rsr1p;negative regulator of filament branching, acts in hyphal growth gui
0.6107637				52493000	0.0670571934	0.0670571934	0.0670571934	orf19.2593	>orf19.2593 BIO2 CGDID:CAL0002565 COORDS:Ca21chrR_C_albicans_SC5314:426350-425226C, translated using codon table 12 (374 amino acids) Uncharacterized ORF;Putative biotin synthase;transcriptionally upregulated in high iron;transcription downregulated by
0.6006178				23982000	0.0536196887	0.0536196887	0.0536196887	orf19.4755	>orf19.4755 KEX2 CGDID:CAL0004481 COORDS:Ca21chr1_C_albicans_SC5314:1959364-1956554C, translated using codon table 12 (936 amino acids) Verified ORF;Subtilisin-like protease (proprotein convertase), processes aspartyl proteinase Sap2p;required for hyphal
0.5839609				19492000	0.0440905863	0.0440905863	0.0440905863	orf19.6554	>orf19.6554 orf19.6554 CGDID:CAL0003212 COORDS:Ca21chr7_C_albicans_SC5314:370382-371209W, translated using codon table 12 (275 amino acids) Uncharacterized ORF;Hap43p-repressed gene;expression upregulated by ketoconazole, by hypoxia and during growth in
0.5687468				13785000	0.1035188524	0.1035188524	0.1035188524	orf19.1343	>orf19.1343 orf19.1343 CGDID:CAL0003824 COORDS:Ca21chr7_C_albicans_SC5314:735818-732660C, translated using codon table 12 (1052 amino acids) Uncharacterized ORF;Putative RNA polymerase II mediator complex subunit;induced by nitric oxide
0.5474878				127730000	0.0325947356	0.0325947356	0.0325947356	orf19.1564	>orf19.1564 orf19.1564 CGDID:CAL0005564 COORDS:Ca21chr2_C_albicans_SC5314:478694-479263W, translated using codon table 12 (189 amino acids) Verified ORF;Plasma membrane-localized protein of unknown function
0.5402737				467080000	0.0196170351	0.0196170351	0.0196170351	orf19.1816	>orf19.1816 ALS3 CGDID:CAL0001605 COORDS:Ca21chrR_C_albicans_SC5314:1535813-1532346C, translated using codon table 12 (1155 amino acids) Verified ORF;ALS family cell wall adhesin;role in epithelial adhesion, endothelial invasiveness;allelic variation in
0.523033				95865000	0.0241204267	0.0241204267	0.0241204267	orf19.7196	>orf19.7196 orf19.7196 CGDID:CAL0003166 COORDS:Ca21chr7_C_albicans_SC5314:853153-854634W, translated using codon table 12 (493 amino acids) Uncharacterized ORF;Putative vacuolar protease;upregulated in the presence of human neutrophils
0.4644499				185050000	0.0061790349	0.0061790349	0.0061790349	orf19.3646	>orf19.3646 CTR1 CGDID:CAL0000406 COORDS:Ca21chr6_C_albicans_SC5314:141631-140876C, translated using codon table 12 (251 amino acids) Verified ORF;Copper transporter;transcribed in limited copper;induced by biofilm, Mac1p, Tye7p, macrophage interaction,
0.4533246				26189000	0.0076580527	0.0076580527	0.0076580527	orf19.5000	>orf19.5000 CYB2 CGDID:CAL0001565 COORDS:Ca21chr1_C_albicans_SC5314:2997207-2998889W, translated using codon table 12 (560 amino acids) Uncharacterized ORF;Putative cytochrome b2 precursor protein;transcriptionally regulated by iron;expression greater i
0.450863				34465000	0.0073820133	0.0073820133	0.0073820133	orf19.2480.1	>orf19.2480.1 AUT7 CGDID:CAF0006954 COORDS:Ca21chr1_C_albicans_SC5314:1191631-1192122W, translated using codon table 12 (135 amino acids) Uncharacterized ORF;Putative autophagosome protein;macrophage/pseudohyphal-repressed;alternatively spliced intron i
0.3415738				16136000	0.0116597021	0.0116597021	0.0116597021	orf19.7106	>orf19.7106 VPS70 CGDID:CAL0002807 COORDS:Ca21chr7_C_albicans_SC5314:21072-23375W, translated using codon table 12 (767 amino acids) Uncharacterized ORF;Ortholog(s) have role in protein targeting to vacuole and endoplasmic reticulum localization
1.579951				74398000	0.0129679688	0.0129679688	0.0129679688	orf19.3139	>orf19.3139 orf19.3139 CGDID:CAL0002296 COORDS:Ca21chr4_C_albicans_SC5314:1495860-1496978W, translated using codon table 12 (372 amino acids) Uncharacterized ORF;Hap43p-repressed gene;increased transcription is observed upon benomyl treatment;oxidative
1.516168				32020000	0.026470611	0.026470611	0.026470611	orf19.1609	>orf19.1609 orf19.1609 CGDID:CAL0006321 COORDS:Ca21chr3_C_albicans_SC5314:512847-514847W, translated using codon table 12 (666 amino acids) Uncharacterized ORF;Ortholog(s) have role in endonucleolytic cleavage in ITS1 to separate SSU-rRNA from 5.8S rRNA a
1.428266				607650000	0.0034049031	0.0034049031	0.0034049031	orf19.7215.3	>orf19.7215.3 orf19.7215.3 CGDID:CAF0007117 COORDS:Ca21chr1_C_albicans_SC5314:3105095-3105476W, translated using codon table 12 (106 amino acids) Uncharacterized ORF;Ortholog(s) have chaperone binding, unfolded protein binding activity, role in protein re
1.427242				83893000	0.0655097873	0.0655097873	0.0655097873	orf19.6418	>orf19.6418 orf19.6418 CGDID:CAL0002143 COORDS:Ca21chrR_C_albicans_SC5314:1835222-1836484W, translated using codon table 12 (420 amino acids) Uncharacterized ORF;Ortholog(s) have role in ribosomal large subunit biogenesis and cytoplasm, nucleus localizati
1.42436				51353000	0.0673053776	0.0673053776	0.0673053776	orf19.2185	>orf19.2185 NSA1 CGDID:CAL0005449 COORDS:Ca21chr2_C_albicans_SC5314:1619808-1618588C, translated using codon table 12 (406 amino acids) Uncharacterized ORF;Putative 66S pre-ribosomal particles conmponent;Hap43p-induced gene;decreased expression in respo
1.408721				54803000	0.0777672012	0.0777672012	0.0777672012	orf19.661	>orf19.661 KRR1 CGDID:CAL0001053 COORDS:Ca21chr1_C_albicans_SC5314:2504197-2505273W, translated using codon table 12 (358 amino acids) Uncharacterized ORF;Putative nucleolar protein;decreased transcription is observed upon benomyl treatment or in an azol
1.395311				28901000	0.086715782	0.086715782	0.086715782	orf19.748	>orf19.748 orf19.748 CGDID:CAL0001840 COORDS:Ca21chr4_C_albicans_SC5314:1125132-1120885C, translated using codon table 12 (1415 amino acids) Uncharacterized ORF;Ortholog(s) have RNA binding, nucleocytoplasmic transporter activity, structural constituent o
1.351622				21786000	0.1260227712	0.1260227712	0.1260227712	orf19.5198	>orf19.5198 NOP4 CGDID:CAL0002736 COORDS:Ca21chr1_C_albicans_SC5314:910860-908635C, translated using codon table 12 (741 amino acids) Verified ORF;Putative nucleolar protein;Hap43p-induced gene;mutation confers hypersensitivity to 5-fluorocytosine (5-FC
1.351241				71621000	0.1280565389	0.1280565389	0.1280565389	orf19.3026	>orf19.3026 MAS1 CGDID:CAL0001369 COORDS:Ca21chr1_C_albicans_SC5314:690091-688688C, translated using codon table 12 (467 amino acids) Uncharacterized ORF;Putative mitochondrial processing protease;Hap43p-repressed gene;transcription is regulated by Nrg1
1.332942				34945000	0.1465775167	0.1465775167	0.1465775167	orf19.6234	>orf19.6234 orf19.6234 CGDID:CAL0000477 COORDS:Ca21chr1_C_albicans_SC5314:1444495-1442891C, translated using codon table 12 (534 amino acids) Verified ORF;Putative U2 snRNP component;Hap43p-induced gene;mutation confers hypersensitivity to 5-fluorocytos
1.287585				57190000	0.2099049307	0.2099049307	0.2099049307	orf19.5168	>orf19.5168 orf19.5168 CGDID:CAL0002631 COORDS:Ca21chr7_C_albicans_SC5314:636587-635283C, translated using codon table 12 (434 amino acids) Uncharacterized ORF;Ortholog(s) have role in maturation of SSU-rRNA and cytosol, nucleolus localization
1.285548				206190000	0.0940926398	0.0940926398	0.0940926398	orf19.1471	>orf19.1471 COX4 CGDID:CAL0004689 COORDS:Ca21chr2_C_albicans_SC5314:289905-290378W, translated using codon table 12 (157 amino acids) Verified ORF;Putative cytochrome c oxidase subunit IV;transcription is regulated by Mig1p;macrophage/pseudohyphal-induc
1.26608				25811000	0.2413384039	0.2413384039	0.2413384039	orf19.3477	>orf19.3477 orf19.3477 CGDID:CAL0005064 COORDS:Ca21chr6_C_albicans_SC5314:493478-491532C, translated using codon table 12 (612 amino acids) Uncharacterized ORF;Ortholog(s) have pseudouridine synthase activity, role in snRNA pseudouridine synthesis, tRNA p
1.255721				127530000	0.262849003	0.262849003	0.262849003	orf19.4215	>orf19.4215 FET34 CGDID:CAL0000100 COORDS:Ca21chr6_C_albicans_SC5314:78587-76710C, translated using codon table 12 (625 amino acids) Verified ORF;Putative multicopper ferroxidase;expression greater in low iron and reduced in a fluconazole-resistant isola
1.253745				28007000	0.2627229268	0.2627229268	0.2627229268	orf19.1886	>orf19.1886 RCL1 CGDID:CAL0001795 COORDS:Ca21chr2_C_albicans_SC5314:1522721-1521606C, translated using codon table 12 (371 amino acids) Uncharacterized ORF;Putative U3-containing 90S preribosome processome complex subunit;Hap43p-induced gene;essential;
1.223873				37121000	0.3198093829	0.3198093829	0.3198093829	orf19.3921	>orf19.3921 orf19.3921 CGDID:CAL0002896 COORDS:Ca21chr5_C_albicans_SC5314:963291-962440C, translated using codon table 12 (283 amino acids) Uncharacterized ORF;Ortholog(s) have cell division site, cell tip, cytosol, nucleus localization
1.221224				48075000	0.3252374486	0.3252374486	0.3252374486	orf19.7618	>orf19.7618 orf19.7618 CGDID:CAL0000825 COORDS:Ca21chrR_C_albicans_SC5314:2218969-2218139C, translated using codon table 12 (276 amino acids) Uncharacterized ORF;Putative nucleolar protein with a predicted role in pre-18S rRNA processing;Plc1p-regulated
1.214963				50056000	0.338300806	0.338300806	0.338300806	orf19.1359	>orf19.1359 orf19.1359 CGDID:CAL0003865 COORDS:Ca21chr2_C_albicans_SC5314:2028114-2029865W, translated using codon table 12 (583 amino acids) Uncharacterized ORF;Ortholog(s) have protein complex binding activity, role in ER-associated protein catabolic pr
1.21001				41037000	0.3488728023	0.3488728023	0.3488728023	orf19.76	>orf19.76 SPB1 CGDID:CAL0000659 COORDS:Ca21chr6_C_albicans_SC5314:916324-913787C, translated using codon table 12 (845 amino acids) Uncharacterized ORF;Putative AdoMet-dependent methyltransferase;Hap43p-induced gene;decreased expression in response to p
1.204511				55385000	0.3659449007	0.3659449007	0.3659449007	orf19.4606	>orf19.4606 ERG8 CGDID:CAL0003589 COORDS:Ca21chr4_C_albicans_SC5314:367771-366473C, translated using codon table 12 (432 amino acids) Uncharacterized ORF;Putative phosphomevalonate kinase;enzyme of the mevalonate pathway of isoprenoid biosynthesis;trans
1.196236				85323000	0.3847066431	0.3847066431	0.3847066431	orf19.5541	>orf19.5541 orf19.5541 CGDID:CAL0006161 COORDS:Ca21chr6_C_albicans_SC5314:556040-554106C, translated using codon table 12 (644 amino acids) Uncharacterized ORF;Protein with similarity to S. pombe Nrd1p;transcription induced upon induction of hyphal growt
1.192806				53776000	0.3926535958	0.3926535958	0.3926535958	orf19.3686	>orf19.3686 orf19.3686 CGDID:CAL0000469 COORDS:Ca21chr1_C_albicans_SC5314:483625-482414C, translated using codon table 12 (403 amino acids) Uncharacterized ORF;Ortholog(s) have protein domain specific binding activity, role in mitochondrial proton-transpo
1.183382				86372000	0.4149900509	0.4149900509	0.4149900509	orf19.2257	>orf19.2257 orf19.2257 CGDID:CAL0006296 COORDS:Ca21chr2_C_albicans_SC5314:1437525-1438696W, translated using codon table 12 (367 amino acids) Uncharacterized ORF;Ortholog(s) have endoplasmic reticulum localization
1.182747				77056000	0.4165218065	0.4165218065	0.4165218065	orf19.2385	>orf19.2385 KTI12 CGDID:CAL0000813 COORDS:Ca21chrR_C_albicans_SC5314:750070-749204C, translated using codon table 12 (288 amino acids) Uncharacterized ORF;Protein similar to S. cerevisiae Kti12p, which associates with Elongator complex;has a role in resi
1.163167				68340000	0.4653651744	0.4653651744	0.4653651744	orf19.2518	>orf19.2518 orf19.2518 CGDID:CAL0002396 COORDS:Ca21chrR_C_albicans_SC5314:325382-324501C, translated using codon table 12 (293 amino acids) Uncharacterized ORF;Ortholog(s) have ATPase activator activity, soluble NSF attachment protein activity
1.15781				61795000	0.479262335	0.479262335	0.479262335	orf19.4172	>orf19.4172 orf19.4172 CGDID:CAL0005813 COORDS:Ca21chr4_C_albicans_SC5314:120395-119430C, translated using codon table 12 (321 amino acids) Uncharacterized ORF;Has domain(s) with predicted hydrolase activity and role in metabolic process
1.157771				602960000	0.4581614838	0.4581614838	0.4581614838	orf19.3504	>orf19.3504 RPL23A CGDID:CAL0005770 COORDS:Ca21chr6_C_albicans_SC5314:425969-425041C, translated using codon table 12 (137 amino acids) Uncharacterized ORF;Ribosomal protein;genes encoding cytoplasmic ribosomal subunits, translation factors, tRNA synthet
1.157344				1725300000	0.4602552629	0.4602552629	0.4602552629	orf19.687.1	>orf19.687.1 RPL25 CGDID:CAF0006909 COORDS:Ca21chr6_C_albicans_SC5314:403696-402823C, translated using codon table 12 (142 amino acids) Uncharacterized ORF;Putative rRNA-binding ribosomal protein component of the 60S ribosomal subunit;Hap43p-induced gene
1.149912				2168700000	0.4975546808	0.4975546808	0.4975546808	orf19.6403.1	>orf19.6403.1 RPP2A CGDID:CAL0006683 COORDS:Ca21chrR_C_albicans_SC5314:1809491-1808820C, translated using codon table 12 (108 amino acids) Verified ORF;Conserved acidic ribosomal protein, likely involved in regulation of translation elongation;interacts
1.145231				23108000	0.5057770337	0.5057770337	0.5057770337	orf19.1753	>orf19.1753 PUS7 CGDID:CAL0000869 COORDS:Ca21chr2_C_albicans_SC5314:2114501-2116780W, translated using codon table 12 (759 amino acids) Uncharacterized ORF;Protein similar to S. cerevisiae tRNA modification protein;induced upon biofilm formation
1.137329				23838000	0.527173548	0.527173548	0.527173548	orf19.3321	>orf19.3321 MRS7 CGDID:CAL0004088 COORDS:Ca21chr1_C_albicans_SC5314:259656-261182W, translated using codon table 12 (508 amino acids) Verified ORF;Member of the LETM1-like protein family, mitochondrial membrane protein
1.136165				61431000	0.5376526982	0.5376526982	0.5376526982	orf19.7383	>orf19.7383 MNN9 CGDID:CAL0004800 COORDS:Ca21chr3_C_albicans_SC5314:1368781-1369887W, translated using codon table 12 (368 amino acids) Verified ORF;Protein of N-linked outer-chain mannan biosynthesis;mutant has defective cell wall;required for wild-typ
1.130088				146350000	0.4072057337	0.4072057337	0.4072057337	orf19.7264	>orf19.7264 orf19.7264 CGDID:CAL0003932 COORDS:Ca21chr1_C_albicans_SC5314:3174695-3175633W, translated using codon table 12 (312 amino acids) Uncharacterized ORF;Ortholog(s) have ubiquitin-specific protease activity and role in mitochondrial fission, pero
1.129932				37314000	0.5476134443	0.5476134443	0.5476134443	orf19.1272	>orf19.1272 orf19.1272 CGDID:CAL0003017 COORDS:Ca21chr4_C_albicans_SC5314:1295087-1293849C, translated using codon table 12 (412 amino acids) Uncharacterized ORF;Ortholog(s) have role in regulation of cell size and cytoplasm, nucleus localization
1.127355				65144000	0.562402116	0.562402116	0.562402116	orf19.397	>orf19.397 orf19.397 CGDID:CAL0004959 COORDS:Ca21chr1_C_albicans_SC5314:1867667-1867224C, translated using codon table 12 (147 amino acids) Uncharacterized ORF;Ortholog(s) have structural constituent of ribosome activity and cytosol, mitochondrial large r
1.126349				1690000000	0.6256533236	0.6256533236	0.6256533236	orf19.5927	>orf19.5927 RPS15 CGDID:CAL0003305 COORDS:Ca21chr3_C_albicans_SC5314:992662-991859C, translated using codon table 12 (142 amino acids) Uncharacterized ORF;Putative ribosomal protein;macrophage/pseudohyphal-induced after 16 h;genes encoding cytoplasmic r
1.121486				2331700000	0.6537632245	0.6537632245	0.6537632245	orf19.6663	>orf19.6663 RPS25B CGDID:CAL0004084 COORDS:Ca21chr5_C_albicans_SC5314:793783-793466C, translated using codon table 12 (105 amino acids) Uncharacterized ORF;Ribosomal protein;macrophage/pseudohyphal-induced after 16 h;downregulated upon phagocytosis by m
1.120899				12219000	0.6375774054	0.6375774054	0.6375774054	orf19.3035	>orf19.3035 orf19.3035 CGDID:CAL0001390 COORDS:Ca21chr1_C_albicans_SC5314:701786-706018W, translated using codon table 12 (1410 amino acids) Uncharacterized ORF;Ortholog(s) have ATP-dependent DNA helicase activity, chromatin DNA binding, methylated histon
1.118123				1866600000	0.6734950351	0.6734950351	0.6734950351	orf19.3325.3	>orf19.3325.3 RPS21B CGDID:CAF0006982 COORDS:Ca21chr1_C_albicans_SC5314:270022-269382C, translated using codon table 12 (87 amino acids) Uncharacterized ORF;Protein similar to ribosomal protein S21;regulated by Nrg1p, Tup1p;shows colony morphology-relat
1.111632				29933000	0.599800446	0.599800446	0.599800446	orf19.2611	>orf19.2611 MCM6 CGDID:CAL0003376 COORDS:Ca21chrR_C_albicans_SC5314:459676-462318W, translated using codon table 12 (880 amino acids) Uncharacterized ORF;Putative MCM DNA replication initiation complex component;mRNA expression, peak at cell-cycle M/G1 p
1.109504				92601000	0.6141744164	0.6141744164	0.6141744164	orf19.7019	>orf19.7019 YML6 CGDID:CAL0001940 COORDS:Ca21chr7_C_albicans_SC5314:200872-201708W, translated using codon table 12 (278 amino acids) Uncharacterized ORF;Putative mitochondrial ribosomal protein;induced upon adherence to polystyrene
1.109365				73486000	0.6145853044	0.6145853044	0.6145853044	orf19.3938	>orf19.3938 orf19.3938 CGDID:CAL0002946 COORDS:Ca21chr5_C_albicans_SC5314:989309-990097W, translated using codon table 12 (262 amino acids) Verified ORF;Putative mitochondrial ribosomal protein of the small subunit;mutation confers hypersensitivity to 5-
1.107482				68176000	0.6201669325	0.6201669325	0.6201669325	orf19.7404	>orf19.7404 orf19.7404 CGDID:CAL0005425 COORDS:Ca21chr3_C_albicans_SC5314:1429705-1430703W, translated using codon table 12 (332 amino acids) Uncharacterized ORF;Ortholog(s) have L-serine ammonia-lyase activity, L-threonine ammonia-lyase activity, role in
1.096387				76152000	0.6535016377	0.6535016377	0.6535016377	orf19.3752	>orf19.3752 RAD51 CGDID:CAL0001214 COORDS:Ca21chrR_C_albicans_SC5314:485125-484040C, translated using codon table 12 (361 amino acids) Verified ORF;Protein involved in homologous recombination and DNA repair;flucytosine induced;slow growth and increased
1.084268				163890000	0.562145767	0.562145767	0.562145767	orf19.7080	>orf19.7080 LEU2 CGDID:CAL0002168 COORDS:Ca21chr7_C_albicans_SC5314:64158-65279W, translated using codon table 12 (373 amino acids) Verified ORF;Isopropyl malate dehydrogenase;enzyme of leucine biosynthesis;upregulated in the presence of human whole blo
1.075738				53368000	0.7173703794	0.7173703794	0.7173703794	orf19.3357	>orf19.3357 orf19.3357 CGDID:CAL0004161 COORDS:Ca21chr1_C_albicans_SC5314:342459-341947C, translated using codon table 12 (170 amino acids) Uncharacterized ORF;Ortholog(s) have mitochondrion localization
1.073324				139760000	0.6029615777	0.6029615777	0.6029615777	orf19.5250	>orf19.5250 orf19.5250 CGDID:CAL0003563 COORDS:Ca21chr1_C_albicans_SC5314:2653711-2654199W, translated using codon table 12 (162 amino acids) Uncharacterized ORF;Has domain(s) with predicted nucleotide binding activity
1.070186				59497000	0.7349103409	0.7349103409	0.7349103409	orf19.1273	>orf19.1273 orf19.1273 CGDID:CAL0003018 COORDS:Ca21chr4_C_albicans_SC5314:1295913-1296305W, translated using codon table 12 (130 amino acids) Uncharacterized ORF;Ortholog(s) have tubulin binding activity, role in tubulin complex assembly and prefoldin com
1.067025				58252000	0.7449595118	0.7449595118	0.7449595118	orf19.3611	>orf19.3611 orf19.3611 CGDID:CAL0000301 COORDS:Ca21chr2_C_albicans_SC5314:1759149-1759622W, translated using codon table 12 (157 amino acids) Uncharacterized ORF;Hap43p-repressed gene;repressed by nitric oxide
1.06348				90749000	0.7562776525	0.7562776525	0.7562776525	orf19.6503	>orf19.6503 orf19.6503 CGDID:CAL0003032 COORDS:Ca21chr7_C_albicans_SC5314:467773-467312C, translated using codon table 12 (153 amino acids) Uncharacterized ORF;Ortholog(s) have structural constituent of ribosome activity, role in mitochondrial translation
1.056738				61232000	0.7779526551	0.7779526551	0.7779526551	orf19.1095	>orf19.1095 orf19.1095 CGDID:CAL0001281 COORDS:Ca21chr6_C_albicans_SC5314:965793-964642C, translated using codon table 12 (383 amino acids) Uncharacterized ORF;Putative nuclear pore complex;possibly an essential gene, disruptants not obtained by UAU1 met
1.055562				88341000	0.7817518808	0.7817518808	0.7817518808	orf19.2019	>orf19.2019 orf19.2019 CGDID:CAL0004340 COORDS:Ca21chr2_C_albicans_SC5314:172345-172986W, translated using codon table 12 (213 amino acids) Uncharacterized ORF;Ortholog(s) have structural constituent of ribosome activity and mitochondrial large ribosomal
1.046021				30979000	0.8027024287	0.8027024287	0.8027024287	orf19.5873	>orf19.5873 POL1 CGDID:CAL0002431 COORDS:Ca21chr3_C_albicans_SC5314:897764-893352C, translated using codon table 12 (1470 amino acids) Uncharacterized ORF;Putative DNA directed DNA polymerase alpha;RNA abundance regulated by cell cycle, tyrosol and cell
1.042125				83826000	0.8255070737	0.8255070737	0.8255070737	orf19.5665	>orf19.5665 orf19.5665 CGDID:CAL0000693 COORDS:Ca21chr4_C_albicans_SC5314:58588-59571W, translated using codon table 12 (327 amino acids) Uncharacterized ORF;Ortholog(s) have D-arabinose 1-dehydrogenase [NAD(P)+] activity and role in dehydro-D-arabinono-1
1.040866				107780000	0.8296368034	0.8296368034	0.8296368034	orf19.2263	>orf19.2263 orf19.2263 CGDID:CAL0006316 COORDS:Ca21chr2_C_albicans_SC5314:1445592-1445053C, translated using codon table 12 (179 amino acids) Uncharacterized ORF;Ortholog of <i>C. parapsilosis CDC317</i> : CPAR2_406560, <i>Candida tenuis NRRL Y-1498</i> :
1.036058				18362000	0.8550622439	0.8550622439	0.8550622439	orf19.3237	>orf19.3237 orf19.3237 CGDID:CAL0003293 COORDS:Ca21chrR_C_albicans_SC5314:269863-274998W, translated using codon table 12 (1711 amino acids) Uncharacterized ORF;Ortholog(s) have cytosol, mitochondrion, nucleus localization
1.035542				32574000	0.8368252181	0.8368252181	0.8368252181	orf19.6887	>orf19.6887 orf19.6887 CGDID:CAL0005907 COORDS:Ca21chr2_C_albicans_SC5314:1176415-1176083C, translated using codon table 12 (110 amino acids) Uncharacterized ORF;Predicted ORF from Assembly 19;repressed by nitric oxide;removed from Assembly 20;subseque
1.022874				107810000	0.889115323	0.889115323	0.889115323	orf19.7109	>orf19.7109 orf19.7109 CGDID:CAL0002813 COORDS:Ca21chr7_C_albicans_SC5314:18851-18321C, translated using codon table 12 (176 amino acids) Uncharacterized ORF;Ortholog(s) have role in meiosis and cytosol, nucleus localization
1.018807				54184000	0.9026579443	0.9026579443	0.9026579443	orf19.3350	>orf19.3350 MRP20 CGDID:CAL0004150 COORDS:Ca21chr1_C_albicans_SC5314:323666-324547W, translated using codon table 12 (293 amino acids) Uncharacterized ORF;Component of mitochondrial ribosome;decreased expression in hyphae compared to yeast-form cells
1.01782				16242000	0.90395877	0.90395877	0.90395877	orf19.4437	>orf19.4437 orf19.4437 CGDID:CAL0001816 COORDS:Ca21chr1_C_albicans_SC5314:1581235-1584358W, translated using codon table 12 (1017 amino acids) Uncharacterized ORF;Ortholog(s) have ATPase activity, DNA binding, nucleosome binding, rDNA binding activity
1.015296				46153000	0.9035761899	0.9035761899	0.9035761899	orf19.1837	>orf19.1837 TBP1 CGDID:CAL0001658 COORDS:Ca21chr1_C_albicans_SC5314:2362662-2363378W, translated using codon table 12 (238 amino acids) Verified ORF;Transcription initiation factor;binds TATA box sequence, and binding does not require TFIIA;caspofungin
1.01272				200720000	0.8488469796	0.8488469796	0.8488469796	orf19.2363	>orf19.2363 orf19.2363 CGDID:CAL0000764 COORDS:Ca21chrR_C_albicans_SC5314:1510636-1511181W, translated using codon table 12 (181 amino acids) Uncharacterized ORF;Ortholog(s) have thiosulfate sulfurtransferase activity and mitochondrion localization
1.009285				216500000	0.8635103631	0.8635103631	0.8635103631	orf19.1815	>orf19.1815 orf19.1815 CGDID:CAL0001603 COORDS:Ca21chrR_C_albicans_SC5314:1538777-1539514W, translated using codon table 12 (245 amino acids) Uncharacterized ORF;Ortholog(s) have ribosomal large subunit binding activity
1.007488				38226000	0.929527858	0.929527858	0.929527858	orf19.5522	>orf19.5522 orf19.5522 CGDID:CAL0006112 COORDS:Ca21chr6_C_albicans_SC5314:522447-521995C, translated using codon table 12 (150 amino acids) Uncharacterized ORF;Ortholog of <i>C. parapsilosis CDC317</i> : CPAR2_601700, <i>Candida tenuis NRRL Y-1498</i> : C
1.002416				38312000	0.9464277255	0.9464277255	0.9464277255	orf19.4373	>orf19.4373 orf19.4373 CGDID:CAL0001108 COORDS:Ca21chrR_C_albicans_SC5314:836568-836038C, translated using codon table 12 (176 amino acids) Uncharacterized ORF;Protein similar to S. cerevisiae Fmn1p, which is riboflavin kinase;predicted Kex2p substrate;
1.001253				39763000	0.9503054303	0.9503054303	0.9503054303	orf19.649	>orf19.649 orf19.649 CGDID:CAL0001014 COORDS:Ca21chrR_C_albicans_SC5314:1087289-1090201W, translated using codon table 12 (970 amino acids) Uncharacterized ORF;Ortholog of <i>C. parapsilosis CDC317</i> : CPAR2_203340, <i>Candida tenuis NRRL Y-1498</i> : C
1.000745				74252000	0.963099328	0.963099328	0.963099328	orf19.3060	>orf19.3060 orf19.3060 CGDID:CAL0001449 COORDS:Ca21chr1_C_albicans_SC5314:749657-750484W, translated using codon table 12 (275 amino acids) Uncharacterized ORF;Ortholog(s) have dolichyl-diphosphooligosaccharide-protein glycotransferase activity, role in p
1.000275				57875000	0.9646757799	0.9646757799	0.9646757799	orf19.287	>orf19.287 orf19.287 CGDID:CAL0004094 COORDS:Ca21chr3_C_albicans_SC5314:627207-626623C, translated using codon table 12 (194 amino acids) Verified ORF;Putative NADH-ubiquinone oxidoreductase subunit;Hap43p-repressed gene;repressed by nitric oxide;ident
0.9897556				72562000	1	1	1	orf19.4009	>orf19.4009 CNB1 CGDID:CAL0004650 COORDS:Ca21chr5_C_albicans_SC5314:1133376-1132855C, translated using codon table 12 (173 amino acids) Verified ORF;Regulatory subunit of calcineurin B (Ca[2+]-calmodulin-regulated S/T protein phosphatase);required for wi
0.9881719				109130000	0.9938943096	0.9938943096	0.9938943096	orf19.2794	>orf19.2794 orf19.2794 CGDID:CAL0004303 COORDS:Ca21chr1_C_albicans_SC5314:1625260-1626093W, translated using codon table 12 (277 amino acids) Uncharacterized ORF;Putative non-specific single-domain racemase;regulated by Gcn4p;repressed in response to am
0.9748974				104640000	0.9427649683	0.9427649683	0.9427649683	orf19.4176	>orf19.4176 orf19.4176 CGDID:CAL0005820 COORDS:Ca21chr4_C_albicans_SC5314:112699-113439W, translated using codon table 12 (246 amino acids) Uncharacterized ORF;Ortholog(s) have structural constituent of ribosome activity and mitochondrial small ribosomal
0.9746237				78279000	0.9417124993	0.9417124993	0.9417124993	orf19.688	>orf19.688 orf19.688 CGDID:CAL0001141 COORDS:Ca21chr6_C_albicans_SC5314:404702-404055C, translated using codon table 12 (215 amino acids) Uncharacterized ORF;Ortholog(s) have structural constituent of ribosome activity and mitochondrial small ribosomal su
0.9717344				35274000	0.9416107147	0.9416107147	0.9416107147	orf19.5077	>orf19.5077 orf19.5077 CGDID:CAL0001760 COORDS:Ca21chr1_C_albicans_SC5314:1755501-1756001W, translated using codon table 12 (166 amino acids) Uncharacterized ORF;Hap43p-repressed gene;repressed by nitric oxide
0.9658222				175960000	0.9495916879	0.9495916879	0.9495916879	orf19.4529	>orf19.4529 orf19.4529 CGDID:CAL0002700 COORDS:Ca21chr1_C_albicans_SC5314:402787-402281C, translated using codon table 12 (168 amino acids) Uncharacterized ORF;Putative adhesin-like protein;not essential for viability
0.9553928				60702000	0.868124561	0.868124561	0.868124561	orf19.2538	>orf19.2538 PTC2 CGDID:CAL0002447 COORDS:Ca21chrR_C_albicans_SC5314:349638-351389W, translated using codon table 12 (583 amino acids) Verified ORF;Protein phosphatase of the Type 2C-related family (serine/threonine-specific) with a potential role in DNA d
0.9485044				68964000	0.8420076076	0.8420076076	0.8420076076	orf19.3534	>orf19.3534 RHO3 CGDID:CAL0005878 COORDS:Ca21chr2_C_albicans_SC5314:1044306-1043583C, translated using codon table 12 (210 amino acids) Verified ORF;Putative Rho family GTPase;possible substrate of protein farnesyltransferase and geranylgeranyltransferas
0.9438286				117300000	0.8243766313	0.8243766313	0.8243766313	orf19.439	>orf19.439 orf19.439 CGDID:CAL0005665 COORDS:Ca21chr1_C_albicans_SC5314:1108916-1108197C, translated using codon table 12 (239 amino acids) Uncharacterized ORF;Ortholog(s) have recombinase activity, single-stranded DNA binding activity
0.9384095				24277000	0.8103566934	0.8103566934	0.8103566934	orf19.1474	>orf19.1474 SLA1 CGDID:CAL0004691 COORDS:Ca21chr2_C_albicans_SC5314:292480-296253W, translated using codon table 12 (1257 amino acids) Verified ORF;Protein required for assembly of the cortical actin cytoskeleton;contains three SH3 domains;transcription
0.9369446				147990000	0.8279850539	0.8279850539	0.8279850539	orf19.4204	>orf19.4204 orf19.4204 CGDID:CAL0000059 COORDS:Ca21chr6_C_albicans_SC5314:100601-101506W, translated using codon table 12 (301 amino acids) Uncharacterized ORF;Ortholog(s) have structural constituent of ribosome activity and mitochondrial small ribosomal
0.9331378				126110000	0.7844093842	0.7844093842	0.7844093842	orf19.4220	>orf19.4220 orf19.4220 CGDID:CAL0000128 COORDS:Ca21chr5_C_albicans_SC5314:477815-477264C, translated using codon table 12 (183 amino acids) Uncharacterized ORF;Predicted ORF in Assemblies 19, 20 and 21;regulated by Gcn4p;repressed in response to amino a
0.9315094				31211000	0.7837108503	0.7837108503	0.7837108503	orf19.3003	>orf19.3003 orf19.3003 CGDID:CAL0001326 COORDS:Ca21chr1_C_albicans_SC5314:645168-649614W, translated using codon table 12 (1417 amino acids) Verified ORF;Putative lipid-binding protein with a predicted role in calcium-dependent phospholipid-binding
0.9287415				154340000	0.7940526194	0.7940526194	0.7940526194	orf19.2920	>orf19.2920 orf19.2920 CGDID:CAL0005985 COORDS:Ca21chr4_C_albicans_SC5314:1381535-1380981C, translated using codon table 12 (184 amino acids) Uncharacterized ORF;Ortholog(s) have role in ribosome biogenesis and cytoplasm, ribosome localization
0.9258587				157210000	0.7822166494	0.7822166494	0.7822166494	orf19.5660.1	>orf19.5660.1 orf19.5660.1 CGDID:CAF0007053 COORDS:Ca21chr4_C_albicans_SC5314:51211-50930C, translated using codon table 12 (93 amino acids) Uncharacterized ORF;Ortholog(s) have proton-transporting ATPase activity, rotational mechanism, structural molecul
0.9248117				44545000	0.7580867145	0.7580867145	0.7580867145	orf19.2484	>orf19.2484 orf19.2484 CGDID:CAL0001633 COORDS:Ca21chr1_C_albicans_SC5314:1188231-1189484W, translated using codon table 12 (417 amino acids) Uncharacterized ORF;Has domain(s) with predicted peptidase activity and role in proteolysis
0.9216031				65669000	0.7419190444	0.7419190444	0.7419190444	orf19.477	>orf19.477 orf19.477 CGDID:CAL0005804 COORDS:Ca21chrR_C_albicans_SC5314:896186-896971W, translated using codon table 12 (261 amino acids) Uncharacterized ORF;Ortholog(s) have role in mitochondrial translation and mitochondrion localization
0.9159088				85571000	0.7212204813	0.7212204813	0.7212204813	orf19.5768	>orf19.5768 SNF4 CGDID:CAL0001497 COORDS:Ca21chr6_C_albicans_SC5314:849949-850959W, translated using codon table 12 (336 amino acids) Verified ORF;Protein similar to S. cerevisiae Snf4p transcriptional regulator;caspofungin repressed;transposon mutation
0.9129286				52485000	0.7104674737	0.7104674737	0.7104674737	orf19.1864	>orf19.1864 orf19.1864 CGDID:CAL0001731 COORDS:Ca21chr2_C_albicans_SC5314:1554414-1552255C, translated using codon table 12 (719 amino acids) Uncharacterized ORF;Ortholog(s) have cytosol localization
0.9121576				76921000	0.707694658	0.707694658	0.707694658	orf19.6425	>orf19.6425 orf19.6425 CGDID:CAL0002171 COORDS:Ca21chrR_C_albicans_SC5314:1847221-1850958W, translated using codon table 12 (1245 amino acids) Uncharacterized ORF;Ortholog(s) have role in nuclear-transcribed mRNA catabolic process, 3-5 exonucleolytic no
0.9092907				76760000	0.6974189118	0.6974189118	0.6974189118	orf19.4406	>orf19.4406 orf19.4406 CGDID:CAL0001717 COORDS:Ca21chr4_C_albicans_SC5314:1325647-1326561W, translated using codon table 12 (280 amino acids) Uncharacterized ORF;Ortholog(s) have cytosol, mitochondrion, nucleus localization
0.9090211				431520000	0.7141688624	0.7141688624	0.7141688624	orf19.2483	>orf19.2483 RIM1 CGDID:CAL0001631 COORDS:Ca21chr1_C_albicans_SC5314:1190013-1189582C, translated using codon table 12 (143 amino acids) Uncharacterized ORF;Putative single-stranded DNA-binding protein;protein level decreases in stationary phase cultures
0.9075269				94709000	0.6911244854	0.6911244854	0.6911244854	orf19.2875	>orf19.2875 orf19.2875 CGDID:CAL0005200 COORDS:Ca21chr4_C_albicans_SC5314:1472576-1473400W, translated using codon table 12 (274 amino acids) Uncharacterized ORF;Hap43p-induced gene
0.9030851				80644000	0.6753679331	0.6753679331	0.6753679331	orf19.6470	>orf19.6470 AHP2 CGDID:CAL0002274 COORDS:Ca21chr7_C_albicans_SC5314:520556-521113W, translated using codon table 12 (185 amino acids) Uncharacterized ORF;Putative thiol-specific peroxiredoxin;macrophage-downregulated gene
0.8950928				95126000	0.6473756814	0.6473756814	0.6473756814	orf19.7216	>orf19.7216 orf19.7216 CGDID:CAL0003771 COORDS:Ca21chr1_C_albicans_SC5314:3105892-3106557W, translated using codon table 12 (221 amino acids) Uncharacterized ORF;Ortholog(s) have GTP binding, GTPase activity, role in G1 to G0 transition, endocytosis, prot
0.8935953				221040000	0.6537472501	0.6537472501	0.6537472501	orf19.1702	>orf19.1702 ARF3 CGDID:CAL0000758 COORDS:Ca21chr3_C_albicans_SC5314:315172-315812W, translated using codon table 12 (175 amino acids) Uncharacterized ORF;Transcription is filament induced;Tup1p regulated (see Locus History Note for Assembly 19 correction
0.8923388				91974000	0.6378417956	0.6378417956	0.6378417956	orf19.6607	>orf19.6607 orf19.6607 CGDID:CAL0003931 COORDS:Ca21chrR_C_albicans_SC5314:2036446-2035832C, translated using codon table 12 (204 amino acids) Uncharacterized ORF;Ortholog of <i>C. parapsilosis CDC317</i> : CPAR2_201110, <i>Candida tenuis NRRL Y-1498</i> :
0.8819279				56172000	0.6023500523	0.6023500523	0.6023500523	orf19.1414	>orf19.1414 orf19.1414 CGDID:CAL0004484 COORDS:Ca21chr4_C_albicans_SC5314:926702-925797C, translated using codon table 12 (301 amino acids) Uncharacterized ORF;Protein of unknown function, transcription is upregulated in an RHE model of oral candidiasis;
0.8770115				73408000	0.5859046934	0.5859046934	0.5859046934	orf19.3027	>orf19.3027 orf19.3027 CGDID:CAL0001370 COORDS:Ca21chr1_C_albicans_SC5314:690551-691687W, translated using codon table 12 (378 amino acids) Uncharacterized ORF;Ortholog(s) have DNA translocase activity
0.8741804				58740000	0.5765304401	0.5765304401	0.5765304401	orf19.2352	>orf19.2352 orf19.2352 CGDID:CAL0000750 COORDS:Ca21chr1_C_albicans_SC5314:2374045-2375019W, translated using codon table 12 (324 amino acids) Uncharacterized ORF;Ortholog(s) have mitochondrion localization
0.8713979				117210000	0.5673861543	0.5673861543	0.5673861543	orf19.5595	>orf19.5595 SHE3 CGDID:CAL0006287 COORDS:Ca21chr6_C_albicans_SC5314:652332-653891W, translated using codon table 12 (519 amino acids) Verified ORF;mRNA-binding protein that localizes specific mRNAs to daughter yeast-form cells and to hyphal tips;required
0.8697153				54009000	0.5618906783	0.5618906783	0.5618906783	orf19.3689	>orf19.3689 orf19.3689 CGDID:CAL0000472 COORDS:Ca21chr1_C_albicans_SC5314:486512-484881C, translated using codon table 12 (543 amino acids) Uncharacterized ORF;Putative protein similar to 6-phosphofructo-2-kinase/fructose-2,6-bisphosphatase;expression do
0.8683089				25180000	0.5547411759	0.5547411759	0.5547411759	orf19.7089	>orf19.7089 PMR1 CGDID:CAL0002178 COORDS:Ca21chr7_C_albicans_SC5314:51214-48461C, translated using codon table 12 (917 amino acids) Verified ORF;Putative secretory pathway P-type Ca2+/Mn2+-ATPase;required for protein glycosylation and cell wall maintenan
0.8605279				113560000	0.532345848	0.532345848	0.532345848	orf19.3859	>orf19.3859 orf19.3859 CGDID:CAL0002094 COORDS:Ca21chrR_C_albicans_SC5314:1295933-1297159W, translated using codon table 12 (408 amino acids) Uncharacterized ORF;Putative microsomal beta-keto-reductase;transcription is upregulated in response to treatmen
0.8533334				37585000	0.5056723205	0.5056723205	0.5056723205	orf19.1067	>orf19.1067 GPM2 CGDID:CAL0001210 COORDS:Ca21chr1_C_albicans_SC5314:895168-895953W, translated using codon table 12 (261 amino acids) Verified ORF;Putative phosphoglycerate mutase;decreased expression in hyphae compared to yeast-form cells;macrophage/ps
0.8513783				53627000	0.5037253254	0.5037253254	0.5037253254	orf19.6358	>orf19.6358 orf19.6358 CGDID:CAL0001347 COORDS:Ca21chr1_C_albicans_SC5314:2759290-2758794C, translated using codon table 12 (137 amino acids) Uncharacterized ORF;Ortholog(s) have protein homodimerization activity, ubiquitin-protein ligase activity and rol
0.8431671				55966000	0.4787488857	0.4787488857	0.4787488857	orf19.4959	>orf19.4959 orf19.4959 CGDID:CAL0006339 COORDS:Ca21chr1_C_albicans_SC5314:2906720-2904999C, translated using codon table 12 (573 amino acids) Uncharacterized ORF;Ortholog of <i>C. parapsilosis CDC317</i> : CPAR2_202690, <i>Candida tenuis NRRL Y-1498</i> :
0.8385924				45683000	0.4597013008	0.4597013008	0.4597013008	orf19.3583	>orf19.3583 orf19.3583 CGDID:CAL0005996 COORDS:Ca21chr2_C_albicans_SC5314:1127371-1126214C, translated using codon table 12 (385 amino acids) Uncharacterized ORF;Ortholog(s) have role in protein export from nucleus, regulation of chromatin silencing at te
0.8359726				76863000	0.4574331285	0.4574331285	0.4574331285	orf19.5101	>orf19.5101 CCR4 CGDID:CAL0002486 COORDS:Ca21chr1_C_albicans_SC5314:1801719-1804082W, translated using codon table 12 (787 amino acids) Verified ORF;Component of the Ccr4-Pop2 mRNA deadenylase;transposon mutation affects filamentous growth
0.8344601				74383000	0.4530207873	0.4530207873	0.4530207873	orf19.3233	>orf19.3233 HSE1 CGDID:CAL0003285 COORDS:Ca21chrR_C_albicans_SC5314:280419-278923C, translated using codon table 12 (498 amino acids) Uncharacterized ORF;ESCRT-0 complex subunit;SH3-domain-containing protein
0.8269522				164500000	0.4213306022	0.4213306022	0.4213306022	orf19.1683	>orf19.1683 PPH21 CGDID:CAL0000149 COORDS:Ca21chr3_C_albicans_SC5314:351845-352927W, translated using codon table 12 (360 amino acids) Uncharacterized ORF;Putative protein phosphatase of the Type 2A-related family (serine/threonine-specific), similar to <
0.8252981				45897000	0.4203304205	0.4203304205	0.4203304205	orf19.4871	>orf19.4871 ERO1 CGDID:CAL0005461 COORDS:Ca21chr1_C_albicans_SC5314:2199912-2201654W, translated using codon table 12 (580 amino acids) Uncharacterized ORF;Protein similar to S. cerevisiae Ero1p, which has a role in formation of disulfide bonds in the end
0.8202541				40123000	0.4059269919	0.4059269919	0.4059269919	orf19.7290	>orf19.7290 orf19.7290 CGDID:CAL0004008 COORDS:Ca21chrR_C_albicans_SC5314:1913738-1913235C, translated using codon table 12 (167 amino acids) Uncharacterized ORF;Ortholog(s) have RNA cap binding activity, role in deadenylation-dependent decapping of nucle
0.8126686				41764000	0.3848296262	0.3848296262	0.3848296262	orf19.6855	>orf19.6855 orf19.6855 CGDID:CAL0005799 COORDS:Ca21chr1_C_albicans_SC5314:952391-954121W, translated using codon table 12 (576 amino acids) Uncharacterized ORF;Ortholog of <i>C. parapsilosis CDC317</i> : CPAR2_105410, <i>Candida tenuis NRRL Y-1498</i> : C
0.8025314				153830000	0.3500956822	0.3500956822	0.3500956822	orf19.7368	>orf19.7368 orf19.7368 CGDID:CAL0004726 COORDS:Ca21chr3_C_albicans_SC5314:1320481-1318949C, translated using codon table 12 (510 amino acids) Uncharacterized ORF;Ortholog(s) have mRNA binding, poly(U) RNA binding activity and role in nuclear-transcribed m
0.7887443				32294000	0.3227990407	0.3227990407	0.3227990407	orf19.511	>orf19.511 orf19.511 CGDID:CAL0000077 COORDS:Ca21chrR_C_albicans_SC5314:947461-948189W, translated using codon table 12 (242 amino acids) Uncharacterized ORF;Ortholog(s) have ribosylnicotinamide kinase activity, role in NAD biosynthesis via nicotinamide r
0.7776423				95056000	0.3053949319	0.3053949319	0.3053949319	orf19.6237	>orf19.6237 RAC1 CGDID:CAL0000480 COORDS:Ca21chr1_C_albicans_SC5314:1440150-1440860W, translated using codon table 12 (236 amino acids) Verified ORF;G-protein of RAC subfamily;required for embedded filamentous growth, not for serum-induced hyphal growth;
0.7654267				5234300000	0.2136545796	0.2136545796	0.2136545796	orf19.2762	>orf19.2762 AHP1 CGDID:CAL0004253 COORDS:Ca21chr4_C_albicans_SC5314:486718-486188C, translated using codon table 12 (176 amino acids) Verified ORF;Putative alkyl hydroperoxide reductase;immunogenic in mouse;biofilm-induced;fluconazole-induced;amphoter
0.7589834				99492000	0.2648107924	0.2648107924	0.2648107924	orf19.6250	>orf19.6250 orf19.6250 CGDID:CAL0000511 COORDS:Ca21chr1_C_albicans_SC5314:1411731-1412774W, translated using codon table 12 (347 amino acids) Uncharacterized ORF;Ortholog(s) have eukaryotic initiation factor 4G binding, mRNA binding activity
0.7533073				90905000	0.2532381997	0.2532381997	0.2532381997	orf19.4444	>orf19.4444 PHO15 CGDID:CAL0001845 COORDS:Ca21chr1_C_albicans_SC5314:1551791-1552717W, translated using codon table 12 (308 amino acids) Verified ORF;Putative 4-nitrophenyl phosphatase, possible histone H2A phosphatase;involved in regulation of white-opa
0.7503362				37050000	0.2376530919	0.2376530919	0.2376530919	orf19.3352	>orf19.3352 orf19.3352 CGDID:CAL0004153 COORDS:Ca21chr1_C_albicans_SC5314:327443-326445C, translated using codon table 12 (332 amino acids) Uncharacterized ORF;Has domain(s) with predicted nucleotide binding, oxidoreductase activity and role in oxidation-
0.7474527				237340000	0.2193500601	0.2193500601	0.2193500601	orf19.6059	>orf19.6059 TTR1 CGDID:CAL0005151 COORDS:Ca21chr1_C_albicans_SC5314:78368-78009C, translated using codon table 12 (119 amino acids) Verified ORF;Putative glutaredoxin;described as a glutathione reductase;upregulated in the presence of human neutrophils,
0.7455132				23596000	0.2282024251	0.2282024251	0.2282024251	orf19.6512	>orf19.6512 EXO70 CGDID:CAL0003072 COORDS:Ca21chr7_C_albicans_SC5314:457369-455366C, translated using codon table 12 (667 amino acids) Verified ORF;Predicted subunit of the exocyst complex, involved in exocytosis;localizes to a crescent on the surface of
0.7441471				83201000	0.2353137899	0.2353137899	0.2353137899	orf19.2852	>orf19.2852 orf19.2852 CGDID:CAL0005153 COORDS:Ca21chrR_C_albicans_SC5314:681188-680607C, translated using codon table 12 (193 amino acids) Uncharacterized ORF;Ortholog(s) have structural constituent of ribosome activity, role in mitochondrial translation
0.7329039				70258000	0.2145656243	0.2145656243	0.2145656243	orf19.764	>orf19.764 orf19.764 CGDID:CAL0001899 COORDS:Ca21chr1_C_albicans_SC5314:997102-994445C, translated using codon table 12 (885 amino acids) Uncharacterized ORF;Ortholog(s) have clathrin-coated vesicle, cytoplasm localization
0.7211027				113540000	0.1942418885	0.1942418885	0.1942418885	orf19.5104	>orf19.5104 LTP1 CGDID:CAL0002489 COORDS:Ca21chr1_C_albicans_SC5314:1809691-1809023C, translated using codon table 12 (168 amino acids) Uncharacterized ORF;Putative protein phosphatase of the PTP family (tyrosine-specific), similar to <i>S. cerevisiae</i>
0.7119981				50033000	0.169853686	0.169853686	0.169853686	orf19.791;orf19.792	>orf19.791 RIM11 CGDID:CAL0002017 COORDS:Ca21chr2_C_albicans_SC5314:899545-900774W, translated using codon table 12 (409 amino acids) Uncharacterized ORF;Protein not essential for viability;similar to S. cerevisiae Rim11p, which is a protein kinase invol
0.7116873				11232000	0.2867162024	0.2867162024	0.2867162024	orf19.7510	>orf19.7510 KIN2 CGDID:CAL0006385 COORDS:Ca21chrR_C_albicans_SC5314:63737-67375W, translated using codon table 12 (1212 amino acids) Uncharacterized ORF;Protein with similarity to S. cerevisiae Kin2p, transcription is positively regulated by Tbf1
0.6582991				63450000	0.1092442965	0.1092442965	0.1092442965	orf19.7378	>orf19.7378 orf19.7378 CGDID:CAL0004771 COORDS:Ca21chr3_C_albicans_SC5314:1345056-1343440C, translated using codon table 12 (538 amino acids) Uncharacterized ORF;Ortholog(s) have phosphopantothenoylcysteine decarboxylase activity, protein phosphatase inhi
0.6571043				239830000	0.0872136822	0.0872136822	0.0872136822	orf19.3475	>orf19.3475 orf19.3475 CGDID:CAL0005062 COORDS:Ca21chr6_C_albicans_SC5314:486570-487130W, translated using codon table 12 (186 amino acids) Uncharacterized ORF;Described as a Gag-related protein;hyphal induced;downregulation correlates with clinical dev
0.6467634				66246000	0.0974508323	0.0974508323	0.0974508323	orf19.6305	>orf19.6305 orf19.6305 CGDID:CAL0001235 COORDS:Ca21chrR_C_albicans_SC5314:1056992-1058101W, translated using codon table 12 (369 amino acids) Verified ORF;Hydroxytrimethyllysine aldolase, the second enzyme in the carnitine biosynthesis pathway
0.6231578				43461000	0.0691970092	0.0691970092	0.0691970092	orf19.6796	>orf19.6796 orf19.6796 CGDID:CAL0005007 COORDS:Ca21chr3_C_albicans_SC5314:1615203-1614502C, translated using codon table 12 (233 amino acids) Uncharacterized ORF;Ortholog(s) have ADP-ribose diphosphatase activity, role in ribose phosphate metabolic proces
0.6156278				449250000	0.0534130227	0.0534130227	0.0534130227	orf19.3340	>orf19.3340 SOD2 CGDID:CAL0004132 COORDS:Ca21chr1_C_albicans_SC5314:306028-305324C, translated using codon table 12 (234 amino acids) Verified ORF;Mitochondrial Mn-containing superoxide dismutase;protection against oxidative stress;homotetramer active;
0.5760878				259120000	0.0321517558	0.0321517558	0.0321517558	orf19.5228	>orf19.5228 RIB3 CGDID:CAL0003526 COORDS:Ca21chr1_C_albicans_SC5314:2694636-2694013C, translated using codon table 12 (207 amino acids) Verified ORF;3,4-Dihydroxy-2-butanone 4-phosphate synthase;homodimeric enzyme of riboflavin biosynthesis;converts rib
0.5593275				51327000	0.0375410705	0.0375410705	0.0375410705	orf19.4082	>orf19.4082 DDR48 CGDID:CAL0004933 COORDS:Ca21chr2_C_albicans_SC5314:1889969-1890607W, translated using codon table 12 (212 amino acids) Verified ORF;Immunogenic stress-associated protein;regulated by filamentous growth pathways;induced by benomyl, casp
0.5428733				23778000	0.0265013836	0.0265013836	0.0265013836	orf19.1027	>orf19.1027 PDR16 CGDID:CAL0001086 COORDS:Ca21chr1_C_albicans_SC5314:801801-802910W, translated using codon table 12 (369 amino acids) Verified ORF;Phosphatidylinositol transfer protein;increased transcription correlates with CDR1 and CDR2 overexpression
0.5423641				29092000	0.026328459	0.026328459	0.026328459	orf19.771	>orf19.771 LPG20 CGDID:CAL0001933 COORDS:Ca21chr1_C_albicans_SC5314:984797-985843W, translated using codon table 12 (348 amino acids) Uncharacterized ORF;Aldo-keto reductase family protein;similar to aryl alcohol dehydrogenases;osmotic stress-induced, c
0.5296187				54980000	0.0261899585	0.0261899585	0.0261899585	orf19.449	>orf19.449 orf19.449 CGDID:CAL0005709 COORDS:Ca21chr1_C_albicans_SC5314:1093862-1092666C, translated using codon table 12 (398 amino acids) Uncharacterized ORF;Putative phosphatidyl synthase;stationary phase enriched protein;transcription reduced upon y
0.4704494				61709000	0.0120974149	0.0120974149	0.0120974149	orf19.4630	>orf19.4630 CPA1 CGDID:CAL0003663 COORDS:Ca21chr4_C_albicans_SC5314:321528-320236C, translated using codon table 12 (430 amino acids) Uncharacterized ORF;Putative carbamoyl-phosphate synthase subunit;alkaline downregulated;transcription is upregulated i
0.4554719				15989000	0.0380860325	0.0380860325	0.0380860325	orf19.4753	>orf19.4753 PFK26 CGDID:CAL0004477 COORDS:Ca21chr1_C_albicans_SC5314:1948259-1951699W, translated using codon table 12 (1146 amino acids) Uncharacterized ORF;Putative 6-phosphofructo-2-kinase;protein repressed during the mating process;planktonic growth
1.632924				18914000	0.0067626405	0.0067626405	0.0067626405	orf19.272	>orf19.272 FAA21 CGDID:CAL0004057 COORDS:Ca21chr3_C_albicans_SC5314:607345-605189C, translated using codon table 12 (718 amino acids) Uncharacterized ORF;Predicted acyl CoA synthetase;upregulated upon phagocytosis;transcription is regulated by Nrg1p and
1.56477				77438000	0.0154889148	0.0154889148	0.0154889148	orf19.163	>orf19.163 orf19.163 CGDID:CAL0003183 COORDS:Ca21chrR_C_albicans_SC5314:576987-577937W, translated using codon table 12 (316 amino acids) Uncharacterized ORF;Ortholog(s) have pantoate-beta-alanine ligase activity, role in pantothenate biosynthetic process
1.509091				198030000	0.0038549476	0.0038549476	0.0038549476	orf19.4697	>orf19.4697 MDN1 CGDID:CAL0003858 COORDS:Ca21chr4_C_albicans_SC5314:191174-176061C, translated using codon table 12 (5037 amino acids) Uncharacterized ORF;Putative midasin, a very large dynein-related AAA-type ATPase;induced during the mating process
1.493219				45369000	0.0337451385	0.0337451385	0.0337451385	orf19.6073	>orf19.6073 HMX1 CGDID:CAL0005187 COORDS:Ca21chr1_C_albicans_SC5314:51682-50807C, translated using codon table 12 (291 amino acids) Verified ORF;Heme oxygenase;acts in utilization of hemin iron;transcriptionally activated by heat, low iron, or hemin;ne
1.445433				63133000	0.0550669573	0.0550669573	0.0550669573	orf19.7577	>orf19.7577 MSS51 CGDID:CAL0000180 COORDS:Ca21chrR_C_albicans_SC5314:2146359-2145052C, translated using codon table 12 (435 amino acids) Uncharacterized ORF;Putative mRNA maturation factor;fungal-specific (no human or murine homolog)
1.370401				48253000	0.1076960259	0.1076960259	0.1076960259	orf19.5991	>orf19.5991 orf19.5991 CGDID:CAL0003464 COORDS:Ca21chr3_C_albicans_SC5314:1107791-1105065C, translated using codon table 12 (908 amino acids) Uncharacterized ORF;Ortholog(s) have role in maturation of 5.8S rRNA from tricistronic rRNA transcript (SSU-rRNA,
1.343227				82022000	0.1367318151	0.1367318151	0.1367318151	orf19.2414	>orf19.2414 orf19.2414 CGDID:CAL0001475 COORDS:Ca21chrR_C_albicans_SC5314:708148-709116W, translated using codon table 12 (322 amino acids) Uncharacterized ORF;Hap43p-repressed gene
1.317224				96855000	0.1680178458	0.1680178458	0.1680178458	orf19.4492	>orf19.4492 orf19.4492 CGDID:CAL0002033 COORDS:Ca21chr2_C_albicans_SC5314:956939-958219W, translated using codon table 12 (426 amino acids) Uncharacterized ORF;Ortholog(s) have role in nuclear division, rRNA processing and nuclear periphery, nucleolus, pr
1.286627				39725000	0.2084939452	0.2084939452	0.2084939452	orf19.6589	>orf19.6589 orf19.6589 CGDID:CAL0003319 COORDS:Ca21chrR_C_albicans_SC5314:2069970-2068624C, translated using codon table 12 (448 amino acids) Uncharacterized ORF;Hap43p-induced gene;ortholog of <i>S. cerevisiae</i> SSF2 and SSF1, proteins involved in rib
1.282893				19012000	0.2142076891	0.2142076891	0.2142076891	orf19.7197	>orf19.7197 orf19.7197 CGDID:CAL0003167 COORDS:Ca21chr7_C_albicans_SC5314:850094-852331W, translated using codon table 12 (745 amino acids) Verified ORF;Putative intranuclear transport and DNA replication mediator;heterozygous null mutant exhibits resist
1.277014				136360000	0.1035701472	0.1035701472	0.1035701472	orf19.2988	>orf19.2988 orf19.2988 CGDID:CAL0006134 COORDS:Ca21chr1_C_albicans_SC5314:618441-619706W, translated using codon table 12 (421 amino acids) Uncharacterized ORF;Biofilm-induced gene
1.268748				146540000	0.113458007	0.113458007	0.113458007	orf19.3564	>orf19.3564 RPC40 CGDID:CAL0005950 COORDS:Ca21chr2_C_albicans_SC5314:1099029-1098019C, translated using codon table 12 (336 amino acids) Uncharacterized ORF;Puttive RNA polymerase;protein level decreases in stationary phase cultures;Hap43p-induced gene
1.249702				88815000	0.2738052481	0.2738052481	0.2738052481	orf19.6672	>orf19.6672 MDJ1 CGDID:CAL0004107 COORDS:Ca21chr5_C_albicans_SC5314:803173-804639W, translated using codon table 12 (488 amino acids) Uncharacterized ORF;Ortholog(s) have ATPase activator activity, unfolded protein binding activity
1.237042				27242000	0.2937115945	0.2937115945	0.2937115945	orf19.7624	>orf19.7624 orf19.7624 CGDID:CAL0000848 COORDS:Ca21chrR_C_albicans_SC5314:2229053-2227458C, translated using codon table 12 (531 amino acids) Uncharacterized ORF;Ortholog(s) have role in rRNA processing and 90S preribosome, nucleolus localization
1.227292				77761000	0.3173105086	0.3173105086	0.3173105086	orf19.5009	>orf19.5009 orf19.5009 CGDID:CAL0001573 COORDS:Ca21chr1_C_albicans_SC5314:3014085-3016001W, translated using codon table 12 (638 amino acids) Uncharacterized ORF;Ortholog(s) have cytoplasm localization
1.22158				1718900000	0.2084939039	0.2084939039	0.2084939039	orf19.840	>orf19.840 RPL21A CGDID:CAL0002747 COORDS:Ca21chr2_C_albicans_SC5314:805314-804502C, translated using codon table 12 (160 amino acids) Uncharacterized ORF;Putative ribosomal protein;genes encoding cytoplasmic ribosomal subunits, translation factors, and
1.21306				1079400000	0.2345032302	0.2345032302	0.2345032302	orf19.946	>orf19.946 MET14 CGDID:CAL0003690 COORDS:Ca21chr5_C_albicans_SC5314:78890-79492W, translated using codon table 12 (200 amino acids) Uncharacterized ORF;Putative adenylylsulfate kinase;predicted role in sulfur metabolism;induced upon biofilm formation;p
1.192493				101060000	0.3933831478	0.3933831478	0.3933831478	orf19.3797	>orf19.3797 orf19.3797 CGDID:CAL0001313 COORDS:Ca21chr4_C_albicans_SC5314:1037061-1036285C, translated using codon table 12 (258 amino acids) Uncharacterized ORF;Ortholog(s) have structural constituent of ribosome activity and mitochondrial large ribosoma
1.173881				136510000	0.2859896487	0.2859896487	0.2859896487	orf19.1662	>orf19.1662 orf19.1662 CGDID:CAL0000068 COORDS:Ca21chr3_C_albicans_SC5314:409037-410092W, translated using codon table 12 (351 amino acids) Uncharacterized ORF;Ortholog(s) have structural constituent of ribosome activity and mitochondrial small ribosomal
1.171365				105290000	0.4445374231	0.4445374231	0.4445374231	orf19.6231	>orf19.6231 MRPL19 CGDID:CAL0000474 COORDS:Ca21chr1_C_albicans_SC5314:1450368-1449937C, translated using codon table 12 (143 amino acids) Uncharacterized ORF;Putative ribosomal protein;induced upon adherence to polystyrene
1.161342				171610000	0.3179034754	0.3179034754	0.3179034754	orf19.3294	>orf19.3294 MBF1 CGDID:CAL0003442 COORDS:Ca21chr1_C_albicans_SC5314:208292-208747W, translated using codon table 12 (151 amino acids) Uncharacterized ORF;Putative transcriptional coactivator;caspofungin repressed
1.16004				2801800000	0.4471254728	0.4471254728	0.4471254728	orf19.3415.1	>orf19.3415.1 RPL32 CGDID:CAF0006985 COORDS:Ca21chr6_C_albicans_SC5314:357012-357849W, translated using codon table 12 (131 amino acids) Verified ORF;Component of the large (60S) ribosomal subunit
1.158944				361990000	0.3242617373	0.3242617373	0.3242617373	orf19.2727	>orf19.2727 GRX3 CGDID:CAL0004203 COORDS:Ca21chr4_C_albicans_SC5314:558606-557845C, translated using codon table 12 (253 amino acids) Uncharacterized ORF;Putative glutaredoxin;flucytosine induced;regulated by Gcn4p;repressed in response to amino acid s
1.153001				43569000	0.4851928774	0.4851928774	0.4851928774	orf19.5732	>orf19.5732 NOG2 CGDID:CAL0001419 COORDS:Ca21chr6_C_albicans_SC5314:772990-775192W, translated using codon table 12 (533 amino acids) Uncharacterized ORF;Putative nucleolar GTPase;Hap43p-induced gene;decreased expression in response to prostaglandins
1.151087				3245800000	0.4915549813	0.4915549813	0.4915549813	orf19.5982	>orf19.5982 RPL18 CGDID:CAL0003449 COORDS:Ca21chr3_C_albicans_SC5314:1097682-1096663C, translated using codon table 12 (186 amino acids) Uncharacterized ORF;Predicted ribosomal protein;Plc1p-regulated, Tbf1p-activated;genes encoding cytoplasmic ribosoma
1.146432				377980000	0.358776971	0.358776971	0.358776971	orf19.1108	>orf19.1108 HAM1 CGDID:CAL0001858 COORDS:Ca21chr5_C_albicans_SC5314:846299-846907W, translated using codon table 12 (202 amino acids) Uncharacterized ORF;Putative deoxyribonucleoside triphosphate pyrophosphohydrolase;caspofungin repressed;regulated by G
[truncated: 1,017 more rows]
