# Supplementary material for: Proteins that physically interact with the phosphatase Cdc14 in Candida albicans have diverse roles in the cell cycle
Source: Sci Rep. 2019 Apr 18;9:6258. doi: 10.1038/s41598-019-42530-1 (PMC6472416; doi:10.1038/s41598-019-42530-1)
Supplement: Supplementary file 5 — Dataset 5 [file 41598_2019_42530_MOESM5_ESM.zip › Zip/code/hyphae_ms.tsv]

H/L ratio	B significant FDR=0.05	B significant FDR=0.01	B significant FDR=0.001	Intensity	B significant FDR=0.05	B significant FDR=0.01	B significant FDR=0.001	Protein.IDs	Fasta.headers
15.27631	+	+	+	125100000	0	0	0	orf19.4988	>orf19.4988 orf19.4988 CGDID:CAL0000017 COORDS:Ca21chr1_C_albicans_SC5314:2970121-2971638W, translated using codon table 12 (505 amino acids) Uncharacterized ORF;Predicted ORF in Assemblies 19, 20 and 21;greater mRNA abundance observed in a cyr1 homozygo
13.76224	+	+	+	123720000	0	0	0	orf19.4208	>orf19.4208 RAD52 CGDID:CAL0000064 COORDS:Ca21chr6_C_albicans_SC5314:97421-95727C, translated using codon table 12 (564 amino acids) Verified ORF;Required for homologous DNA recombination, repair of UV- or MMS-damaged DNA, telomere length, UV-induced LOH;
12.46486	+	+	+	570480000	0	0	0	orf19.4675	>orf19.4675 ASK1 CGDID:CAL0003789 COORDS:Ca21chr4_C_albicans_SC5314:231171-232955W, translated using codon table 12 (594 amino acids) Uncharacterized ORF;Essential subunit of the Dam1 (DASH) complex, which acts in chromosome segregation by coupling kineto
20.36325	+	+	+	9410000000	0	0	0	orf19.4192	>orf19.4192 CDC14 CGDID:CAL0005886 COORDS:Ca21chr6_C_albicans_SC5314:116893-118596W, translated using codon table 12 (542 amino acids) Verified ORF;Protein involved in exit from mitosis and morphogenesis;ortholog of S. cerevisiae Cdc14p, which is a dual-
24.22013	+	+	+	1360700000	0	0	0	orf19.652	>orf19.652 orf19.652 CGDID:CAL0001028 COORDS:Ca21chrR_C_albicans_SC5314:1082058-1084112W, translated using codon table 12 (684 amino acids) Uncharacterized ORF;Ortholog(s) have crossover junction endodeoxyribonuclease activity, role in DNA repair and cyto
11.05038	+	+	+	96969000	5.86E-270	5.86E-270	5.86E-270	orf19.3788	>orf19.3788 SPC34 CGDID:CAL0001301 COORDS:Ca21chr4_C_albicans_SC5314:1056829-1056086C, translated using codon table 12 (247 amino acids) Uncharacterized ORF;Subunit of the Dam1 (DASH) complex, which acts in chromosome segregation by coupling kinetochores
6.693612	+	+	+	847870000	1.80E-97	1.80E-97	1.80E-97	orf19.2684	>orf19.2684 orf19.2684 CGDID:CAL0003531 COORDS:Ca21chr4_C_albicans_SC5314:641845-644280W, translated using codon table 12 (811 amino acids) Uncharacterized ORF;Ortholog of <i>C. parapsilosis CDC317</i> : CPAR2_401570, <i>Debaryomyces hansenii CBS767</i> :
6.867965	+	+	+	102150000	1.49E-93	1.49E-93	1.49E-93	orf19.4473	>orf19.4473 SPC19 CGDID:CAL0001953 COORDS:Ca21chr1_C_albicans_SC5314:838307-838834W, translated using codon table 12 (175 amino acids) Uncharacterized ORF;Essential subunit of the Dam1 (DASH) complex, which acts in chromosome segregation by coupling kinet
8.234107	+	+	+	45463000	4.89E-81	4.89E-81	4.89E-81	orf19.1428	>orf19.1428 DUO1 CGDID:CAL0004529 COORDS:Ca21chr4_C_albicans_SC5314:902219-902734W, translated using codon table 12 (171 amino acids) Uncharacterized ORF;Subunit of the Dam1 (DASH) complex, which acts in chromosome segregation by coupling kinetochores to
8.107797	+	+	+	44367000	2.68E-78	2.68E-78	2.68E-78	orf19.4837	>orf19.4837 DAM1 CGDID:CAL0005362 COORDS:Ca21chr1_C_albicans_SC5314:2138563-2139396W, translated using codon table 12 (277 amino acids) Verified ORF;Essential subunit of the Dam1 (DASH) complex, which acts in chromosome segregation by coupling kinetochore
7.686312	+	+	+	24927000	1.65E-69	1.65E-69	1.65E-69	orf19.3561	>orf19.3561 CDC7 CGDID:CAL0005945 COORDS:Ca21chr2_C_albicans_SC5314:1093604-1095574W, translated using codon table 12 (656 amino acids) Uncharacterized ORF;Putative kinase;cell-cycle regulated periodic mRNA expression;S. cerevisiae ortholog is not cell-
7.527643	+	+	+	23121000	2.44E-66	2.44E-66	2.44E-66	orf19.5358	>orf19.5358 orf19.5358 CGDID:CAL0004335 COORDS:Ca21chr2_C_albicans_SC5314:2213298-2211232C, translated using codon table 12 (688 amino acids) Uncharacterized ORF;Phosphorylated protein of unknown function
9.657271	+	+	+	12304000	5.43E-61	5.43E-61	5.43E-61	orf19.4275	>orf19.4275 RAD9 CGDID:CAL0000322 COORDS:Ca21chr5_C_albicans_SC5314:586193-582669C, translated using codon table 12 (1174 amino acids) Verified ORF;Protein involved in regulation of DNA-damage-induced filamentous growth;putative component of DNA damage c
5.596119	+	+	+	212000000	3.12E-58	3.12E-58	3.12E-58	orf19.267	>orf19.267 orf19.267 CGDID:CAL0004042 COORDS:Ca21chr3_C_albicans_SC5314:599389-595748C, translated using codon table 12 (1213 amino acids) Verified ORF;Protein required for normal filamentous growth;mRNA binds to She3p
8.816036	+	+	+	5134300	4.63E-50	4.63E-50	4.63E-50	orf19.427	>orf19.427 orf19.427 CGDID:CAL0005619 COORDS:Ca21chr1_C_albicans_SC5314:1133437-1128440C, translated using codon table 12 (1665 amino acids) Uncharacterized ORF;Ortholog(s) have telomeric DNA binding activity and role in chromatin silencing at silent mati
8.692901	+	+	+	6053600	1.49E-48	1.49E-48	1.49E-48	orf19.1609	>orf19.1609 orf19.1609 CGDID:CAL0006321 COORDS:Ca21chr3_C_albicans_SC5314:512847-514847W, translated using codon table 12 (666 amino acids) Uncharacterized ORF;Ortholog(s) have role in endonucleolytic cleavage in ITS1 to separate SSU-rRNA from 5.8S rRNA a
8.585821	+	+	+	7371000	2.90E-47	2.90E-47	2.90E-47	orf19.643	>orf19.643 orf19.643 CGDID:CAL0001006 COORDS:Ca21chrR_C_albicans_SC5314:1105224-1109060W, translated using codon table 12 (1278 amino acids) Uncharacterized ORF;Ortholog(s) have role in apoptotic process, mitotic spindle elongation, sister chromatid biori
4.981989	+	+	+	96188000	3.13E-44	3.13E-44	3.13E-44	orf19.2084	>orf19.2084 CDH1 CGDID:CAL0004530 COORDS:Ca21chr2_C_albicans_SC5314:68137-66344C, translated using codon table 12 (597 amino acids) Verified ORF;Protein involved in regulation of mitosis, similar to S. cerevisiae Cdh1p, which is an APC/C component;transc
5.853229	+	+	+	52011000	1.64E-37	1.64E-37	1.64E-37	orf19.6049	>orf19.6049 orf19.6049 CGDID:CAL0005134 COORDS:Ca21chr1_C_albicans_SC5314:93695-91311C, translated using codon table 12 (794 amino acids) Uncharacterized ORF;Ortholog(s) have protein kinase activator activity, role in protein phosphorylation, regulation o
5.84411	+	+	+	39027000	2.24E-37	2.24E-37	2.24E-37	orf19.125	>orf19.125 EBP1 CGDID:CAL0003035 COORDS:Ca21chr6_C_albicans_SC5314:230692-229469C, translated using codon table 12 (407 amino acids) Verified ORF;NADPH oxidoreductase;interacts with phenolic substrates such as 17beta-estradiol;possible role in estrogen
7.60819	+	+	+	13063000	2.61E-36	2.61E-36	2.61E-36	orf19.658	>orf19.658 GIN1 CGDID:CAL0001036 COORDS:Ca21chr1_C_albicans_SC5314:2511975-2508271C, translated using codon table 12 (1234 amino acids) Verified ORF;Protein involved in regulation of DNA-damage-induced filamentous growth;putative component of DNA replica
6.999333	+	+	+	6293800	3.02E-30	3.02E-30	3.02E-30	orf19.6124	>orf19.6124 ACE2 CGDID:CAL0005982 COORDS:Ca21chrR_C_albicans_SC5314:1611848-1614199W, translated using codon table 12 (783 amino acids) Verified ORF;Transcription factor involved in regulation of morphogenesis, cell separation, adherence, biofilm formatio
6.821422	+	+	+	11685000	1.39E-28	1.39E-28	1.39E-28	orf19.5491	>orf19.5491 orf19.5491 CGDID:CAL0005356 COORDS:Ca21chr2_C_albicans_SC5314:1278420-1277233C, translated using codon table 12 (395 amino acids) Uncharacterized ORF;Ortholog of <i>C. parapsilosis CDC317</i> : CPAR2_104720, <i>Candida tenuis NRRL Y-1498</i> :
5.172833	+	+	+	36911000	3.31E-28	3.31E-28	3.31E-28	orf19.6942	>orf19.6942 ORC3 CGDID:CAL0000266 COORDS:Ca21chr3_C_albicans_SC5314:789657-787609C, translated using codon table 12 (682 amino acids) Verified ORF;Protein similar to S. cerevisiae Orc3p, which is a component of the origin recognition complex involved in D
5.164782	+	+	+	35905000	4.18E-28	4.18E-28	4.18E-28	orf19.2826	>orf19.2826 orf19.2826 CGDID:CAL0005085 COORDS:Ca21chrR_C_albicans_SC5314:614526-613126C, translated using codon table 12 (466 amino acids) Uncharacterized ORF;Ortholog of <i>C. parapsilosis CDC317</i> : CPAR2_801140, <i>Candida tenuis NRRL Y-1498</i> : C
4.890348	+	+	+	20584000	9.43E-25	9.43E-25	9.43E-25	orf19.4221	>orf19.4221 ORC4 CGDID:CAL0000132 COORDS:Ca21chr5_C_albicans_SC5314:479720-478026C, translated using codon table 12 (564 amino acids) Uncharacterized ORF;Phosphorylated protein similar to S. cerevisiae Orc4p;transcription is induced in response to alpha
4.845072	+	+	+	24548000	3.21E-24	3.21E-24	3.21E-24	orf19.5518	>orf19.5518 orf19.5518 CGDID:CAL0006096 COORDS:Ca21chr6_C_albicans_SC5314:516545-515805C, translated using codon table 12 (246 amino acids) Uncharacterized ORF;Ortholog of <i>C. parapsilosis CDC317</i> : CPAR2_601850, <i>Candida tenuis NRRL Y-1498</i> : C
4.814227	+	+	+	29130000	7.32E-24	7.32E-24	7.32E-24	orf19.3000	>orf19.3000 ORC1 CGDID:CAL0001320 COORDS:Ca21chr1_C_albicans_SC5314:641622-639205C, translated using codon table 12 (805 amino acids) Uncharacterized ORF;Putative origin recognition complex large subunit;essential for viability;similar to S. cerevisiae
6.116684	+	+	+	4107600	1.74E-22	1.74E-22	1.74E-22	orf19.1133	>orf19.1133 MSB1 CGDID:CAL0001961 COORDS:Ca21chr1_C_albicans_SC5314:771005-767142C, translated using codon table 12 (1287 amino acids) Verified ORF;Putative regulator of transcription;expression in S. cerevisiae flo8 and flo11 mutants suggests a role in
3.338255	+	+	+	242170000	1.64E-16	1.64E-16	1.64E-16	orf19.1108	>orf19.1108 HAM1 CGDID:CAL0001858 COORDS:Ca21chr5_C_albicans_SC5314:846299-846907W, translated using codon table 12 (202 amino acids) Uncharacterized ORF;Putative deoxyribonucleoside triphosphate pyrophosphohydrolase;caspofungin repressed;regulated by G
5.015717	+	+	+	14017000	1.64E-14	1.64E-14	1.64E-14	orf19.6689	>orf19.6689 ARG4 CGDID:CAL0004142 COORDS:Ca21chr7_C_albicans_SC5314:792083-793489W, translated using codon table 12 (468 amino acids) Verified ORF;Argininosuccinate lyase, catalyzes the final step in the arginine biosynthesis pathway;alkaline downregulat
3.778261	+	+	+	20611000	1.80E-13	1.80E-13	1.80E-13	orf19.3551	>orf19.3551 DAD2 CGDID:CAL0005920 COORDS:Ca21chr2_C_albicans_SC5314:1072240-1072617W, translated using codon table 12 (125 amino acids) Verified ORF;Essential subunit of the Dam1 (DASH) complex, which acts in chromosome segregation by coupling kinetochore
3.012089	+	+	+	145860000	1.08E-12	1.08E-12	1.08E-12	orf19.922	>orf19.922 ERG11 CGDID:CAL0003627 COORDS:Ca21chr5_C_albicans_SC5314:149706-148120C, translated using codon table 12 (528 amino acids) Verified ORF;Lanosterol 14-alpha-demethylase, cytochrome P450 family member, role in ergosterol biosynthesis;target of a
4.566703	+	+	+	2529300	8.43E-12	8.43E-12	8.43E-12	orf19.3474	>orf19.3474 IPL1 CGDID:CAL0005060 COORDS:Ca21chr6_C_albicans_SC5314:482963-481371C, translated using codon table 12 (530 amino acids) Uncharacterized ORF;Putative Aurora kinase;Hap43p-induced gene;induced during planktonic growth;possibly an essential
4.067369	+	+	+	9609600	3.75E-09	3.75E-09	3.75E-09	orf19.2827	>orf19.2827 orf19.2827 CGDID:CAL0005087 COORDS:Ca21chrR_C_albicans_SC5314:615887-618253W, translated using codon table 12 (788 amino acids) Uncharacterized ORF;Ortholog(s) have structural constituent of cytoskeleton activity
2.640418	+	+	+	71430000	5.12E-09	5.12E-09	5.12E-09	orf19.5614	>orf19.5614 orf19.5614 CGDID:CAL0000560 COORDS:Ca21chr6_C_albicans_SC5314:685914-686771W, translated using codon table 12 (285 amino acids) Uncharacterized ORF;Putative ribonuclease H1;biofilm-induced gene;possibly an essential gene, disruptants not obt
2.620415	+	+	+	130330000	7.70E-09	7.70E-09	7.70E-09	orf19.6837	>orf19.6837 FMA1 CGDID:CAL0005738 COORDS:Ca21chr1_C_albicans_SC5314:918388-917556C, translated using codon table 12 (253 amino acids) Uncharacterized ORF;Protein similar to oxidoreductases;transcription is upregulated in response to treatment with ciclop
3.026911	+	+	+	22956000	6.21E-08	6.21E-08	6.21E-08	orf19.6583	>orf19.6583 orf19.6583 CGDID:CAL0003304 COORDS:Ca21chr7_C_albicans_SC5314:308850-305830C, translated using codon table 12 (1006 amino acids) Uncharacterized ORF;Predicted ORF in Assemblies 19, 20 and 21;transcription is induced in response to alpha phero
3.803547	+	+	+	18139000	6.59E-08	6.59E-08	6.59E-08	orf19.5166	>orf19.5166 DBF4 CGDID:CAL0002629 COORDS:Ca21chr7_C_albicans_SC5314:640747-639227C, translated using codon table 12 (506 amino acids) Uncharacterized ORF;Putative Cdc7p-Dbf4p kinase complex regulatory subunit;Hap43p-induced gene;macrophage/pseudohyphal-
3.016821	+	+	+	23570000	7.18E-08	7.18E-08	7.18E-08	orf19.6758	>orf19.6758 orf19.6758 CGDID:CAL0004900 COORDS:Ca21chr3_C_albicans_SC5314:1687705-1688574W, translated using codon table 12 (289 amino acids) Uncharacterized ORF;Ortholog(s) have cytosol, nucleus localization
2.498067	+	+	+	92450000	8.48E-08	8.48E-08	8.48E-08	orf19.3616	>orf19.3616 ERG9 CGDID:CAL0000316 COORDS:Ca21chr2_C_albicans_SC5314:1752011-1753357W, translated using codon table 12 (448 amino acids) Verified ORF;Putative farnesyl-diphosphate farnesyl transferase (squalene synthase) involved in the sterol biosynthesis
3.77213	+	+	+	8844500	9.12E-08	9.12E-08	9.12E-08	orf19.6408	>orf19.6408 orf19.6408 CGDID:CAL0002114 COORDS:Ca21chrR_C_albicans_SC5314:1816749-1818368W, translated using codon table 12 (539 amino acids) Uncharacterized ORF;Hap43p-repressed gene;induced during planktonic growth
3.750767	+	+	+	15118000	1.14E-07	1.14E-07	1.14E-07	orf19.5517	>orf19.5517 orf19.5517 CGDID:CAL0006095 COORDS:Ca21chr6_C_albicans_SC5314:514411-515520W, translated using codon table 12 (369 amino acids) Uncharacterized ORF;Similar to alcohol dehydrogenases;increased transcription is observed upon benomyl treatment;
2.450561	+	+	+	84876000	2.05E-07	2.05E-07	2.05E-07	orf19.5389;orf19.5390	>orf19.5389 FKH2 CGDID:CAL0004415 COORDS:Ca21chr3_C_albicans_SC5314:115299-113160C, translated using codon table 12 (687 amino acids) Verified ORF;Forkhead transcription factor;morphogenesis regulator;required for wild-type hyphal transcription, cell se
2.936343	+	+	+	26959000	2.23E-07	2.23E-07	2.23E-07	orf19.3240	>orf19.3240 ERG27 CGDID:CAL0003306 COORDS:Ca21chrR_C_albicans_SC5314:259606-258566C, translated using codon table 12 (346 amino acids) Verified ORF;3-Keto sterol reductase of ergosterol biosynthesis;acts in C-4 sterol demethylation with Erg25p and Erg26p
2.929713	+	+	+	27137000	2.44E-07	2.44E-07	2.44E-07	orf19.2770.1	>orf19.2770.1 SOD1 CGDID:CAL0006717 COORDS:Ca21chr4_C_albicans_SC5314:461741-461032C, translated using codon table 12 (154 amino acids) Verified ORF;Cytosolic copper- and zinc-containing superoxide dismutase, involved in protection from oxidative stress a
2.343865	+	+	+	324460000	2.57E-07	2.57E-07	2.57E-07	orf19.1631	>orf19.1631 ERG6 CGDID:CAL0006397 COORDS:Ca21chr3_C_albicans_SC5314:466244-465114C, translated using codon table 12 (376 amino acids) Verified ORF;Delta(24)-sterol C-methyltransferase, converts zymosterol to fecosterol in ergosterol biosynthesis by methyl
3.617119	+	+	+	15628000	4.31E-07	4.31E-07	4.31E-07	orf19.2381	>orf19.2381 orf19.2381 CGDID:CAL0000806 COORDS:Ca21chrR_C_albicans_SC5314:756742-757680W, translated using codon table 12 (312 amino acids) Uncharacterized ORF;Predicted ORF in Assemblies 19, 20 and 21;possibly an essential gene, disruptants not obtained
2.285481	+	+	+	868290000	7.65E-07	7.65E-07	7.65E-07	orf19.5025	>orf19.5025 MET3 CGDID:CAL0001619 COORDS:Ca21chr1_C_albicans_SC5314:3051624-3053207W, translated using codon table 12 (527 amino acids) Uncharacterized ORF;ATP sulfurlyase of sulfate assimilation;repressed by Met or Cys, Sfu1p, or in fluconazole-resistan
2.274408	+	+	+	12100000000	9.36E-07	9.36E-07	9.36E-07	orf19.1065	>orf19.1065 SSA2 CGDID:CAL0001208 COORDS:Ca21chr1_C_albicans_SC5314:892386-890449C, translated using codon table 12 (645 amino acids) Verified ORF;HSP70 family chaperone;found in cell wall fractions;antigenic;role in import of beta-defensin peptides;A
2.733097	+	+	+	36642000	3.21E-06	3.21E-06	3.21E-06	orf19.700;orf19.1855	>orf19.700 SEO1 CGDID:CAL0001698 COORDS:Ca21chrR_C_albicans_SC5314:1429476-1431299W, translated using codon table 12 (607 amino acids) Uncharacterized ORF;Protein with similarity to permeases;transcription is negatively regulated by Sfu1p;flucytosine in
2.721016	+	+	+	24644000	3.73E-06	3.73E-06	3.73E-06	orf19.6010	>orf19.6010 CDC5 CGDID:CAL0005042 COORDS:Ca21chr1_C_albicans_SC5314:193411-191450C, translated using codon table 12 (653 amino acids) Verified ORF;Polo-like kinase;member of conserved Mcm1p regulon;depletion causes defects in spindle elongation and Cdc3
2.192189	+	+	+	3635700000	3.98E-06	3.98E-06	3.98E-06	orf19.3997;orf19.5113	>orf19.3997 ADH1 CGDID:CAL0003176 COORDS:Ca21chr5_C_albicans_SC5314:1107937-1108986W, translated using codon table 12 (349 amino acids) Verified ORF;Alcohol dehydrogenase;oxidizes ethanol into acetaldehyde;at yeast, but not hyphal cell surface;soluble
2.189023	+	+	+	1136600000	4.20E-06	4.20E-06	4.20E-06	orf19.5180	>orf19.5180 PRX1 CGDID:CAL0002689 COORDS:Ca21chr7_C_albicans_SC5314:605347-606078W, translated using codon table 12 (243 amino acids) Verified ORF;Thioredoxin peroxidase;transcriptionally induced by interaction with macrophage;fluconazole induced;Fkh2p
3.184888	+	+	+	3760900	2.09E-05	2.09E-05	2.09E-05	orf19.5825	>orf19.5825 NCB2 CGDID:CAL0002303 COORDS:Ca21chr2_C_albicans_SC5314:561278-560829C, translated using codon table 12 (149 amino acids) Verified ORF;Beta subunit of NC2, heterodimeric regulator of transcription;activates CDR1 transcription;possibly an ess
2.061074	+	+		624470000	3.34E-05	3.34E-05	3.34E-05	orf19.4076	>orf19.4076 MET10 CGDID:CAL0004909 COORDS:Ca21chr2_C_albicans_SC5314:1875991-1872707C, translated using codon table 12 (1094 amino acids) Uncharacterized ORF;Sulfite reductase;role in sulfur amino acid metabolism;biofilm-induced expression;upregulated
2.104455	+	+		87637000	5.77E-05	5.77E-05	5.77E-05	orf19.1801	>orf19.1801 CBR1 CGDID:CAL0001574 COORDS:Ca21chr4_C_albicans_SC5314:1189820-1188936C, translated using codon table 12 (294 amino acids) Verified ORF;Putative cytochrome B5 reductase;plasma membrane-localized
2.437381	+	+		50688000	9.52E-05	9.52E-05	9.52E-05	orf19.6081	>orf19.6081 PHR2 CGDID:CAL0005209 COORDS:Ca21chr1_C_albicans_SC5314:37852-39486W, translated using codon table 12 (544 amino acids) Verified ORF;Glycosidase;role in cell wall structure;may act on beta-1,3-glucan prior to beta-1,6-glucan linkage;role in
2.97276	+	+		13706000	0.0001109515	0.0001109515	0.0001109515	orf19.3040	>orf19.3040 EHT1 CGDID:CAL0001403 COORDS:Ca21chr1_C_albicans_SC5314:713038-714315W, translated using codon table 12 (425 amino acids) Uncharacterized ORF;Protein similar to <i>S. cerevisiae</i> Eht1p;transcription is induced in response to alpha pheromon
2.04522	+	+		127280000	0.0001315673	0.0001315673	0.0001315673	orf19.1515	>orf19.1515 CHT4 CGDID:CAL0005409 COORDS:Ca21chr2_C_albicans_SC5314:389302-388136C, translated using codon table 12 (388 amino acids) Uncharacterized ORF;Chitinase;similar to S. cerevisiae sporulation-specific Cts2p;functionally complements A. gossypii
2.945873	+	+		14009000	0.0001355643	0.0001355643	0.0001355643	orf19.1865	>orf19.1865 orf19.1865 CGDID:CAL0001732 COORDS:Ca21chr2_C_albicans_SC5314:1551800-1549956C, translated using codon table 12 (614 amino acids) Uncharacterized ORF;Ortholog(s) have role in reciprocal meiotic recombination and cytosol, endoplasmic reticulum,
1.870807	+			3420800000	0.0004980123	0.0004980123	0.0004980123	orf19.717	>orf19.717 HSP60 CGDID:CAL0001744 COORDS:Ca21chrR_C_albicans_SC5314:1388174-1386474C, translated using codon table 12 (566 amino acids) Verified ORF;Heat shock protein;soluble in hyphae;regulated by Nrg1p and by iron;expression greater in high iron;he
2.745826	+			5490600	0.0005568455	0.0005568455	0.0005568455	orf19.489	>orf19.489 DAP1 CGDID:CAL0005848 COORDS:Ca21chrR_C_albicans_SC5314:913874-913407C, translated using codon table 12 (155 amino acids) Uncharacterized ORF;Similar to mammalian membrane-associated progesterone receptors involved in DNA damage response;induc
2.704021	+			4396200	0.0007352982	0.0007352982	0.0007352982	orf19.4435	>orf19.4435 orf19.4435 CGDID:CAL0001812 COORDS:Ca21chr1_C_albicans_SC5314:1586011-1589922W, translated using codon table 12 (1303 amino acids) Uncharacterized ORF;Ortholog(s) have structural constituent of cytoskeleton activity, role in microtubule nuclea
1.807559	+			322480000	0.0011049214	0.0011049214	0.0011049214	orf19.7602	>orf19.7602 orf19.7602 CGDID:CAL0000794 COORDS:Ca21chrR_C_albicans_SC5314:2190483-2189443C, translated using codon table 12 (346 amino acids) Uncharacterized ORF;Putative Hsp90p co-chaperone;Hap43p-repressed gene;heavy metal (cadmium) stress-induced;ox
1.80607	+			9384900000	0.0011251822	0.0011251822	0.0011251822	orf19.6515	>orf19.6515 HSP90 CGDID:CAL0003079 COORDS:Ca21chr7_C_albicans_SC5314:439531-441654W, translated using codon table 12 (707 amino acids) Verified ORF;Essential chaperone, regulates several signal transduction pathways and temperature-induced morphogenesis;
1.773956	+			5869900000	0.0016535172	0.0016535172	0.0016535172	orf19.5949	>orf19.5949 FAS2 CGDID:CAL0003358 COORDS:Ca21chr3_C_albicans_SC5314:1036388-1030734C, translated using codon table 12 (1884 amino acids) Verified ORF;Alpha subunit of fatty-acid synthase;required for virulence in mouse systemic infection and rat orophary
1.769952	+			6873500000	0.0017332696	0.0017332696	0.0017332696	orf19.979	>orf19.979 FAS1 CGDID:CAL0003782 COORDS:Ca21chr5_C_albicans_SC5314:29661-23548C, translated using codon table 12 (2037 amino acids) Verified ORF;Beta subunit of fatty-acid synthase;multifunctional enzyme;fluconazole-induced;Hap43p-induced;amphotericin
2.568792	+			3412500	0.0017352846	0.0017352846	0.0017352846	orf19.6234	>orf19.6234 orf19.6234 CGDID:CAL0000477 COORDS:Ca21chr1_C_albicans_SC5314:1444495-1442891C, translated using codon table 12 (534 amino acids) Verified ORF;Putative U2 snRNP component;Hap43p-induced gene;mutation confers hypersensitivity to 5-fluorocytos
2.111958				52576000	0.0020357408	0.0020357408	0.0020357408	orf19.5117	>orf19.5117 OLE1 CGDID:CAL0002511 COORDS:Ca21chr1_C_albicans_SC5314:1835814-1834354C, translated using codon table 12 (486 amino acids) Verified ORF;Fatty acid desaturase, essential protein involved in oleic acid synthesis;required for aerobic hyphal gro
1.744954				3048900000	0.0023154103	0.0023154103	0.0023154103	orf19.7466	>orf19.7466 ACC1 CGDID:CAL0005630 COORDS:Ca21chrR_C_albicans_SC5314:155204-162019W, translated using codon table 12 (2271 amino acids) Uncharacterized ORF;Putative acetyl-coenzyme-A carboxylases;regulated by Efg1p;amphotericin B repressed;caspofungin r
1.810279				65711000	0.0023347158	0.0023347158	0.0023347158	orf19.1589.1;orf19.5809	>orf19.1589.1 orf19.1589.1 CGDID:CAL0120551 COORDS:Ca21chr2_C_albicans_SC5314:533492-532131C, translated using codon table 12 (453 amino acids) Uncharacterized ORF;Has domain(s) with predicted pyridoxal phosphate binding, transferase activity, transferrin
1.807709				152820000	0.0024010005	0.0024010005	0.0024010005	orf19.2672	>orf19.2672 NCP1 CGDID:CAL0003511 COORDS:Ca21chr4_C_albicans_SC5314:668328-670370W, translated using codon table 12 (680 amino acids) Verified ORF;NADPH-cytochrome P450 reductase, acts with Erg11p in sterol 14 alpha-demethylation in ergosterol biosynthesi
1.709887				1551500000	0.0034308496	0.0034308496	0.0034308496	orf19.6701	>orf19.6701 orf19.6701 CGDID:CAL0004698 COORDS:Ca21chr7_C_albicans_SC5314:815015-812940C, translated using codon table 12 (691 amino acids) Verified ORF;Protein with similarity to amino acid-tRNA ligase;stationary phase enriched protein;GlcNAc-induced p
1.69328				987650000	0.0041113748	0.0041113748	0.0041113748	orf19.506	>orf19.506 YDJ1 CGDID:CAL0000049 COORDS:Ca21chrR_C_albicans_SC5314:939273-940454W, translated using codon table 12 (393 amino acids) Uncharacterized ORF;Putative type I HSP40 co-chaperone;heavy metal (cadmium) stress-induced
2.023827				46192000	0.0041454337	0.0041454337	0.0041454337	orf19.409	>orf19.409 orf19.409 CGDID:CAL0005548 COORDS:Ca21chr1_C_albicans_SC5314:1886244-1885603C, translated using codon table 12 (213 amino acids) Verified ORF;Plasma membrane-localized protein;similar to S. cerevisiae Aim38p;Hap43p-repressed gene;late-stage
1.687613				625080000	0.0043698378	0.0043698378	0.0043698378	orf19.6877	>orf19.6877 PNG2 CGDID:CAL0005876 COORDS:Ca21chr2_C_albicans_SC5314:1157113-1160064W, translated using codon table 12 (983 amino acids) Verified ORF;Putative peptide:N-glycanase;gene contains variable numbers of 12-bp repeats;transcription upregulated b
1.685716				1954600000	0.004459553	0.004459553	0.004459553	orf19.3911	>orf19.3911 SAH1 CGDID:CAL0002855 COORDS:Ca21chr5_C_albicans_SC5314:947362-946010C, translated using codon table 12 (450 amino acids) Uncharacterized ORF;Putative S-adenosyl-L-homocysteine hydrolase;predicted enzyme of sulfur amino acid metabolism;antig
1.711344				70211000	0.0065024608	0.0065024608	0.0065024608	orf19.4492	>orf19.4492 orf19.4492 CGDID:CAL0002033 COORDS:Ca21chr2_C_albicans_SC5314:956939-958219W, translated using codon table 12 (426 amino acids) Uncharacterized ORF;Ortholog(s) have role in nuclear division, rRNA processing and nuclear periphery, nucleolus, pr
1.963811				42131000	0.0065396318	0.0065396318	0.0065396318	orf19.7424;orf19.7397.1;orf19.7398	>orf19.7424 NSA2 CGDID:CAL0005489 COORDS:Ca21chr3_C_albicans_SC5314:1457022-1457807W, translated using codon table 12 (261 amino acids) Uncharacterized ORF;Putative protein constituent of 66S pre-ribosomal particles;Hap43p-induced gene;decreased express
1.938458				41652000	0.0078741617	0.0078741617	0.0078741617	orf19.2389	>orf19.2389 orf19.2389 CGDID:CAL0000817 COORDS:Ca21chrR_C_albicans_SC5314:746253-745189C, translated using codon table 12 (354 amino acids) Uncharacterized ORF;Ortholog(s) have DNA replication origin binding, DNA strand annealing activity
2.291772				7718100	0.0083188611	0.0083188611	0.0083188611	orf19.118;orf19.4933	>orf19.118 FAD2 CGDID:CAL0003001 COORDS:Ca21chr6_C_albicans_SC5314:218253-219563W, translated using codon table 12 (436 amino acids) Verified ORF;Delta-12 fatty acid desaturase, involved in production of linoleic acid, which is a major component of membra
1.92524				23963000	0.0086606693	0.0086606693	0.0086606693	orf19.3139	>orf19.3139 orf19.3139 CGDID:CAL0002296 COORDS:Ca21chr4_C_albicans_SC5314:1495860-1496978W, translated using codon table 12 (372 amino acids) Uncharacterized ORF;Hap43p-repressed gene;increased transcription is observed upon benomyl treatment;oxidative
1.677581				86332000	0.0089962024	0.0089962024	0.0089962024	orf19.670	>orf19.670 SMT3 CGDID:CAL0001089 COORDS:Ca21chr1_C_albicans_SC5314:2487456-2487148C, translated using codon table 12 (102 amino acids) Verified ORF;SUMO, small ubiquitin-like protein;Smt3p-conjugated proteins localize to septation site and mother side of
2.263717				3869300	0.0096124792	0.0096124792	0.0096124792	orf19.3312	>orf19.3312 orf19.3312 CGDID:CAL0004067 COORDS:Ca21chr1_C_albicans_SC5314:250112-251986W, translated using codon table 12 (624 amino acids) Uncharacterized ORF;Ortholog(s) have mitochondrion localization
1.890844				40046000	0.0110384953	0.0110384953	0.0110384953	orf19.4784	>orf19.4784 CRP1 CGDID:CAL0004587 COORDS:Ca21chr1_C_albicans_SC5314:2031132-2034725W, translated using codon table 12 (1197 amino acids) Verified ORF;Plasma membrane copper transporter;CPx P1-type ATPase;mediates Cu resistance;similar to proteins of Me
1.886473				28359000	0.0113780068	0.0113780068	0.0113780068	orf19.7325	>orf19.7325 SCO1 CGDID:CAL0004577 COORDS:Ca21chrR_C_albicans_SC5314:1974446-1973541C, translated using codon table 12 (301 amino acids) Verified ORF;Putative copper transporter;Hap43p-repressed gene
1.649044				104600000	0.0117208678	0.0117208678	0.0117208678	orf19.969	>orf19.969 orf19.969 CGDID:CAL0003751 COORDS:Ca21chr5_C_albicans_SC5314:43421-44635W, translated using codon table 12 (404 amino acids) Uncharacterized ORF;Ortholog(s) have ribose phosphate diphosphokinase activity, role in 5-phosphoribose 1-diphosphate b
1.856074				39629000	0.0140001522	0.0140001522	0.0140001522	orf19.1415	>orf19.1415 FRE10 CGDID:CAL0004487 COORDS:Ca21chr4_C_albicans_SC5314:923142-925262W, translated using codon table 12 (706 amino acids) Verified ORF;Major cell-surface ferric reductase under low-iron conditions;7 transmembrane regions and a secretion sign
2.172942				12664000	0.0150751971	0.0150751971	0.0150751971	orf19.955	>orf19.955 orf19.955 CGDID:CAL0003715 COORDS:Ca21chr5_C_albicans_SC5314:63667-64644W, translated using codon table 12 (325 amino acids) Uncharacterized ORF;Ortholog of <i>C. parapsilosis CDC317</i> : CPAR2_304150, <i>Candida tenuis NRRL Y-1498</i> : CANTE
1.620899				79043000	0.0150827225	0.0150827225	0.0150827225	orf19.3867	>orf19.3867 RPL7 CGDID:CAL0002123 COORDS:Ca21chrR_C_albicans_SC5314:1308722-1309609W, translated using codon table 12 (295 amino acids) Uncharacterized ORF;Ribosomal protein L7;genes encoding cytoplasmic ribosomal subunits, translation factors, tRNA synt
1.559965				2206100000	0.0155606248	0.0155606248	0.0155606248	orf19.1042	>orf19.1042 POR1 CGDID:CAL0001151 COORDS:Ca21chr1_C_albicans_SC5314:860544-859696C, translated using codon table 12 (282 amino acids) Verified ORF;Mitochondrial outer membrane porin;in detergent-resistant membrane fraction (possible lipid raft component)
2.147206				10455000	0.0170429704	0.0170429704	0.0170429704	orf19.3293	>orf19.3293 orf19.3293 CGDID:CAL0003440 COORDS:Ca21chr1_C_albicans_SC5314:207862-206924C, translated using codon table 12 (312 amino acids) Verified ORF;Putative enoyl reductase involved in very long chain fatty acid elongation;possibly an essential gene
1.821164				23814000	0.0176389575	0.0176389575	0.0176389575	orf19.1031	>orf19.1031 HMG1 CGDID:CAL0001113 COORDS:Ca21chr1_C_albicans_SC5314:793652-790431C, translated using codon table 12 (1073 amino acids) Verified ORF;HMG-CoA reductase;enzyme of sterol pathway;inhibited by lovastatin;gene not transcriptionally regulated
1.804502				19313000	0.0196428162	0.0196428162	0.0196428162	orf19.4563	>orf19.4563 orf19.4563 CGDID:CAL0002825 COORDS:Ca21chr4_C_albicans_SC5314:447495-446380C, translated using codon table 12 (371 amino acids) Uncharacterized ORF;Putative protein of unknown function;Hap43p-induced gene;decreased expression in response to
1.532721				2705900000	0.0198941425	0.0198941425	0.0198941425	orf19.4099	>orf19.4099 ECM17 CGDID:CAL0004978 COORDS:Ca21chr2_C_albicans_SC5314:1260036-1255723C, translated using codon table 12 (1437 amino acids) Uncharacterized ORF;Enzyme of sulfur amino acid biosynthesis;putative role in regulation of cell wall biogenesis;up
2.104972				8287200	0.0207475737	0.0207475737	0.0207475737	orf19.6155	>orf19.6155 orf19.6155 CGDID:CAL0006047 COORDS:Ca21chr3_C_albicans_SC5314:167647-165335C, translated using codon table 12 (770 amino acids) Uncharacterized ORF;Ortholog(s) have DNA ligase (ATP) activity
1.52499				1302700000	0.0212963287	0.0212963287	0.0212963287	orf19.7312	>orf19.7312 ERG13 CGDID:CAL0004537 COORDS:Ca21chrR_C_albicans_SC5314:1952785-1951430C, translated using codon table 12 (451 amino acids) Verified ORF;3-hydroxy-3-methylglutaryl coenzyme A synthase;ergosterol biosynthesis protein;sumoylation target;tran
1.578728				84404000	0.0216553576	0.0216553576	0.0216553576	orf19.5850	>orf19.5850 NOC2 CGDID:CAL0002373 COORDS:Ca21chrR_C_albicans_SC5314:1174845-1176989W, translated using codon table 12 (714 amino acids) Verified ORF;Putative nucleolar complex protein;Hap43p-induced gene;transposon mutation affects filamentous growth;m
1.787671				22548000	0.0218600532	0.0218600532	0.0218600532	orf19.5379	>orf19.5379 ERG4 CGDID:CAL0004388 COORDS:Ca21chr3_C_albicans_SC5314:143572-144981W, translated using codon table 12 (469 amino acids) Uncharacterized ORF;Protein similar to sterol C-24 reductase;shows Mob2p-dependent hyphal regulation;fluconazole-induce
1.577266				66733000	0.0219210771	0.0219210771	0.0219210771	orf19.5912	>orf19.5912 MAK21 CGDID:CAL0003265 COORDS:Ca21chr3_C_albicans_SC5314:962572-965772W, translated using codon table 12 (1066 amino acids) Verified ORF;Putative 66S pre-ribosomal particle subunit;mutation confers hypersensitivity to tubercidin (7-deazaadeno
1.574994				99370000	0.0223394581	0.0223394581	0.0223394581	orf19.124	>orf19.124 CIC1 CGDID:CAL0003033 COORDS:Ca21chr6_C_albicans_SC5314:228119-229216W, translated using codon table 12 (365 amino acids) Uncharacterized ORF;Putative proteasome-interacting protein;transcription is upregulated in both intermediate and mature
1.781523				21436000	0.0227210296	0.0227210296	0.0227210296	orf19.3393	>orf19.3393 orf19.3393 CGDID:CAL0004220 COORDS:Ca21chr6_C_albicans_SC5314:391842-390118C, translated using codon table 12 (574 amino acids) Uncharacterized ORF;Putative DEAD-box helicase;Hap43p-induced gene
1.51743				773460000	0.0227473512	0.0227473512	0.0227473512	orf19.113	>orf19.113 CIP1 CGDID:CAL0002993 COORDS:Ca21chr6_C_albicans_SC5314:210363-209464C, translated using codon table 12 (299 amino acids) Verified ORF;Possible oxidoreductase;transcription induced by cadmium but not by other heavy metals, heat shock, yeast-hy
1.778836				32096000	0.0231061941	0.0231061941	0.0231061941	orf19.7522	>orf19.7522 orf19.7522 CGDID:CAL0000002 COORDS:Ca21chrR_C_albicans_SC5314:34247-33075C, translated using codon table 12 (390 amino acids) Verified ORF;Hap43p-repressed gene;mutation confers hypersensitivity to amphotericin B
2.077333				16395000	0.0235241229	0.0235241229	0.0235241229	orf19.2909	>orf19.2909 ERG26 CGDID:CAL0005951 COORDS:Ca21chr4_C_albicans_SC5314:1398286-1397234C, translated using codon table 12 (350 amino acids) Verified ORF;C-3 sterol dehydrogenase, catalyzes the second of three steps required to remove two C-4 methyl groups fr
1.773302				18325000	0.0239168605	0.0239168605	0.0239168605	orf19.6710	>orf19.6710 UTP9 CGDID:CAL0004741 COORDS:Ca21chr3_C_albicans_SC5314:1765414-1766751W, translated using codon table 12 (445 amino acids) Verified ORF;Small-subunit processome protein;expression downregulated in an ssr1 null mutant;decreased expression in
1.559543				158670000	0.0253666239	0.0253666239	0.0253666239	orf19.1030	>orf19.1030 orf19.1030 CGDID:CAL0001110 COORDS:Ca21chr1_C_albicans_SC5314:796893-795613C, translated using codon table 12 (426 amino acids) Uncharacterized ORF;Putative peptidyl-prolyl cis-trans isomerase
1.502519				886270000	0.0258543768	0.0258543768	0.0258543768	orf19.5779	>orf19.5779 RNR1 CGDID:CAL0001524 COORDS:Ca21chr2_C_albicans_SC5314:642004-639440C, translated using codon table 12 (854 amino acids) Verified ORF;Ribonucleotide reductase large subunit;expression greater in low iron;transposon mutation affects filament
1.554402				244030000	0.0264471407	0.0264471407	0.0264471407	orf19.3244	>orf19.3244 orf19.3244 CGDID:CAL0003316 COORDS:Ca21chrR_C_albicans_SC5314:251220-250801C, translated using codon table 12 (139 amino acids) Uncharacterized ORF;Ortholog(s) have role in mitochondrial respiratory chain complex assembly and mitochondrion loc
1.550016				127520000	0.0273992463	0.0273992463	0.0273992463	orf19.2917	>orf19.2917 orf19.2917 CGDID:CAL0005973 COORDS:Ca21chr4_C_albicans_SC5314:1388086-1386506C, translated using codon table 12 (526 amino acids) Verified ORF;Putative GTPase;heterozygous null mutant exhibits resistance to parnafungin in the C. albicans fitn
2.031308				9306100	0.0288392275	0.0288392275	0.0288392275	orf19.2330	>orf19.2330 orf19.2330 CGDID:CAL0000714 COORDS:Ca21chr1_C_albicans_SC5314:2407857-2409152W, translated using codon table 12 (431 amino acids) Verified ORF;Putative U3 snoRNA-associated protein;Hap43p-induced gene;transposon mutation affects filamentous
1.5351				228660000	0.0308529362	0.0308529362	0.0308529362	orf19.7384	>orf19.7384 NOG1 CGDID:CAL0004804 COORDS:Ca21chr3_C_albicans_SC5314:1370294-1372216W, translated using codon table 12 (640 amino acids) Verified ORF;Putative GTPase;Hap43p-induced gene;mutation confers hypersensitivity to 5-fluorocytosine (5-FC), 5-fluo
1.479267				434100000	0.031402904	0.031402904	0.031402904	orf19.7592	>orf19.7592 FAA4 CGDID:CAL0000241 COORDS:Ca21chrR_C_albicans_SC5314:2172618-2174708W, translated using codon table 12 (696 amino acids) Uncharacterized ORF;Predicted acyl CoA synthase
2.006815				3593800	0.0320526339	0.0320526339	0.0320526339	orf19.2989;orf19.2176;orf19.225	>orf19.2989 GOR1 CGDID:CAL0006135 COORDS:Ca21chr1_C_albicans_SC5314:620165-621193W, translated using codon table 12 (342 amino acids) Uncharacterized ORF;Ortholog(s) have glyoxylate reductase activity, role in glyoxylate catabolic process and cytosol, mit
1.476033				951060000	0.0322472834	0.0322472834	0.0322472834	orf19.2651	>orf19.2651 CAM1-1 CGDID:CAL0003469 COORDS:Ca21chr5_C_albicans_SC5314:742856-744115W, translated using codon table 12 (419 amino acids) Uncharacterized ORF;Putative translation elongation factor;genes encoding ribosomal subunits, translation factors, tRN
1.528599				67061000	0.0324672625	0.0324672625	0.0324672625	orf19.5507	>orf19.5507 ENP1 CGDID:CAL0006067 COORDS:Ca21chr7_C_albicans_SC5314:824034-822607C, translated using codon table 12 (475 amino acids) Verified ORF;Protein similar to S. cerevisiae Enp1p;transposon mutation affects filamentous growth;decreased expression
1.526811				113110000	0.0329230481	0.0329230481	0.0329230481	orf19.7011	>orf19.7011 orf19.7011 CGDID:CAL0001929 COORDS:Ca21chr7_C_albicans_SC5314:218578-214925C, translated using codon table 12 (1217 amino acids) Uncharacterized ORF;Ortholog(s) have 90S preribosome, nucleus, spindle pole body localization
1.472572				448000000	0.033171797	0.033171797	0.033171797	orf19.1578	>orf19.1578 orf19.1578 CGDID:CAL0005606 COORDS:Ca21chr2_C_albicans_SC5314:509452-514620W, translated using codon table 12 (1722 amino acids) Uncharacterized ORF;Hap43p-induced gene
1.525076				110750000	0.0333706732	0.0333706732	0.0333706732	orf19.685	>orf19.685 YHM1 CGDID:CAL0001136 COORDS:Ca21chr6_C_albicans_SC5314:397098-398012W, translated using codon table 12 (304 amino acids) Verified ORF;Putative mitochondrial carrier protein;fungal-specific (no human or murine homolog);Hap43p-repressed gene
1.707929				24397000	0.0354341456	0.0354341456	0.0354341456	orf19.1566	>orf19.1566 UTP21 CGDID:CAL0005566 COORDS:Ca21chr2_C_albicans_SC5314:481408-484236W, translated using codon table 12 (942 amino acids) Verified ORF;Putative U3 snoRNP protein;Hap43p-induced gene;physically interacts with TAP-tagged Nop1p
1.705333				33845000	0.0359721723	0.0359721723	0.0359721723	orf19.5776	>orf19.5776 TOM1 CGDID:CAL0001517 COORDS:Ca21chr2_C_albicans_SC5314:654222-644362C, translated using codon table 12 (3286 amino acids) Uncharacterized ORF;Putative E3 ubiquitin ligase;transcription is regulated by Nrg1p and Mig1p
1.978397				17569000	0.0361456891	0.0361456891	0.0361456891	orf19.780	>orf19.780 DUR1,2 CGDID:CAL0001974 COORDS:Ca21chr1_C_albicans_SC5314:965238-970679W, translated using codon table 12 (1813 amino acids) Verified ORF;Urea amidolyase;urea carboxylase and allophanate hydrolase activities;hydrolyzes urea to CO2;needed for
1.701114				29849000	0.0368608665	0.0368608665	0.0368608665	orf19.7577	>orf19.7577 MSS51 CGDID:CAL0000180 COORDS:Ca21chrR_C_albicans_SC5314:2146359-2145052C, translated using codon table 12 (435 amino acids) Uncharacterized ORF;Putative mRNA maturation factor;fungal-specific (no human or murine homolog)
1.509142				76110000	0.0377193377	0.0377193377	0.0377193377	orf19.2257	>orf19.2257 orf19.2257 CGDID:CAL0006296 COORDS:Ca21chr2_C_albicans_SC5314:1437525-1438696W, translated using codon table 12 (367 amino acids) Uncharacterized ORF;Ortholog(s) have endoplasmic reticulum localization
1.503495				91483000	0.0393673514	0.0393673514	0.0393673514	orf19.4093	>orf19.4093 PES1 CGDID:CAL0004971 COORDS:Ca21chr2_C_albicans_SC5314:1902937-1901174C, translated using codon table 12 (587 amino acids) Verified ORF;Pescadillo homolog required for filament-to-yeast switching;mutation confers hypersensitivity to 5-fluoro
1.450588				1724100000	0.0395662275	0.0395662275	0.0395662275	orf19.2364	>orf19.2364 MIS11 CGDID:CAL0000766 COORDS:Ca21chrR_C_albicans_SC5314:1507154-1509994W, translated using codon table 12 (946 amino acids) Uncharacterized ORF;Similar to precursor of mitochondrial C1-tetrahydrofolate synthase;putative protein of glycine ca
1.955931				8672300	0.0396763173	0.0396763173	0.0396763173	orf19.6766	>orf19.6766 orf19.6766 CGDID:CAL0004922 COORDS:Ca21chr3_C_albicans_SC5314:1675734-1676924W, translated using codon table 12 (396 amino acids) Uncharacterized ORF;Hap43p-induced gene;<I>S. cerevisiae</I> ortholog NOP13, a nucleolar protein found in prerib
1.442105				2844200000	0.0422873892	0.0422873892	0.0422873892	orf19.1064	>orf19.1064 ACS2 CGDID:CAL0001207 COORDS:Ca21chr1_C_albicans_SC5314:889191-886084C, translated using codon table 12 (676 amino acids) Verified ORF;Acetyl-CoA synthetase;antigenic during human and murine infection;upregulated by Efg1p;macrophage-induced
1.438644				710300000	0.0434403053	0.0434403053	0.0434403053	orf19.4506	>orf19.4506 LYS22 CGDID:CAL0002622 COORDS:Ca21chr2_C_albicans_SC5314:932070-933323W, translated using codon table 12 (417 amino acids) Uncharacterized ORF;Putative homocitrate synthase;fungal-specific (no human or murine homolog);repressed by nitric oxi
1.490086				80142000	0.0435157606	0.0435157606	0.0435157606	orf19.5564	>orf19.5564 orf19.5564 CGDID:CAL0006207 COORDS:Ca21chr6_C_albicans_SC5314:596555-597253W, translated using codon table 12 (232 amino acids) Uncharacterized ORF;Ortholog(s) have nucleolus localization
1.669902				24392000	0.0440072065	0.0440072065	0.0440072065	orf19.7663	>orf19.7663 orf19.7663 CGDID:CAL0000945 COORDS:Ca21chrR_C_albicans_SC5314:2272249-2272926W, translated using codon table 12 (225 amino acids) Uncharacterized ORF;Ortholog(s) have role in homologous chromosome segregation, protein localization to nucleolar
1.487919				89959000	0.0442180243	0.0442180243	0.0442180243	orf19.501	>orf19.501 orf19.501 CGDID:CAL0000046 COORDS:Ca21chrR_C_albicans_SC5314:932645-934501W, translated using codon table 12 (618 amino acids) Uncharacterized ORF;Ortholog(s) have nucleus, preribosome, large subunit precursor localization
1.486644				131580000	0.044635621	0.044635621	0.044635621	orf19.5550	>orf19.5550 MRT4 CGDID:CAL0006176 COORDS:Ca21chr6_C_albicans_SC5314:570398-571090W, translated using codon table 12 (230 amino acids) Verified ORF;Putative mRNA turnover protein;Hap43p-induced gene;mutation confers hypersensitivity to tubercidin (7-deaz
1.924716				9855700	0.0450420328	0.0450420328	0.0450420328	orf19.386	>orf19.386 SAM4 CGDID:CAL0004923 COORDS:Ca21chr1_C_albicans_SC5314:1851405-1850470C, translated using codon table 12 (311 amino acids) Uncharacterized ORF;Putative S-adenosylmethionine-homocysteine methyltransferase;Hap43p-repressed gene;alkaline upregu
1.484185				59487000	0.0454499568	0.0454499568	0.0454499568	orf19.589	>orf19.589 VPS21 CGDID:CAL0000352 COORDS:Ca21chrR_C_albicans_SC5314:1759084-1758434C, translated using codon table 12 (216 amino acids) Verified ORF;Late endosomal Rab small monomeric GTPase involved in transport of endocytosed proteins to the vacuole;in
1.48245				70639000	0.0460316884	0.0460316884	0.0460316884	orf19.4739	>orf19.4739 MSS116 CGDID:CAL0004436 COORDS:Ca21chr1_C_albicans_SC5314:1920976-1918970C, translated using codon table 12 (668 amino acids) Uncharacterized ORF;Putative DEAD-box protein required for efficient splicing of mitochondrial Group I and II introns
1.918385				8761900	0.0461986243	0.0461986243	0.0461986243	orf19.7016	>orf19.7016 PHM5 CGDID:CAL0001934 COORDS:Ca21chr7_C_albicans_SC5314:209134-211122W, translated using codon table 12 (662 amino acids) Uncharacterized ORF;Ortholog(s) have endopolyphosphatase activity, exopolyphosphatase activity, role in polyphosphate cat
1.48121				104420000	0.0464510581	0.0464510581	0.0464510581	orf19.5407	>orf19.5407 SOF1 CGDID:CAL0005164 COORDS:Ca21chr3_C_albicans_SC5314:83028-81718C, translated using codon table 12 (436 amino acids) Uncharacterized ORF;Putative protein with a predicted role in 40S ribosomal subunit biogenesis;transcription is upregulate
1.658699				28743000	0.0468298968	0.0468298968	0.0468298968	orf19.5991	>orf19.5991 orf19.5991 CGDID:CAL0003464 COORDS:Ca21chr3_C_albicans_SC5314:1107791-1105065C, translated using codon table 12 (908 amino acids) Uncharacterized ORF;Ortholog(s) have role in maturation of 5.8S rRNA from tricistronic rRNA transcript (SSU-rRNA,
1.913638				16803000	0.0470812727	0.0470812727	0.0470812727	orf19.2319	>orf19.2319 orf19.2319 CGDID:CAL0000677 COORDS:Ca21chr1_C_albicans_SC5314:2419750-2421768W, translated using codon table 12 (672 amino acids) Uncharacterized ORF;Putative nucleolar protein with a predicted role in pre-rRNA processing;Hap43p-induced gene;
1.91264				7520000	0.0472684256	0.0472684256	0.0472684256	orf19.4131	>orf19.4131 orf19.4131 CGDID:CAL0005666 COORDS:Ca21chr5_C_albicans_SC5314:317987-315402C, translated using codon table 12 (861 amino acids) Uncharacterized ORF;Ortholog(s) have role in protein folding in endoplasmic reticulum and ER membrane protein compl
1.478492				105330000	0.0473807921	0.0473807921	0.0473807921	orf19.2028	>orf19.2028 MXR1 CGDID:CAL0004365 COORDS:Ca21chr2_C_albicans_SC5314:158430-157873C, translated using codon table 12 (185 amino acids) Uncharacterized ORF;Putative methionine sulfoxide reductase;flucytosine induced;Plc1p-regulated;upregulated in the pre
1.477809				177420000	0.0476168303	0.0476168303	0.0476168303	orf19.1915	>orf19.1915 MPP10 CGDID:CAL0002520 COORDS:Ca21chr2_C_albicans_SC5314:11063-9360C, translated using codon table 12 (567 amino acids) Uncharacterized ORF;Putative SSU processome and 90S preribosome component;downregulated in core stress response;decreased
1.422002				313500000	0.049342642	0.049342642	0.049342642	orf19.2573	>orf19.2573 FRS1 CGDID:CAL0002521 COORDS:Ca21chrR_C_albicans_SC5314:400470-398692C, translated using codon table 12 (592 amino acids) Verified ORF;Phenylalanyl-tRNA synthetase;possible role in early cell wall biosynthesis;downregulated by phagocytosis b
1.42061				673060000	0.0498642276	0.0498642276	0.0498642276	orf19.2098	>orf19.2098 ARO8 CGDID:CAL0004570 COORDS:Ca21chr2_C_albicans_SC5314:43586-42111C, translated using codon table 12 (491 amino acids) Uncharacterized ORF;Aromatic transaminase of the Ehrlich fusel oil pathway of aromatic alcohol biosynthesis;Rim101p indepe
1.470079				67450000	0.0503543795	0.0503543795	0.0503543795	orf19.1639	>orf19.1639 orf19.1639 CGDID:CAL0006414 COORDS:Ca21chr3_C_albicans_SC5314:450733-449567C, translated using codon table 12 (388 amino acids) Uncharacterized ORF;Has domain(s) with predicted oxidoreductase activity and role in oxidation-reduction process
1.64354				19795000	0.0508782922	0.0508782922	0.0508782922	orf19.5010	>orf19.5010 DIM1 CGDID:CAL0001590 COORDS:Ca21chr1_C_albicans_SC5314:3017083-3016103C, translated using codon table 12 (326 amino acids) Uncharacterized ORF;Putative 18S rRNA dimethylase with a predicted role in rRNA modification and processing;induced up
1.467716				242370000	0.0512155857	0.0512155857	0.0512155857	orf19.7328	>orf19.7328 orf19.7328 CGDID:CAL0004580 COORDS:Ca21chrR_C_albicans_SC5314:1980530-1977825C, translated using codon table 12 (901 amino acids) Uncharacterized ORF;Gene transcription regulated by Mig1p and Tup1p
1.640013				19411000	0.0518591294	0.0518591294	0.0518591294	orf19.3549	>orf19.3549 CDC21 CGDID:CAL0005915 COORDS:Ca21chr2_C_albicans_SC5314:1069634-1070581W, translated using codon table 12 (315 amino acids) Uncharacterized ORF;Putative thymidylate synthase;flucytosine induced;transcription is downregulated in both interme
1.887816				13611000	0.0521220593	0.0521220593	0.0521220593	orf19.1837	>orf19.1837 TBP1 CGDID:CAL0001658 COORDS:Ca21chr1_C_albicans_SC5314:2362662-2363378W, translated using codon table 12 (238 amino acids) Verified ORF;Transcription initiation factor;binds TATA box sequence, and binding does not require TFIIA;caspofungin
1.413414				299760000	0.0526298899	0.0526298899	0.0526298899	orf19.7215	>orf19.7215 orf19.7215 CGDID:CAL0003770 COORDS:Ca21chr1_C_albicans_SC5314:3099412-3104868W, translated using codon table 12 (1818 amino acids) Uncharacterized ORF;Ortholog(s) have snoRNA binding activity
1.461337				70073000	0.0535993495	0.0535993495	0.0535993495	orf19.3559	>orf19.3559 orf19.3559 CGDID:CAL0005933 COORDS:Ca21chr2_C_albicans_SC5314:1093099-1091873C, translated using codon table 12 (314 amino acids) Uncharacterized ORF;S. cerevisiae ortholog Mrps35p is a structural constituent of ribosome and localizes to mitoc
1.868599				16902000	0.0561447274	0.0561447274	0.0561447274	orf19.998	>orf19.998 orf19.998 CGDID:CAL0003850 COORDS:Ca21chr1_C_albicans_SC5314:2332552-2330990C, translated using codon table 12 (520 amino acids) Uncharacterized ORF;Protein not essential for viability
1.867811				10043000	0.0563145732	0.0563145732	0.0563145732	orf19.5521	>orf19.5521 ISA1 CGDID:CAL0006111 COORDS:Ca21chr6_C_albicans_SC5314:520904-521713W, translated using codon table 12 (269 amino acids) Uncharacterized ORF;Possible role in iron-sulfur cluster biogenesis or cytoplasm-to-mitochondrion iron transport;alkalin
1.404154				281440000	0.0563668752	0.0563668752	0.0563668752	orf19.637	>orf19.637 SDH2 CGDID:CAL0000978 COORDS:Ca21chrR_C_albicans_SC5314:1120441-1119650C, translated using codon table 12 (263 amino acids) Verified ORF;Succinate dehydrogenase, Fe-S subunit;localizes to surface of yeast cells, but not hyphae;transcriptional
1.860958				4019800	0.0578106457	0.0578106457	0.0578106457	orf19.1252	>orf19.1252 YME1 CGDID:CAL0002950 COORDS:Ca21chr4_C_albicans_SC5314:1245692-1247755W, translated using codon table 12 (687 amino acids) Uncharacterized ORF;Ortholog(s) have ATP-dependent peptidase activity, role in chronological cell aging, misfolded or i
1.61939				39478000	0.0578984221	0.0578984221	0.0578984221	orf19.3553	>orf19.3553 RPF2 CGDID:CAL0005924 COORDS:Ca21chr2_C_albicans_SC5314:1077167-1076184C, translated using codon table 12 (327 amino acids) Verified ORF;Putative pre-rRNA processing protein;Hap43p-induced gene;mutation confers hypersensitivity to 5-fluorocy
1.618357				21880000	0.0582148694	0.0582148694	0.0582148694	orf19.1687	>orf19.1687 orf19.1687 CGDID:CAL0000153 COORDS:Ca21chr3_C_albicans_SC5314:342684-344987W, translated using codon table 12 (767 amino acids) Uncharacterized ORF;Hap43p-induced gene;ortholog of <i>S. cerevisiae</i> PRP43, an RNA helicase in the DEAH-box fa
1.448162				102100000	0.0588007362	0.0588007362	0.0588007362	orf19.5467;orf19.7127;orf19.3074;orf19.362;orf19.2661;orf19.6191;orf19.5700;orf19.6337;orf19.7544;orf19.4054;orf19.6112;orf19.7680;orf19.1925	>orf19.5467 TLO7 CGDID:CAL0005302 COORDS:Ca21chr3_C_albicans_SC5314:13756-14265W, translated using codon table 12 (169 amino acids) Uncharacterized ORF;Member of a family of telomere-proximal genes of unknown function;may be spliced in vivo;>orf19.7127 T
1.3975				644850000	0.059178609	0.059178609	0.059178609	orf19.3391	>orf19.3391 ADK1 CGDID:CAL0004216 COORDS:Ca21chr6_C_albicans_SC5314:393777-394526W, translated using codon table 12 (249 amino acids) Uncharacterized ORF;Putative adenylate kinase;decreased expression in hyphae compared to yeast;macrophage-induced prote
1.446072				59909000	0.0596608661	0.0596608661	0.0596608661	orf19.1361	>orf19.1361 TIM23 CGDID:CAL0003881 COORDS:Ca21chr2_C_albicans_SC5314:2026312-2025656C, translated using codon table 12 (218 amino acids) Verified ORF;Protein involved in mitochondrial matrix protein import
1.445293				177420000	0.0599842599	0.0599842599	0.0599842599	orf19.2093	>orf19.2093 RFA1 CGDID:CAL0004564 COORDS:Ca21chr2_C_albicans_SC5314:55237-53363C, translated using codon table 12 (624 amino acids) Uncharacterized ORF;Putative DNA replication factor A;RNA abundance regulated by cell cycle, tyrosol and cell density
1.392556				309640000	0.0613382202	0.0613382202	0.0613382202	orf19.2859	>orf19.2859 SRP40 CGDID:CAL0005156 COORDS:Ca21chrR_C_albicans_SC5314:686858-685572C, translated using codon table 12 (428 amino acids) Uncharacterized ORF;Putative chaperone of small nucleolar ribonucleoprotein particles;macrophage/pseudohyphal-induced
1.608184				32995000	0.0614044348	0.0614044348	0.0614044348	orf19.6014	>orf19.6014 RRS1 CGDID:CAL0005046 COORDS:Ca21chr1_C_albicans_SC5314:178697-179314W, translated using codon table 12 (205 amino acids) Verified ORF;Putative ribosome biogenesis and nuclear export protein;Hap43p-induced gene;mutation confers hypersensitiv
1.843287				10256000	0.0618121029	0.0618121029	0.0618121029	orf19.661	>orf19.661 KRR1 CGDID:CAL0001053 COORDS:Ca21chr1_C_albicans_SC5314:2504197-2505273W, translated using codon table 12 (358 amino acids) Uncharacterized ORF;Putative nucleolar protein;decreased transcription is observed upon benomyl treatment or in an azol
1.834398				11871000	0.0639049839	0.0639049839	0.0639049839	orf19.2887	>orf19.2887 orf19.2887 CGDID:CAL0005225 COORDS:Ca21chr4_C_albicans_SC5314:1436372-1436986W, translated using codon table 12 (204 amino acids) Uncharacterized ORF;Ortholog(s) have cellular bud, mating projection tip, ribosome localization
1.833941				9455500	0.0640141278	0.0640141278	0.0640141278	orf19.6589	>orf19.6589 orf19.6589 CGDID:CAL0003319 COORDS:Ca21chrR_C_albicans_SC5314:2069970-2068624C, translated using codon table 12 (448 amino acids) Uncharacterized ORF;Hap43p-induced gene;ortholog of <i>S. cerevisiae</i> SSF2 and SSF1, proteins involved in rib
1.833349				11221000	0.0641556667	0.0641556667	0.0641556667	orf19.1442	>orf19.1442 PLB4.5 CGDID:CAL0004588 COORDS:Ca21chr2_C_albicans_SC5314:241143-243251W, translated using codon table 12 (702 amino acids) Verified ORF;Putative phospholipase B;Hog1p-induced;regulated by Ssn6p;putative GPI-anchor;repressed during cell wa
1.815406				6922400	0.0685612247	0.0685612247	0.0685612247	orf19.5106	>orf19.5106 DIP2 CGDID:CAL0002491 COORDS:Ca21chr1_C_albicans_SC5314:1819339-1816394C, translated using codon table 12 (981 amino acids) Verified ORF;Putative small ribonucleoprotein complex;transposon mutation affects filamentous growth;physically inter
1.375797				1384700000	0.0691194001	0.0691194001	0.0691194001	orf19.7569	>orf19.7569 SIK1 CGDID:CAL0000142 COORDS:Ca21chrR_C_albicans_SC5314:2129688-2128138C, translated using codon table 12 (516 amino acids) Verified ORF;Putative U3 snoRNP protein;Hap43p-induced gene;physically interacts with TAP-tagged Nop1p
1.424339				98920000	0.0692018942	0.0692018942	0.0692018942	orf19.3962	>orf19.3962 HAS1 CGDID:CAL0003050 COORDS:Ca21chr5_C_albicans_SC5314:1034421-1032724C, translated using codon table 12 (565 amino acids) Verified ORF;Functional homolog of S. cerevisiae Has1p, which is a nucleolar protein of the DEAD-box ATP-dependent RNA
1.577381				39683000	0.0718979203	0.0718979203	0.0718979203	orf19.4177	>orf19.4177 HIS5 CGDID:CAL0005821 COORDS:Ca21chr4_C_albicans_SC5314:111285-112454W, translated using codon table 12 (389 amino acids) Uncharacterized ORF;Putative histidinol-phosphate aminotransferase;Gcn4p-regulated;protein present in exponential and s
1.574994				32479000	0.0727653722	0.0727653722	0.0727653722	orf19.1575	>orf19.1575 PRS1 CGDID:CAL0005603 COORDS:Ca21chr2_C_albicans_SC5314:503401-504363W, translated using codon table 12 (320 amino acids) Verified ORF;Phosphoribosylpyrophosphate synthetase;enzyme of purine, pyrimidine, histidine, and tryptophan biosynthesis
1.79851				8695600	0.0729195534	0.0729195534	0.0729195534	orf19.1673	>orf19.1673 PPT1 CGDID:CAL0000106 COORDS:Ca21chr3_C_albicans_SC5314:371638-369944C, translated using codon table 12 (564 amino acids) Uncharacterized ORF;Putative serine/threonine phosphatase;transcriptionally regulated by iron;expression greater in hig
1.367418				476740000	0.0732849937	0.0732849937	0.0732849937	orf19.3941	>orf19.3941 URA7 CGDID:CAL0002977 COORDS:Ca21chr5_C_albicans_SC5314:995477-993756C, translated using codon table 12 (573 amino acids) Uncharacterized ORF;CTP synthase 1;flucytosine induced;protein present in exponential and stationary growth phase yeast
1.570317				34577000	0.0744879099	0.0744879099	0.0744879099	orf19.5198	>orf19.5198 NOP4 CGDID:CAL0002736 COORDS:Ca21chr1_C_albicans_SC5314:910860-908635C, translated using codon table 12 (741 amino acids) Verified ORF;Putative nucleolar protein;Hap43p-induced gene;mutation confers hypersensitivity to 5-fluorocytosine (5-FC
1.788157				17846000	0.0756931716	0.0756931716	0.0756931716	orf19.6828	>orf19.6828 orf19.6828 CGDID:CAL0005705 COORDS:Ca21chr3_C_albicans_SC5314:1542610-1543437W, translated using codon table 12 (275 amino acids) Uncharacterized ORF;Ortholog(s) have role in rRNA processing and nucleolus, preribosome, large subunit precursor
1.564898				18556000	0.0765225493	0.0765225493	0.0765225493	orf19.736	>orf19.736 SRB8 CGDID:CAL0001805 COORDS:Ca21chr4_C_albicans_SC5314:1091860-1086617C, translated using codon table 12 (1747 amino acids) Uncharacterized ORF;Putative RNA polymerase II mediator complex subunit;early-stage biofilm-induced gene;ortholog of
1.405308				126830000	0.0784864713	0.0784864713	0.0784864713	CaalfMp01	>CaalfMp01 COX2 CGDID:CAF0007359 COORDS:Ca19-mtDNA:3275-4063W, translated using codon table 4 (262 amino acids) Uncharacterized ORF;Subunit II of cytochrome c oxidase, which is the terminal member of the mitochondrial inner membrane electron transport cha
1.357165				1503900000	0.078639484	0.078639484	0.078639484	orf19.1896	>orf19.1896 SSC1 CGDID:CAL0001828 COORDS:Ca21chr2_C_albicans_SC5314:1506984-1508930W, translated using codon table 12 (648 amino acids) Verified ORF;Heat shock protein;at yeast-form cell surface, not hyphae;antigenic;Gcn4p-regulated;induced by amino a
1.355395				869210000	0.0795936006	0.0795936006	0.0795936006	orf19.1199	>orf19.1199 NOP5 CGDID:CAL0002164 COORDS:Ca21chr6_C_albicans_SC5314:66035-64485C, translated using codon table 12 (516 amino acids) Verified ORF;Protein similar to S. cerevisiae Nop5p protein of small nucleolar ribonucleoprotein complex;transposon mutati
1.402156				148930000	0.0801111638	0.0801111638	0.0801111638	orf19.1471	>orf19.1471 COX4 CGDID:CAL0004689 COORDS:Ca21chr2_C_albicans_SC5314:289905-290378W, translated using codon table 12 (157 amino acids) Verified ORF;Putative cytochrome c oxidase subunit IV;transcription is regulated by Mig1p;macrophage/pseudohyphal-induc
1.771012				4454800	0.0804619076	0.0804619076	0.0804619076	orf19.3540	>orf19.3540 MAK5 CGDID:CAL0005900 COORDS:Ca21chr2_C_albicans_SC5314:1053006-1055354W, translated using codon table 12 (782 amino acids) Uncharacterized ORF;Putative nucleolar DEAD-box RNA helicase;oxidative stress-repressed via Cap1p;decreased expressio
1.401353				69865000	0.0805290845	0.0805290845	0.0805290845	orf19.7050	>orf19.7050 NOP15 CGDID:CAL0002077 COORDS:Ca21chr7_C_albicans_SC5314:127379-128182W, translated using codon table 12 (267 amino acids) Uncharacterized ORF;Nucleolar ribosome biogenesis factor;hyphal-induced expression;Hap43p-induced gene
1.401118				57810000	0.0806518246	0.0806518246	0.0806518246	orf19.6041	>orf19.6041 RPO41 CGDID:CAL0005126 COORDS:Ca21chr1_C_albicans_SC5314:111028-107126C, translated using codon table 12 (1300 amino acids) Uncharacterized ORF;Putative mitochondrial RNA polymerase;downregulated during core stress response
1.353016				4090600000	0.0808892538	0.0808892538	0.0808892538	orf19.657	>orf19.657 SAM2 CGDID:CAL0001034 COORDS:Ca21chr1_C_albicans_SC5314:2514777-2513620C, translated using codon table 12 (385 amino acids) Verified ORF;S-adenosylmethionine synthetase, localizes to surface of hyphal cells, but not yeast-form cells;possible b
1.550861				28690000	0.0819896303	0.0819896303	0.0819896303	orf19.3901	>orf19.3901 orf19.3901 CGDID:CAL0002814 COORDS:Ca21chr5_C_albicans_SC5314:930439-931956W, translated using codon table 12 (505 amino acids) Uncharacterized ORF;Putative benzene desulfurase;induced by nitric oxide independent of Yhb1p
1.39793				58543000	0.0823294155	0.0823294155	0.0823294155	orf19.2002	>orf19.2002 orf19.2002 CGDID:CAL0004316 COORDS:Ca21chr2_C_albicans_SC5314:204929-207811W, translated using codon table 12 (960 amino acids) Uncharacterized ORF;Ortholog(s) have structural constituent of nuclear pore activity and role in nuclear pore organ
1.347015				2980000000	0.0842278449	0.0842278449	0.0842278449	orf19.5645	>orf19.5645 MET15 CGDID:CAL0000641 COORDS:Ca21chr4_C_albicans_SC5314:31982-30660C, translated using codon table 12 (440 amino acids) Verified ORF;O-acetylhomoserine O-acetylserine sulfhydrylase;involved in sulfur amino acid biosynthesis;immunogenic;Hog
1.345376				3260700000	0.0851577699	0.0851577699	0.0851577699	orf19.6672	>orf19.6672 MDJ1 CGDID:CAL0004107 COORDS:Ca21chr5_C_albicans_SC5314:803173-804639W, translated using codon table 12 (488 amino acids) Uncharacterized ORF;Ortholog(s) have ATPase activator activity, unfolded protein binding activity
1.541658				29867000	0.0857303587	0.0857303587	0.0857303587	orf19.5959	>orf19.5959 NOP14 CGDID:CAL0003384 COORDS:Ca21chr3_C_albicans_SC5314:1052844-1055372W, translated using codon table 12 (842 amino acids) Verified ORF;Putative nucleolar protein;Hap43p-induced gene;mutation confers resistance to 5-fluorocytosine (5-FC),
1.343386				549710000	0.0862965227	0.0862965227	0.0862965227	orf19.1839	>orf19.1839 RPA190 CGDID:CAL0001661 COORDS:Ca21chr1_C_albicans_SC5314:2369345-2364348C, translated using codon table 12 (1665 amino acids) Uncharacterized ORF;Putative RNA polymerase I subunit A190;Hap43p-induced gene;flucytosine induced
1.341915				4195900000	0.0871461685	0.0871461685	0.0871461685	orf19.5383	>orf19.5383 PMA1 CGDID:CAL0004402 COORDS:Ca21chr3_C_albicans_SC5314:133120-135807W, translated using codon table 12 (895 amino acids) Verified ORF;Plasma membrane H(+)-ATPase;highly expressed, comprising 20-40% of total plasma membrane protein;abundance
1.747841				15111000	0.0872629375	0.0872629375	0.0872629375	orf19.4449	>orf19.4449 orf19.4449 CGDID:CAL0001855 COORDS:Ca21chr1_C_albicans_SC5314:1540755-1541501W, translated using codon table 12 (248 amino acids) Uncharacterized ORF;Ortholog(s) have superoxide dismutase copper chaperone activity, role in cellular copper ion
1.743649				6685700	0.0885378005	0.0885378005	0.0885378005	orf19.767	>orf19.767 ERG3 CGDID:CAL0001905 COORDS:Ca21chr1_C_albicans_SC5314:992851-991691C, translated using codon table 12 (386 amino acids) Verified ORF;C-5 sterol desaturase;introduces C-5(6) double bond into episterol;some clinical isolates show increased az
1.338912				377990000	0.0888992253	0.0888992253	0.0888992253	orf19.6539	>orf19.6539 orf19.6539 CGDID:CAL0003165 COORDS:Ca21chr7_C_albicans_SC5314:390349-391845W, translated using codon table 12 (498 amino acids) Uncharacterized ORF;Putative trancription modulator;RuvB-like protein family member;heterozygous null mutant disp
1.531912				35227000	0.0898295121	0.0898295121	0.0898295121	orf19.4268	>orf19.4268 UTP13 CGDID:CAL0000293 COORDS:Ca21chr5_C_albicans_SC5314:570509-568110C, translated using codon table 12 (799 amino acids) Verified ORF;Putative U3 snoRNA-associated protein;Hap43p-induced gene;downregulated in core stress response;physical
1.735278				14375000	0.0911252654	0.0911252654	0.0911252654	orf19.2485	>orf19.2485 orf19.2485 CGDID:CAL0001635 COORDS:Ca21chr1_C_albicans_SC5314:1187646-1183366C, translated using codon table 12 (1426 amino acids) Uncharacterized ORF;Ortholog(s) have structural constituent of nuclear pore activity and role in chromosome segr
1.528311				19033000	0.0913805462	0.0913805462	0.0913805462	orf19.2712	>orf19.2712 HCA4 CGDID:CAL0004182 COORDS:Ca21chr4_C_albicans_SC5314:591191-588894C, translated using codon table 12 (765 amino acids) Uncharacterized ORF;Putative role in regulation of cell wall biogenesis;upregulated in biofilm;Hap43p-induced gene;pos
1.331611				1633200000	0.0932707702	0.0932707702	0.0932707702	orf19.5996.1	>orf19.5996.1 RPS19A CGDID:CAF0007061 COORDS:Ca21chr3_C_albicans_SC5314:1130360-1131164W, translated using codon table 12 (145 amino acids) Uncharacterized ORF;Putative ribosomal protein S19;protein level decreases in stationary phase cultures
1.72816				3035500	0.0933690472	0.0933690472	0.0933690472	orf19.6298	>orf19.6298 SPB4 CGDID:CAL0000625 COORDS:Ca21chr5_C_albicans_SC5314:357106-355211C, translated using codon table 12 (631 amino acids) Uncharacterized ORF;Putative ATP-dependent RNA helicase;flucytosine repressed
1.51998				18809000	0.0950442763	0.0950442763	0.0950442763	orf19.2717	>orf19.2717 SAS10 CGDID:CAL0004189 COORDS:Ca21chr4_C_albicans_SC5314:584201-582507C, translated using codon table 12 (564 amino acids) Verified ORF;Putative U3-containing small subunit processome complex subunit;Hap43p-induced gene;mutation confers resi
1.517374				33417000	0.0962123876	0.0962123876	0.0962123876	orf19.3686	>orf19.3686 orf19.3686 CGDID:CAL0000469 COORDS:Ca21chr1_C_albicans_SC5314:483625-482414C, translated using codon table 12 (403 amino acids) Uncharacterized ORF;Ortholog(s) have protein domain specific binding activity, role in mitochondrial proton-transpo
1.326437				7750000000	0.0964632304	0.0964632304	0.0964632304	orf19.3138	>orf19.3138 NOP1 CGDID:CAL0002295 COORDS:Ca21chr4_C_albicans_SC5314:1497965-1498915W, translated using codon table 12 (316 amino acids) Verified ORF;Nucleolar protein;flucytosine induced;Hap43p-induced gene
1.516383				49019000	0.0966595881	0.0966595881	0.0966595881	orf19.2414	>orf19.2414 orf19.2414 CGDID:CAL0001475 COORDS:Ca21chrR_C_albicans_SC5314:708148-709116W, translated using codon table 12 (322 amino acids) Uncharacterized ORF;Hap43p-repressed gene
1.71624				10376000	0.0972179117	0.0972179117	0.0972179117	orf19.2185	>orf19.2185 NSA1 CGDID:CAL0005449 COORDS:Ca21chr2_C_albicans_SC5314:1619808-1618588C, translated using codon table 12 (406 amino acids) Uncharacterized ORF;Putative 66S pre-ribosomal particles conmponent;Hap43p-induced gene;decreased expression in respo
1.371471				91920000	0.0972797698	0.0972797698	0.0972797698	orf19.5747	>orf19.5747 orf19.5747 CGDID:CAL0001448 COORDS:Ca21chr6_C_albicans_SC5314:808842-807460C, translated using codon table 12 (460 amino acids) Uncharacterized ORF;Ortholog(s) have structural constituent of ribosome activity and mitochondrial small ribosomal
1.371256				137070000	0.097409019	0.097409019	0.097409019	orf19.6524	>orf19.6524 TOM40 CGDID:CAL0003116 COORDS:Ca21chr7_C_albicans_SC5314:423405-422233C, translated using codon table 12 (390 amino acids) Verified ORF;Protein involved in mitochondrial protein import
1.371073				121050000	0.0975188186	0.0975188186	0.0975188186	orf19.512	>orf19.512 orf19.512 CGDID:CAL0000078 COORDS:Ca21chrR_C_albicans_SC5314:951493-948365C, translated using codon table 12 (1042 amino acids) Uncharacterized ORF;Predicted ORF in Assemblies 19, 20 and 21;essential;S. cerevisiae ortholog is essential
1.370733				60785000	0.0977237525	0.0977237525	0.0977237525	orf19.7635	>orf19.7635 DRS1 CGDID:CAL0000864 COORDS:Ca21chrR_C_albicans_SC5314:2240886-2242727W, translated using codon table 12 (613 amino acids) Verified ORF;Putative nucleolar DEAD-box protein;Hap43p-induced gene;mutation confers hypersensitivity to 5-fluoroura
1.511477				30791000	0.0988942432	0.0988942432	0.0988942432	orf19.4191	>orf19.4191 RLP24 CGDID:CAL0005882 COORDS:Ca21chr4_C_albicans_SC5314:90017-89388C, translated using codon table 12 (209 amino acids) Verified ORF;Putative ribosomal protein;Hap43p-induced;essential gene;S. cerevisiae ortholog is essential;heterozygous
1.70934				5933500	0.0994981156	0.0994981156	0.0994981156	orf19.7538	>orf19.7538 orf19.7538 CGDID:CAL0000026 COORDS:Ca21chrR_C_albicans_SC5314:16827-14971C, translated using codon table 12 (618 amino acids) Uncharacterized ORF;Ortholog(s) have ATP-dependent DNA helicase activity, role in DNA replication, mitochondrial geno
1.509324				42584000	0.0998872991	0.0998872991	0.0998872991	orf19.1375	>orf19.1375 LEU42 CGDID:CAL0003911 COORDS:Ca21chr2_C_albicans_SC5314:1992242-1993957W, translated using codon table 12 (571 amino acids) Uncharacterized ORF;Putative alpha-isopropylmalate synthase;fungal-specific (no human/murine homolog);upregulated in
1.361841				70938000	0.1031880133	0.1031880133	0.1031880133	orf19.2488	>orf19.2488 FAL1 CGDID:CAL0001638 COORDS:Ca21chr1_C_albicans_SC5314:1182403-1181204C, translated using codon table 12 (399 amino acids) Uncharacterized ORF;Ortholog(s) have role in maturation of SSU-rRNA from tricistronic rRNA transcript (SSU-rRNA, 5.8S r
1.696042				1310300	0.1040027799	0.1040027799	0.1040027799	orf19.6091	>orf19.6091 RIM8 CGDID:CAL0005233 COORDS:Ca21chr1_C_albicans_SC5314:27249-25381C, translated using codon table 12 (622 amino acids) Verified ORF;beta-arrestin-like protein involved in pH response;required for pathogenesis, activation of Rim101p and alkal
1.359607				183470000	0.1045953831	0.1045953831	0.1045953831	orf19.2041	>orf19.2041 orf19.2041 CGDID:CAL0004406 COORDS:Ca21chr2_C_albicans_SC5314:142396-140486C, translated using codon table 12 (636 amino acids) Uncharacterized ORF;Ortholog(s) have DNA translocase activity, histone acetyl-lysine binding activity
1.694312				13821000	0.104599707	0.104599707	0.104599707	orf19.6175	>orf19.6175 orf19.6175 CGDID:CAL0006097 COORDS:Ca21chr3_C_albicans_SC5314:1773946-1773323C, translated using codon table 12 (207 amino acids) Uncharacterized ORF;Putative 35S rRNA processing protein;Hap43p-induced gene;decreased expression in response t
1.694273				13370000	0.1046130167	0.1046130167	0.1046130167	orf19.5087	>orf19.5087 BUD6 CGDID:CAL0001789 COORDS:Ca21chr1_C_albicans_SC5314:1772735-1774846W, translated using codon table 12 (703 amino acids) Verified ORF;Protein required for Spitzenkorper formation in hyphal cells (wild-type localization of Mlc1p to the Spitz
1.498758				20801000	0.1048644633	0.1048644633	0.1048644633	orf19.6587	>orf19.6587 orf19.6587 CGDID:CAL0003315 COORDS:Ca21chr7_C_albicans_SC5314:292254-293033W, translated using codon table 12 (259 amino acids) Verified ORF;Protein similar to S. cerevisiae Gir2p;transposon mutation affects filamentous growth
1.313305				809140000	0.1049261429	0.1049261429	0.1049261429	orf19.6090	>orf19.6090 orf19.6090 CGDID:CAL0005232 COORDS:Ca21chr1_C_albicans_SC5314:29488-28286C, translated using codon table 12 (400 amino acids) Verified ORF;Putative nucleolar protein with a predicted role in pre-rRNA processing and ribosome biogenesis;require
1.49814				36427000	0.1051609264	0.1051609264	0.1051609264	orf19.6632	>orf19.6632 ACO2 CGDID:CAL0004005 COORDS:Ca21chrR_C_albicans_SC5314:1228352-1225977C, translated using codon table 12 (791 amino acids) Uncharacterized ORF;Putative aconitate hydratase 2;transcriptionally regulated by iron;expression greater in high iro
1.692627				13697000	0.1051833075	0.1051833075	0.1051833075	orf19.4987	>orf19.4987 NUP49 CGDID:CAL0000016 COORDS:Ca21chr1_C_albicans_SC5314:2969909-2968560C, translated using codon table 12 (449 amino acids) Verified ORF;Nuclear pore protein
1.690975				5146400	0.1057575474	0.1057575474	0.1057575474	orf19.5884	>orf19.5884 orf19.5884 CGDID:CAL0002457 COORDS:Ca21chr3_C_albicans_SC5314:910942-907580C, translated using codon table 12 (1120 amino acids) Uncharacterized ORF;Putative nucleolar preribosomal-associated protein;decreased transcription is observed upon b
1.49639				25219000	0.1060042363	0.1060042363	0.1060042363	orf19.6686	>orf19.6686 ENP2 CGDID:CAL0004137 COORDS:Ca21chr7_C_albicans_SC5314:783847-781595C, translated using codon table 12 (750 amino acids) Verified ORF;Putative nucleolar protein;essential;S. cerevisiae ortholog is essential;heterozygous mutation confers re
1.311671				1418600000	0.1060152352	0.1060152352	0.1060152352	orf19.2864.1	>orf19.2864.1 RPL28 CGDID:CAF0006966 COORDS:Ca21chrR_C_albicans_SC5314:693534-692734C, translated using codon table 12 (149 amino acids) Uncharacterized ORF;Putative ribosomal protein;Plc1p-regulated;genes encoding cytoplasmic ribosomal subunits, transl
1.495479				30789000	0.1064450211	0.1064450211	0.1064450211	orf19.3276	>orf19.3276 PWP2 CGDID:CAL0003392 COORDS:Ca21chrR_C_albicans_SC5314:189010-186242C, translated using codon table 12 (922 amino acids) Verified ORF;Putative 90S pre-ribosomal component;Hap43p-induced gene;downregulated during core stress response;decrea
1.310167				535960000	0.1070256913	0.1070256913	0.1070256913	orf19.6717	>orf19.6717 orf19.6717 CGDID:CAL0004757 COORDS:Ca21chr3_C_albicans_SC5314:1754953-1755732W, translated using codon table 12 (259 amino acids) Uncharacterized ORF;Ortholog(s) have cytoplasm, nucleus localization
1.352571				60723000	0.1091177004	0.1091177004	0.1091177004	orf19.3205	>orf19.3205 orf19.3205 CGDID:CAL0003196 COORDS:Ca21chr5_C_albicans_SC5314:384458-385090W, translated using codon table 12 (210 amino acids) Uncharacterized ORF;Ortholog(s) have structural constituent of ribosome activity and mitochondrial large ribosomal
1.67616				15693000	0.1110108801	0.1110108801	0.1110108801	orf19.558	>orf19.558 GUT1 CGDID:CAL0000250 COORDS:Ca21chrR_C_albicans_SC5314:1128907-1127012C, translated using codon table 12 (631 amino acids) Uncharacterized ORF;Putative glycerol kinase;downregulated upon adherence to polystyrene;greater mRNA abundance observ
1.674959				6665000	0.1114448831	0.1114448831	0.1114448831	orf19.4197	>orf19.4197 YHM2 CGDID:CAL0005894 COORDS:Ca21chr6_C_albicans_SC5314:110646-109741C, translated using codon table 12 (301 amino acids) Verified ORF;Alkaline upregulated
1.347471				95344000	0.1124828923	0.1124828923	0.1124828923	orf19.2259	>orf19.2259 orf19.2259 CGDID:CAL0006298 COORDS:Ca21chr2_C_albicans_SC5314:1441079-1440264C, translated using codon table 12 (271 amino acids) Uncharacterized ORF;Ortholog(s) have structural constituent of ribosome activity and mitochondrial large ribosoma
1.300973				1960600000	0.1133508827	0.1133508827	0.1133508827	orf19.6085	>orf19.6085 RPL16A CGDID:CAL0005216 COORDS:Ca21chr1_C_albicans_SC5314:31842-32444W, translated using codon table 12 (200 amino acids) Verified ORF;Protein similar to S. cerevisiae ribosomal protein Rpl16Ap;transposon mutation affects filamentous growth;
1.29528				699680000	0.1173985548	0.1173985548	0.1173985548	orf19.7057	>orf19.7057 orf19.7057 CGDID:CAL0002084 COORDS:Ca21chr7_C_albicans_SC5314:101629-103806W, translated using codon table 12 (725 amino acids) Uncharacterized ORF;Putative glutamine-tRNA ligase;stationary phase enriched protein
1.293765				6604200000	0.1184930981	0.1184930981	0.1184930981	orf19.5341;orf19.3354	>orf19.5341 RPS4A CGDID:CAL0004310 COORDS:Ca21chr2_C_albicans_SC5314:2189961-2190749W, translated using codon table 12 (262 amino acids) Uncharacterized ORF;Predicted ribosomal protein;genes encoding cytoplasmic ribosomal subunits, translation factors, a
1.654473				12413000	0.119033531	0.119033531	0.119033531	orf19.2237.1	>orf19.2237.1 orf19.2237.1 CGDID:CAF0007442 COORDS:Ca21chr2_C_albicans_SC5314:1404372-1405051W, translated using codon table 12 (201 amino acids) Uncharacterized ORF;Predicted ORF in Assembly 20 and 21;gene has intron
1.653671				7172000	0.1193381603	0.1193381603	0.1193381603	orf19.6747	>orf19.6747 orf19.6747 CGDID:CAL0004865 COORDS:Ca21chr3_C_albicans_SC5314:1700606-1701602W, translated using codon table 12 (309 amino acids) Uncharacterized ORF;Ortholog(s) have acid phosphatase activity, role in dephosphorylation, intracellular sterol t
1.469059				25775000	0.1198104969	0.1198104969	0.1198104969	orf19.3797	>orf19.3797 orf19.3797 CGDID:CAL0001313 COORDS:Ca21chr4_C_albicans_SC5314:1037061-1036285C, translated using codon table 12 (258 amino acids) Uncharacterized ORF;Ortholog(s) have structural constituent of ribosome activity and mitochondrial large ribosoma
1.468519				31611000	0.1200957535	0.1200957535	0.1200957535	orf19.2611	>orf19.2611 MCM6 CGDID:CAL0003376 COORDS:Ca21chrR_C_albicans_SC5314:459676-462318W, translated using codon table 12 (880 amino acids) Uncharacterized ORF;Putative MCM DNA replication initiation complex component;mRNA expression, peak at cell-cycle M/G1 p
1.289301				626040000	0.1217592547	0.1217592547	0.1217592547	orf19.51	>orf19.51 orf19.51 CGDID:CAL0000601 COORDS:Ca21chr1_C_albicans_SC5314:1036865-1040956W, translated using codon table 12 (1363 amino acids) Uncharacterized ORF;Ortholog(s) have role in mitochondrion organization, translational initiation and eukaryotic tra
1.646721				4949000	0.1219982876	0.1219982876	0.1219982876	orf19.4367	>orf19.4367 SMC1 CGDID:CAL0001080 COORDS:Ca21chrR_C_albicans_SC5314:822147-818425C, translated using codon table 12 (1240 amino acids) Uncharacterized ORF;Protein similar to chromosomal ATPases;RNA abundance regulated by tyrosol and cell density;cell-cy
1.28874				264760000	0.1221741472	0.1221741472	0.1221741472	orf19.1086	>orf19.1086 orf19.1086 CGDID:CAL0001254 COORDS:Ca21chr6_C_albicans_SC5314:948405-950273W, translated using codon table 12 (622 amino acids) Uncharacterized ORF;Ortholog(s) have role in protein deubiquitination, regulation of ER to Golgi vesicle-mediated t
1.643868				15025000	0.1231024181	0.1231024181	0.1231024181	orf19.3809	>orf19.3809 BAS1 CGDID:CAL0001915 COORDS:Ca21chr4_C_albicans_SC5314:1013121-1015337W, translated using codon table 12 (738 amino acids) Verified ORF;Putative transcription factor with Myb-like DNA-binding motif;similar to S. cerevisiae Bas1p, which is a
1.331977				127260000	0.1231582249	0.1231582249	0.1231582249	orf19.3532	>orf19.3532 MRPL10 CGDID:CAL0005873 COORDS:Ca21chr2_C_albicans_SC5314:1041938-1041087C, translated using codon table 12 (283 amino acids) Uncharacterized ORF;Putative mitochondrial large subunit ribosomal protein;shows colony morphology-related gene regu
1.462209				33238000	0.1234614135	0.1234614135	0.1234614135	orf19.7422	>orf19.7422 orf19.7422 CGDID:CAL0005488 COORDS:Ca21chr3_C_albicans_SC5314:1456909-1455737C, translated using codon table 12 (390 amino acids) Uncharacterized ORF;Ortholog(s) have RNA binding activity and nucleus localization
1.329254				216600000	0.1251051383	0.1251051383	0.1251051383	orf19.7551	>orf19.7551 ALO1 CGDID:CAL0000083 COORDS:Ca21chrR_C_albicans_SC5314:2090795-2092468W, translated using codon table 12 (557 amino acids) Verified ORF;D-Arabinono-1,4-lactone oxidase involved in biosynthesis of dehydro-D-arabinono-1,4-lactone, which has a p
1.458094				28786000	0.1256915028	0.1256915028	0.1256915028	orf19.2667	>orf19.2667 RPF1 CGDID:CAL0003496 COORDS:Ca21chr4_C_albicans_SC5314:680960-681850W, translated using codon table 12 (296 amino acids) Uncharacterized ORF;Putative nucleolar protein with a predicted role in the assembly and export of the large ribosomal su
1.32725				109500000	0.1265516866	0.1265516866	0.1265516866	orf19.3091	>orf19.3091 orf19.3091 CGDID:CAL0001522 COORDS:Ca21chr4_C_albicans_SC5314:1578626-1582930W, translated using codon table 12 (1434 amino acids) Uncharacterized ORF;Predicted ORF in Assemblies 19, 20 and 21;downregulated during core stress response
1.327166				78569000	0.1266127839	0.1266127839	0.1266127839	orf19.5541	>orf19.5541 orf19.5541 CGDID:CAL0006161 COORDS:Ca21chr6_C_albicans_SC5314:556040-554106C, translated using codon table 12 (644 amino acids) Uncharacterized ORF;Protein with similarity to S. pombe Nrd1p;transcription induced upon induction of hyphal growt
1.325155				251800000	0.1280763971	0.1280763971	0.1280763971	orf19.3916	>orf19.3916 orf19.3916 CGDID:CAL0002866 COORDS:Ca21chr5_C_albicans_SC5314:956373-957956W, translated using codon table 12 (527 amino acids) Uncharacterized ORF;Ortholog of <i>C. parapsilosis CDC317</i> : CPAR2_100980, <i>Debaryomyces hansenii CBS767</i> :
1.450576				19267000	0.1298383554	0.1298383554	0.1298383554	orf19.1669	>orf19.1669 AFG3 CGDID:CAL0000075 COORDS:Ca21chr3_C_albicans_SC5314:385662-388049W, translated using codon table 12 (795 amino acids) Verified ORF;Similar to S. cerevisiae Afg3p, a subunit of the mitochondrial inner membrane m-AAA protease;likely to be e
1.277905				3861500000	0.1303829116	0.1303829116	0.1303829116	orf19.2309.2	>orf19.2309.2 RPL2 CGDID:CAF0006944 COORDS:Ca21chr1_C_albicans_SC5314:2437043-2435875C, translated using codon table 12 (254 amino acids) Uncharacterized ORF;Putative 60S ribosomal protein L2;Hap43p-induced gene;shows downregulation in infected rabbit k
1.2767				395500000	0.1313187097	0.1313187097	0.1313187097	orf19.6402	>orf19.6402 CYS3 CGDID:CAL0002103 COORDS:Ca21chrR_C_albicans_SC5314:1805750-1806949W, translated using codon table 12 (399 amino acids) Uncharacterized ORF;Cystathionine gamma-lyase;upregulated by alkaline, biofilm, amphotericin B, heavy metal (cadmium)
1.446913				50284000	0.1318926014	0.1318926014	0.1318926014	orf19.809	>orf19.809 orf19.809 CGDID:CAL0002615 COORDS:Ca21chr2_C_albicans_SC5314:869597-868233C, translated using codon table 12 (454 amino acids) Uncharacterized ORF;Ortholog(s) have role in maturation of LSU-rRNA from tricistronic rRNA transcript (SSU-rRNA, 5.8S
1.274737				443830000	0.1328531016	0.1328531016	0.1328531016	orf19.7406	>orf19.7406 orf19.7406 CGDID:CAL0005427 COORDS:Ca21chr3_C_albicans_SC5314:1428029-1425969C, translated using codon table 12 (686 amino acids) Uncharacterized ORF;Ortholog of <i>C. parapsilosis CDC317</i> : CPAR2_404490, <i>Candida tenuis NRRL Y-1498</i> :
1.317932				73393000	0.1334313497	0.1334313497	0.1334313497	orf19.2695	>orf19.2695 UBR1 CGDID:CAL0003550 COORDS:Ca21chr4_C_albicans_SC5314:620665-615302C, translated using codon table 12 (1787 amino acids) Verified ORF;Protein similar to S. cerevisiae Ubr1p ubiquitin-protein ligase;transposon mutation affects filamentous gr
1.616082				8306000	0.1342219718	0.1342219718	0.1342219718	orf19.7107	>orf19.7107 orf19.7107 CGDID:CAL0002809 COORDS:Ca21chr7_C_albicans_SC5314:20349-19888C, translated using codon table 12 (153 amino acids) Uncharacterized ORF;Ortholog(s) have role in ribosomal large subunit biogenesis and cytoplasm, nucleus, ribosome loca
1.615611				8427900	0.1344164195	0.1344164195	0.1344164195	orf19.2070	>orf19.2070 orf19.2070 CGDID:CAL0004485 COORDS:Ca21chr2_C_albicans_SC5314:90652-92431W, translated using codon table 12 (568 amino acids) Uncharacterized ORF;Ortholog(s) have role in G1/S transition of mitotic cell cycle, chromatin remodeling, nucleosome
1.27052				349140000	0.1361909847	0.1361909847	0.1361909847	orf19.4888	>orf19.4888 orf19.4888 CGDID:CAL0005506 COORDS:Ca21chr1_C_albicans_SC5314:2245436-2246269W, translated using codon table 12 (277 amino acids) Uncharacterized ORF;Has domain(s) with predicted nucleic acid binding, nucleotide binding activity
1.312921				188230000	0.1372355865	0.1372355865	0.1372355865	orf19.6129	>orf19.6129 MRPL8 CGDID:CAL0005986 COORDS:Ca21chrR_C_albicans_SC5314:1605725-1604958C, translated using codon table 12 (255 amino acids) Uncharacterized ORF;Mitochondrial 60S ribosomal protein subunit;Hap43p-repressed gene
1.608812				8719400	0.1372421102	0.1372421102	0.1372421102	orf19.3978	>orf19.3978 orf19.3978 CGDID:CAL0003101 COORDS:Ca21chr5_C_albicans_SC5314:1066976-1067689W, translated using codon table 12 (237 amino acids) Uncharacterized ORF;Ortholog(s) have nucleolus localization
1.268047				836880000	0.1381755101	0.1381755101	0.1381755101	orf19.5263	>orf19.5263 SER33 CGDID:CAL0003590 COORDS:Ca21chr1_C_albicans_SC5314:2633019-2634410W, translated using codon table 12 (463 amino acids) Uncharacterized ORF;Predicted enzyme of amino acid biosynthesis;Gcn4p-regulated;upregulated in biofilm;protein pres
1.435349				34925000	0.1385243962	0.1385243962	0.1385243962	orf19.7546	>orf19.7546 orf19.7546 CGDID:CAL0000056 COORDS:Ca21chrR_C_albicans_SC5314:2070097-2071701W, translated using codon table 12 (534 amino acids) Uncharacterized ORF;Ortholog(s) have RNA-dependent ATPase activity, role in maturation of SSU-rRNA from tricistro
1.267182				901030000	0.1388743289	0.1388743289	0.1388743289	orf19.4718	>orf19.4718 TRP5 CGDID:CAL0004378 COORDS:Ca21chr4_C_albicans_SC5314:1360213-1358105C, translated using codon table 12 (702 amino acids) Verified ORF;Predicted tryptophan synthase;identified in detergent-resistant membrane fraction (possible lipid raft co
1.26676				475780000	0.1392153646	0.1392153646	0.1392153646	orf19.5061	>orf19.5061 ADE5,7 CGDID:CAL0001714 COORDS:Ca21chr1_C_albicans_SC5314:1720995-1718587C, translated using codon table 12 (802 amino acids) Verified ORF;Phosphoribosylamine-glycine ligase and phosphoribosylformylglycinamidine cyclo-ligase;interacts with Vp
1.601863				6392900	0.140171419	0.140171419	0.140171419	orf19.6740	>orf19.6740 orf19.6740 CGDID:CAL0004852 COORDS:Ca21chr3_C_albicans_SC5314:1709405-1710745W, translated using codon table 12 (446 amino acids) Uncharacterized ORF;Ortholog(s) have ubiquitin-protein ligase activity and role in generation of catalytic splice
1.307668				83116000	0.1413027389	0.1413027389	0.1413027389	orf19.5487	>orf19.5487 CDC46 CGDID:CAL0005346 COORDS:Ca21chr2_C_albicans_SC5314:1274900-1272714C, translated using codon table 12 (728 amino acids) Uncharacterized ORF;Putative hexameric MCM complex subunit with a predicted role in control of cell division;periodic
1.263659				761590000	0.1417444924	0.1417444924	0.1417444924	orf19.6665	>orf19.6665 orf19.6665 CGDID:CAL0004089 COORDS:Ca21chr5_C_albicans_SC5314:794542-796920W, translated using codon table 12 (792 amino acids) Uncharacterized ORF;Ortholog(s) have nucleocytoplasmic transporter activity
1.596493				5432000	0.1424644293	0.1424644293	0.1424644293	orf19.6411	>orf19.6411 orf19.6411 CGDID:CAL0002134 COORDS:Ca21chrR_C_albicans_SC5314:1818771-1821443W, translated using codon table 12 (890 amino acids) Verified ORF;Protein similar to S. cerevisiae Vac14p;a protein involved in regulated synthesis of PtdIns(3,5)P(2
1.305669				94281000	0.1428713826	0.1428713826	0.1428713826	orf19.7260	>orf19.7260 orf19.7260 CGDID:CAL0003922 COORDS:Ca21chr1_C_albicans_SC5314:3171784-3171005C, translated using codon table 12 (259 amino acids) Uncharacterized ORF;Hap43p-repressed gene
1.262096				6941900000	0.1430308391	0.1430308391	0.1430308391	orf19.5788	>orf19.5788 EFT2 CGDID:CAL0001544 COORDS:Ca21chr2_C_albicans_SC5314:623592-626320W, translated using codon table 12 (842 amino acids) Verified ORF;Elongation Factor 2 (eEF2);GTPase;essential;highly expressed;target of sordarin antifungals;antigenic i
1.261107				285440000	0.1438480221	0.1438480221	0.1438480221	orf19.4844	>orf19.4844 orf19.4844 CGDID:CAL0005378 COORDS:Ca21chr1_C_albicans_SC5314:2146676-2145531C, translated using codon table 12 (381 amino acids) Uncharacterized ORF;Ortholog(s) have RNA binding, polynucleotide adenylyltransferase activity, protein binding, b
1.42565				32560000	0.1442597632	0.1442597632	0.1442597632	orf19.3752	>orf19.3752 RAD51 CGDID:CAL0001214 COORDS:Ca21chrR_C_albicans_SC5314:485125-484040C, translated using codon table 12 (361 amino acids) Verified ORF;Protein involved in homologous recombination and DNA repair;flucytosine induced;slow growth and increased
1.259941				283020000	0.1448170344	0.1448170344	0.1448170344	orf19.2422	>orf19.2422 ARC1 CGDID:CAL0001493 COORDS:Ca21chrR_C_albicans_SC5314:698444-699553W, translated using codon table 12 (369 amino acids) Uncharacterized ORF;Putative G4 nucleic acid binding protein;macrophage/pseudohyphal-repressed;protein enriched in stat
1.302888				64706000	0.1450730697	0.1450730697	0.1450730697	orf19.3300	>orf19.3300 ZPR1 CGDID:CAL0004036 COORDS:Ca21chr1_C_albicans_SC5314:222077-220548C, translated using codon table 12 (509 amino acids) Uncharacterized ORF;Protein with putative zinc finger;regulated by Gcn4p;repressed in response to amino acid starvation
1.302112				67704000	0.1456920903	0.1456920903	0.1456920903	orf19.667.1	>orf19.667.1 RPL37B CGDID:CAF0006907 COORDS:Ca21chr1_C_albicans_SC5314:2492138-2492762W, translated using codon table 12 (90 amino acids) Uncharacterized ORF;Ribosomal protein L37;Hap43p-induced gene
1.258492				647820000	0.1460258865	0.1460258865	0.1460258865	orf19.5811	>orf19.5811 MET1 CGDID:CAL0002271 COORDS:Ca21chr2_C_albicans_SC5314:586227-587912W, translated using codon table 12 (561 amino acids) Verified ORF;Putative uroporphyrin-3 C-methyltransferase, methionine biosynthesis enzyme;upregulated by human whole bloo
1.421932				55223000	0.1464998363	0.1464998363	0.1464998363	orf19.2688	>orf19.2688 NAN1 CGDID:CAL0003534 COORDS:Ca21chr4_C_albicans_SC5314:633200-630681C, translated using codon table 12 (839 amino acids) Verified ORF;Putative U3 snoRNP protein;Hap43p-induced gene;physically interacts with TAP-tagged Nop1p
1.584098				5232600	0.147853058	0.147853058	0.147853058	orf19.4498	>orf19.4498 orf19.4498 CGDID:CAL0002047 COORDS:Ca21chr2_C_albicans_SC5314:949182-948475C, translated using codon table 12 (235 amino acids) Uncharacterized ORF;Ortholog of <i>C. parapsilosis CDC317</i> : CPAR2_103880, <i>Candida tenuis NRRL Y-1498</i> : C
1.254931				778580000	0.1490271751	0.1490271751	0.1490271751	orf19.2951	>orf19.2951 HOM6 CGDID:CAL0006049 COORDS:Ca21chr1_C_albicans_SC5314:550630-549551C, translated using codon table 12 (359 amino acids) Uncharacterized ORF;Putative homoserine dehydrogenase;Gcn4p-regulated;induced in response to amino acid starvation (3-A
1.581005				15434000	0.1492184003	0.1492184003	0.1492184003	orf19.3175	>orf19.3175 orf19.3175 CGDID:CAL0002397 COORDS:Ca21chr5_C_albicans_SC5314:440048-438165C, translated using codon table 12 (627 amino acids) Uncharacterized ORF;Predicted ORF in Assemblies 19, 20 and 21;alkaline downregulated;repressed by nitric oxide;v
1.578895				7521100	0.1501551158	0.1501551158	0.1501551158	orf19.6417	>orf19.6417 TSR1 CGDID:CAL0002141 COORDS:Ca21chrR_C_albicans_SC5314:1832468-1834996W, translated using codon table 12 (842 amino acids) Verified ORF;Component of 20S pre-rRNA processing unit;decreased expression in response to prostaglandins
1.295554				77416000	0.1509897856	0.1509897856	0.1509897856	orf19.4825	>orf19.4825 orf19.4825 CGDID:CAL0005336 COORDS:Ca21chr1_C_albicans_SC5314:2119345-2118881C, translated using codon table 12 (154 amino acids) Uncharacterized ORF;Ortholog(s) have role in mitochondrial proton-transporting ATP synthase complex assembly and
1.413415				23769000	0.1517191463	0.1517191463	0.1517191463	orf19.3846	>orf19.3846 LYS4 CGDID:CAL0002066 COORDS:Ca21chr4_C_albicans_SC5314:946259-944205C, translated using codon table 12 (684 amino acids) Uncharacterized ORF;Homoaconitase;regulated by Gcn4p, Gcn2p;induced in response to amino acid starvation (3-AT treatmen
1.574856				4694200	0.1519583973	0.1519583973	0.1519583973	orf19.394	>orf19.394 orf19.394 CGDID:CAL0004950 COORDS:Ca21chr1_C_albicans_SC5314:1862609-1863994W, translated using codon table 12 (461 amino acids) Uncharacterized ORF;Putative kynureninase, involved in NAD biosynthesis;Hap43p-repressed gene;biofilm-induced
1.250923				323950000	0.1524536534	0.1524536534	0.1524536534	orf19.1340	>orf19.1340 orf19.1340 CGDID:CAL0003819 COORDS:Ca21chr7_C_albicans_SC5314:739871-738942C, translated using codon table 12 (309 amino acids) Uncharacterized ORF;Putative aldose reductase;protein level decreases in stationary phase cultures
1.250527				5367200000	0.152795462	0.152795462	0.152795462	orf19.7217	>orf19.7217 RPL4B CGDID:CAL0003773 COORDS:Ca21chr1_C_albicans_SC5314:3107870-3106779C, translated using codon table 12 (363 amino acids) Verified ORF;Ribosomal protein 4B;genes encoding cytoplasmic ribosomal subunits, translation factors, and tRNA synthe
1.250523				597520000	0.1527988559	0.1527988559	0.1527988559	orf19.3700	>orf19.3700 TOM70 CGDID:CAL0001055 COORDS:Ca21chr7_C_albicans_SC5314:563076-564965W, translated using codon table 12 (629 amino acids) Verified ORF;Ortholog(s) have mitochondrion targeting sequence binding, protein channel activity and role in protein imp
1.411365				49576000	0.152994085	0.152994085	0.152994085	orf19.2193	>orf19.2193 PRS5 CGDID:CAL0005477 COORDS:Ca21chr2_C_albicans_SC5314:1604375-1605715W, translated using codon table 12 (446 amino acids) Uncharacterized ORF;Putative 5-phospho-ribosyl-1(alpha)-pyrophosphate synthetase;Hap43p-induced gene;downregulated du
1.411001				39456000	0.1532207284	0.1532207284	0.1532207284	orf19.4587	>orf19.4587 HGH1 CGDID:CAL0002914 COORDS:Ca21chr4_C_albicans_SC5314:410614-411702W, translated using codon table 12 (362 amino acids) Uncharacterized ORF;Putative HMG1/2-related protein;transcription is regulated by Mig1p
1.289664				103710000	0.1558552786	0.1558552786	0.1558552786	orf19.2278	>orf19.2278 orf19.2278 CGDID:CAL0006349 COORDS:Ca21chr2_C_albicans_SC5314:1472371-1473165W, translated using codon table 12 (264 amino acids) Uncharacterized ORF;Putative 20S proteasome assembly protein;filament induced;transcription is induced in respo
1.403304				22624000	0.1580743692	0.1580743692	0.1580743692	orf19.3463	>orf19.3463 orf19.3463 CGDID:CAL0005034 COORDS:Ca21chr6_C_albicans_SC5314:463176-465230W, translated using codon table 12 (684 amino acids) Uncharacterized ORF;Ortholog(s) have role in ascospore formation, conjugation with cellular fusion, ribosomal large
1.56013				8176300	0.1586552543	0.1586552543	0.1586552543	orf19.7092	>orf19.7092 orf19.7092 CGDID:CAL0002191 COORDS:Ca21chr7_C_albicans_SC5314:46309-47109W, translated using codon table 12 (266 amino acids) Uncharacterized ORF;Ortholog(s) have mitochondrion localization
1.402393				26747000	0.1586552543	0.1586552543	0.1586552543	orf19.5812	>orf19.5812 orf19.5812 CGDID:CAL0002272 COORDS:Ca21chr2_C_albicans_SC5314:585527-584262C, translated using codon table 12 (421 amino acids) Uncharacterized ORF;Ortholog(s) have role in translational termination and nucleus localization
1.28633				124890000	0.1586552543	0.1586552543	0.1586552543	orf19.7335	>orf19.7335 PRE8 CGDID:CAL0004604 COORDS:Ca21chrR_C_albicans_SC5314:1989161-1990063W, translated using codon table 12 (251 amino acids) Uncharacterized ORF;Putative alpha-2_sc subunit of proteasome;macrophage-induced protein;regulated by Gcn2p and Gcn4p
1.243819				275520000	0.1586552543	0.1586552543	0.1586552543	orf19.7501	>orf19.7501 orf19.7501 CGDID:CAL0006351 COORDS:Ca21chrR_C_albicans_SC5314:83460-82153C, translated using codon table 12 (435 amino acids) Uncharacterized ORF;Nucleosome assembly protein;protein present in exponential and stationary growth phase yeast cul
1.401801				23825000	0.1590336555	0.1590336555	0.1590336555	orf19.4642	>orf19.4642 orf19.4642 CGDID:CAL0003696 COORDS:Ca21chr4_C_albicans_SC5314:303347-302091C, translated using codon table 12 (418 amino acids) Uncharacterized ORF;Hap43p-induced gene
1.285352				211140000	0.1594824415	0.1594824415	0.1594824415	orf19.7655	>orf19.7655 RPO21 CGDID:CAL0000919 COORDS:Ca21chrR_C_albicans_SC5314:2260510-2265696W, translated using codon table 12 (1728 amino acids) Verified ORF;Protein similar to S. cerevisiae Rpo21p, RNA polymerase II;transposon mutation affects filamentous grow
1.242362				277160000	0.1599475609	0.1599475609	0.1599475609	orf19.1986	>orf19.1986 ARO2 CGDID:CAL0002708 COORDS:Ca21chrR_C_albicans_SC5314:1672586-1673827W, translated using codon table 12 (413 amino acids) Verified ORF;Putative chorismate synthase;fungal-specific (no human or murine homolog);protein level decreased in sta
1.39908				24894000	0.1607800525	0.1607800525	0.1607800525	orf19.5232	>orf19.5232 CSI2 CGDID:CAL0003537 COORDS:Ca21chr1_C_albicans_SC5314:2686695-2685817C, translated using codon table 12 (292 amino acids) Verified ORF;Putative 66S pre-ribosomal particle component;Hap43p-induced gene;essential for growth;transposon mutat
1.395524				45377000	0.16308164	0.16308164	0.16308164	orf19.5178	>orf19.5178 ERG5 CGDID:CAL0002665 COORDS:Ca21chr7_C_albicans_SC5314:613720-612167C, translated using codon table 12 (517 amino acids) Verified ORF;Putative C-22 sterol desaturase;fungal C-22 sterol desaturases are cytochrome P450 enzymes of ergosterol bi
1.395419				28941000	0.1631496972	0.1631496972	0.1631496972	orf19.2017	>orf19.2017 orf19.2017 CGDID:CAL0004338 COORDS:Ca21chr2_C_albicans_SC5314:174599-175780W, translated using codon table 12 (393 amino acids) Uncharacterized ORF;Ortholog(s) have role in regulation of cell size, transcription elongation from RNA polymerase
1.280616				112860000	0.1635297769	0.1635297769	0.1635297769	orf19.3564	>orf19.3564 RPC40 CGDID:CAL0005950 COORDS:Ca21chr2_C_albicans_SC5314:1099029-1098019C, translated using codon table 12 (336 amino acids) Uncharacterized ORF;Puttive RNA polymerase;protein level decreases in stationary phase cultures;Hap43p-induced gene
1.237929				3220000000	0.1639203781	0.1639203781	0.1639203781	orf19.2478.1	>orf19.2478.1 orf19.2478.1 CGDID:CAF0006953 COORDS:Ca21chr1_C_albicans_SC5314:1195221-1196758W, translated using codon table 12 (241 amino acids) Verified ORF;60S ribosomal protein L7;snoRNA snR39b encoded within the 2nd intron
1.393467				19037000	0.1644223693	0.1644223693	0.1644223693	orf19.5480	>orf19.5480 ILV1 CGDID:CAL0005334 COORDS:Ca21chr2_C_albicans_SC5314:1262982-1264691W, translated using codon table 12 (569 amino acids) Verified ORF;Putative threonine dehydratase;regulated by Gcn4p and Gcn2p;induced by amino acid starvation (3-AT treat
1.547304				9716200	0.1646431966	0.1646431966	0.1646431966	orf19.2524	>orf19.2524 MGE1 CGDID:CAL0002414 COORDS:Ca21chrR_C_albicans_SC5314:330757-331485W, translated using codon table 12 (242 amino acids) Uncharacterized ORF;Putative mitochondrial matrix cochaperone;macrophage/pseudohyphal-repressed
1.54609				3755600	0.1652175915	0.1652175915	0.1652175915	orf19.748	>orf19.748 orf19.748 CGDID:CAL0001840 COORDS:Ca21chr4_C_albicans_SC5314:1125132-1120885C, translated using codon table 12 (1415 amino acids) Uncharacterized ORF;Ortholog(s) have RNA binding, nucleocytoplasmic transporter activity, structural constituent o
1.236441				6493300000	0.1652680323	0.1652680323	0.1652680323	orf19.3002	>orf19.3002 RPS1 CGDID:CAL0001324 COORDS:Ca21chr1_C_albicans_SC5314:643289-644059W, translated using codon table 12 (256 amino acids) Uncharacterized ORF;Putative ribosomal protein 10 of the 40S subunit, elicits a host antibody response during infection;
1.277217				81704000	0.1664756186	0.1664756186	0.1664756186	orf19.7459	>orf19.7459 orf19.7459 CGDID:CAL0005593 COORDS:Ca21chr3_C_albicans_SC5314:1529425-1527584C, translated using codon table 12 (613 amino acids) Verified ORF;Putative mitochondrial protein with a predicted role in respiratory growth;mutants display a strong
1.54324				3712100	0.1665710936	0.1665710936	0.1665710936	orf19.4278	>orf19.4278 orf19.4278 CGDID:CAL0000324 COORDS:Ca21chr5_C_albicans_SC5314:588725-586716C, translated using codon table 12 (669 amino acids) Uncharacterized ORF;Ortholog(s) have methylated histone residue binding activity and role in negative regulation of
1.276275				98983000	0.1672974839	0.1672974839	0.1672974839	orf19.6531	>orf19.6531 NUC2 CGDID:CAL0003145 COORDS:Ca21chr7_C_albicans_SC5314:406704-408140W, translated using codon table 12 (478 amino acids) Verified ORF;Putative NADH-ubiquinone oxidoreductase;identified in detergent-resistant membrane fraction (possible lipid
1.274899				263330000	0.1685034477	0.1685034477	0.1685034477	orf19.2618	>orf19.2618 MET2 CGDID:CAL0003388 COORDS:Ca21chrR_C_albicans_SC5314:475617-476846W, translated using codon table 12 (409 amino acids) Uncharacterized ORF;Homoserine acetyltransferase;Hap43p-, Gcn4p-regulated;macrophage/pseudohyphal-repressed;not highly
1.274514				91072000	0.1688419783	0.1688419783	0.1688419783	orf19.7236	>orf19.7236 TIF35 CGDID:CAL0003839 COORDS:Ca21chr1_C_albicans_SC5314:3145130-3144291C, translated using codon table 12 (279 amino acids) Uncharacterized ORF;Putative translation initiation factor;genes encoding ribosomal subunits, translation factors, an
1.230339				796560000	0.1708707885	0.1708707885	0.1708707885	orf19.2489	>orf19.2489 orf19.2489 CGDID:CAL0001639 COORDS:Ca21chr1_C_albicans_SC5314:1180920-1177591C, translated using codon table 12 (1109 amino acids) Uncharacterized ORF;Putative karyopherin beta;repressed by nitric oxide
1.271981				68640000	0.1710788133	0.1710788133	0.1710788133	orf19.6748	>orf19.6748 orf19.6748 CGDID:CAL0004868 COORDS:Ca21chr3_C_albicans_SC5314:1699358-1700344W, translated using codon table 12 (328 amino acids) Uncharacterized ORF;Ortholog(s) have role in ascospore formation, cellular response to caffeine
1.533278				16964000	0.1713569589	0.1713569589	0.1713569589	orf19.2847	>orf19.2847 orf19.2847 CGDID:CAL0005140 COORDS:Ca21chrR_C_albicans_SC5314:660647-658860C, translated using codon table 12 (595 amino acids) Uncharacterized ORF;Ortholog(s) have DNA-directed RNA polymerase activity, role in tRNA transcription from RNA poly
1.229792				307830000	0.1713783502	0.1713783502	0.1713783502	orf19.5505	>orf19.5505 HIS7 CGDID:CAL0006063 COORDS:Ca21chr7_C_albicans_SC5314:829907-828024C, translated using codon table 12 (627 amino acids) Uncharacterized ORF;Putative imidazole glycerol phosphate synthase;histidine biosynthesis;no human/murine homolog;tran
1.382666				19473000	0.1715801727	0.1715801727	0.1715801727	orf19.1212	>orf19.1212 orf19.1212 CGDID:CAL0002790 COORDS:Ca21chr6_C_albicans_SC5314:890242-891648W, translated using codon table 12 (369 amino acids) Uncharacterized ORF;Ortholog(s) have FFAT motif binding, phosphatidylinositol binding activity
1.382628				32775000	0.1716055602	0.1716055602	0.1716055602	orf19.5436	>orf19.5436 UTP8 CGDID:CAL0005235 COORDS:Ca21chr3_C_albicans_SC5314:46161-48251W, translated using codon table 12 (696 amino acids) Verified ORF;Essential protein involved in tRNA export from the nucleus and ribosomal small subunit biogenesis;physically
1.271326				92706000	0.1716606518	0.1716606518	0.1716606518	orf19.7219;orf19.7231	>orf19.7219 FTR1 CGDID:CAL0003776 COORDS:Ca21chr1_C_albicans_SC5314:3113806-3114951W, translated using codon table 12 (381 amino acids) Verified ORF;High-affinity iron permease;required for mouse virulence, low-iron growth;iron, amphotericin B, caspofun
1.270415				218020000	0.1724714164	0.1724714164	0.1724714164	orf19.3099	>orf19.3099 TRP4 CGDID:CAL0001533 COORDS:Ca21chr4_C_albicans_SC5314:1567955-1566846C, translated using codon table 12 (369 amino acids) Uncharacterized ORF;Predicted enzyme of amino acid biosynthesis;upregulated in biofilm;regulated by Gcn2p and Gcn4p;
1.227843				289450000	0.1731964254	0.1731964254	0.1731964254	orf19.3123	>orf19.3123 RPT5 CGDID:CAL0002261 COORDS:Ca21chr4_C_albicans_SC5314:1532862-1534154W, translated using codon table 12 (430 amino acids) Uncharacterized ORF;26S proteasome regulatory subunit;transcription is regulated by Nrg1p and Mig1p;regulated by Gcn2
1.526279				9210600	0.1747718507	0.1747718507	0.1747718507	orf19.1902	>orf19.1902 NOC4 CGDID:CAL0002495 COORDS:Ca21chr2_C_albicans_SC5314:1498605-1500293W, translated using codon table 12 (562 amino acids) Verified ORF;Putative nucleolar protein;Hap43p-induced gene;mutation confers resistance to 5-fluorocytosine (5-FC), 5
1.267642				93695000	0.1749549052	0.1749549052	0.1749549052	orf19.772	>orf19.772 LYS21 CGDID:CAL0001935 COORDS:Ca21chr1_C_albicans_SC5314:983901-982615C, translated using codon table 12 (428 amino acids) Uncharacterized ORF;Putative homocitrate synthase of lysine biosynthesis;expression increased in a fluconazole-resistant
1.377134				33984000	0.175322042	0.175322042	0.175322042	orf19.3914	>orf19.3914 orf19.3914 CGDID:CAL0002861 COORDS:Ca21chr5_C_albicans_SC5314:953387-952095C, translated using codon table 12 (430 amino acids) Uncharacterized ORF;Has domain(s) with predicted translation initiation factor activity, role in translational init
1.522199				6938800	0.1767820065	0.1767820065	0.1767820065	orf19.7617	>orf19.7617 orf19.7617 CGDID:CAL0000824 COORDS:Ca21chrR_C_albicans_SC5314:2217467-2218099W, translated using codon table 12 (210 amino acids) Uncharacterized ORF;Ortholog(s) have peptide alpha-N-acetyltransferase activity, role in N-terminal protein amino
1.521893				2373000	0.1769335527	0.1769335527	0.1769335527	orf19.58	>orf19.58 RRP6 CGDID:CAL0000608 COORDS:Ca21chr1_C_albicans_SC5314:1057731-1055371C, translated using codon table 12 (786 amino acids) Verified ORF;Putative nuclear exosome exonuclease component;Hap43p-induced gene;mutation confers hypersensitivity to 5-
1.223439				779120000	0.1773504746	0.1773504746	0.1773504746	orf19.6584	>orf19.6584 PRT1 CGDID:CAL0003307 COORDS:Ca21chr7_C_albicans_SC5314:305372-303153C, translated using codon table 12 (739 amino acids) Verified ORF;Putative translation initiation factor eIF3;mutation confers hypersensitivity to roridin A, verrucarin A;g
1.519707				7095600	0.1780172191	0.1780172191	0.1780172191	orf19.2246	>orf19.2246 orf19.2246 CGDID:CAL0006270 COORDS:Ca21chr2_C_albicans_SC5314:1419303-1418533C, translated using codon table 12 (256 amino acids) Uncharacterized ORF;Ortholog(s) have cytosol, nucleus localization
1.517407				9325400	0.1791617713	0.1791617713	0.1791617713	orf19.96	>orf19.96 TOP1 CGDID:CAL0000708 COORDS:Ca21chr6_C_albicans_SC5314:188928-186586C, translated using codon table 12 (780 amino acids) Verified ORF;DNA topoisomerase I;required for wild-type growth and for wild-type mouse virulence;sensitive to camptotheci
1.220866				1059600000	0.1798052009	0.1798052009	0.1798052009	orf19.2183	>orf19.2183 KRE30 CGDID:CAL0005445 COORDS:Ca21chr2_C_albicans_SC5314:1623732-1621903C, translated using codon table 12 (609 amino acids) Verified ORF;YEF3-subfamily ABC family protein, predicted not to be a transporter;downregulated during core stress re
1.262127				58366000	0.1799618374	0.1799618374	0.1799618374	orf19.4836	>orf19.4836 URA1 CGDID:CAL0005359 COORDS:Ca21chr1_C_albicans_SC5314:2137047-2138381W, translated using codon table 12 (444 amino acids) Verified ORF;Dihydroorotate dehydrogenase;enzyme of de novo pyrimidine biosynthesis;putative bipartite mitochondrial
1.219306				1109300000	0.1813050217	0.1813050217	0.1813050217	orf19.1470	>orf19.1470 RPS26A CGDID:CAL0004688 COORDS:Ca21chr2_C_albicans_SC5314:288228-287869C, translated using codon table 12 (119 amino acids) Uncharacterized ORF;Predicted ribosomal protein;regulated by Nrg1p, Tup1p;genes encoding cytoplasmic ribosomal subuni
1.367144				40528000	0.1822095473	0.1822095473	0.1822095473	orf19.7081	>orf19.7081 SPL1 CGDID:CAL0002170 COORDS:Ca21chr7_C_albicans_SC5314:62478-63944W, translated using codon table 12 (488 amino acids) Uncharacterized ORF;Protein similar to S. cerevisiae Spl1p, which is involved in tRNA splicing;member of pyridoxal-phospha
1.510693				13791000	0.1825299955	0.1825299955	0.1825299955	orf19.1966	>orf19.1966 BUD23 CGDID:CAL0002637 COORDS:Ca21chr5_C_albicans_SC5314:225614-224799C, translated using codon table 12 (271 amino acids) Uncharacterized ORF;Putative methyltransferase;Hap43p-induced gene;decreased expression in response to prostaglandins
1.510644				11337000	0.182554477	0.182554477	0.182554477	orf19.7116	>orf19.7116 orf19.7116 CGDID:CAL0002849 COORDS:Ca21chr7_C_albicans_SC5314:7476-6523C, translated using codon table 12 (317 amino acids) Uncharacterized ORF;Putative protein of unknown function, transcription is upregulated in an RHE model of oral candidia
1.217906				325030000	0.1826564957	0.1826564957	0.1826564957	orf19.7187	>orf19.7187 MAM33 CGDID:CAL0003133 COORDS:Ca21chr7_C_albicans_SC5314:862917-862123C, translated using codon table 12 (264 amino acids) Uncharacterized ORF;Putative mitochondrial acidic matrix protein;regulated by Ssn6p;protein present in exponential and
1.21747				332430000	0.1830786448	0.1830786448	0.1830786448	orf19.2992	>orf19.2992 RPP1A CGDID:CAL0006156 COORDS:Ca21chr1_C_albicans_SC5314:630252-630572W, translated using codon table 12 (106 amino acids) Verified ORF;Conserved acidic ribosomal protein, likely involved in regulation of translation elongation;interacts with
1.217405				307860000	0.1831416267	0.1831416267	0.1831416267	orf19.1299	>orf19.1299 RPN6 CGDID:CAL0003109 COORDS:Ca21chr4_C_albicans_SC5314:802437-803744W, translated using codon table 12 (435 amino acids) Uncharacterized ORF;Putative 26S proteasome subunit;Hap43p-induced gene;regulated by Gcn2p and Gcn4p
1.258274				229530000	0.1835115513	0.1835115513	0.1835115513	orf19.5064	>orf19.5064 MRPL3 CGDID:CAL0001720 COORDS:Ca21chr1_C_albicans_SC5314:1725072-1723858C, translated using codon table 12 (404 amino acids) Uncharacterized ORF;Ribosomal protein of the large subunit, mitochondrial;downregulated in core stress response;prot
1.508127				17311000	0.183827564	0.183827564	0.183827564	orf19.1480	>orf19.1480 orf19.1480 CGDID:CAL0004732 COORDS:Ca21chr2_C_albicans_SC5314:305492-306022W, translated using codon table 12 (176 amino acids) Verified ORF;Putative succinate dehydrogenase, enzyme of citric acid cycle;downregulated by Efg1p;repressed by ni
1.257865				95044000	0.1838916589	0.1838916589	0.1838916589	orf19.7258	>orf19.7258 DDI1 CGDID:CAL0003905 COORDS:Ca21chr1_C_albicans_SC5314:3170037-3171008W, translated using codon table 12 (323 amino acids) Uncharacterized ORF;Putative DNA damage inducible v-SNARE binding protein;macrophage/pseudohyphal-repressed
1.506665				18271000	0.1845694243	0.1845694243	0.1845694243	orf19.2594	>orf19.2594 orf19.2594 CGDID:CAL0002566 COORDS:Ca21chrR_C_albicans_SC5314:427492-428391W, translated using codon table 12 (299 amino acids) Uncharacterized ORF;Ortholog(s) have DNA-directed RNA polymerase activity, role in transcription of nuclear large r
1.256226				169980000	0.1854164312	0.1854164312	0.1854164312	orf19.4290	>orf19.4290 TRR1 CGDID:CAL0000375 COORDS:Ca21chr5_C_albicans_SC5314:611366-612328W, translated using codon table 12 (320 amino acids) Verified ORF;Thioredoxin reductase;regulated by Tsa1p/Tsa1Bp, Hap43p;induced by nitric oxide, peroxide;oxidative stres
1.504903				14214000	0.1854659499	0.1854659499	0.1854659499	orf19.6362	>orf19.6362 SPA2 CGDID:CAL0001359 COORDS:Ca21chr1_C_albicans_SC5314:2752581-2756981W, translated using codon table 12 (1466 amino acids) Verified ORF;Protein involved in cell polarity, Spitzenkorper formation;required for mouse virulence;localizes to hy
1.214872				1207900000	0.1856074044	0.1856074044	0.1856074044	orf19.2871;orf19.440	>orf19.2871 SDH12 CGDID:CAL0005198 COORDS:Ca21chr4_C_albicans_SC5314:1480285-1478360C, translated using codon table 12 (641 amino acids) Verified ORF;Succinate dehydrogenase;soluble protein in hyphae;macrophage-downregulated protein level;downregulated
1.504453				6812300	0.1856953058	0.1856953058	0.1856953058	orf19.4457	>orf19.4457 BNI4 CGDID:CAL0001878 COORDS:Ca21chr1_C_albicans_SC5314:811506-806539C, translated using codon table 12 (1655 amino acids) Verified ORF;Protein required for wild-type cell wall chitin distribution, morphology, hyphal growth;not essential;sim
1.214217				7411600000	0.1862486	0.1862486	0.1862486	orf19.1601	>orf19.1601 RPL3 CGDID:CAL0006304 COORDS:Ca21chr2_C_albicans_SC5314:1921934-1923103W, translated using codon table 12 (389 amino acids) Verified ORF;Putative ribosomal protein, large subunit;induced by ciclopirox olamine treatment;genes encoding cytopla
1.214036				2550100000	0.1864266416	0.1864266416	0.1864266416	orf19.5904	>orf19.5904 RPL19A CGDID:CAL0003235 COORDS:Ca21chr3_C_albicans_SC5314:942394-941386C, translated using codon table 12 (190 amino acids) Verified ORF;Ribosomal protein L19;genes encoding cytoplasmic ribosomal subunits, translation factors, tRNA synthetase
1.255022				110190000	0.1865422279	0.1865422279	0.1865422279	orf19.3696	>orf19.3696 TOM22 CGDID:CAL0000488 COORDS:Ca21chr7_C_albicans_SC5314:571215-571667W, translated using codon table 12 (150 amino acids) Verified ORF;Putative mitochondrial import receptor subunit;shows colony morphology-related gene regulation by Ssn6p
1.211576				510380000	0.1888475784	0.1888475784	0.1888475784	orf19.2967	>orf19.2967 TIF34 CGDID:CAL0006083 COORDS:Ca21chr1_C_albicans_SC5314:582959-584011W, translated using codon table 12 (350 amino acids) Verified ORF;Putative translation initiation factor eIF3, p39 subunit;mutation confers hypersensitivity to roridin A an
1.211212				4129100000	0.1892077713	0.1892077713	0.1892077713	orf19.6312	>orf19.6312 RPS3 CGDID:CAL0001259 COORDS:Ca21chrR_C_albicans_SC5314:1041023-1041778W, translated using codon table 12 (251 amino acids) Uncharacterized ORF;Ribosomal protein S3;Hog1p-, Hap43p-induced;genes encoding cytoplasmic ribosomal subunits, transl
1.495721				13562000	0.190181693	0.190181693	0.190181693	orf19.3552	>orf19.3552 orf19.3552 CGDID:CAL0005922 COORDS:Ca21chr2_C_albicans_SC5314:1075769-1072671C, translated using codon table 12 (1032 amino acids) Uncharacterized ORF;Ortholog(s) have structural constituent of nuclear pore activity
1.209611				1141500000	0.190795696	0.190795696	0.190795696	orf19.6257	>orf19.6257 GLT1 CGDID:CAL0000516 COORDS:Ca21chr1_C_albicans_SC5314:1398250-1404630W, translated using codon table 12 (2126 amino acids) Uncharacterized ORF;Putative glutamate synthase;alkaline downregulated;transcription is downregulated in both interm
1.208935				407270000	0.1914686671	0.1914686671	0.1914686671	orf19.5328;REV__orf19.2669	>orf19.5328 GCN1 CGDID:CAL0004282 COORDS:Ca21chr2_C_albicans_SC5314:2179365-2172118C, translated using codon table 12 (2415 amino acids) Uncharacterized ORF;Ortholog(s) have role in regulation of translational elongation and cytosolic ribosome, mitochondr
1.208297				2973500000	0.1921047579	0.1921047579	0.1921047579	orf19.5466	>orf19.5466 RPS24 CGDID:CAL0005300 COORDS:Ca21chr3_C_albicans_SC5314:15901-16308W, translated using codon table 12 (135 amino acids) Uncharacterized ORF;Predicted ribosomal protein;hyphal downregulated;genes encoding cytoplasmic ribosomal subunits, tran
1.249018				58756000	0.1922180964	0.1922180964	0.1922180964	orf19.1682	>orf19.1682 orf19.1682 CGDID:CAL0000148 COORDS:Ca21chr3_C_albicans_SC5314:353614-354774W, translated using codon table 12 (386 amino acids) Verified ORF;Membrane protein;Hap43p-repressed gene;repressed by nitric oxide
1.24892				78957000	0.1923120522	0.1923120522	0.1923120522	orf19.6804	>orf19.6804 orf19.6804 CGDID:CAL0005615 COORDS:Ca21chr3_C_albicans_SC5314:1595938-1597758W, translated using codon table 12 (606 amino acids) Uncharacterized ORF;Ortholog(s) have signal sequence binding activity, role in protein targeting to ER and cytoso
1.207659				3586800000	0.1927420207	0.1927420207	0.1927420207	orf19.3465	>orf19.3465 RPL10A CGDID:CAL0005037 COORDS:Ca21chr6_C_albicans_SC5314:466025-465372C, translated using codon table 12 (217 amino acids) Uncharacterized ORF;Predicted ribosomal protein;genes encoding cytoplasmic ribosomal subunits, translation factors, tR
1.490697				8172600	0.1927927101	0.1927927101	0.1927927101	orf19.2988	>orf19.2988 orf19.2988 CGDID:CAL0006134 COORDS:Ca21chr1_C_albicans_SC5314:618441-619706W, translated using codon table 12 (421 amino acids) Uncharacterized ORF;Biofilm-induced gene
1.207568				3348300000	0.1928331636	0.1928331636	0.1928331636	orf19.2935	>orf19.2935 RPL10 CGDID:CAL0006017 COORDS:Ca21chr1_C_albicans_SC5314:521342-522004W, translated using codon table 12 (220 amino acids) Verified ORF;Ribosomal protein L10;intron in 5-UTR;genes encoding cytoplasmic ribosomal subunits, translation factors
1.488739				6643300	0.1938163916	0.1938163916	0.1938163916	orf19.3260	>orf19.3260 orf19.3260 CGDID:CAL0003355 COORDS:Ca21chrR_C_albicans_SC5314:218979-216784C, translated using codon table 12 (731 amino acids) Uncharacterized ORF;Ortholog(s) have phosphopantothenoylcysteine decarboxylase activity, role in coenzyme A biosynt
1.247254				93266000	0.1939054779	0.1939054779	0.1939054779	orf19.5516	>orf19.5516 orf19.5516 CGDID:CAL0006093 COORDS:Ca21chr6_C_albicans_SC5314:511198-513105W, translated using codon table 12 (635 amino acids) Uncharacterized ORF;Ortholog(s) have signal sequence binding activity, role in protein targeting to ER and cytosol,
1.205476				13700000000	0.1949340676	0.1949340676	0.1949340676	orf19.2803	>orf19.2803 HEM13 CGDID:CAL0005027 COORDS:Ca21chr3_C_albicans_SC5314:847275-846304C, translated using codon table 12 (323 amino acids) Verified ORF;Coproporphyrinogen III oxidase;antigenic;localizes to yeast cell surface, not hyphae;iron-regulated expr
1.245103				205730000	0.1959754205	0.1959754205	0.1959754205	orf19.1853;orf19.1061;orf19.6791	>orf19.1853 HHT2 CGDID:CAL0001692 COORDS:Ca21chrR_C_albicans_SC5314:1462310-1462720W, translated using codon table 12 (136 amino acids) Uncharacterized ORF;Putative histone H3;farnesol regulated;Hap43p-induced gene;>orf19.1061 HHT21 CGDID:CAL0001203 COO
1.204175				369550000	0.196247811	0.196247811	0.196247811	orf19.3442;orf19.5816	>orf19.3442 orf19.3442 CGDID:CAL0004987 COORDS:Ca21chr6_C_albicans_SC5314:284006-282765C, translated using codon table 12 (413 amino acids) Uncharacterized ORF;Hap43p-repressed gene
1.48291				4467100	0.196883187	0.196883187	0.196883187	orf19.6018	>orf19.6018 LRO1 CGDID:CAL0005049 COORDS:Ca21chr1_C_albicans_SC5314:170165-172261W, translated using codon table 12 (698 amino acids) Uncharacterized ORF;Ortholog(s) have phospholipid:diacylglycerol acyltransferase activity, role in lipid storage, triglyc
1.203366				566020000	0.1970670861	0.1970670861	0.1970670861	orf19.6345	>orf19.6345 RPG1A CGDID:CAL0001323 COORDS:Ca21chr1_C_albicans_SC5314:2782583-2785375W, translated using codon table 12 (930 amino acids) Verified ORF;Putative translation initiation factor;mutation confers hypersensitivity to roridin A and verrucarin A;
1.482098				5895000	0.1973124818	0.1973124818	0.1973124818	orf19.2647	>orf19.2647 ZCF14 CGDID:CAL0003462 COORDS:Ca21chr5_C_albicans_SC5314:755770-754184C, translated using codon table 12 (528 amino acids) Verified ORF;Putative transcription factor with zinc cluster DNA-binding motif;caspofungin induced
1.478056				1604800	0.199458925	0.199458925	0.199458925	orf19.5182	>orf19.5182 POL3 CGDID:CAL0002693 COORDS:Ca21chr7_C_albicans_SC5314:601113-597997C, translated using codon table 12 (1038 amino acids) Verified ORF;Large subunit of DNA polymerase III;partially complements defects of an S. cerevisiae cdc2 mutant;differi
1.200397				289660000	0.2000923797	0.2000923797	0.2000923797	orf19.4283	>orf19.4283 orf19.4283 CGDID:CAL0000353 COORDS:Ca21chr5_C_albicans_SC5314:601853-600846C, translated using codon table 12 (335 amino acids) Uncharacterized ORF;Ortholog(s) have role in translational initiation and cytosol, eukaryotic 43S preinitiation com
1.200382				1114500000	0.2001077541	0.2001077541	0.2001077541	orf19.2644	>orf19.2644 QCR2 CGDID:CAL0003458 COORDS:Ca21chr5_C_albicans_SC5314:762003-763127W, translated using codon table 12 (374 amino acids) Verified ORF;Ubiquinol-cytochrome-c reductase;antigenic;induced by interaction with macrophage;repressed by nitric oxi
1.476671				9091500	0.2001980138	0.2001980138	0.2001980138	orf19.6597	>orf19.6597 orf19.6597 CGDID:CAL0003340 COORDS:Ca21chrR_C_albicans_SC5314:2053092-2054267W, translated using codon table 12 (391 amino acids) Uncharacterized ORF;Ortholog(s) have cytoplasm localization
1.340352				55336000	0.2015013799	0.2015013799	0.2015013799	orf19.2901	>orf19.2901 NUP60 CGDID:CAL0005940 COORDS:Ca21chr4_C_albicans_SC5314:1412144-1410309C, translated using codon table 12 (611 amino acids) Uncharacterized ORF;Protein not essential for viability;similar to S. cerevisiae Nup60p, which is a subunit of the nu
1.199007				6694200000	0.2015183748	0.2015183748	0.2015183748	orf19.4152	>orf19.4152 CEF3 CGDID:CAL0005746 COORDS:Ca21chr5_C_albicans_SC5314:351071-347919C, translated using codon table 12 (1050 amino acids) Verified ORF;Translation elongation factor 3;antigenic in humans;predicted C-term nucleotide-binding active site;prot
1.198779				1993100000	0.201752503	0.201752503	0.201752503	orf19.1833	>orf19.1833 orf19.1833 CGDID:CAL0001653 COORDS:Ca21chr1_C_albicans_SC5314:2352602-2354041W, translated using codon table 12 (479 amino acids) Uncharacterized ORF;Ortholog(s) have pseudouridine synthase activity, role in box H/ACA snoRNA 3-end processing,
1.238408				115690000	0.2025026951	0.2025026951	0.2025026951	orf19.730;orf19.729.1	>orf19.730 orf19.730 CGDID:CAF0007423 COORDS:Ca21chrR_C_albicans_SC5314:1566291-1568930W, translated using codon table 12 (879 amino acids) Uncharacterized ORF;Ortholog(s) have Rho GTPase activator activity, role in establishment or maintenance of actin c
1.472208				5423100	0.2025896612	0.2025896612	0.2025896612	orf19.3211	>orf19.3211 RCF3 CGDID:CAL0003213 COORDS:Ca21chr5_C_albicans_SC5314:881301-882415W, translated using codon table 12 (347 amino acids) Uncharacterized ORF;Putative heteropentameric replication factor C subunit;transcription is induced upon filamentous gro
1.197822				402920000	0.2027377417	0.2027377417	0.2027377417	orf19.3126	>orf19.3126 CCT6 CGDID:CAL0002267 COORDS:Ca21chr4_C_albicans_SC5314:1529615-1527936C, translated using codon table 12 (559 amino acids) Verified ORF;Putative cytosolic chaperonin Cct ring complex subunit;mutation confers hypersensitivity to cytochalasin
1.338261				30384000	0.2030564866	0.2030564866	0.2030564866	orf19.5597	>orf19.5597 POL5 CGDID:CAL0006292 COORDS:Ca21chr6_C_albicans_SC5314:655323-658490W, translated using codon table 12 (1055 amino acids) Uncharacterized ORF;Putative DNA Polymerase phi;induced upon biofilm formation
1.337634				35361000	0.2035247594	0.2035247594	0.2035247594	orf19.4686	>orf19.4686 orf19.4686 CGDID:CAL0003825 COORDS:Ca21chr4_C_albicans_SC5314:206038-202436C, translated using codon table 12 (1200 amino acids) Uncharacterized ORF;Ortholog of <i>S. cerevisiae</i> : YIL151C, <i>C. glabrata CBS138</i> : CAGL0H06611g, <i>C. pa
1.195864				497230000	0.2047639542	0.2047639542	0.2047639542	orf19.2288	>orf19.2288 CCT5 CGDID:CAL0006383 COORDS:Ca21chr2_C_albicans_SC5314:1486767-1488413W, translated using codon table 12 (548 amino acids) Uncharacterized ORF;T-complex protein 1, epsilon subunit;protein present in exponential and stationary growth phase ye
1.466771				8368800	0.2055260478	0.2055260478	0.2055260478	orf19.5368	>orf19.5368 orf19.5368 CGDID:CAL0004361 COORDS:Ca21chr2_C_albicans_SC5314:2225673-2224060C, translated using codon table 12 (537 amino acids) Uncharacterized ORF;Ortholog(s) have role in ER-associated protein catabolic process, mitochondria-associated pro
1.463691				8962700	0.2072003808	0.2072003808	0.2072003808	orf19.7035	>orf19.7035 RFC2 CGDID:CAL0002015 COORDS:Ca21chr7_C_albicans_SC5314:156150-157241W, translated using codon table 12 (363 amino acids) Uncharacterized ORF;Putative heteropentameric replication factor C subunit;periodic mRNA expression, peak at cell-cycle
1.233107				92086000	0.2077627832	0.2077627832	0.2077627832	orf19.6324	>orf19.6324 VID27 CGDID:CAL0001289 COORDS:Ca21chr6_C_albicans_SC5314:16035-13798C, translated using codon table 12 (745 amino acids) Verified ORF;Protein similar to S. cerevisiae Vid27p;transposon mutation affects filamentous growth;mutation confers hyp
1.462385				12522000	0.2079131322	0.2079131322	0.2079131322	orf19.1759	>orf19.1759 PHO23 CGDID:CAL0000874 COORDS:Ca21chr2_C_albicans_SC5314:2100586-2099138C, translated using codon table 12 (482 amino acids) Verified ORF;Ortholog(s) have methylated histone residue binding activity
1.331136				24908000	0.2084103917	0.2084103917	0.2084103917	orf19.3761	>orf19.3761 CDC54 CGDID:CAL0001241 COORDS:Ca21chr1_C_albicans_SC5314:2741772-2739034C, translated using codon table 12 (912 amino acids) Uncharacterized ORF;Putative pre-replication complex helicase subunit;transcription is regulated by Nrg1p and Mig1p;
1.192175				1328400000	0.208613342	0.208613342	0.208613342	orf19.789	>orf19.789 PYC2 CGDID:CAL0001995 COORDS:Ca21chr4_C_albicans_SC5314:841339-837806C, translated using codon table 12 (1177 amino acids) Uncharacterized ORF;Putative pyruvate carboxylase, binds to biotin cofactor;up-regulated in mutant lacking the Ssk1p res
1.192084				268040000	0.2087089189	0.2087089189	0.2087089189	orf19.5083	>orf19.5083 DRG1 CGDID:CAL0001785 COORDS:Ca21chr1_C_albicans_SC5314:1767426-1768532W, translated using codon table 12 (368 amino acids) Verified ORF;Member of the DRG family of GTP-binding proteins;involved in regulation of invasive filamentous growth
1.330302				45677000	0.2090427067	0.2090427067	0.2090427067	orf19.1956	>orf19.1956 orf19.1956 CGDID:CAL0002602 COORDS:Ca21chr5_C_albicans_SC5314:265067-262806C, translated using codon table 12 (753 amino acids) Uncharacterized ORF;Ortholog(s) have role in reciprocal meiotic recombination and mitochondrion localization
1.230703				177690000	0.2101739297	0.2101739297	0.2101739297	orf19.3015	>orf19.3015 ARX1 CGDID:CAL0001348 COORDS:Ca21chr1_C_albicans_SC5314:679161-677467C, translated using codon table 12 (564 amino acids) Uncharacterized ORF;Putative ribosomal large subunit biogenesis protein;downregulated during core stress response;decre
1.328207				20488000	0.210635377	0.210635377	0.210635377	orf19.964	>orf19.964 SMC4 CGDID:CAL0003745 COORDS:Ca21chr5_C_albicans_SC5314:53010-48904C, translated using codon table 12 (1368 amino acids) Uncharacterized ORF;Ortholog(s) have chromatin binding activity, role in mitotic chromosome condensation, tRNA gene cluster
1.457239				11035000	0.210734872	0.210734872	0.210734872	orf19.6862	>orf19.6862 orf19.6862 CGDID:CAL0005828 COORDS:Ca21chr4_C_albicans_SC5314:1134550-1132241C, translated using codon table 12 (769 amino acids) Verified ORF;Hap43p-induced gene;mutation confers hypersensitivity to 5-fluorocytosine (5-FC), 5-fluorouracil (5
1.326171				22636000	0.2121895314	0.2121895314	0.2121895314	orf19.4035	>orf19.4035 PGA4 CGDID:CAL0004772 COORDS:Ca21chr5_C_albicans_SC5314:1167315-1165960C, translated using codon table 12 (451 amino acids) Verified ORF;GPI-anchored cell surface protein;beta-1,3-glucanosyltransferase with similarity to the A. fumigatus GEL
1.228212				134300000	0.2126902315	0.2126902315	0.2126902315	orf19.3683	>orf19.3683 AGE3 CGDID:CAL0000466 COORDS:Ca21chr1_C_albicans_SC5314:477070-475931C, translated using codon table 12 (379 amino acids) Verified ORF;Putative ADP-ribosylation factor GTPase activating protein, functional ortholog of S. cerevisiae GCS1;mutat
1.453171				4536100	0.2129808167	0.2129808167	0.2129808167	orf19.7119	>orf19.7119 RAD3 CGDID:CAL0002854 COORDS:Ca21chr7_C_albicans_SC5314:5761-3464C, translated using codon table 12 (765 amino acids) Verified ORF;Ortholog of <i>S. cerevisiae</i> RAD3;has helicase activity on a duplex DNA substrate
1.187697				1004700000	0.2133434923	0.2133434923	0.2133434923	orf19.4635	>orf19.4635 NIP1 CGDID:CAL0003672 COORDS:Ca21chr4_C_albicans_SC5314:310023-312647W, translated using codon table 12 (874 amino acids) Verified ORF;Putative translation initiation factor;mutation confers hypersensitivity to roridin A and verrucarin A;gen
1.324192				25635000	0.2137074974	0.2137074974	0.2137074974	orf19.6967	>orf19.6967 USO6 CGDID:CAL0000342 COORDS:Ca21chr3_C_albicans_SC5314:1171431-1174823W, translated using codon table 12 (1130 amino acids) Uncharacterized ORF;Putative vesicular transport protein;transcription is induced upon filamentous growth
1.187166				295240000	0.2139086765	0.2139086765	0.2139086765	orf19.5126	>orf19.5126 orf19.5126 CGDID:CAL0002531 COORDS:Ca21chr7_C_albicans_SC5314:710719-711912W, translated using codon table 12 (397 amino acids) Uncharacterized ORF;Putative adhesin-like protein
1.322828				22578000	0.2147566299	0.2147566299	0.2147566299	orf19.3921	>orf19.3921 orf19.3921 CGDID:CAL0002896 COORDS:Ca21chr5_C_albicans_SC5314:963291-962440C, translated using codon table 12 (283 amino acids) Uncharacterized ORF;Ortholog(s) have cell division site, cell tip, cytosol, nucleus localization
1.225385				96870000	0.2155665574	0.2155665574	0.2155665574	orf19.3106	>orf19.3106 MET16 CGDID:CAL0002221 COORDS:Ca21chr4_C_albicans_SC5314:1553891-1554649W, translated using codon table 12 (252 amino acids) Verified ORF;Putative 3-phosphoadenylsulfate reductase;sulfur amino acid metabolism;reports differ on regulation du
1.184043				4020000000	0.2172488702	0.2172488702	0.2172488702	orf19.3324	>orf19.3324 TIF CGDID:CAL0004095 COORDS:Ca21chr1_C_albicans_SC5314:264681-263488C, translated using codon table 12 (397 amino acids) Uncharacterized ORF;Translation initiation factor;upregulated in highly virulent strain compared to less virulent strain;
1.440211				15580000	0.2202298091	0.2202298091	0.2202298091	orf19.1642	>orf19.1642 orf19.1642 CGDID:CAL0000014 COORDS:Ca21chr3_C_albicans_SC5314:447342-446722C, translated using codon table 12 (206 amino acids) Uncharacterized ORF;Hap43p-induced gene;ortholog of <i>S. cerevisiae</i> LOC1, a nuclear protein involved in asymm
1.219445				72572000	0.2216837841	0.2216837841	0.2216837841	orf19.202	>orf19.202 CDC47 CGDID:CAL0003868 COORDS:Ca21chr2_C_albicans_SC5314:1845016-1847361W, translated using codon table 12 (781 amino acids) Uncharacterized ORF;Phosphorylated protein described as having role in control of cell division;RNA abundance regulate
1.21909				91173000	0.222052498	0.222052498	0.222052498	orf19.6779	>orf19.6779 PRO2 CGDID:CAL0004966 COORDS:Ca21chr3_C_albicans_SC5314:1654769-1653429C, translated using codon table 12 (446 amino acids) Uncharacterized ORF;Putative gamma-glutamyl phosphate reductase with a predicted role in proline biosynthesis;regulate
1.311614				57259000	0.2234990962	0.2234990962	0.2234990962	orf19.3367	>orf19.3367 orf19.3367 CGDID:CAL0004177 COORDS:Ca21chr4_C_albicans_SC5314:712422-713297W, translated using codon table 12 (291 amino acids) Uncharacterized ORF;Ortholog(s) have structural constituent of ribosome activity and mitochondrial large ribosomal
1.311493				41577000	0.2235941357	0.2235941357	0.2235941357	orf19.3949	>orf19.3949 orf19.3949 CGDID:CAL0002985 COORDS:Ca21chr5_C_albicans_SC5314:1009339-1005395C, translated using codon table 12 (1314 amino acids) Uncharacterized ORF;Ortholog(s) have chromatin binding, histone binding activity
1.177006				2551300000	0.2248854841	0.2248854841	0.2248854841	orf19.4336	>orf19.4336 RPS5 CGDID:CAL0000989 COORDS:Ca21chr5_C_albicans_SC5314:683005-683682W, translated using codon table 12 (225 amino acids) Verified ORF;Ribosomal protein S5;macrophage/pseudohyphal-induced after 16 h;genes encoding cytoplasmic ribosomal subun
1.309473				34889000	0.225190286	0.225190286	0.225190286	orf19.1633	>orf19.1633 UTP4 CGDID:CAL0006401 COORDS:Ca21chr3_C_albicans_SC5314:460973-463204W, translated using codon table 12 (743 amino acids) Verified ORF;Putative U3 snoRNA-associated protein;Hap43p-induced gene;physically interacts with TAP-tagged Nop1p
1.308807				18510000	0.2257184107	0.2257184107	0.2257184107	orf19.6904	>orf19.6904 GCN3 CGDID:CAL0000120 COORDS:Ca21chr7_C_albicans_SC5314:254406-255341W, translated using codon table 12 (311 amino acids) Uncharacterized ORF;Putative translation initiator;downregulated in the presence of human whole blood or polymorphonucle
1.215186				169890000	0.2261302613	0.2261302613	0.2261302613	orf19.6994	>orf19.6994 BAT22 CGDID:CAL0000414 COORDS:Ca21chr3_C_albicans_SC5314:1251796-1250687C, translated using codon table 12 (369 amino acids) Verified ORF;Putative branched chain amino acid aminotransferase;regulated by Gcn4p;induced by farnesol treatment, G
1.429446				12906000	0.226357242	0.226357242	0.226357242	orf19.1646	>orf19.1646 orf19.1646 CGDID:CAL0000019 COORDS:Ca21chr3_C_albicans_SC5314:442964-445489W, translated using codon table 12 (841 amino acids) Uncharacterized ORF;Ortholog(s) have role in endonucleolytic cleavage in 5-ETS of tricistronic rRNA transcript (SS
1.175258				270450000	0.2268056413	0.2268056413	0.2268056413	orf19.1342	>orf19.1342 SHM1 CGDID:CAL0003822 COORDS:Ca21chr7_C_albicans_SC5314:737569-736088C, translated using codon table 12 (493 amino acids) Uncharacterized ORF;Mitochondrial serine hydroxymethyltransferase;complements the glycine auxotrophy of an S. cerevisiae
1.306506				39566000	0.2275472386	0.2275472386	0.2275472386	orf19.2107	>orf19.2107 MUQ1 CGDID:CAL0005270 COORDS:Ca21chr2_C_albicans_SC5314:34856-33682C, translated using codon table 12 (372 amino acids) Uncharacterized ORF;Putative choline phosphate cytidylyltransferase/phosphoethanolamine cytidylyltransferase;decreased exp
1.213204				81395000	0.2282173025	0.2282173025	0.2282173025	orf19.4882	>orf19.4882 orf19.4882 CGDID:CAL0005496 COORDS:Ca21chr1_C_albicans_SC5314:2217342-2216488C, translated using codon table 12 (284 amino acids) Uncharacterized ORF;Ortholog(s) have RNA polymerase II core binding, TFIIH-class transcription factor binding, si
1.42571				9720900	0.2285060408	0.2285060408	0.2285060408	orf19.4186	>orf19.4186 PCT1 CGDID:CAL0005857 COORDS:Ca21chr4_C_albicans_SC5314:100504-99131C, translated using codon table 12 (457 amino acids) Uncharacterized ORF;Putative choline-phosphate cytidylyl transferase, antigenic during human oral infection
1.305094				19680000	0.228673627	0.228673627	0.228673627	orf19.4029	>orf19.4029 orf19.4029 CGDID:CAL0004731 COORDS:Ca21chr5_C_albicans_SC5314:1155795-1157042W, translated using codon table 12 (415 amino acids) Uncharacterized ORF;Ortholog(s) have role in ribosomal large subunit assembly and cytosolic ribosome, nucleus loc
1.303802				25861000	0.2297065238	0.2297065238	0.2297065238	orf19.3609	>orf19.3609 UTP15 CGDID:CAL0000290 COORDS:Ca21chr2_C_albicans_SC5314:1763718-1762447C, translated using codon table 12 (423 amino acids) Verified ORF;Small subunit (SSU) processome component;mutation confers resistance to 5-fluorocytosine (5-FC);physica
1.172299				2235100000	0.2300773963	0.2300773963	0.2300773963	orf19.1378	>orf19.1378 SUP35 CGDID:CAL0003914 COORDS:Ca21chr2_C_albicans_SC5314:1985719-1987884W, translated using codon table 12 (721 amino acids) Verified ORF;Translation factor eRF3;shows prion-like aggregation in some, not all, studies;partially complements S.
1.172137				4015200000	0.2302564748	0.2302564748	0.2302564748	orf19.236	>orf19.236 RPL9B CGDID:CAL0003957 COORDS:Ca21chr3_C_albicans_SC5314:539504-538929C, translated using codon table 12 (191 amino acids) Uncharacterized ORF;Ribosomal protein L9;downregulated upon phagocytosis by murine macrophages;repressed by nitric oxid
1.421256				4189700	0.231082571	0.231082571	0.231082571	orf19.4437;orf19.7401	>orf19.4437 orf19.4437 CGDID:CAL0001816 COORDS:Ca21chr1_C_albicans_SC5314:1581235-1584358W, translated using codon table 12 (1017 amino acids) Uncharacterized ORF;Ortholog(s) have ATPase activity, DNA binding, nucleosome binding, rDNA binding activity
1.170859				7480000000	0.2316779569	0.2316779569	0.2316779569	orf19.6367	>orf19.6367 SSB1 CGDID:CAL0001367 COORDS:Ca21chrR_C_albicans_SC5314:1762547-1764388W, translated using codon table 12 (613 amino acids) Verified ORF;HSP70 family heat shock protein;mRNA in yeast cells and germ tubes;at surface of yeast cells, not hyphae
1.209845				164500000	0.2317768782	0.2317768782	0.2317768782	orf19.1674	>orf19.1674 CDC53 CGDID:CAL0000107 COORDS:Ca21chr3_C_albicans_SC5314:367386-369644W, translated using codon table 12 (752 amino acids) Verified ORF;Cullin, a scaffold subunit of the SCF ubiquitin-ligase complexes;depletion leads to increased filamentous
1.209566				59954000	0.2320745712	0.2320745712	0.2320745712	orf19.585	>orf19.585 orf19.585 CGDID:CAL0000338 COORDS:Ca21chr5_C_albicans_SC5314:194352-195203W, translated using codon table 12 (283 amino acids) Uncharacterized ORF;Ortholog(s) have structural constituent of ribosome activity and mitochondrial large ribosomal su
1.208976				125370000	0.2327031533	0.2327031533	0.2327031533	orf19.4261	>orf19.4261 TIF5 CGDID:CAL0000279 COORDS:Ca21chr5_C_albicans_SC5314:556500-555238C, translated using codon table 12 (420 amino acids) Uncharacterized ORF;Putative translation initiation factor;genes encoding ribosomal subunits, translation factors, and t
1.4177				5980400	0.233151675	0.233151675	0.233151675	orf19.5244	>orf19.5244 MCD4 CGDID:CAL0003557 COORDS:Ca21chr1_C_albicans_SC5314:2661825-2664740W, translated using codon table 12 (971 amino acids) Uncharacterized ORF;Protein of major facilitator superfamily;has phosphodiesterase/nucleotide pyrophosphatase domain;
1.299288				40777000	0.2333370592	0.2333370592	0.2333370592	orf19.4495	>orf19.4495 NDH51 CGDID:CAL0002040 COORDS:Ca21chr2_C_albicans_SC5314:954019-952547C, translated using codon table 12 (490 amino acids) Verified ORF;Subunit of nicotinamide adenine dinucleotide dehydrogenase complex I, of the mitochondrial electron transpo
1.167492				854630000	0.2354472066	0.2354472066	0.2354472066	orf19.6220.4	>orf19.6220.4 orf19.6220.4 CGDID:CAF0007069 COORDS:Ca21chr1_C_albicans_SC5314:1469344-1468534C, translated using codon table 12 (122 amino acids) Uncharacterized ORF;Ortholog(s) have cytosol, nucleolus localization
1.167401				518790000	0.2355497559	0.2355497559	0.2355497559	orf19.401	>orf19.401 TCP1 CGDID:CAL0005536 COORDS:Ca21chr1_C_albicans_SC5314:1872960-1874624W, translated using codon table 12 (554 amino acids) Uncharacterized ORF;Chaperonin-containing T-complex subunit, transcription induced by alpha pheromone in SpiderM medium;
1.205889				71418000	0.2360099051	0.2360099051	0.2360099051	orf19.1549	>orf19.1549 orf19.1549 CGDID:CAL0005512 COORDS:Ca21chr2_C_albicans_SC5314:460292-461038W, translated using codon table 12 (248 amino acids) Verified ORF;Plasma membrane-associated protein identified in detergent-resistant membrane fraction (possible lipid
1.295679				39049000	0.236262441	0.236262441	0.236262441	orf19.7498	>orf19.7498 LEU1 CGDID:CAL0005750 COORDS:Ca21chrR_C_albicans_SC5314:91784-89454C, translated using codon table 12 (776 amino acids) Uncharacterized ORF;3-isopropylmalate dehydratase;antigenic in humans;decreased expression in hyphae vs yeast cells;alka
1.166672				267370000	0.2363699622	0.2363699622	0.2363699622	orf19.3349	>orf19.3349 orf19.3349 CGDID:CAL0004145 COORDS:Ca21chr1_C_albicans_SC5314:323385-319681C, translated using codon table 12 (1234 amino acids) Verified ORF;Putative RNA polymerase II subunit B150;heterozygous null mutant exhibits resistance to parnafungin
1.293459				56339000	0.2380721649	0.2380721649	0.2380721649	orf19.407	>orf19.407 GCD6 CGDID:CAL0005543 COORDS:Ca21chr1_C_albicans_SC5314:1885055-1882857C, translated using codon table 12 (732 amino acids) Uncharacterized ORF;Putative catalytic epsilon subunit of the translation initiation factor eIF2B, based on similarity t
1.407621				4402300	0.2390704986	0.2390704986	0.2390704986	orf19.3778	>orf19.3778 orf19.3778 CGDID:CAL0001276 COORDS:Ca21chr4_C_albicans_SC5314:1069672-1071231W, translated using codon table 12 (519 amino acids) Verified ORF;Hap43p-induced gene;mutation confers hypersensitivity to 5-fluorocytosine (5-FC), 5-fluorouracil (5
1.164213				379930000	0.2391498669	0.2391498669	0.2391498669	orf19.4004	>orf19.4004 CCT3 CGDID:CAL0004644 COORDS:Ca21chr5_C_albicans_SC5314:1127833-1129422W, translated using codon table 12 (529 amino acids) Verified ORF;Putative cytosolic chaperonin Cct ring complex subunit;mutation confers hypersensitivity to cytochalasin
1.164122				439250000	0.2392531634	0.2392531634	0.2392531634	orf19.2720	>orf19.2720 orf19.2720 CGDID:CAL0004195 COORDS:Ca21chr4_C_albicans_SC5314:580782-582416W, translated using codon table 12 (544 amino acids) Uncharacterized ORF;Ortholog(s) have unfolded protein binding activity, role in protein folding and chaperonin-cont
1.291463				21130000	0.2397056803	0.2397056803	0.2397056803	orf19.4456	>orf19.4456 GAP4 CGDID:CAL0001876 COORDS:Ca21chr1_C_albicans_SC5314:1527013-1528836W, translated using codon table 12 (607 amino acids) Verified ORF;Putative amino acid permease;hyphal induced;regulated by Hap43p, Gcn2p and Gcn4p;shows colony morpholog
1.163302				1083100000	0.2401840629	0.2401840629	0.2401840629	orf19.6253	>orf19.6253 RPS23A CGDID:CAL0000513 COORDS:Ca21chr1_C_albicans_SC5314:1409046-1409483W, translated using codon table 12 (145 amino acids) Uncharacterized ORF;Putative ribosomal protein;genes encoding cytoplasmic ribosomal subunits, translation factors, a
1.405357				6581600	0.2404117224	0.2404117224	0.2404117224	orf19.5275	>orf19.5275 orf19.5275 CGDID:CAL0003620 COORDS:Ca21chr1_C_albicans_SC5314:2607454-2608677W, translated using codon table 12 (407 amino acids) Uncharacterized ORF;Ortholog(s) have ATPase activator activity and role in late endosome to vacuole transport via
1.289624				38501000	0.2412155282	0.2412155282	0.2412155282	orf19.5845	>orf19.5845 RNR3 CGDID:CAL0002354 COORDS:Ca21chrR_C_albicans_SC5314:1189667-1187217C, translated using codon table 12 (816 amino acids) Uncharacterized ORF;Putative ribonucleotide reductase large subunit;transcriptionally regulated by iron;expression gr
1.403122				7470600	0.2417391627	0.2417391627	0.2417391627	orf19.5356	>orf19.5356 orf19.5356 CGDID:CAL0004331 COORDS:Ca21chr2_C_albicans_SC5314:2208734-2205984C, translated using codon table 12 (916 amino acids) Uncharacterized ORF;Predicted ORF in Assemblies 19, 20 and 21;downregulated during core stress response
1.403039				2925500	0.2417883115	0.2417883115	0.2417883115	orf19.4013	>orf19.4013 orf19.4013 CGDID:CAL0004678 COORDS:Ca21chr5_C_albicans_SC5314:1141603-1140299C, translated using codon table 12 (434 amino acids) Uncharacterized ORF;Putative protein of unknown function;Hap43p-repressed gene;<I>S. cerevisiae</I> ortholog YH
1.401924				13536000	0.2424522441	0.2424522441	0.2424522441	orf19.3409	>orf19.3409 SEC12 CGDID:CAL0004877 COORDS:Ca21chr6_C_albicans_SC5314:369918-372443W, translated using codon table 12 (841 amino acids) Uncharacterized ORF;Putative guanyl-nucleotide exchange factor;transcriptionally regulated by iron;expression greater
1.401892				8494100	0.2424712808	0.2424712808	0.2424712808	orf19.481	>orf19.481 GCD1 CGDID:CAL0005825 COORDS:Ca21chrR_C_albicans_SC5314:902746-901304C, translated using codon table 12 (480 amino acids) Uncharacterized ORF;Putative translation initiation factor;transcription is regulated by Mig1p;genes encoding ribosomal
1.287539				18752000	0.2429346648	0.2429346648	0.2429346648	orf19.4161	>orf19.4161 orf19.4161 CGDID:CAL0005775 COORDS:Ca21chr4_C_albicans_SC5314:142987-144102W, translated using codon table 12 (371 amino acids) Uncharacterized ORF;Ortholog(s) have role in DNA repair and Smc5-Smc6 complex, nucleus localization
1.160259				2710900000	0.2436565672	0.2436565672	0.2436565672	orf19.2994	>orf19.2994 RPL13 CGDID:CAL0006157 COORDS:Ca21chr1_C_albicans_SC5314:631681-631073C, translated using codon table 12 (202 amino acids) Verified ORF;Putative ribosomal subunit;antigenic during murine systemic infection;genes encoding cytoplasmic ribosoma
1.399404				4033400	0.2439564314	0.2439564314	0.2439564314	orf19.3481	>orf19.3481 orf19.3481 CGDID:CAL0005084 COORDS:Ca21chr6_C_albicans_SC5314:496121-497788W, translated using codon table 12 (555 amino acids) Uncharacterized ORF;Putative mitochondrial ATP-dependent RNA helicase of the DEAD-box family, transcription is acti
1.286172				39885000	0.2440643925	0.2440643925	0.2440643925	orf19.2795	>orf19.2795 orf19.2795 CGDID:CAL0004304 COORDS:Ca21chr1_C_albicans_SC5314:1624898-1623924C, translated using codon table 12 (324 amino acids) Uncharacterized ORF;Ortholog(s) have tRNA binding activity, role in regulation of ascospore formation, regulation
1.285689				46103000	0.2444642835	0.2444642835	0.2444642835	orf19.1467	>orf19.1467 COX13 CGDID:CAL0004657 COORDS:Ca21chr2_C_albicans_SC5314:284229-284633W, translated using codon table 12 (134 amino acids) Verified ORF;Cytochrome c oxidase;flucytosine induced;repressed by nitric oxide
1.285626				18427000	0.2445170362	0.2445170362	0.2445170362	orf19.5732	>orf19.5732 NOG2 CGDID:CAL0001419 COORDS:Ca21chr6_C_albicans_SC5314:772990-775192W, translated using codon table 12 (533 amino acids) Uncharacterized ORF;Putative nucleolar GTPase;Hap43p-induced gene;decreased expression in response to prostaglandins
1.197595				59872000	0.2450205049	0.2450205049	0.2450205049	orf19.3698	>orf19.3698 orf19.3698 CGDID:CAL0000490 COORDS:Ca21chr7_C_albicans_SC5314:567256-566576C, translated using codon table 12 (226 amino acids) Uncharacterized ORF;Predicted ORF in Assemblies 19, 20 and 21;filament induced
1.284225				22269000	0.2456794427	0.2456794427	0.2456794427	orf19.7599	>orf19.7599 UTP5 CGDID:CAL0000260 COORDS:Ca21chrR_C_albicans_SC5314:2184474-2186384W, translated using codon table 12 (636 amino acids) Verified ORF;Putative U3 snoRNA-associated protein;Hap43p-induced gene;mutation confers resistance to 5-fluorocytosin
1.196638				115030000	0.246071182	0.246071182	0.246071182	orf19.5100	>orf19.5100 MLT1 CGDID:CAL0002485 COORDS:Ca21chr1_C_albicans_SC5314:1800113-1795293C, translated using codon table 12 (1606 amino acids) Verified ORF;Vacuolar membrane transporter: MRP subfamily of ABC family;similar to S. cerevisiae Bpt1p and Ycf1p;may
1.196137				67415000	0.246622631	0.246622631	0.246622631	orf19.6060	>orf19.6060 GCN20 CGDID:CAL0005158 COORDS:Ca21chr1_C_albicans_SC5314:77829-75574C, translated using codon table 12 (751 amino acids) Uncharacterized ORF;YEF3-subfamily ABC family protein, predicted not to be a transporter
1.196076				67221000	0.2466898525	0.2466898525	0.2466898525	orf19.4640	>orf19.4640 PWP1 CGDID:CAL0003692 COORDS:Ca21chr4_C_albicans_SC5314:305343-307184W, translated using codon table 12 (613 amino acids) Uncharacterized ORF;Putative rRNA processing protein;Hap43p-induced gene;downregulated in core stress response
1.157519				1050000000	0.2468072724	0.2468072724	0.2468072724	orf19.5285	>orf19.5285 PST3 CGDID:CAL0003649 COORDS:Ca21chrR_C_albicans_SC5314:1158020-1158619W, translated using codon table 12 (199 amino acids) Uncharacterized ORF;Putative flavodoxin;biofilm induced;fungal-specific (no human or murine homolog);stationary phas
1.394196				2765000	0.2470808018	0.2470808018	0.2470808018	orf19.3309	>orf19.3309 orf19.3309 CGDID:CAL0004053 COORDS:Ca21chr1_C_albicans_SC5314:245215-246462W, translated using codon table 12 (415 amino acids) Uncharacterized ORF;Ortholog of <i>Candida dubliniensis CD36 </i> : CD36_01135, <i>Candida tropicalis MYA-3404</i>
1.393831				8948700	0.2473001464	0.2473001464	0.2473001464	orf19.2708	>orf19.2708 orf19.2708 CGDID:CAL0004172 COORDS:Ca21chr4_C_albicans_SC5314:598349-597582C, translated using codon table 12 (255 amino acids) Uncharacterized ORF;Ortholog(s) have role in mature ribosome assembly and cytosol, nucleolus, polysome, preribosome
1.393057				2864000	0.247766671	0.247766671	0.247766671	orf19.4798	>orf19.4798 orf19.4798 CGDID:CAL0004618 COORDS:Ca21chr1_C_albicans_SC5314:2064662-2061786C, translated using codon table 12 (958 amino acids) Uncharacterized ORF;Ortholog(s) have role in establishment of protein localization in plasma membrane and mitocho
1.392154				4351200	0.2483112194	0.2483112194	0.2483112194	orf19.6418	>orf19.6418 orf19.6418 CGDID:CAL0002143 COORDS:Ca21chrR_C_albicans_SC5314:1835222-1836484W, translated using codon table 12 (420 amino acids) Uncharacterized ORF;Ortholog(s) have role in ribosomal large subunit biogenesis and cytoplasm, nucleus localizati
1.156013				3773500000	0.248547473	0.248547473	0.248547473	orf19.2013	>orf19.2013 KAR2 CGDID:CAL0004332 COORDS:Ca21chr2_C_albicans_SC5314:180800-182863W, translated using codon table 12 (687 amino acids) Verified ORF;Similar to chaperones of Hsp70p family;role in translocation of proteins into the ER;transcriptionally reg
1.194254				191930000	0.2487011608	0.2487011608	0.2487011608	orf19.946	>orf19.946 MET14 CGDID:CAL0003690 COORDS:Ca21chr5_C_albicans_SC5314:78890-79492W, translated using codon table 12 (200 amino acids) Uncharacterized ORF;Putative adenylylsulfate kinase;predicted role in sulfur metabolism;induced upon biofilm formation;p
1.280525				18636000	0.2487637322	0.2487637322	0.2487637322	orf19.3350	>orf19.3350 MRP20 CGDID:CAL0004150 COORDS:Ca21chr1_C_albicans_SC5314:323666-324547W, translated using codon table 12 (293 amino acids) Uncharacterized ORF;Component of mitochondrial ribosome;decreased expression in hyphae compared to yeast-form cells
1.391372				16339000	0.2487835856	0.2487835856	0.2487835856	orf19.4479	>orf19.4479 orf19.4479 CGDID:CAL0001965 COORDS:Ca21chr1_C_albicans_SC5314:851044-848882C, translated using codon table 12 (720 amino acids) Uncharacterized ORF;Putative U3-containing 90S preribosome subunit;Hap43p-induced gene;downregulated during core
1.155697				4351900000	0.2489133972	0.2489133972	0.2489133972	orf19.930	>orf19.930 PET9 CGDID:CAL0003655 COORDS:Ca21chr5_C_albicans_SC5314:134740-135645W, translated using codon table 12 (301 amino acids) Verified ORF;Mitochondrial ADP/ATP carrier protein involved in ATP biosynthesis;possible lipid raft component;3 predicte
1.15424				417420000	0.2506051872	0.2506051872	0.2506051872	orf19.4517	>orf19.4517 orf19.4517 CGDID:CAL0002659 COORDS:Ca21chr2_C_albicans_SC5314:914828-916060W, translated using codon table 12 (410 amino acids) Uncharacterized ORF;Hap43p-induced gene
1.19165				175920000	0.2515906386	0.2515906386	0.2515906386	orf19.4650	>orf19.4650 ILV6 CGDID:CAL0003717 COORDS:Ca21chr4_C_albicans_SC5314:280567-281478W, translated using codon table 12 (303 amino acids) Uncharacterized ORF;Putative regulatory subunit of acetolacetate synthase;fungal-specific (no human or murine homolog);
1.277064				39253000	0.2516676269	0.2516676269	0.2516676269	orf19.3547	>orf19.3547 orf19.3547 CGDID:CAL0005913 COORDS:Ca21chr2_C_albicans_SC5314:1067309-1065306C, translated using codon table 12 (667 amino acids) Uncharacterized ORF;Ortholog(s) have mRNA 3-UTR binding, translation repressor activity, nucleic acid binding ac
1.191441				106410000	0.2518235535	0.2518235535	0.2518235535	orf19.4681	>orf19.4681 RAT1 CGDID:CAL0003816 COORDS:Ca21chr4_C_albicans_SC5314:219462-222368W, translated using codon table 12 (968 amino acids) Verified ORF;5-->3 exoribonuclease;similar to S. cerevisiae nuclear exoribonuclease Rat1p;suppresses S. cerevisiae ke
1.276693				32031000	0.2519796376	0.2519796376	0.2519796376	orf19.4966	>orf19.4966 orf19.4966 CGDID:CAL0006367 COORDS:Ca21chr1_C_albicans_SC5314:2922382-2920187C, translated using codon table 12 (731 amino acids) Verified ORF;Putative mitochondrial carrier protein;transcription is alkaline upregulated
1.276609				44514000	0.2520511207	0.2520511207	0.2520511207	orf19.7019	>orf19.7019 YML6 CGDID:CAL0001940 COORDS:Ca21chr7_C_albicans_SC5314:200872-201708W, translated using codon table 12 (278 amino acids) Uncharacterized ORF;Putative mitochondrial ribosomal protein;induced upon adherence to polystyrene
1.385634				4791400	0.2522631654	0.2522631654	0.2522631654	orf19.262	>orf19.262 SMC3 CGDID:CAL0004031 COORDS:Ca21chr3_C_albicans_SC5314:583230-586943W, translated using codon table 12 (1237 amino acids) Uncharacterized ORF;Protein similar to S. cerevisiae Smc3p, which is an ATPase involved in sister chromatid cohesion;lik
1.385452				10732000	0.2523740401	0.2523740401	0.2523740401	orf19.2778	>orf19.2778 orf19.2778 CGDID:CAL0004274 COORDS:Ca21chr1_C_albicans_SC5314:1660272-1662500W, translated using codon table 12 (742 amino acids) Uncharacterized ORF;Putative protein of unknown function, transcription is upregulated in clinical isolates from
1.276072				41157000	0.2525029563	0.2525029563	0.2525029563	orf19.4585	>orf19.4585 TFG1 CGDID:CAL0002912 COORDS:Ca21chr4_C_albicans_SC5314:413643-411817C, translated using codon table 12 (608 amino acids) Verified ORF;Protein similar to S. cerevisiae Tfg1p, which is part of transcription factor TFIIF;transposon mutation aff
1.190718				103090000	0.2526293458	0.2526293458	0.2526293458	orf19.1756	>orf19.1756 GPD1 CGDID:CAL0000872 COORDS:Ca21chr2_C_albicans_SC5314:2107827-2109038W, translated using codon table 12 (403 amino acids) Uncharacterized ORF;Protein similar to S. cerevisiae glycerol-3-phosphate dehydrogenase (enzyme of glycerol biosynthesi
1.152369				2029800000	0.2527853842	0.2527853842	0.2527853842	orf19.4622	>orf19.4622 orf19.4622 CGDID:CAL0003637 COORDS:Ca21chr4_C_albicans_SC5314:342124-340967C, translated using codon table 12 (385 amino acids) Uncharacterized ORF;Ortholog(s) have role in telomere maintenance, transcription-coupled nucleotide-excision repair
1.271186				31324000	0.2566397887	0.2566397887	0.2566397887	orf19.1782	>orf19.1782 orf19.1782 CGDID:CAL0000962 COORDS:Ca21chr2_C_albicans_SC5314:2050319-2049600C, translated using codon table 12 (239 amino acids) Verified ORF;Membrane-localized protein
1.187048				68369000	0.2567408095	0.2567408095	0.2567408095	orf19.30	>orf19.30 SPF1 CGDID:CAL0000546 COORDS:Ca21chr2_C_albicans_SC5314:1329398-1325727C, translated using codon table 12 (1223 amino acids) Verified ORF;Putative calcium-transporting ATPase, involved in control of calcium homeostasis, response to ER stress, hy
1.186118				120390000	0.2577873616	0.2577873616	0.2577873616	orf19.522	>orf19.522 orf19.522 CGDID:CAL0000116 COORDS:Ca21chrR_C_albicans_SC5314:963557-966793W, translated using codon table 12 (1078 amino acids) Uncharacterized ORF;Ortholog(s) have ATP-dependent peptidase activity, role in chaperone-mediated protein complex as
1.147864				2036200000	0.2580777523	0.2580777523	0.2580777523	orf19.3690.2	>orf19.3690.2 orf19.3690.2 CGDID:CAF0006992 COORDS:Ca21chr1_C_albicans_SC5314:488232-487383C, translated using codon table 12 (127 amino acids) Uncharacterized ORF;Ortholog(s) have RNA binding, structural constituent of ribosome activity, role in cytoplas
1.185648				58946000	0.2583175204	0.2583175204	0.2583175204	orf19.364	>orf19.364 orf19.364 CGDID:CAL0004857 COORDS:Ca21chr4_C_albicans_SC5314:2845-3891W, translated using codon table 12 (348 amino acids) Uncharacterized ORF;Putative vacuolar H+-ATPase subunit;possibly an essential gene, disruptants not obtained by UAU1 met
1.184251				220120000	0.2598966705	0.2598966705	0.2598966705	orf19.3593	>orf19.3593 RPT6 CGDID:CAL0006022 COORDS:Ca21chr2_C_albicans_SC5314:1784521-1785726W, translated using codon table 12 (401 amino acids) Uncharacterized ORF;Putative ATPase of the 19S regulatory particle of the 26S proteasome;transcription is regulated by
1.267091				27942000	0.2601345515	0.2601345515	0.2601345515	orf19.1058	>orf19.1058 orf19.1058 CGDID:CAL0001193 COORDS:Ca21chr1_C_albicans_SC5314:879709-880689W, translated using codon table 12 (277 amino acids) Uncharacterized ORF;Ortholog(s) have ubiquitin binding activity, role in ubiquitin-dependent protein catabolic proc
1.144838				333630000	0.2616638853	0.2616638853	0.2616638853	orf19.5917.3	>orf19.5917.3 orf19.5917.3 CGDID:CAF0007058 COORDS:Ca21chr3_C_albicans_SC5314:973882-975468W, translated using codon table 12 (227 amino acids) Uncharacterized ORF;Ortholog(s) have RNA binding activity, role in poly(A)+ mRNA export from nucleus, transcrip
1.370287				3285900	0.2616943545	0.2616943545	0.2616943545	orf19.5759	>orf19.5759 SNQ2 CGDID:CAL0001479 COORDS:Ca21chr6_C_albicans_SC5314:836962-832475C, translated using codon table 12 (1495 amino acids) Verified ORF;Protein similar to S. cerevisiae Snq2p transporter;member of PDR subfamily of ABC family;transposon mutat
1.182602				127110000	0.2617670478	0.2617670478	0.2617670478	orf19.3480	>orf19.3480 orf19.3480 CGDID:CAL0005082 COORDS:Ca21chr6_C_albicans_SC5314:495792-494341C, translated using codon table 12 (483 amino acids) Uncharacterized ORF;Ortholog(s) have structural constituent of ribosome activity and mitochondrial small ribosomal
1.181974				87955000	0.2624809647	0.2624809647	0.2624809647	orf19.5432	>orf19.5432 TPT1 CGDID:CAL0005230 COORDS:Ca21chr3_C_albicans_SC5314:48915-49538W, translated using codon table 12 (207 amino acids) Verified ORF;tRNA 2-phosphotransferase;enzyme of tRNA splicing;functionally complements viability of S. cerevisiae tpt1
1.143629				25500000000	0.2631046974	0.2631046974	0.2631046974	orf19.171	>orf19.171 DBP2 CGDID:CAL0003204 COORDS:Ca21chrR_C_albicans_SC5314:561933-564684W, translated using codon table 12 (562 amino acids) Uncharacterized ORF;Putative DEAD-box family ATP-dependent RNA helicase;flucytosine induced;downregulated in core stress
1.180705				212440000	0.263927561	0.263927561	0.263927561	orf19.4909.1	>orf19.4909.1 RPL42 CGDID:CAF0007026 COORDS:Ca21chr1_C_albicans_SC5314:2300710-2300032C, translated using codon table 12 (106 amino acids) Uncharacterized ORF;Putative 60S ribosomal subunit protein;shows colony morphology-related gene regulation by Ssn6p
1.180322				158190000	0.2643638284	0.2643638284	0.2643638284	orf19.6011	>orf19.6011 SIN3 CGDID:CAL0005043 COORDS:Ca21chr1_C_albicans_SC5314:190152-185514C, translated using codon table 12 (1411 amino acids) Verified ORF;Protein similar to S. cerevisiae Sin3p (transcriptional corepressor involved in histone deacetylase recruit
1.361862				7462200	0.2669475824	0.2669475824	0.2669475824	orf19.1856	>orf19.1856 orf19.1856 CGDID:CAL0001695 COORDS:Ca21chrR_C_albicans_SC5314:1455568-1456683W, translated using codon table 12 (340 amino acids) Uncharacterized ORF;Ortholog(s) have histone deacetylase activity
1.177546				59205000	0.2675439397	0.2675439397	0.2675439397	orf19.1267	>orf19.1267 orf19.1267 CGDID:CAL0002990 COORDS:Ca21chr4_C_albicans_SC5314:1288486-1289871W, translated using codon table 12 (461 amino acids) Uncharacterized ORF;Has domain(s) with predicted heat shock protein binding, unfolded protein binding activity an
1.256739				34161000	0.2690751479	0.2690751479	0.2690751479	orf19.7067	>orf19.7067 orf19.7067 CGDID:CAL0002116 COORDS:Ca21chr7_C_albicans_SC5314:84177-87452W, translated using codon table 12 (1091 amino acids) Uncharacterized ORF;Ortholog(s) have RNA polymerase II core binding, RNA polymerase II transcription factor binding
1.256132				46997000	0.269604171	0.269604171	0.269604171	orf19.863	>orf19.863 orf19.863 CGDID:CAL0002812 COORDS:Ca21chr2_C_albicans_SC5314:756454-755318C, translated using codon table 12 (378 amino acids) Uncharacterized ORF;Ortholog(s) have structural constituent of ribosome activity and mitochondrial large ribosomal su
1.355159				3140400	0.2711643861	0.2711643861	0.2711643861	orf19.1451	>orf19.1451 SRB9 CGDID:CAL0004613 COORDS:Ca21chr2_C_albicans_SC5314:260784-265781W, translated using codon table 12 (1665 amino acids) Verified ORF;Subunit of the RNA polymerase II mediator complex;transposon mutation affects filamentous growth;suppress
1.355035				6651300	0.2712429238	0.2712429238	0.2712429238	orf19.4715	>orf19.4715 orf19.4715 CGDID:CAL0004372 COORDS:Ca21chr4_C_albicans_SC5314:1364687-1376167W, translated using codon table 12 (3826 amino acids) Uncharacterized ORF;Ortholog(s) have tubulin binding activity, role in microtubule cytoskeleton organization, mi
1.353619				5395000	0.2721382852	0.2721382852	0.2721382852	orf19.1663	>orf19.1663 MNT2 CGDID:CAL0000069 COORDS:Ca21chr3_C_albicans_SC5314:406704-405319C, translated using codon table 12 (461 amino acids) Verified ORF;Alpha-1,2-mannosyl transferase;adds third mannose during cell-wall mannoprotein biosynthesis;partially red
1.252282				33022000	0.2729720038	0.2729720038	0.2729720038	orf19.2298	>orf19.2298 WBP1 CGDID:CAL0006417 COORDS:Ca21chr1_C_albicans_SC5314:2453068-2454381W, translated using codon table 12 (437 amino acids) Verified ORF;Putative oligosaccharyltransferase subunit
1.172508				109050000	0.2733640653	0.2733640653	0.2733640653	orf19.3022	>orf19.3022 orf19.3022 CGDID:CAL0001364 COORDS:Ca21chr1_C_albicans_SC5314:685483-686415W, translated using codon table 12 (310 amino acids) Uncharacterized ORF;Ortholog(s) have structural constituent of ribosome activity and mitochondrial small ribosomal
1.351478				16539000	0.2734942841	0.2734942841	0.2734942841	orf19.4354	>orf19.4354 MCM2 CGDID:CAL0001039 COORDS:Ca21chrR_C_albicans_SC5314:856674-853963C, translated using codon table 12 (903 amino acids) Uncharacterized ORF;Phosphorylated protein of unknown function;transcription is periodic with a peak at M/G1 phase of th
1.134338				321690000	0.2743043431	0.2743043431	0.2743043431	orf19.1295	>orf19.1295 VAS1 CGDID:CAL0003105 COORDS:Ca21chr2_C_albicans_SC5314:1354350-1350991C, translated using codon table 12 (1119 amino acids) Uncharacterized ORF;Putative tRNA-Val synthetase;genes encoding ribosomal subunits, translation factors, and tRNA syn
1.170771				113550000	0.2753847298	0.2753847298	0.2753847298	orf19.4248	>orf19.4248 orf19.4248 CGDID:CAL0000227 COORDS:Ca21chr5_C_albicans_SC5314:533248-534153W, translated using codon table 12 (301 amino acids) Uncharacterized ORF;Predicted ORF in Assemblies 19, 20 and 21;regulated by Gcn4p;repressed in response to amino a
1.170498				176280000	0.2757032892	0.2757032892	0.2757032892	orf19.7234	>orf19.7234 orf19.7234 CGDID:CAL0003837 COORDS:Ca21chr1_C_albicans_SC5314:3139214-3140899W, translated using codon table 12 (561 amino acids) Uncharacterized ORF;Putative RSC chromatin remodeling complex component;possibly an essential gene, disruptants
1.347877				12887000	0.2757835552	0.2757835552	0.2757835552	orf19.1655	>orf19.1655 PXP2 CGDID:CAL0000040 COORDS:Ca21chr3_C_albicans_SC5314:425330-427504W, translated using codon table 12 (724 amino acids) Uncharacterized ORF;Putative acyl-CoA oxidase;enzyme of fatty acid beta-oxidation;induced during macrophage infection;
1.133023				880890000	0.2759080922	0.2759080922	0.2759080922	orf19.5943.1	>orf19.5943.1 orf19.5943.1 CGDID:CAF0007059 COORDS:Ca21chr3_C_albicans_SC5314:1024519-1023242C, translated using codon table 12 (267 amino acids) Uncharacterized ORF;Putative protein of unknown function, transcription is upregulated in an RHE model of ora
1.170298				107250000	0.2759360688	0.2759360688	0.2759360688	orf19.6063	>orf19.6063 UBP6 CGDID:CAL0005163 COORDS:Ca21chr1_C_albicans_SC5314:71069-72582W, translated using codon table 12 (478 amino acids) Uncharacterized ORF;Putative ubiquitin-specific protease of the 26S proteasome;oxidative stress-induced via Cap1p
1.248764				49734000	0.2760666359	0.2760666359	0.2760666359	orf19.5650	>orf19.5650 PRO3 CGDID:CAL0000661 COORDS:Ca21chr4_C_albicans_SC5314:36235-35411C, translated using codon table 12 (274 amino acids) Uncharacterized ORF;Delta 1-pyrroline-5-carboxylate reductase;protein induced during the mating process;alkaline upregula
1.248282				20591000	0.2764921148	0.2764921148	0.2764921148	orf19.1232	>orf19.1232 VRG4 CGDID:CAL0002875 COORDS:Ca21chr1_C_albicans_SC5314:1675356-1674241C, translated using codon table 12 (371 amino acids) Verified ORF;GDP-mannose transporter;essential;required for glycosylation, hyphal growth;functional homolog of S. ce
1.248189				34672000	0.276574428	0.276574428	0.276574428	orf19.680	>orf19.680 orf19.680 CGDID:CAL0001128 COORDS:Ca21chr1_C_albicans_SC5314:2469636-2468227C, translated using codon table 12 (469 amino acids) Verified ORF;Putative mitochondrial translocase complex subunit
1.13115				429930000	0.2782008774	0.2782008774	0.2782008774	orf19.2664	>orf19.2664 orf19.2664 CGDID:CAL0003493 COORDS:Ca21chr4_C_albicans_SC5314:686742-689441W, translated using codon table 12 (899 amino acids) Uncharacterized ORF;Ortholog(s) have role in interspecies interaction between organisms, positive regulation of tra
1.246187				53285000	0.2783448437	0.2783448437	0.2783448437	orf19.7153	>orf19.7153 orf19.7153 CGDID:CAL0003000 COORDS:Ca21chr7_C_albicans_SC5314:907312-904235C, translated using codon table 12 (1025 amino acids) Uncharacterized ORF;Putative exportin, member of the Exportin-T family
1.167856				76009000	0.2787921419	0.2787921419	0.2787921419	orf19.3977	>orf19.3977 orf19.3977 CGDID:CAL0003099 COORDS:Ca21chr5_C_albicans_SC5314:1066749-1065640C, translated using codon table 12 (369 amino acids) Uncharacterized ORF;Ortholog(s) have role in cytoplasmic translation and cell tip, cytoplasm localization
1.245497				30556000	0.2789561508	0.2789561508	0.2789561508	orf19.7080	>orf19.7080 LEU2 CGDID:CAL0002168 COORDS:Ca21chr7_C_albicans_SC5314:64158-65279W, translated using codon table 12 (373 amino acids) Verified ORF;Isopropyl malate dehydrogenase;enzyme of leucine biosynthesis;upregulated in the presence of human whole blo
1.167173				244020000	0.2795942393	0.2795942393	0.2795942393	orf19.2304	>orf19.2304 orf19.2304 CGDID:CAL0000646 COORDS:Ca21chr1_C_albicans_SC5314:2447981-2446953C, translated using codon table 12 (342 amino acids) Verified ORF;Protein similar to S. cerevisiae Gvp36p;transposon mutation affects filamentous growth
1.129202				273310000	0.2805958448	0.2805958448	0.2805958448	orf19.2244	>orf19.2244 orf19.2244 CGDID:CAL0006266 COORDS:Ca21chr2_C_albicans_SC5314:1416704-1415745C, translated using codon table 12 (319 amino acids) Uncharacterized ORF;Similar to oxidoreductases and to S. cerevisiae Yjr096wp;transcription is negatively regulat
1.340002				2624600	0.2808214068	0.2808214068	0.2808214068	orf19.6912	>orf19.6912 orf19.6912 CGDID:CAL0000158 COORDS:Ca21chr7_C_albicans_SC5314:266121-267941W, translated using codon table 12 (606 amino acids) Uncharacterized ORF;Putative ethanolamine kinase
1.243116				29274000	0.2810721011	0.2810721011	0.2810721011	orf19.829	>orf19.829 SCH9 CGDID:CAL0002687 COORDS:Ca21chr2_C_albicans_SC5314:827890-825527C, translated using codon table 12 (787 amino acids) Verified ORF;Protein kinase involved in growth control, normal cell size, resistance to rapamycin and cations, chlamydospo
1.338342				11458000	0.2818889582	0.2818889582	0.2818889582	orf19.6044	>orf19.6044 MOB2 CGDID:CAL0005128 COORDS:Ca21chr1_C_albicans_SC5314:103869-104810W, translated using codon table 12 (313 amino acids) Verified ORF;Mob1/phocein domain protein of RAM signaling network of cell wall integrity;role in cell separation, cortic
1.164959				107430000	0.2821998368	0.2821998368	0.2821998368	orf19.4451	>orf19.4451 RIA1 CGDID:CAL0001869 COORDS:Ca21chr1_C_albicans_SC5314:1534645-1531511C, translated using codon table 12 (1044 amino acids) Uncharacterized ORF;Putative translation elongation factor;genes encoding ribosomal subunits, translation factors, an
1.241023				18867000	0.2829370797	0.2829370797	0.2829370797	orf19.1911	>orf19.1911 PGA52 CGDID:CAL0002515 COORDS:Ca21chr2_C_albicans_SC5314:14415-13261C, translated using codon table 12 (384 amino acids) Verified ORF;GPI-anchored cell surface protein of unknown function;Hap43p-repressed gene;fluconazole-induced;possibly a
1.127214				380650000	0.2830488073	0.2830488073	0.2830488073	orf19.5928	>orf19.5928 RPP2B CGDID:CAL0003308 COORDS:Ca21chr3_C_albicans_SC5314:993119-993454W, translated using codon table 12 (111 amino acids) Verified ORF;Conserved acidic ribosomal protein, likely to be involved in regulation of translation elongation;interact
1.127187				804830000	0.283081982	0.283081982	0.283081982	orf19.4223	>orf19.4223 GCD11 CGDID:CAL0000138 COORDS:Ca21chr5_C_albicans_SC5314:483987-482383C, translated using codon table 12 (534 amino acids) Uncharacterized ORF;Protein similar to S. cerevisiae Gcd11p, which is a subunit of translation initiation factor eIF2;l
1.336032				5727800	0.2833778363	0.2833778363	0.2833778363	orf19.3130	>orf19.3130 orf19.3130 CGDID:CAL0002280 COORDS:Ca21chr4_C_albicans_SC5314:1513945-1514766W, translated using codon table 12 (273 amino acids) Uncharacterized ORF;Predicted ORF in Assemblies 19, 20 and 21;possibly an essential gene, disruptants not obtain
1.239904				41484000	0.2839377834	0.2839377834	0.2839377834	orf19.1814	>orf19.1814 orf19.1814 CGDID:CAL0001601 COORDS:Ca21chrR_C_albicans_SC5314:1540104-1545887W, translated using codon table 12 (1927 amino acids) Uncharacterized ORF;Putative phosphatidylinositol-4-kinase;possibly an essential gene, disruptants not obtained
1.16312				180280000	0.2843727657	0.2843727657	0.2843727657	orf19.7590	>orf19.7590 orf19.7590 CGDID:CAL0000236 COORDS:Ca21chrR_C_albicans_SC5314:2165996-2168158W, translated using codon table 12 (720 amino acids) Verified ORF;Putative NADH-ubiquinone oxidoreductase;identified in detergent-resistant membrane fraction (possib
1.126124				356140000	0.2843989699	0.2843989699	0.2843989699	orf19.3206	>orf19.3206 CCT7 CGDID:CAL0003198 COORDS:Ca21chr5_C_albicans_SC5314:384157-382508C, translated using codon table 12 (549 amino acids) Uncharacterized ORF;Cytosolic chaperonin Cct ring complex;protein is present in exponential and stationary growth phase
1.126067				1316600000	0.2844691672	0.2844691672	0.2844691672	orf19.1618	>orf19.1618 GFA1 CGDID:CAL0006344 COORDS:Ca21chr3_C_albicans_SC5314:495612-493471C, translated using codon table 12 (713 amino acids) Verified ORF;Glucosamine-6-phosphate synthase, homotetrameric enzyme of chitin/hexosamine biosynthesis;inhibited by UDP-
1.333682				16209000	0.2848963901	0.2848963901	0.2848963901	orf19.3583	>orf19.3583 orf19.3583 CGDID:CAL0005996 COORDS:Ca21chr2_C_albicans_SC5314:1127371-1126214C, translated using codon table 12 (385 amino acids) Uncharacterized ORF;Ortholog(s) have role in protein export from nucleus, regulation of chromatin silencing at te
1.16262				69257000	0.2849655216	0.2849655216	0.2849655216	orf19.3737	>orf19.3737 orf19.3737 CGDID:CAL0001179 COORDS:Ca21chrR_C_albicans_SC5314:514916-512535C, translated using codon table 12 (793 amino acids) Uncharacterized ORF;Hap43p-repressed gene;transcription is downregulated in response to treatment with ciclopirox
1.125412				3538200000	0.2852825825	0.2852825825	0.2852825825	orf19.7015	>orf19.7015 RPP0 CGDID:CAL0001932 COORDS:Ca21chr7_C_albicans_SC5314:211801-212739W, translated using codon table 12 (312 amino acids) Uncharacterized ORF;Putative ribosomal protein;antigenic in mouse;biofilm induced;cytoplasmic ribosomal subunit, trans
1.238138				35484000	0.2855188641	0.2855188641	0.2855188641	orf19.2599	>orf19.2599 CRC1 CGDID:CAL0002572 COORDS:Ca21chrR_C_albicans_SC5314:432233-431379C, translated using codon table 12 (284 amino acids) Verified ORF;Mitochondrial carnitine carrier protein
1.332536				13962000	0.2856384708	0.2856384708	0.2856384708	orf19.412	>orf19.412 SSH1 CGDID:CAL0005572 COORDS:Ca21chr1_C_albicans_SC5314:1162939-1161330C, translated using codon table 12 (499 amino acids) Verified ORF;Protein with a role in protein translocation across membranes
1.237787				28423000	0.2858341916	0.2858341916	0.2858341916	orf19.4758	>orf19.4758 orf19.4758 CGDID:CAL0004489 COORDS:Ca21chr1_C_albicans_SC5314:1965098-1965838W, translated using codon table 12 (246 amino acids) Uncharacterized ORF;Hap43p-repressed gene;alkaline downregulated
1.161708				235970000	0.2860465051	0.2860465051	0.2860465051	orf19.5459	>orf19.5459 orf19.5459 CGDID:CAL0005282 COORDS:Ca21chr3_C_albicans_SC5314:21179-19602C, translated using codon table 12 (525 amino acids) Uncharacterized ORF;Putative mRNA polyadenylation regulating protein;Hap43p-repressed gene, transcription is upregul
1.123499				437130000	0.2876610994	0.2876610994	0.2876610994	orf19.4560	>orf19.4560 BFR1 CGDID:CAL0002819 COORDS:Ca21chr4_C_albicans_SC5314:449240-447852C, translated using codon table 12 (462 amino acids) Uncharacterized ORF;Protein involved in the maintenance of normal ploidy;S. cerevisiae ortholog cofers Brefeldin A resis
1.160114				103410000	0.287941798	0.287941798	0.287941798	orf19.3045	>orf19.3045 orf19.3045 CGDID:CAL0001411 COORDS:Ca21chr1_C_albicans_SC5314:722624-721188C, translated using codon table 12 (478 amino acids) Uncharacterized ORF;Predicted ORF in Assemblies 19, 20 and 21;virulence-group-correlated expression
1.235439				46283000	0.2879437086	0.2879437086	0.2879437086	orf19.1710	>orf19.1710 ALI1 CGDID:CAL0000774 COORDS:Ca21chr3_C_albicans_SC5314:303620-302781C, translated using codon table 12 (279 amino acids) Verified ORF;Putative NADH-ubiquinone oxidoreductase;in detergent-resistant membrane fraction (possible lipid raft compo
1.234571				31881000	0.2887265261	0.2887265261	0.2887265261	orf19.4864	>orf19.4864 orf19.4864 CGDID:CAL0005433 COORDS:Ca21chr1_C_albicans_SC5314:2179911-2178997C, translated using codon table 12 (304 amino acids) Uncharacterized ORF;Ortholog(s) have acylglycerol lipase activity, serine hydrolase activity, role in triglycerid
1.158066				72537000	0.2903866686	0.2903866686	0.2903866686	orf19.4032	>orf19.4032 RPN5 CGDID:CAL0004766 COORDS:Ca21chr5_C_albicans_SC5314:1164565-1165941W, translated using codon table 12 (458 amino acids) Uncharacterized ORF;Putative COP9 signalosome component;macrophage/pseudohyphal-repressed
1.23206				20563000	0.2909935979	0.2909935979	0.2909935979	orf19.449	>orf19.449 orf19.449 CGDID:CAL0005709 COORDS:Ca21chr1_C_albicans_SC5314:1093862-1092666C, translated using codon table 12 (398 amino acids) Uncharacterized ORF;Putative phosphatidyl synthase;stationary phase enriched protein;transcription reduced upon y
1.32388				12654000	0.2912717924	0.2912717924	0.2912717924	orf19.4865	>orf19.4865 orf19.4865 CGDID:CAL0005434 COORDS:Ca21chr1_C_albicans_SC5314:2181078-2182934W, translated using codon table 12 (618 amino acids) Uncharacterized ORF;Ortholog(s) have phosphatidylinositol-3,5-bisphosphate 5-phosphatase activity, phosphatidylin
1.230719				26094000	0.2922079959	0.2922079959	0.2922079959	orf19.4611	>orf19.4611 orf19.4611 CGDID:CAL0003609 COORDS:Ca21chr4_C_albicans_SC5314:358932-357958C, translated using codon table 12 (324 amino acids) Uncharacterized ORF;Ortholog(s) have ribose phosphate diphosphokinase activity, role in 5-phosphoribose 1-diphospha
1.321785				16804000	0.2926429552	0.2926429552	0.2926429552	orf19.4808	>orf19.4808 NUP188 CGDID:CAL0005296 COORDS:Ca21chr1_C_albicans_SC5314:2087100-2082172C, translated using codon table 12 (1642 amino acids) Uncharacterized ORF;Putative nuclear pore complex subunit;transcription is regulated by Nrg1p and Mig1p
1.119213				9553800000	0.2930262235	0.2930262235	0.2930262235	orf19.2551	>orf19.2551 MET6 CGDID:CAL0002475 COORDS:Ca21chrR_C_albicans_SC5314:371056-368753C, translated using codon table 12 (767 amino acids) Verified ORF;Essential 5-methyltetrahydropteroyltriglutamate-homocysteine methyltransferase (cobalamin-independent methio
1.118217				2030000000	0.2942806741	0.2942806741	0.2942806741	orf19.4490	>orf19.4490 RPL17B CGDID:CAL0002028 COORDS:Ca21chr2_C_albicans_SC5314:961997-961440C, translated using codon table 12 (185 amino acids) Verified ORF;Ribosomal protein L17;mutation confers hypersensitivity to 5-FU, tubercidin;genes encoding cytoplasmic r
1.318041				6542300	0.2951012137	0.2951012137	0.2951012137	orf19.5938	>orf19.5938 SEN1 CGDID:CAL0003335 COORDS:Ca21chr3_C_albicans_SC5314:1014995-1008939C, translated using codon table 12 (2018 amino acids) Uncharacterized ORF;Putative helicase;decreased expression in response to prostaglandins
1.227196				22087000	0.2954098891	0.2954098891	0.2954098891	orf19.2029;orf19.6078.1	>orf19.2029 RFC5 CGDID:CAL0004366 COORDS:Ca21chr2_C_albicans_SC5314:157441-156353C, translated using codon table 12 (362 amino acids) Uncharacterized ORF;Putative heteropentameric replication factor C subunit;periodic mRNA expression, peak at cell-cycle
1.317505				15737000	0.2954542556	0.2954542556	0.2954542556	orf19.2559	>orf19.2559 CDC4 CGDID:CAL0002484 COORDS:Ca21chrR_C_albicans_SC5314:383139-380833C, translated using codon table 12 (768 amino acids) Verified ORF;F-box subunit of SCF(CDC4) ubiquitin ligase;functional homolog of S. cerevisiae Cdc4p;mutation or depletio
1.117086				1425400000	0.2957062889	0.2957062889	0.2957062889	orf19.2929;orf19.3269	>orf19.2929 GSC1 CGDID:CAL0005999 COORDS:Ca21chr1_C_albicans_SC5314:511700-506007C, translated using codon table 12 (1897 amino acids) Verified ORF;Subunit of beta-1,3-glucan synthase;essential;gsc1 allele determines resistance/sensitivity to echinocand
1.152915				96956000	0.2965755992	0.2965755992	0.2965755992	orf19.886	>orf19.886 PAN1 CGDID:CAL0002900 COORDS:Ca21chr2_C_albicans_SC5314:702830-707023W, translated using codon table 12 (1397 amino acids) Verified ORF;Essential protein involved in endocytosis and polarized growth;similar to <i>S. cerevisiae</i> Pan1p, which
1.116395				827520000	0.2965794843	0.2965794843	0.2965794843	orf19.6099	>orf19.6099 CCT8 CGDID:CAL0005242 COORDS:Ca21chr1_C_albicans_SC5314:17338-18960W, translated using codon table 12 (540 amino acids) Verified ORF;Chaperonin-containing T-complex subunit;involved in hyphal morphogenesis, particularly starvation-induced;es
1.115849				613450000	0.2972696268	0.2972696268	0.2972696268	orf19.5260	>orf19.5260 RPN2 CGDID:CAL0003585 COORDS:Ca21chr1_C_albicans_SC5314:2635462-2638320W, translated using codon table 12 (952 amino acids) Uncharacterized ORF;Putative 26S proteasome subunit;transcription is regulated by Mig1p;caspofungin repressed;regula
1.114725				352550000	0.2986941393	0.2986941393	0.2986941393	orf19.198	>orf19.198 ASN1 CGDID:CAL0003290 COORDS:Ca21chr2_C_albicans_SC5314:1853558-1851837C, translated using codon table 12 (573 amino acids) Verified ORF;Putative asparagine synthetase;soluble protein in hyphae;regulated by Rim101p;decreased expression at pH
1.114662				495450000	0.2987744283	0.2987744283	0.2987744283	orf19.3476	>orf19.3476 orf19.3476 CGDID:CAL0005063 COORDS:Ca21chr6_C_albicans_SC5314:489921-491222W, translated using codon table 12 (433 amino acids) Uncharacterized ORF;Ortholog(s) have protein serine/threonine kinase activity
1.312472				7710900	0.2987747796	0.2987747796	0.2987747796	orf19.76	>orf19.76 SPB1 CGDID:CAL0000659 COORDS:Ca21chr6_C_albicans_SC5314:916324-913787C, translated using codon table 12 (845 amino acids) Uncharacterized ORF;Putative AdoMet-dependent methyltransferase;Hap43p-induced gene;decreased expression in response to p
1.151006				230820000	0.2988840489	0.2988840489	0.2988840489	orf19.7286	>orf19.7286 RPN7 CGDID:CAL0003998 COORDS:Ca21chrR_C_albicans_SC5314:1911418-1910216C, translated using codon table 12 (400 amino acids) Uncharacterized ORF;Subunit of the proteasome regulatory particle;regulated by Gcn2p and Gcn4p;protein present in exp
1.150926				133110000	0.2989816994	0.2989816994	0.2989816994	orf19.7203	>orf19.7203 orf19.7203 CGDID:CAL0003737 COORDS:Ca21chr7_C_albicans_SC5314:840872-842041W, translated using codon table 12 (389 amino acids) Uncharacterized ORF;Ortholog(s) have structural constituent of ribosome activity and mitochondrial large ribosomal
1.15046				186510000	0.2995465068	0.2995465068	0.2995465068	orf19.3168	>orf19.3168 RPN8 CGDID:CAL0002371 COORDS:Ca21chr5_C_albicans_SC5314:455238-456230W, translated using codon table 12 (330 amino acids) Verified ORF;Putative regulatory subunit of the 26S proteasome;mutation confers hypersensitivity to amphotericin B;tran
1.222141				20522000	0.3000321996	0.3000321996	0.3000321996	orf19.6074	>orf19.6074 HBR1 CGDID:CAL0005189 COORDS:Ca21chr1_C_albicans_SC5314:49998-50744W, translated using codon table 12 (248 amino acids) Verified ORF;Essential protein involved in regulation of MTL gene expression;hemoglobin-regulated inhibitor of white-opaqu
1.112786				1948400000	0.3011585064	0.3011585064	0.3011585064	orf19.3423	>orf19.3423 TIF3 CGDID:CAL0004924 COORDS:Ca21chr6_C_albicans_SC5314:337289-338656W, translated using codon table 12 (455 amino acids) Uncharacterized ORF;Putative translation initiation factor;genes encoding ribosomal subunits, translation factors, and t
1.218438				55439000	0.3034394693	0.3034394693	0.3034394693	orf19.5906	>orf19.5906 ADE2 CGDID:CAL0003241 COORDS:Ca21chr3_C_albicans_SC5314:945230-943524C, translated using codon table 12 (568 amino acids) Verified ORF;Phosphoribosylaminoimadazole carboxylase;role in adenine biosynthesis;required for normal growth and virul
1.146816				129530000	0.3039802305	0.3039802305	0.3039802305	orf19.2092	>orf19.2092 orf19.2092 CGDID:CAL0004561 COORDS:Ca21chr2_C_albicans_SC5314:56710-55496C, translated using codon table 12 (404 amino acids) Uncharacterized ORF;Putative peroxisomal cystathionine beta-lyase;Gcn4p-regulated
1.217383				27901000	0.3044129635	0.3044129635	0.3044129635	orf19.6916	>orf19.6916 orf19.6916 CGDID:CAL0000167 COORDS:Ca21chr7_C_albicans_SC5314:276747-275788C, translated using codon table 12 (319 amino acids) Uncharacterized ORF;Ortholog(s) have unfolded protein binding activity, role in mitochondrial proton-transporting A
1.303253				11616000	0.3049018649	0.3049018649	0.3049018649	orf19.6438	>orf19.6438 orf19.6438 CGDID:CAL0002196 COORDS:Ca21chrR_C_albicans_SC5314:1861426-1859663C, translated using codon table 12 (587 amino acids) Uncharacterized ORF;Ortholog(s) have serine C-palmitoyltransferase activity, role in sphingolipid biosynthetic pr
1.10985				791790000	0.3049060798	0.3049060798	0.3049060798	orf19.4885	>orf19.4885 MIR1 CGDID:CAL0005500 COORDS:Ca21chr1_C_albicans_SC5314:2236380-2237303W, translated using codon table 12 (307 amino acids) Verified ORF;Putative mitochondrial phosphate transporter;caspofungin repressed;expression is increased in a fluconaz
1.109798				644260000	0.3049730743	0.3049730743	0.3049730743	orf19.4016	>orf19.4016 orf19.4016 CGDID:CAL0004684 COORDS:Ca21chr5_C_albicans_SC5314:1146284-1144965C, translated using codon table 12 (439 amino acids) Uncharacterized ORF;Putative ubiquinol-cytochrome-c reductase;amphotericin B induced;repressed by nitric oxide;
1.109165				326950000	0.3057839345	0.3057839345	0.3057839345	orf19.5793	>orf19.5793 PR26 CGDID:CAL0001552 COORDS:Ca21chr2_C_albicans_SC5314:616968-618203W, translated using codon table 12 (411 amino acids) Uncharacterized ORF;Protein with similarity to proteasomal 26S regulatory subunit of S. cerevisiae, H. sapiens, Methanoba
1.144357				94094000	0.3069892828	0.3069892828	0.3069892828	orf19.2727	>orf19.2727 GRX3 CGDID:CAL0004203 COORDS:Ca21chr4_C_albicans_SC5314:558606-557845C, translated using codon table 12 (253 amino acids) Uncharacterized ORF;Putative glutaredoxin;flucytosine induced;regulated by Gcn4p;repressed in response to amino acid s
1.296077				7366900	0.3097084687	0.3097084687	0.3097084687	orf19.3103	>orf19.3103 orf19.3103 CGDID:CAL0002215 COORDS:Ca21chr4_C_albicans_SC5314:1557984-1562330W, translated using codon table 12 (1448 amino acids) Uncharacterized ORF;Ortholog(s) have DNA-directed RNA polymerase activity, role in tRNA transcription from RNA p
1.105465				793700000	0.3105419235	0.3105419235	0.3105419235	orf19.2525	>orf19.2525 LYS12 CGDID:CAL0002415 COORDS:Ca21chrR_C_albicans_SC5314:332030-333160W, translated using codon table 12 (376 amino acids) Uncharacterized ORF;Putative mitochondrial homoisocitrate dehydrogenase;clade-associated gene expression;protein level
1.210756				53516000	0.3105606201	0.3105606201	0.3105606201	orf19.239	>orf19.239 orf19.239 CGDID:CAL0003962 COORDS:Ca21chr3_C_albicans_SC5314:546179-542268C, translated using codon table 12 (1303 amino acids) Uncharacterized ORF;Putative ATP-dependent helicase;induced by nitric oxide
1.104484				508460000	0.3118095514	0.3118095514	0.3118095514	orf19.2507	>orf19.2507 ARP9 CGDID:CAL0002366 COORDS:Ca21chr3_C_albicans_SC5314:211941-213395W, translated using codon table 12 (484 amino acids) Uncharacterized ORF;Protein similar to S. cerevisiae Arp3p, a component of the Arp2/3 complex involved in actin-dependent
1.208359				23687000	0.3127974961	0.3127974961	0.3127974961	orf19.7198	>orf19.7198 orf19.7198 CGDID:CAL0003168 COORDS:Ca21chr7_C_albicans_SC5314:848780-849775W, translated using codon table 12 (331 amino acids) Uncharacterized ORF;Ortholog(s) have role in negative regulation of induction of conjugation with cellular fusion a
1.13961				78439000	0.312835005	0.312835005	0.312835005	orf19.1560	>orf19.1560 POB3 CGDID:CAL0005561 COORDS:Ca21chr2_C_albicans_SC5314:471244-472860W, translated using codon table 12 (538 amino acids) Verified ORF;Protein similar to S. cerevisiae Pob3p, which is involved in chromatin assembly and disassembly;transposon
1.207969				23639000	0.313162715	0.313162715	0.313162715	orf19.1388	>orf19.1388 orf19.1388 CGDID:CAL0003945 COORDS:Ca21chr2_C_albicans_SC5314:1977755-1978411W, translated using codon table 12 (218 amino acids) Uncharacterized ORF;Putative 66S pre-ribosomal particle component;Hap43p-induced gene;induced upon biofilm form
1.13932				162130000	0.313193103	0.313193103	0.313193103	orf19.5235	>orf19.5235 orf19.5235 CGDID:CAL0003540 COORDS:Ca21chr1_C_albicans_SC5314:2680237-2679539C, translated using codon table 12 (232 amino acids) Uncharacterized ORF;Hap43p-induced gene;not essential for viability;protein level decreases in stationary phase
1.103279				812760000	0.3133683068	0.3133683068	0.3133683068	orf19.6385	>orf19.6385 ACO1 CGDID:CAL0001406 COORDS:Ca21chrR_C_albicans_SC5314:1785893-1783560C, translated using codon table 12 (777 amino acids) Verified ORF;Aconitase;expression greater in high iron;2 upstream CCAAT motifs;amino acid starvation (3-AT), amphote
1.207723				21400000	0.3133923941	0.3133923941	0.3133923941	orf19.2091	>orf19.2091 orf19.2091 CGDID:CAL0004559 COORDS:Ca21chr2_C_albicans_SC5314:57810-57079C, translated using codon table 12 (243 amino acids) Verified ORF;Putative NADH dehydrogenase;repressed by nitric oxide, Hap43p-repressed
1.102824				506650000	0.313958494	0.313958494	0.313958494	orf19.6197	>orf19.6197 DHH1 CGDID:CAL0006152 COORDS:Ca21chr1_C_albicans_SC5314:1511622-1509973C, translated using codon table 12 (549 amino acids) Verified ORF;Putative RNA helicase
1.102642				1316200000	0.3141947023	0.3141947023	0.3141947023	orf19.5989	>orf19.5989 orf19.5989 CGDID:CAL0003460 COORDS:Ca21chr3_C_albicans_SC5314:1103543-1104970W, translated using codon table 12 (475 amino acids) Uncharacterized ORF;Ortholog(s) have mRNA binding activity, role in mRNA cleavage, mRNA polyadenylation and cytop
1.289141				15929000	0.3143861063	0.3143861063	0.3143861063	orf19.4349	>orf19.4349 orf19.4349 CGDID:CAL0001022 COORDS:Ca21chr5_C_albicans_SC5314:719339-716895C, translated using codon table 12 (814 amino acids) Uncharacterized ORF;Protein of unknown function, transcription is repressed in the presence of elevated CO2
1.20602				18806000	0.3149873072	0.3149873072	0.3149873072	orf19.3577	>orf19.3577 COQ5 CGDID:CAL0005978 COORDS:Ca21chr2_C_albicans_SC5314:1120618-1121538W, translated using codon table 12 (306 amino acids) Verified ORF;Putative methyltransferase of ubiquinone biosynthesis;regulated by Gcn4p;repressed in response to amino
1.136615				60455000	0.3165468255	0.3165468255	0.3165468255	orf19.1095	>orf19.1095 orf19.1095 CGDID:CAL0001281 COORDS:Ca21chr6_C_albicans_SC5314:965793-964642C, translated using codon table 12 (383 amino acids) Uncharacterized ORF;Putative nuclear pore complex;possibly an essential gene, disruptants not obtained by UAU1 met
1.203287				47051000	0.3175533915	0.3175533915	0.3175533915	orf19.6776	>orf19.6776 GCD2 CGDID:CAL0004955 COORDS:Ca21chr3_C_albicans_SC5314:1661371-1662873W, translated using codon table 12 (500 amino acids) Uncharacterized ORF;Putative translation initiation factor;genes encoding ribosomal subunits, translation factors, and
1.28354				3843100	0.3181857376	0.3181857376	0.3181857376	orf19.5167	>orf19.5167 IFM1 CGDID:CAL0002630 COORDS:Ca21chr7_C_albicans_SC5314:639065-636762C, translated using codon table 12 (767 amino acids) Uncharacterized ORF;Putative mitochondrial translation initiation factor;transcription is regulated by Nrg1p, Mig1p, and
1.199917				54842000	0.3207302797	0.3207302797	0.3207302797	orf19.6944;orf19.357	>orf19.6944 PHB1 CGDID:CAL0000271 COORDS:Ca21chr3_C_albicans_SC5314:786552-785701C, translated using codon table 12 (283 amino acids) Verified ORF;Putative prohibitin;identified in detergent-resistant membrane fraction (possible lipid raft component);pr
1.097292				3001900000	0.3211658499	0.3211658499	0.3211658499	orf19.4660	>orf19.4660 RPS6A CGDID:CAL0003748 COORDS:Ca21chr4_C_albicans_SC5314:255674-256809W, translated using codon table 12 (236 amino acids) Verified ORF;Ribosomal protein 6A;localizes to cell surface of yeast cells but not hyphae;genes encoding cytoplasmic r
1.27617				10593000	0.3232136016	0.3232136016	0.3232136016	orf19.6463	>orf19.6463 orf19.6463 CGDID:CAL0002253 COORDS:Ca21chr7_C_albicans_SC5314:532174-530897C, translated using codon table 12 (425 amino acids) Uncharacterized ORF;Putative ortholog of S. cerevisiae Npa3p;possibly essential for growth (however, depletion mut
1.197208				27929000	0.3232940592	0.3232940592	0.3232940592	orf19.3237	>orf19.3237 orf19.3237 CGDID:CAL0003293 COORDS:Ca21chrR_C_albicans_SC5314:269863-274998W, translated using codon table 12 (1711 amino acids) Uncharacterized ORF;Ortholog(s) have cytosol, mitochondrion, nucleus localization
1.196904				38462000	0.3235821076	0.3235821076	0.3235821076	orf19.287	>orf19.287 orf19.287 CGDID:CAL0004094 COORDS:Ca21chr3_C_albicans_SC5314:627207-626623C, translated using codon table 12 (194 amino acids) Verified ORF;Putative NADH-ubiquinone oxidoreductase subunit;Hap43p-repressed gene;repressed by nitric oxide;ident
1.196567				29179000	0.323901921	0.323901921	0.323901921	orf19.7624	>orf19.7624 orf19.7624 CGDID:CAL0000848 COORDS:Ca21chrR_C_albicans_SC5314:2229053-2227458C, translated using codon table 12 (531 amino acids) Uncharacterized ORF;Ortholog(s) have role in rRNA processing and 90S preribosome, nucleolus localization
1.094808				4909400000	0.3244233826	0.3244233826	0.3244233826	orf19.4896	>orf19.4896 orf19.4896 CGDID:CAL0005526 COORDS:Ca21chr1_C_albicans_SC5314:2267063-2266341C, translated using codon table 12 (240 amino acids) Uncharacterized ORF;Ortholog(s) have role in transcription elongation from RNA polymerase I promoter, transcripti
1.094159				833650000	0.3252772564	0.3252772564	0.3252772564	orf19.3599	>orf19.3599 TIF4631 CGDID:CAL0006026 COORDS:Ca21chr2_C_albicans_SC5314:1783309-1780055C, translated using codon table 12 (1084 amino acids) Uncharacterized ORF;Putative translation initiation factor eIF4G;overexpression causes hyperfilamentation;hyphal-
1.273044				4640300	0.3253563511	0.3253563511	0.3253563511	orf19.6891	>orf19.6891 RFC1 CGDID:CAL0005916 COORDS:Ca21chr2_C_albicans_SC5314:1185303-1182572C, translated using codon table 12 (888 amino acids) Uncharacterized ORF;Protein similar to S. cerevisiae Rfc1p, a subunit of DNA replication factor C;likely to be essenti
1.128873				97281000	0.3262286145	0.3262286145	0.3262286145	orf19.2322.3	>orf19.2322.3 orf19.2322.3 CGDID:CAF0006946 COORDS:Ca21chr1_C_albicans_SC5314:2416629-2415911C, translated using codon table 12 (218 amino acids) Uncharacterized ORF;Ortholog(s) have Golgi apparatus, endoplasmic reticulum localization
1.271462				14856000	0.3264428456	0.3264428456	0.3264428456	orf19.1795	>orf19.1795 PUF3 CGDID:CAL0000998 COORDS:Ca21chr4_C_albicans_SC5314:1171147-1173936W, translated using codon table 12 (929 amino acids) Uncharacterized ORF;Protein not essential for viability;similar to S. cerevisiae Puf3p, which is an mRNA-binding prote
1.09259				438750000	0.3273446995	0.3273446995	0.3273446995	orf19.1661	>orf19.1661 DBP5 CGDID:CAL0000067 COORDS:Ca21chr3_C_albicans_SC5314:411948-410326C, translated using codon table 12 (540 amino acids) Uncharacterized ORF;Ortholog(s) have RNA helicase activity, RNA-dependent ATPase activity, inositol hexakisphosphate bind
1.269915				16311000	0.3275067765	0.3275067765	0.3275067765	orf19.3035	>orf19.3035 orf19.3035 CGDID:CAL0001390 COORDS:Ca21chr1_C_albicans_SC5314:701786-706018W, translated using codon table 12 (1410 amino acids) Uncharacterized ORF;Ortholog(s) have ATP-dependent DNA helicase activity, chromatin DNA binding, methylated histon
1.092349				645700000	0.3276626231	0.3276626231	0.3276626231	orf19.3579	>orf19.3579 ATP4 CGDID:CAL0005980 COORDS:Ca21chr2_C_albicans_SC5314:1122782-1123483W, translated using codon table 12 (233 amino acids) Verified ORF;Putative F0-ATP synthase subunit 4;macrophage/pseudohyphal-induced;present in exponential and stationary
1.191767				30478000	0.3284680369	0.3284680369	0.3284680369	orf19.3060	>orf19.3060 orf19.3060 CGDID:CAL0001449 COORDS:Ca21chr1_C_albicans_SC5314:749657-750484W, translated using codon table 12 (275 amino acids) Uncharacterized ORF;Ortholog(s) have dolichyl-diphosphooligosaccharide-protein glycotransferase activity, role in p
1.268377				2533500	0.328565949	0.328565949	0.328565949	orf19.7492	>orf19.7492 SWC4 CGDID:CAL0005735 COORDS:Ca21chrR_C_albicans_SC5314:104010-102103C, translated using codon table 12 (635 amino acids) Verified ORF;Subunit of the NuA4 histone acetyltransferase complex
1.127005				155300000	0.3285829162	0.3285829162	0.3285829162	orf19.6938	>orf19.6938 MEU1 CGDID:CAL0000248 COORDS:Ca21chr3_C_albicans_SC5314:794873-795907W, translated using codon table 12 (344 amino acids) Uncharacterized ORF;Putative methylthioadenosine phosphorylase;protein level decreases in stationary phase cultures
1.126687				135310000	0.3289839427	0.3289839427	0.3289839427	orf19.3333	>orf19.3333 orf19.3333 CGDID:CAL0004117 COORDS:Ca21chr1_C_albicans_SC5314:288046-289341W, translated using codon table 12 (431 amino acids) Uncharacterized ORF;Ortholog(s) have poly(A) RNA binding activity, role in mRNA polyadenylation, poly(A)+ mRNA expo
1.267377				13452000	0.3292554554	0.3292554554	0.3292554554	orf19.2057	>orf19.2057 orf19.2057 CGDID:CAL0004443 COORDS:Ca21chr2_C_albicans_SC5314:117048-119588W, translated using codon table 12 (846 amino acids) Uncharacterized ORF;Ortholog(s) have ATP binding, ATPase activity, metallopeptidase activity, role in protein compl
1.266982				5512100	0.3295278021	0.3295278021	0.3295278021	orf19.2167	>orf19.2167 orf19.2167 CGDID:CAL0005395 COORDS:Ca21chr2_C_albicans_SC5314:1660135-1658682C, translated using codon table 12 (456 amino acids) Uncharacterized ORF;Ortholog(s) have role in ribosomal large subunit biogenesis, ribosomal small subunit biogenes
1.266863				16704000	0.3296102969	0.3296102969	0.3296102969	orf19.1847	>orf19.1847 ARO10 CGDID:CAL0001679 COORDS:Ca21chrR_C_albicans_SC5314:1469568-1467679C, translated using codon table 12 (629 amino acids) Uncharacterized ORF;Aromatic decarboxylase of the Ehrlich fusel oil pathway of aromatic alcohol biosynthesis;pH-regul
1.12605				159690000	0.3297894489	0.3297894489	0.3297894489	orf19.1697	>orf19.1697 orf19.1697 CGDID:CAL0000191 COORDS:Ca21chr3_C_albicans_SC5314:324005-322944C, translated using codon table 12 (353 amino acids) Uncharacterized ORF;Ortholog(s) have role in cytoplasmic translation and cytoplasm, polysomal ribosome localization
1.124704				237960000	0.3314923517	0.3314923517	0.3314923517	orf19.2791	>orf19.2791 BBC1 CGDID:CAL0004301 COORDS:Ca21chr1_C_albicans_SC5314:1634762-1631898C, translated using codon table 12 (954 amino acids) Uncharacterized ORF;Putative SH3-domain-containing protein
1.124683				74229000	0.3315178668	0.3315178668	0.3315178668	orf19.6082	>orf19.6082 orf19.6082 CGDID:CAL0005211 COORDS:Ca21chr1_C_albicans_SC5314:35679-34525C, translated using codon table 12 (384 amino acids) Verified ORF;Ortholog(s) have unfolded protein binding activity, role in protein folding, protein localization at cel
1.187712				30054000	0.3323446129	0.3323446129	0.3323446129	orf19.1119	>orf19.1119 MTR10 CGDID:CAL0001884 COORDS:Ca21chr5_C_albicans_SC5314:833547-830668C, translated using codon table 12 (959 amino acids) Uncharacterized ORF;Putative importin, member of a family of fungal-specific nuclear importins;transcription is regulat
1.261674				15495000	0.333198084	0.333198084	0.333198084	orf19.1791	>orf19.1791 orf19.1791 CGDID:CAL0000994 COORDS:Ca21chr4_C_albicans_SC5314:1161801-1160326C, translated using codon table 12 (491 amino acids) Uncharacterized ORF;Putative protein with a predicted role in 60S ribosomal subunit biogenesis;Hap43p-induced ge
1.123222				192280000	0.3333704679	0.3333704679	0.3333704679	orf19.1233	>orf19.1233 ADE4 CGDID:CAL0002876 COORDS:Ca21chr1_C_albicans_SC5314:1678759-1677134C, translated using codon table 12 (541 amino acids) Uncharacterized ORF;Putative phosphoribosylpyrophosphate amidotransferase;flucytosine induced
1.123181				201810000	0.3334234291	0.3334234291	0.3334234291	orf19.3054	>orf19.3054 RPN3 CGDID:CAL0001433 COORDS:Ca21chr1_C_albicans_SC5314:740662-742107W, translated using codon table 12 (481 amino acids) Uncharacterized ORF;Putative non-ATPase regulatory subunit of the 26S proteasome lid;amphotericin B repressed;oxidative
1.087386				349750000	0.3342402234	0.3342402234	0.3342402234	orf19.7136	>orf19.7136 SPT6 CGDID:CAL0002923 COORDS:Ca21chr7_C_albicans_SC5314:934914-939119W, translated using codon table 12 (1401 amino acids) Verified ORF;Protein similar to S. cerevisiae Spt6p transcription elongation factor;transposon mutation affects filamen
1.260168				4233400	0.3342423116	0.3342423116	0.3342423116	orf19.5871	>orf19.5871 SNF5 CGDID:CAL0002429 COORDS:Ca21chr3_C_albicans_SC5314:893060-890970C, translated using codon table 12 (696 amino acids) Verified ORF;SWI/SNF chromatin remodeling complex subunit involved in transcriptional regulation;mutants have defects in
1.087151				3665100000	0.3345527114	0.3345527114	0.3345527114	orf19.2360	>orf19.2360 URA2 CGDID:CAL0000759 COORDS:Ca21chrR_C_albicans_SC5314:1521155-1514505C, translated using codon table 12 (2216 amino acids) Uncharacterized ORF;Putative bifunctional carbamoylphosphate synthetase-aspartate transcarbamylase;flucytosine induce
1.12143				223410000	0.3356491194	0.3356491194	0.3356491194	orf19.482	>orf19.482 RPT4 CGDID:CAL0005827 COORDS:Ca21chrR_C_albicans_SC5314:903069-904355W, translated using codon table 12 (428 amino acids) Uncharacterized ORF;26S proteasome regulatory subunit;regulated by Gcn2p and Gcn4p;protein level decreases in stationary
1.120919				107680000	0.3362996305	0.3362996305	0.3362996305	orf19.3133	>orf19.3133 GUT2 CGDID:CAL0002288 COORDS:Ca21chr4_C_albicans_SC5314:1507275-1509227W, translated using codon table 12 (650 amino acids) Verified ORF;Glycerol-3-phosphate dehydrogenase;Plc1p-regulated;transcription is upregulated in both intermediate and
1.120767				199700000	0.3364929356	0.3364929356	0.3364929356	orf19.7264	>orf19.7264 orf19.7264 CGDID:CAL0003932 COORDS:Ca21chr1_C_albicans_SC5314:3174695-3175633W, translated using codon table 12 (312 amino acids) Uncharacterized ORF;Ortholog(s) have ubiquitin-specific protease activity and role in mitochondrial fission, pero
1.085307				346550000	0.3370105849	0.3370105849	0.3370105849	orf19.5081	>orf19.5081 FUN12 CGDID:CAL0001783 COORDS:Ca21chr1_C_albicans_SC5314:1766850-1763797C, translated using codon table 12 (1017 amino acids) Verified ORF;Functional homolog of S. cerevisiae Fun12p translation initiation factor eIF5B;genes encoding ribosomal
1.084373				1928900000	0.338257759	0.338257759	0.338257759	orf19.3087;orf19.6771	>orf19.3087 UBI3 CGDID:CAL0001506 COORDS:Ca21chr4_C_albicans_SC5314:1585505-1586086W, translated using codon table 12 (193 amino acids) Verified ORF;Fusion of ubiquitin with the S34 protein of the small ribosomal subunit;mRNA decreases upon heat shock, a
1.18119				31401000	0.3386189445	0.3386189445	0.3386189445	orf19.7571	>orf19.7571 UBC4 CGDID:CAL0000163 COORDS:Ca21chrR_C_albicans_SC5314:2133698-2134585W, translated using codon table 12 (147 amino acids) Uncharacterized ORF;Ortholog(s) have ubiquitin binding activity
1.181154				35267000	0.3386531275	0.3386531275	0.3386531275	orf19.3478	>orf19.3478 NIP7 CGDID:CAL0005065 COORDS:Ca21chr6_C_albicans_SC5314:493633-494178W, translated using codon table 12 (181 amino acids) Uncharacterized ORF;Putative nucleolar protein with role in ribosomal assembly;hyphal-induced;Hap43p-induced
1.253262				7009400	0.3390473214	0.3390473214	0.3390473214	orf19.26	>orf19.26 orf19.26 CGDID:CAL0000524 COORDS:Ca21chr2_C_albicans_SC5314:1320001-1321188W, translated using codon table 12 (395 amino acids) Uncharacterized ORF;Putative peptide N-glycanase;induced by nitric oxide independent of Yhb1p
1.117761				76909000	0.3403303793	0.3403303793	0.3403303793	orf19.3235	>orf19.3235 orf19.3235 CGDID:CAL0003289 COORDS:Ca21chrR_C_albicans_SC5314:275367-276209W, translated using codon table 12 (280 amino acids) Uncharacterized ORF;Putative F-actin capping protein subunit alpha;possibly an essential gene, disruptants not obt
1.082757				775850000	0.3404195456	0.3404195456	0.3404195456	orf19.3504	>orf19.3504 RPL23A CGDID:CAL0005770 COORDS:Ca21chr6_C_albicans_SC5314:425969-425041C, translated using codon table 12 (137 amino acids) Uncharacterized ORF;Ribosomal protein;genes encoding cytoplasmic ribosomal subunits, translation factors, tRNA synthet
1.179314				52133000	0.3404320079	0.3404320079	0.3404320079	orf19.4188	>orf19.4188 NMD5 CGDID:CAL0005859 COORDS:Ca21chr4_C_albicans_SC5314:96782-93729C, translated using codon table 12 (1017 amino acids) Uncharacterized ORF;Protein not essential for viability;similar to S. cerevisiae Nmd5p, which is involved in protein-nucl
1.08243				768400000	0.3408585762	0.3408585762	0.3408585762	orf19.7382	>orf19.7382 CAM1 CGDID:CAL0004797 COORDS:Ca21chr3_C_albicans_SC5314:1366732-1368199W, translated using codon table 12 (412 amino acids) Uncharacterized ORF;Putative translation elongation factor eEF1 gamma;protein level decreased in stationary phase cult
1.24973				18143000	0.34151516	0.34151516	0.34151516	orf19.2520	>orf19.2520 orf19.2520 CGDID:CAL0002406 COORDS:Ca21chrR_C_albicans_SC5314:327299-326337C, translated using codon table 12 (320 amino acids) Uncharacterized ORF;Ortholog(s) have structural constituent of ribosome activity and mitochondrial small ribosomal
1.249653				9638900	0.341568705	0.341568705	0.341568705	orf19.7037	>orf19.7037 YAE1 CGDID:CAL0002018 COORDS:Ca21chr7_C_albicans_SC5314:153889-153347C, translated using codon table 12 (180 amino acids) Uncharacterized ORF;Ortholog(s) have cytoplasm, nucleus localization
1.249193				17334000	0.3418907926	0.3418907926	0.3418907926	orf19.5515	>orf19.5515 orf19.5515 CGDID:CAL0006092 COORDS:Ca21chr6_C_albicans_SC5314:510906-509926C, translated using codon table 12 (326 amino acids) Uncharacterized ORF;Ortholog(s) have ribosome binding activity, role in mitochondrial respiratory chain complex III
1.248764				11869000	0.3421910441	0.3421910441	0.3421910441	orf19.6928	>orf19.6928 SAP9 CGDID:CAL0000212 COORDS:Ca21chr3_C_albicans_SC5314:810377-808743C, translated using codon table 12 (544 amino acids) Verified ORF;Secreted aspartyl protease;roles in adhesion, cell surface integrity;induced by antifungal drugs, stationa
1.248646				8100100	0.3422735098	0.3422735098	0.3422735098	orf19.580	>orf19.580 orf19.580 CGDID:CAL0000326 COORDS:Ca21chr5_C_albicans_SC5314:185724-184672C, translated using codon table 12 (350 amino acids) Uncharacterized ORF;Protein not essential for viability
1.247644				6648800	0.3429753558	0.3429753558	0.3429753558	orf19.4430	>orf19.4430 orf19.4430 CGDID:CAL0001806 COORDS:Ca21chr1_C_albicans_SC5314:1600458-1602098W, translated using codon table 12 (546 amino acids) Uncharacterized ORF;Ortholog(s) have ubiquitin binding activity, role in proteasomal ubiquitin-dependent protein
1.247509				16988000	0.3430703409	0.3430703409	0.3430703409	orf19.3159	>orf19.3159 UTP20 CGDID:CAL0002346 COORDS:Ca21chr3_C_albicans_SC5314:250059-257564W, translated using codon table 12 (2501 amino acids) Verified ORF;Protein likely to be essential for growth;similar to S. cerevisiae Utp20p, which is a putative snoRNA-bin
1.176318				21105000	0.3433351194	0.3433351194	0.3433351194	orf19.2172	>orf19.2172 ARA1 CGDID:CAL0005411 COORDS:Ca21chr2_C_albicans_SC5314:1648100-1649080W, translated using codon table 12 (326 amino acids) Verified ORF;D-Arabinose dehydrogenase;in dehydro-D-arabinono-1,4-lactone biosynthesis;NADP+ cofactor;active toward
1.175855				54873000	0.3437844933	0.3437844933	0.3437844933	orf19.1535	>orf19.1535 orf19.1535 CGDID:CAL0005474 COORDS:Ca21chr2_C_albicans_SC5314:430444-429650C, translated using codon table 12 (264 amino acids) Uncharacterized ORF;Hap43p-induced gene
1.244988				6935100	0.3448387644	0.3448387644	0.3448387644	orf19.5555	>orf19.5555 orf19.5555 CGDID:CAL0006182 COORDS:Ca21chr6_C_albicans_SC5314:580595-577200C, translated using codon table 12 (1131 amino acids) Uncharacterized ORF;Ortholog of <i>Candida dubliniensis CD36 </i> : CD36_63300, <i>Candida tropicalis MYA-3404</i>
1.114118				109890000	0.3450043304	0.3450043304	0.3450043304	orf19.231	>orf19.231 APL2 CGDID:CAL0003949 COORDS:Ca21chr3_C_albicans_SC5314:532712-535036W, translated using codon table 12 (774 amino acids) Verified ORF;Phosphorylated protein of unknown function;mutation confers hypersensitivity to toxic ergosterol analog
1.11383				131680000	0.3453743673	0.3453743673	0.3453743673	orf19.3856	>orf19.3856 CDC28 CGDID:CAL0002090 COORDS:Ca21chrR_C_albicans_SC5314:1293485-1294438W, translated using codon table 12 (317 amino acids) Verified ORF;Cyclin-dependent protein kinase, interacts with regulatory subunit Cyb1p;involved in determination of ce
1.244049				13332000	0.3454980156	0.3454980156	0.3454980156	orf19.7504	>orf19.7504 orf19.7504 CGDID:CAL0006354 COORDS:Ca21chrR_C_albicans_SC5314:72120-73049W, translated using codon table 12 (309 amino acids) Uncharacterized ORF;Predicted ORF in Assemblies 19, 20 and 21;Plc1p-regulated;induced in core caspofungin response
1.17315				50173000	0.3464148868	0.3464148868	0.3464148868	orf19.2694	>orf19.2694 TYS1 CGDID:CAL0003549 COORDS:Ca21chr4_C_albicans_SC5314:621567-622796W, translated using codon table 12 (409 amino acids) Uncharacterized ORF;Putative tRNA-Tyr synthetase;genes encoding ribosomal subunits, translation factors, and tRNA synthe
1.172436				38745000	0.3471101569	0.3471101569	0.3471101569	orf19.4937	>orf19.4937 CHS3 CGDID:CAL0006283 COORDS:Ca21chr1_C_albicans_SC5314:2859992-2856351C, translated using codon table 12 (1213 amino acids) Verified ORF;Major chitin synthase of yeast-form and hyphal cells;synthesizes short-chitin fibrils;Chs4p-activated;
1.17241				19501000	0.3471353668	0.3471353668	0.3471353668	orf19.4079	>orf19.4079 SLP2 CGDID:CAL0004912 COORDS:Ca21chr2_C_albicans_SC5314:1883770-1884561W, translated using codon table 12 (263 amino acids) Uncharacterized ORF;Protein similar to stomatin mechanoreception protein
1.111576				117820000	0.3482794912	0.3482794912	0.3482794912	orf19.5834	>orf19.5834 orf19.5834 CGDID:CAL0002327 COORDS:Ca21chr2_C_albicans_SC5314:542346-545354W, translated using codon table 12 (1002 amino acids) Uncharacterized ORF;Ortholog(s) have protein transporter activity, role in mRNA export from nucleus and cytoplasm,
1.238754				8173300	0.3492267116	0.3492267116	0.3492267116	orf19.1418	>orf19.1418 SEC15 CGDID:CAL0004495 COORDS:Ca21chr4_C_albicans_SC5314:915503-918181W, translated using codon table 12 (892 amino acids) Verified ORF;Predicted exocyst subunit;cellular bud tip-associated protein;ortholog of <i>S. cerevisiae</i> SEC15
1.237261				9562800	0.350280198	0.350280198	0.350280198	orf19.5107	>orf19.5107 NOT5 CGDID:CAL0002492 COORDS:Ca21chr1_C_albicans_SC5314:1820259-1822247W, translated using codon table 12 (662 amino acids) Verified ORF;Protein with similarity to S. cerevisiae Not5p, a member of the transcription regulatory CCR4-NOT complex;
1.074912				847700000	0.3509921096	0.3509921096	0.3509921096	orf19.6702	>orf19.6702 DED81 CGDID:CAL0004700 COORDS:Ca21chr7_C_albicans_SC5314:815457-817115W, translated using codon table 12 (552 amino acids) Uncharacterized ORF;Putative tRNA-Asn synthetase;genes encoding ribosomal subunits, translation factors, tRNA synthetas
1.235592				3406400	0.3514595834	0.3514595834	0.3514595834	orf19.6208	>orf19.6208 MEF2 CGDID:CAL0000430 COORDS:Ca21chr1_C_albicans_SC5314:1490523-1492802W, translated using codon table 12 (759 amino acids) Uncharacterized ORF;Putative mitochondrial translation elongation factor;caspofungin induced
1.074003				2088100000	0.3522255411	0.3522255411	0.3522255411	orf19.6034	>orf19.6034 TUB2 CGDID:CAL0005101 COORDS:Ca21chr1_C_albicans_SC5314:125597-123869C, translated using codon table 12 (449 amino acids) Verified ORF;Beta-tubulin;functional homolog of ScTub2p;overproduction causes S. cerevisiae inviability;has two intron
1.233739				6754800	0.3527706306	0.3527706306	0.3527706306	orf19.2825	>orf19.2825 orf19.2825 CGDID:CAL0005083 COORDS:Ca21chrR_C_albicans_SC5314:610363-609134C, translated using codon table 12 (409 amino acids) Uncharacterized ORF;Putative cytosolic Fe-S protein assembly protein;a-specific transcription;regulated by Sef1p-
1.108015				188090000	0.3528858119	0.3528858119	0.3528858119	orf19.5442	>orf19.5442 orf19.5442 CGDID:CAL0005259 COORDS:Ca21chr3_C_albicans_SC5314:36054-34558C, translated using codon table 12 (498 amino acids) Uncharacterized ORF;Ortholog of <i>C. parapsilosis CDC317</i> : CPAR2_504040, <i>Candida tenuis NRRL Y-1498</i> : CAN
1.107196				65542000	0.3539495271	0.3539495271	0.3539495271	orf19.5654	>orf19.5654 STE24 CGDID:CAL0000665 COORDS:Ca21chr4_C_albicans_SC5314:41651-43041W, translated using codon table 12 (445 amino acids) Verified ORF;Prenyl-dependent protease
1.230521				15214000	0.3550519724	0.3550519724	0.3550519724	orf19.7084	>orf19.7084 DFI1 CGDID:CAL0002174 COORDS:Ca21chr7_C_albicans_SC5314:59071-60084W, translated using codon table 12 (337 amino acids) Verified ORF;Cell-surface associated glycoprotein;promotes activation of Cek1p in a matrix-dependent manner;N-glycosylate
1.071446				983460000	0.3557008645	0.3557008645	0.3557008645	orf19.4716	>orf19.4716 GDH3 CGDID:CAL0004374 COORDS:Ca21chr4_C_albicans_SC5314:1362564-1363934W, translated using codon table 12 (456 amino acids) Verified ORF;NADP-glutamate dehydrogenase;hyphal downregulated;regulated by Nrg1p, Plc1p;Efg1p-downregulated;upregu
1.163564				28506000	0.3557955719	0.3557955719	0.3557955719	orf19.7638	>orf19.7638 PRO1 CGDID:CAL0000866 COORDS:Ca21chrR_C_albicans_SC5314:2245865-2247136W, translated using codon table 12 (423 amino acids) Uncharacterized ORF;Putative gamma-glutamyl kinase;transcription is regulated by Nrg1p;regulated by Gcn2p and Gcn4p;
1.104537				184810000	0.3574063294	0.3574063294	0.3574063294	orf19.4759	>orf19.4759 COX5 CGDID:CAL0004492 COORDS:Ca21chr1_C_albicans_SC5314:1966889-1966392C, translated using codon table 12 (165 amino acids) Verified ORF;Cytochrome oxidase subunit V;putative upstream CCAAT box regulatory element;macrophage/pseudohyphal-indu
1.104509				209360000	0.3574437556	0.3574437556	0.3574437556	orf19.1112	>orf19.1112 BUD7 CGDID:CAL0001875 COORDS:Ca21chr5_C_albicans_SC5314:842903-840609C, translated using codon table 12 (764 amino acids) Uncharacterized ORF;Ortholog(s) have role in Golgi to plasma membrane transport, fungal-type cell wall chitin biosyntheti
1.22706				17631000	0.3575112581	0.3575112581	0.3575112581	orf19.3920	>orf19.3920 orf19.3920 CGDID:CAL0002895 COORDS:Ca21chr5_C_albicans_SC5314:961504-962403W, translated using codon table 12 (299 amino acids) Uncharacterized ORF;Ortholog(s) have protein disulfide isomerase activity, protein disulfide oxidoreductase activit
1.102592				194590000	0.3599444563	0.3599444563	0.3599444563	orf19.1517	>orf19.1517 ARO3 CGDID:CAL0005414 COORDS:Ca21chr2_C_albicans_SC5314:392667-393895W, translated using codon table 12 (371 amino acids) Verified ORF;3-deoxy-D-arabinoheptulosonate-7-phosphate synthase;aromatic amino acid biosynthesis;GCN-regulated;feedba
1.15934				24347000	0.3599572247	0.3599572247	0.3599572247	orf19.3980	>orf19.3980 orf19.3980 CGDID:CAL0003134 COORDS:Ca21chr5_C_albicans_SC5314:1073719-1067930C, translated using codon table 12 (1929 amino acids) Uncharacterized ORF;Ortholog(s) have role in cytoplasmic translation, regulation of translation and cytosol, pol
1.102186				67845000	0.3604740411	0.3604740411	0.3604740411	orf19.1671	>orf19.1671 UTR2 CGDID:CAL0000104 COORDS:Ca21chr3_C_albicans_SC5314:377816-376404C, translated using codon table 12 (470 amino acids) Verified ORF;GPI anchored cell wall putative glycosidase;role in adhesion;required for hyphal growth on Spider (not ser
1.101549				99550000	0.3613073433	0.3613073433	0.3613073433	orf19.350	>orf19.350 PRE9 CGDID:CAL0004819 COORDS:Ca21chr3_C_albicans_SC5314:751676-750921C, translated using codon table 12 (251 amino acids) Verified ORF;Alpha3 (C9) subunit of the 20S proteasome;transcription is regulated by Mig1p
1.157865				36974000	0.3614149116	0.3614149116	0.3614149116	orf19.7593	>orf19.7593 orf19.7593 CGDID:CAL0000243 COORDS:Ca21chrR_C_albicans_SC5314:2176379-2174925C, translated using codon table 12 (484 amino acids) Uncharacterized ORF;Ortholog(s) have role in asparagine catabolic process and intracellular localization
1.101093				136940000	0.3619029625	0.3619029625	0.3619029625	orf19.6846	>orf19.6846 PHO85 CGDID:CAL0005766 COORDS:Ca21chr1_C_albicans_SC5314:933901-932824C, translated using codon table 12 (332 amino acids) Verified ORF;Functional homolog of S. cerevisiae Pho85p, a cyclin-dependent kinase that regulates transcription of PHO g
1.156804				19293000	0.3624644631	0.3624644631	0.3624644631	orf19.2557	>orf19.2557 SEC65 CGDID:CAL0002482 COORDS:Ca21chrR_C_albicans_SC5314:378851-378024C, translated using codon table 12 (275 amino acids) Verified ORF;Functional homolog of S. cerevisiae Sec65p, which is a component of the protein-targeting Signal Recognitio
1.219591				6152300	0.3628381973	0.3628381973	0.3628381973	orf19.2867	>orf19.2867 orf19.2867 CGDID:CAL0005176 COORDS:Ca21chr4_C_albicans_SC5314:1484418-1486436W, translated using codon table 12 (672 amino acids) Uncharacterized ORF;Ortholog(s) have phosphatidylinositol-3-phosphate binding, protein transporter activity and r
1.219409				4429000	0.3629684514	0.3629684514	0.3629684514	orf19.6357	>orf19.6357 orf19.6357 CGDID:CAL0001345 COORDS:Ca21chr1_C_albicans_SC5314:2759755-2761845W, translated using codon table 12 (696 amino acids) Uncharacterized ORF;Ortholog(s) have role in mitotic cell cycle G2/M transition decatenation checkpoint, mitotic
1.066021				1471900000	0.3631147918	0.3631147918	0.3631147918	orf19.4683	>orf19.4683 MLP1 CGDID:CAL0003820 COORDS:Ca21chr4_C_albicans_SC5314:209114-214612W, translated using codon table 12 (1832 amino acids) Uncharacterized ORF;Ortholog(s) have ribonucleoprotein complex binding activity
1.06602				1180000000	0.3631151188	0.3631151188	0.3631151188	orf19.6047	>orf19.6047 TUF1 CGDID:CAL0005131 COORDS:Ca21chr1_C_albicans_SC5314:95215-96495W, translated using codon table 12 (426 amino acids) Uncharacterized ORF;Translation elongation factor TU;macrophage/pseudohyphal-induced;genes encoding ribosomal subunits, t
1.099233				259410000	0.3643400448	0.3643400448	0.3643400448	orf19.1993	>orf19.1993 orf19.1993 CGDID:CAL0002740 COORDS:Ca21chr2_C_albicans_SC5314:226014-227255W, translated using codon table 12 (413 amino acids) Uncharacterized ORF;Ortholog(s) have structural molecule activity, role in proteasome assembly, ubiquitin-dependent
1.154812				50188000	0.3644373565	0.3644373565	0.3644373565	orf19.3556	>orf19.3556 orf19.3556 CGDID:CAL0005930 COORDS:Ca21chr2_C_albicans_SC5314:1086748-1089594W, translated using codon table 12 (948 amino acids) Uncharacterized ORF;Ortholog(s) have nuclear localization sequence binding activity and role in cell cycle, mRNA-
1.098998				186710000	0.3646472576	0.3646472576	0.3646472576	orf19.7062	>orf19.7062 RPA135 CGDID:CAL0002109 COORDS:Ca21chr7_C_albicans_SC5314:92423-95923W, translated using codon table 12 (1166 amino acids) Uncharacterized ORF;Putative RNA polymerase I subunit A135;decreased expression in response to prostaglandins
1.098868				216580000	0.364818021	0.364818021	0.364818021	orf19.5085	>orf19.5085 orf19.5085 CGDID:CAL0001788 COORDS:Ca21chr1_C_albicans_SC5314:1769083-1772358W, translated using codon table 12 (1091 amino acids) Uncharacterized ORF;Ortholog(s) have nuclear localization sequence binding, protein transporter activity and rol
1.154331				50840000	0.36491459	0.36491459	0.36491459	orf19.3534	>orf19.3534 RHO3 CGDID:CAL0005878 COORDS:Ca21chr2_C_albicans_SC5314:1044306-1043583C, translated using codon table 12 (210 amino acids) Verified ORF;Putative Rho family GTPase;possible substrate of protein farnesyltransferase and geranylgeranyltransferas
1.064242				1013900000	0.3655576148	0.3655576148	0.3655576148	orf19.3334	>orf19.3334 RPS21 CGDID:CAL0004119 COORDS:Ca21chr1_C_albicans_SC5314:290461-289712C, translated using codon table 12 (249 amino acids) Uncharacterized ORF;Predicted ribosomal protein;genes encoding cytoplasmic ribosomal subunits, translation factors, and
1.064205				1946100000	0.365608084	0.365608084	0.365608084	orf19.5791	>orf19.5791 IDH2 CGDID:CAL0001550 COORDS:Ca21chr2_C_albicans_SC5314:620950-622059W, translated using codon table 12 (369 amino acids) Uncharacterized ORF;Putative mitochondrial NAD-isocitrate dehydrogenase subunit;transcription upregulated by treatment w
1.064068				296710000	0.3657958892	0.3657958892	0.3657958892	orf19.4204	>orf19.4204 orf19.4204 CGDID:CAL0000059 COORDS:Ca21chr6_C_albicans_SC5314:100601-101506W, translated using codon table 12 (301 amino acids) Uncharacterized ORF;Ortholog(s) have structural constituent of ribosome activity and mitochondrial small ribosomal
1.062935				2813200000	0.3673551228	0.3673551228	0.3673551228	orf19.7534	>orf19.7534 MIS12 CGDID:CAL0000024 COORDS:Ca21chrR_C_albicans_SC5314:21385-24462W, translated using codon table 12 (1025 amino acids) Uncharacterized ORF;Mitochondrial C1-tetrahydrofolate synthase precursor
1.151849				39964000	0.3673792518	0.3673792518	0.3673792518	orf19.3128	>orf19.3128 orf19.3128 CGDID:CAL0002269 COORDS:Ca21chr4_C_albicans_SC5314:1518395-1516473C, translated using codon table 12 (640 amino acids) Uncharacterized ORF;Ortholog(s) have syntaxin binding activity and role in ER to Golgi vesicle-mediated transport
1.062656				24200000000	0.3677385839	0.3677385839	0.3677385839	orf19.382;orf19.1435	>orf19.382 TEF2 CGDID:CAL0004916 COORDS:Ca21chr1_C_albicans_SC5314:1842606-1843982W, translated using codon table 12 (458 amino acids) Uncharacterized ORF;Translation elongation factor 1-alpha;genes encoding ribosomal subunits, translation factors, and t
1.211839				10356000	0.3683955247	0.3683955247	0.3683955247	orf19.7511	>orf19.7511 orf19.7511 CGDID:CAL0006386 COORDS:Ca21chrR_C_albicans_SC5314:56627-62170W, translated using codon table 12 (1847 amino acids) Uncharacterized ORF;Ortholog(s) have structural constituent of nuclear pore activity, role in cell division, nuclear
1.095884				168990000	0.3687395798	0.3687395798	0.3687395798	orf19.4605	>orf19.4605 TYR1 CGDID:CAL0003587 COORDS:Ca21chr4_C_albicans_SC5314:367992-369311W, translated using codon table 12 (439 amino acids) Uncharacterized ORF;Putative prepephenate dehydrogenase;enzyme of tyrosine biosynthesis;fungal-specific (no human or mu
1.09531				64705000	0.3694959924	0.3694959924	0.3694959924	orf19.2953	>orf19.2953 TOM20 CGDID:CAL0006051 COORDS:Ca21chr1_C_albicans_SC5314:553430-552915C, translated using codon table 12 (171 amino acids) Verified ORF;Putative mitochondrial primary import receptor
1.149533				25179000	0.3696834843	0.3696834843	0.3696834843	orf19.7478	>orf19.7478 orf19.7478 CGDID:CAL0005672 COORDS:Ca21chrR_C_albicans_SC5314:134047-135579W, translated using codon table 12 (510 amino acids) Uncharacterized ORF;Ortholog(s) have antioxidant activity, di-trans,poly-cis-decaprenylcistransferase activity, pro
1.05956				1078600000	0.3720115907	0.3720115907	0.3720115907	orf19.4045	>orf19.4045 EST1 CGDID:CAL0004815 COORDS:Ca21chr5_C_albicans_SC5314:1176415-1178253W, translated using codon table 12 (612 amino acids) Verified ORF;Telomerase subunit;allosteric activator of catalytic activity, but not required for catalytic activity;h
1.147148				47945000	0.3720616596	0.3720616596	0.3720616596	orf19.4751	>orf19.4751 orf19.4751 CGDID:CAL0004475 COORDS:Ca21chr1_C_albicans_SC5314:1938588-1939475W, translated using codon table 12 (295 amino acids) Uncharacterized ORF;Ortholog(s) have structural constituent of ribosome activity and mitochondrial small ribosoma
1.205018				15769000	0.3733082598	0.3733082598	0.3733082598	orf19.7326	>orf19.7326 orf19.7326 CGDID:CAL0004578 COORDS:Ca21chrR_C_albicans_SC5314:1974889-1976628W, translated using codon table 12 (579 amino acids) Uncharacterized ORF;Ortholog(s) have protein-lysine N-methyltransferase activity, role in peptidyl-lysine dimethy
1.091894				65671000	0.374005256	0.374005256	0.374005256	orf19.6773	>orf19.6773 ECM29 CGDID:CAL0004949 COORDS:Ca21chr3_C_albicans_SC5314:1668510-1662931C, translated using codon table 12 (1859 amino acids) Verified ORF;Protein similar to S. cerevisiae Ecm29p;transposon mutation affects filamentous growth
1.058102				591220000	0.3740280093	0.3740280093	0.3740280093	orf19.7076	>orf19.7076 GBP2 CGDID:CAL0002144 COORDS:Ca21chr7_C_albicans_SC5314:74332-72658C, translated using codon table 12 (436 amino acids) Uncharacterized ORF;Putative single-strand telomeric DNA-binding protein;protein level decreases in stationary phase cultu
1.203691				5984800	0.374266032	0.374266032	0.374266032	orf19.4066	>orf19.4066 orf19.4066 CGDID:CAL0004879 COORDS:Ca21chr2_C_albicans_SC5314:1856793-1854382C, translated using codon table 12 (803 amino acids) Uncharacterized ORF;Predicted ORF in Assemblies 19, 20 and 21;Hog1p-downregulated
1.203561				8419000	0.3743605	0.3743605	0.3743605	orf19.5381	>orf19.5381 orf19.5381 CGDID:CAL0004399 COORDS:Ca21chr3_C_albicans_SC5314:137632-139983W, translated using codon table 12 (783 amino acids) Uncharacterized ORF;Ortholog(s) have mRNA binding activity
1.057234				2300800000	0.3752310933	0.3752310933	0.3752310933	orf19.7308	>orf19.7308 TUB1 CGDID:CAL0004511 COORDS:Ca21chrR_C_albicans_SC5314:1947002-1945442C, translated using codon table 12 (448 amino acids) Verified ORF;Alpha-tubulin;gene has intron;complements cold-sensitivity of S. cerevisiae tub1 mutant;C. albicans has
1.142809				19907000	0.3764013641	0.3764013641	0.3764013641	orf19.3233	>orf19.3233 HSE1 CGDID:CAL0003285 COORDS:Ca21chrR_C_albicans_SC5314:280419-278923C, translated using codon table 12 (498 amino acids) Uncharacterized ORF;ESCRT-0 complex subunit;SH3-domain-containing protein
1.056099				649920000	0.3768061502	0.3768061502	0.3768061502	orf19.4536	>orf19.4536 CYS4 CGDID:CAL0002727 COORDS:Ca21chr1_C_albicans_SC5314:386296-384806C, translated using codon table 12 (496 amino acids) Uncharacterized ORF;Cystathionine beta-synthase;sulfur amino acid biosynthesis;antigenic in mouse;biofilm and alkaline
1.195207				16730000	0.3804105717	0.3804105717	0.3804105717	orf19.5873	>orf19.5873 POL1 CGDID:CAL0002431 COORDS:Ca21chr3_C_albicans_SC5314:897764-893352C, translated using codon table 12 (1470 amino acids) Uncharacterized ORF;Putative DNA directed DNA polymerase alpha;RNA abundance regulated by cell cycle, tyrosol and cell
1.138784				30899000	0.3804408444	0.3804408444	0.3804408444	orf19.2379	>orf19.2379 NOT4 CGDID:CAL0000791 COORDS:Ca21chrR_C_albicans_SC5314:759538-757726C, translated using codon table 12 (576 amino acids) Verified ORF;Putative E3 ubiquitin-protein ligase;required for maintenance, but not induction, of hyphal development;ho
1.137884				52196000	0.381345627	0.381345627	0.381345627	orf19.2119	>orf19.2119 NDT80 CGDID:CAL0005285 COORDS:Ca21chr2_C_albicans_SC5314:19691-21205W, translated using codon table 12 (504 amino acids) Verified ORF;Activator of CDR1 induction by antifungal drugs;required for wild-type drug resistance;transcriptionally in
1.137663				31433000	0.3815672467	0.3815672467	0.3815672467	orf19.4180	>orf19.4180 SEC72 CGDID:CAL0005843 COORDS:Ca21chr4_C_albicans_SC5314:110013-109399C, translated using codon table 12 (204 amino acids) Uncharacterized ORF;ER protein-translocation complex component;regulated by Gcn4p;repressed in response to amino acid
1.085893				148860000	0.3819680761	0.3819680761	0.3819680761	orf19.213	>orf19.213 orf19.213 CGDID:CAL0003893 COORDS:Ca21chr2_C_albicans_SC5314:1818268-1819101W, translated using codon table 12 (277 amino acids) Uncharacterized ORF;Ortholog(s) have role in ubiquitin-dependent protein catabolic process and nucleus, proteasome
1.085154				228150000	0.3829525154	0.3829525154	0.3829525154	orf19.200	>orf19.200 orf19.200 CGDID:CAL0003866 COORDS:Ca21chr2_C_albicans_SC5314:1848684-1849265W, translated using codon table 12 (193 amino acids) Uncharacterized ORF;Ortholog(s) have RNA binding, chromatin binding, double-stranded DNA binding activity, role in
1.050816				524290000	0.3841608613	0.3841608613	0.3841608613	orf19.6213	>orf19.6213 SUI2 CGDID:CAL0000442 COORDS:Ca21chr1_C_albicans_SC5314:1484830-1485732W, translated using codon table 12 (300 amino acids) Uncharacterized ORF;Translation initiation factor eIF2, alpha chain;genes encoding ribosomal subunits, translation fac
1.134611				38844000	0.3846416298	0.3846416298	0.3846416298	orf19.1047	>orf19.1047 ERB1 CGDID:CAL0001157 COORDS:Ca21chr1_C_albicans_SC5314:864198-866747W, translated using codon table 12 (849 amino acids) Verified ORF;Protein with a predicted role in ribosomal large subunit biogenesis;mutation confers hypersensitivity to 5-
1.133945				54759000	0.3853142058	0.3853142058	0.3853142058	orf19.5420	>orf19.5420 orf19.5420 CGDID:CAL0005205 COORDS:Ca21chr3_C_albicans_SC5314:65094-63988C, translated using codon table 12 (368 amino acids) Uncharacterized ORF;Ortholog(s) have role in fatty acid metabolic process
1.186893				9871300	0.3864611703	0.3864611703	0.3864611703	orf19.5887	>orf19.5887 NUP85 CGDID:CAL0002462 COORDS:Ca21chr3_C_albicans_SC5314:915536-913215C, translated using codon table 12 (773 amino acids) Verified ORF;Ortholog(s) have structural constituent of nuclear pore activity
1.132699				33560000	0.3865720157	0.3865720157	0.3865720157	orf19.5444	>orf19.5444 TIM44 CGDID:CAL0005261 COORDS:Ca21chr3_C_albicans_SC5314:32992-31718C, translated using codon table 12 (424 amino acids) Verified ORF;Protein involved in transport across membranes
1.132235				54457000	0.3870402087	0.3870402087	0.3870402087	orf19.991	>orf19.991 DJP1 CGDID:CAL0003840 COORDS:Ca21chr1_C_albicans_SC5314:2319827-2321353W, translated using codon table 12 (508 amino acids) Uncharacterized ORF;Similar to bacterial DnaJ;reported to have a role in peroxisome biogenesis;transcriptionally regul
1.081875				89152000	0.3873281078	0.3873281078	0.3873281078	orf19.3185	>orf19.3185 orf19.3185 CGDID:CAL0002422 COORDS:Ca21chr5_C_albicans_SC5314:424769-427117W, translated using codon table 12 (782 amino acids) Uncharacterized ORF;Ortholog(s) have peptide alpha-N-acetyltransferase activity, role in N-terminal protein amino a
1.131448				43417000	0.3878355979	0.3878355979	0.3878355979	orf19.3058	>orf19.3058 orf19.3058 CGDID:CAL0001438 COORDS:Ca21chr1_C_albicans_SC5314:746407-744965C, translated using codon table 12 (480 amino acids) Uncharacterized ORF;Ortholog(s) have role in ubiquinone biosynthetic process and mitochondrial inner membrane local
1.184798				9126700	0.3879901125	0.3879901125	0.3879901125	orf19.2443	>orf19.2443 RGD1 CGDID:CAL0001542 COORDS:Ca21chr1_C_albicans_SC5314:1265549-1267582W, translated using codon table 12 (677 amino acids) Verified ORF;GTPase activator protein;transcriptionally regulated by iron;expression greater in low iron;alkaline up
1.047901				400310000	0.3882365499	0.3882365499	0.3882365499	orf19.3192	>orf19.3192 STI1 CGDID:CAL0002444 COORDS:Ca21chr5_C_albicans_SC5314:409958-411727W, translated using codon table 12 (589 amino acids) Verified ORF;Protein that interacts with Cdc37p and Crk1p in two-hybrid system;may be involved in Cdc37p chaperone activ
1.080558				163180000	0.3890895755	0.3890895755	0.3890895755	orf19.4089	>orf19.4089 SGT1 CGDID:CAL0004941 COORDS:Ca21chr2_C_albicans_SC5314:1896546-1895305C, translated using codon table 12 (413 amino acids) Verified ORF;Putative co-chaperone protein with a predicted role in kinetochore assembly;mutation confers hypersensiti
1.080351				71738000	0.3893659544	0.3893659544	0.3893659544	orf19.6729	>orf19.6729 TIP120 CGDID:CAL0004808 COORDS:Ca21chr3_C_albicans_SC5314:1735567-1739154W, translated using codon table 12 (1195 amino acids) Verified ORF;Protein similar to human CAND1 (Cullin-Associated Nedd8-Dissociated) protein involved in regulation of
1.17983				10266000	0.3916227003	0.3916227003	0.3916227003	orf19.2948	>orf19.2948 SNO1 CGDID:CAL0006041 COORDS:Ca21chr1_C_albicans_SC5314:544113-544862W, translated using codon table 12 (249 amino acids) Verified ORF;Protein with a predicted role in pyridoxine metabolism;expressed during stationary phase;transcription is
1.125867				39717000	0.3934889322	0.3934889322	0.3934889322	orf19.2012	>orf19.2012 NOT3 CGDID:CAL0004330 COORDS:Ca21chr2_C_albicans_SC5314:183402-185798W, translated using codon table 12 (752 amino acids) Verified ORF;Transcriptional regulator;not required for buccal epithelial cell adherence or virulence in mouse systemic
1.043855				291300000	0.3939147765	0.3939147765	0.3939147765	orf19.5530	>orf19.5530 NAB3 CGDID:CAL0006136 COORDS:Ca21chr6_C_albicans_SC5314:529703-532213W, translated using codon table 12 (836 amino acids) Uncharacterized ORF;Putative nuclear polyadenylated RNA-binding protein;flucytosine repressed
1.076774				86864000	0.3941631667	0.3941631667	0.3941631667	orf19.906	>orf19.906 ROM2 CGDID:CAL0003577 COORDS:Ca21chr2_C_albicans_SC5314:669665-665520C, translated using codon table 12 (1381 amino acids) Uncharacterized ORF;Putative GDP/GTP exchange factor;possibly an essential gene, disruptants not obtained by UAU1 method
1.124915				51720000	0.3944556169	0.3944556169	0.3944556169	orf19.7485	>orf19.7485 orf19.7485 CGDID:CAL0005707 COORDS:Ca21chrR_C_albicans_SC5314:119377-120258W, translated using codon table 12 (293 amino acids) Uncharacterized ORF;Putative mitochondrial ribosomal protein of the large subunit;Hap43p-repressed gene;ortholog
1.042983				346720000	0.3951414277	0.3951414277	0.3951414277	orf19.7161	>orf19.7161 SUI3 CGDID:CAL0003036 COORDS:Ca21chr7_C_albicans_SC5314:892977-892132C, translated using codon table 12 (281 amino acids) Uncharacterized ORF;Putative translation initiation factor;genes encoding ribosomal subunits, translation factors, and t
1.075821				90736000	0.3954441899	0.3954441899	0.3954441899	orf19.7124	>orf19.7124 RVS161 CGDID:CAL0002888 COORDS:Ca21chr7_C_albicans_SC5314:2040-1246C, translated using codon table 12 (264 amino acids) Verified ORF;Protein required for endocytosis;contains a BAR domain, which is found in proteins involved in membrane curva
1.174559				6348600	0.3954877544	0.3954877544	0.3954877544	orf19.980	>orf19.980 orf19.980 CGDID:CAL0003805 COORDS:Ca21chr5_C_albicans_SC5314:21297-23504W, translated using codon table 12 (735 amino acids) Uncharacterized ORF;Ortholog(s) have inositol heptakisphosphate kinase activity, inositol hexakisphosphate 1-kinase act
1.04271				337680000	0.3955262078	0.3955262078	0.3955262078	orf19.1525	>orf19.1525 orf19.1525 CGDID:CAL0005441 COORDS:Ca21chr2_C_albicans_SC5314:408210-409406W, translated using codon table 12 (398 amino acids) Uncharacterized ORF;Ortholog(s) have role in nuclear-transcribed mRNA catabolic process, nonsense-mediated decay an
1.123804				25899000	0.3955846009	0.3955846009	0.3955846009	orf19.6071	>orf19.6071 orf19.6071 CGDID:CAL0005184 COORDS:Ca21chr1_C_albicans_SC5314:57075-54838C, translated using codon table 12 (745 amino acids) Uncharacterized ORF;Ortholog(s) have peptide alpha-N-acetyltransferase activity, role in N-terminal peptidyl-methioni
1.174096				14645000	0.3958278211	0.3958278211	0.3958278211	orf19.7197	>orf19.7197 orf19.7197 CGDID:CAL0003167 COORDS:Ca21chr7_C_albicans_SC5314:850094-852331W, translated using codon table 12 (745 amino acids) Verified ORF;Putative intranuclear transport and DNA replication mediator;heterozygous null mutant exhibits resist
1.041981				3048900000	0.3965531769	0.3965531769	0.3965531769	orf19.3591	>orf19.3591 APE3 CGDID:CAL0006018 COORDS:Ca21chr2_C_albicans_SC5314:1789799-1788147C, translated using codon table 12 (550 amino acids) Uncharacterized ORF;Putative vacuolar aminopeptidase Y,;regulated by Gcn2p and Gcn4p
1.172401				10137000	0.3970727805	0.3970727805	0.3970727805	orf19.5337	>orf19.5337 UBC15 CGDID:CAL0004297 COORDS:Ca21chr2_C_albicans_SC5314:2185048-2185575W, translated using codon table 12 (175 amino acids) Uncharacterized ORF;Putative E2 ubiquitin-conjugating enzyme
1.122148				51887000	0.3972696485	0.3972696485	0.3972696485	orf19.4927	>orf19.4927 BNI1 CGDID:CAL0006256 COORDS:Ca21chr1_C_albicans_SC5314:2825216-2820018C, translated using codon table 12 (1732 amino acids) Verified ORF;Formin;role in cytoskeletal organization, cell polarity;role in systemic virulence in mouse;cell-cycle
1.171972				17882000	0.3973881503	0.3973881503	0.3973881503	orf19.6955	>orf19.6955 HBR3 CGDID:CAL0000302 COORDS:Ca21chr3_C_albicans_SC5314:770521-771921W, translated using codon table 12 (466 amino acids) Uncharacterized ORF;Essential protein;regulated by hemoglobin;S. cerevisiae ortholog is essential;Hap43p-induced gene
1.041161				5198200000	0.3977084298	0.3977084298	0.3977084298	orf19.3037	>orf19.3037 orf19.3037 CGDID:CAL0001392 COORDS:Ca21chr1_C_albicans_SC5314:706559-708448W, translated using codon table 12 (629 amino acids) Uncharacterized ORF;Putative poly(A)-binding protein;regulated by Gcn4p;induced in response to amino acid starvat
1.040858				306220000	0.3981362494	0.3981362494	0.3981362494	orf19.5369	>orf19.5369 orf19.5369 CGDID:CAL0004363 COORDS:Ca21chr2_C_albicans_SC5314:2227017-2225932C, translated using codon table 12 (361 amino acids) Uncharacterized ORF;Ortholog(s) have uroporphyrinogen decarboxylase activity, role in heme biosynthetic process a
1.073313				96483000	0.3988200127	0.3988200127	0.3988200127	orf19.5243	>orf19.5243 TRP3 CGDID:CAL0003556 COORDS:Ca21chr1_C_albicans_SC5314:2664966-2666528W, translated using codon table 12 (520 amino acids) Uncharacterized ORF;Putative bifunctional enzyme with predicted indole-3-glycerol-phosphate synthase and anthranilate s
1.12022				22531000	0.3992324745	0.3992324745	0.3992324745	orf19.7413	>orf19.7413 MMS21 CGDID:CAL0005456 COORDS:Ca21chr3_C_albicans_SC5314:1416935-1416117C, translated using codon table 12 (272 amino acids) Uncharacterized ORF;Putative MMS21-SMC5-SMC6 complex component
1.16945				8604500	0.3992429878	0.3992429878	0.3992429878	orf19.649	>orf19.649 orf19.649 CGDID:CAL0001014 COORDS:Ca21chrR_C_albicans_SC5314:1087289-1090201W, translated using codon table 12 (970 amino acids) Uncharacterized ORF;Ortholog of <i>C. parapsilosis CDC317</i> : CPAR2_203340, <i>Candida tenuis NRRL Y-1498</i> : C
1.169314				5658300	0.399343547	0.399343547	0.399343547	orf19.2631	>orf19.2631 orf19.2631 CGDID:CAL0003427 COORDS:Ca21chr4_C_albicans_SC5314:1143215-1144204W, translated using codon table 12 (329 amino acids) Uncharacterized ORF;Hap43p-induced gene
1.07099				74561000	0.4019532474	0.4019532474	0.4019532474	orf19.1991	>orf19.1991 orf19.1991 CGDID:CAL0002738 COORDS:Ca21chr2_C_albicans_SC5314:230504-232237W, translated using codon table 12 (577 amino acids) Uncharacterized ORF;Ortholog(s) have cytoplasm localization
1.070307				102440000	0.4028759026	0.4028759026	0.4028759026	orf19.4909	>orf19.4909 CBK1 CGDID:CAL0006211 COORDS:Ca21chr1_C_albicans_SC5314:2299136-2296938C, translated using codon table 12 (732 amino acids) Verified ORF;Ser/Thr kinase of cell wall integrity pathway;mutants show abnormal morphology and aggregation;Mob2p ass
1.163572				9484000	0.4035760631	0.4035760631	0.4035760631	orf19.2985	>orf19.2985 orf19.2985 CGDID:CAL0006131 COORDS:Ca21chr1_C_albicans_SC5314:615281-614763C, translated using codon table 12 (172 amino acids) Uncharacterized ORF;Hap43p-repressed gene
1.162856				5498800	0.4041042722	0.4041042722	0.4041042722	orf19.1323	>orf19.1323 orf19.1323 CGDID:CAL0003756 COORDS:Ca21chr4_C_albicans_SC5314:758543-760858W, translated using codon table 12 (771 amino acids) Uncharacterized ORF;Phosphorylated protein of unknown function;Hap43p-repressed gene
1.069305				128740000	0.404230269	0.404230269	0.404230269	orf19.5293	>orf19.5293 orf19.5293 CGDID:CAL0003675 COORDS:Ca21chr4_C_albicans_SC5314:888375-889898W, translated using codon table 12 (507 amino acids) Uncharacterized ORF;Ortholog of <i>C. parapsilosis CDC317</i> : CPAR2_402940, <i>Candida tenuis NRRL Y-1498</i> : C
1.069123				61296000	0.404476612	0.404476612	0.404476612	orf19.2844	>orf19.2844 orf19.2844 CGDID:CAL0005138 COORDS:Ca21chrR_C_albicans_SC5314:655168-657654W, translated using codon table 12 (828 amino acids) Uncharacterized ORF;Predicted ORF in Assemblies 19, 20 and 21;induced in core caspofungin response
1.114391				53527000	0.4051842345	0.4051842345	0.4051842345	orf19.5484	>orf19.5484 SER1 CGDID:CAL0005340 COORDS:Ca21chr2_C_albicans_SC5314:1268118-1266940C, translated using codon table 12 (392 amino acids) Uncharacterized ORF;Putative 3-phosphoserine aminotransferase with a predicted role in serine and glycine biosynthesis;
1.113969				24915000	0.4056160993	0.4056160993	0.4056160993	orf19.1478	>orf19.1478 STT3 CGDID:CAL0004694 COORDS:Ca21chr2_C_albicans_SC5314:301509-299254C, translated using codon table 12 (751 amino acids) Verified ORF;Putative oligosaccharyltransferase complex component
1.113662				23176000	0.4059298556	0.4059298556	0.4059298556	orf19.6730	>orf19.6730 orf19.6730 CGDID:CAL0004820 COORDS:Ca21chr3_C_albicans_SC5314:1734743-1735393W, translated using codon table 12 (216 amino acids) Uncharacterized ORF;Ortholog(s) have nucleolus localization
1.067393				112080000	0.4068190691	0.4068190691	0.4068190691	orf19.1235	>orf19.1235 HOM3 CGDID:CAL0002880 COORDS:Ca21chr4_C_albicans_SC5314:1210282-1211916W, translated using codon table 12 (544 amino acids) Uncharacterized ORF;Putative L-aspartate 4-P-transferase;fungal-specific (no human or murine homolog);regulated by Gc
1.11272				30868000	0.4068944361	0.4068944361	0.4068944361	orf19.3871	>orf19.3871 DAD3 CGDID:CAL0002149 COORDS:Ca21chrR_C_albicans_SC5314:1321396-1320980C, translated using codon table 12 (138 amino acids) Uncharacterized ORF;Subunit of the Dam1 (DASH) complex, which acts in chromosome segregation by coupling kinetochores t
1.159076				15968000	0.4068977197	0.4068977197	0.4068977197	orf19.6529	>orf19.6529 CDC34 CGDID:CAL0003131 COORDS:Ca21chr7_C_albicans_SC5314:411055-411789W, translated using codon table 12 (244 amino acids) Uncharacterized ORF;Putative ubiquitin-protein ligase;transcription is regulated by Nrg1p and Tup1p, and by Gcn2p and G
1.034127				1351400000	0.4076580636	0.4076580636	0.4076580636	orf19.493	>orf19.493 RPL15A CGDID:CAL0005866 COORDS:Ca21chrR_C_albicans_SC5314:921025-920411C, translated using codon table 12 (204 amino acids) Uncharacterized ORF;Putative ribosomal protein;genes encoding cytoplasmic ribosomal subunits, translation factors, and
1.033829				287660000	0.4080809826	0.4080809826	0.4080809826	orf19.7654	>orf19.7654 CPR6 CGDID:CAL0000916 COORDS:Ca21chrR_C_albicans_SC5314:2258818-2259927W, translated using codon table 12 (369 amino acids) Uncharacterized ORF;Putative peptidyl-prolyl cis-trans isomerase;macrophage/pseudohyphal-repressed;heavy metal (cadmi
1.15597				7182300	0.4091967159	0.4091967159	0.4091967159	orf19.6913	>orf19.6913 GCN2 CGDID:CAL0000160 COORDS:Ca21chr7_C_albicans_SC5314:273403-268109C, translated using codon table 12 (1764 amino acids) Verified ORF;Translation initiation factor 2-alpha (eIF2alpha) kinase;has nonessential role in amino acid starvation re
1.110279				26026000	0.4093960025	0.4093960025	0.4093960025	orf19.2964	>orf19.2964 orf19.2964 CGDID:CAL0006080 COORDS:Ca21chr1_C_albicans_SC5314:579105-576718C, translated using codon table 12 (795 amino acids) Uncharacterized ORF;Ortholog(s) have DNA translocase activity
1.064671				176730000	0.4105092143	0.4105092143	0.4105092143	orf19.5440	>orf19.5440 RPT2 CGDID:CAL0005257 COORDS:Ca21chr3_C_albicans_SC5314:39195-40592W, translated using codon table 12 (465 amino acids) Uncharacterized ORF;Putative ATPase of the 19S regulatory particle of the 26S proteasome;oxidative stress-induced via Cap1
1.154194				635830	0.4105127081	0.4105127081	0.4105127081	orf19.2455	>orf19.2455 orf19.2455 CGDID:CAL0001559 COORDS:Ca21chr1_C_albicans_SC5314:1241973-1238578C, translated using codon table 12 (1131 amino acids) Uncharacterized ORF;Ortholog(s) have gamma-glutamyltransferase activity, omega peptidase activity, role in gluta
1.064505				80158000	0.4107352904	0.4107352904	0.4107352904	orf19.665	>orf19.665 NEP1 CGDID:CAL0001059 COORDS:Ca21chr1_C_albicans_SC5314:2495756-2496559W, translated using codon table 12 (267 amino acids) Verified ORF;Ortholog(s) have RNA binding, protein homodimerization activity
1.031311				2580500000	0.4116581995	0.4116581995	0.4116581995	orf19.2435	>orf19.2435 MSI3 CGDID:CAL0001523 COORDS:Ca21chr1_C_albicans_SC5314:1280738-1278633C, translated using codon table 12 (701 amino acids) Verified ORF;Essential antigenic HSP70 family protein, required for fluconazole resistance and calcineurin-dependent tr
1.030869				1856600000	0.4122874915	0.4122874915	0.4122874915	orf19.763	>orf19.763 orf19.763 CGDID:CAL0001895 COORDS:Ca21chr1_C_albicans_SC5314:997365-998039W, translated using codon table 12 (224 amino acids) Uncharacterized ORF;Ortholog(s) have RNA cap binding activity, role in nuclear mRNA splicing, via spliceosome and com
1.03057				1240000000	0.4127120646	0.4127120646	0.4127120646	orf19.850	>orf19.850 orf19.850 CGDID:CAL0002774 COORDS:Ca21chr2_C_albicans_SC5314:782312-783436W, translated using codon table 12 (374 amino acids) Uncharacterized ORF;Ortholog(s) have protein-N-terminal asparagine amidohydrolase activity, role in cellular protein
1.063025				69024000	0.4127447286	0.4127447286	0.4127447286	orf19.4018	>orf19.4018 orf19.4018 CGDID:CAL0004686 COORDS:Ca21chr5_C_albicans_SC5314:1148441-1147686C, translated using codon table 12 (251 amino acids) Uncharacterized ORF;Ortholog(s) have structural constituent of ribosome activity and mitochondrial small ribosoma
1.150768				6163200	0.4130541663	0.4130541663	0.4130541663	orf19.7499	>orf19.7499 orf19.7499 CGDID:CAL0005752 COORDS:Ca21chrR_C_albicans_SC5314:88067-89272W, translated using codon table 12 (401 amino acids) Uncharacterized ORF;Putative nicotinic acid mononucleotide adenylyltransferase, involved in NAD salvage pathway
1.030095				2964700000	0.4133894216	0.4133894216	0.4133894216	orf19.6858	>orf19.6858 EDC3 CGDID:CAL0005806 COORDS:Ca21chr4_C_albicans_SC5314:1126754-1125216C, translated using codon table 12 (512 amino acids) Verified ORF;Ortholog(s) have role in cytoplasmic mRNA processing body assembly, deadenylation-independent decapping of
1.029284				744010000	0.4145431495	0.4145431495	0.4145431495	orf19.754	>orf19.754 YBN5 CGDID:CAL0001864 COORDS:Ca21chr1_C_albicans_SC5314:1015852-1017042W, translated using codon table 12 (396 amino acids) Uncharacterized ORF;Ortholog(s) have ATPase activity and cytosol, nucleus localization
1.028136				9320300000	0.4161794245	0.4161794245	0.4161794245	orf19.1750	>orf19.1750 SLR1 CGDID:CAL0000867 COORDS:Ca21chr2_C_albicans_SC5314:2120962-2122595W, translated using codon table 12 (263 amino acids) Uncharacterized ORF;Protein similar to mammalian SR-like RNA splicing factor;gene has intron;significant changes made
1.027924				503840000	0.4164821707	0.4164821707	0.4164821707	orf19.4123	>orf19.4123 orf19.4123 CGDID:CAL0005631 COORDS:Ca21chr2_C_albicans_SC5314:1022071-1017245C, translated using codon table 12 (1608 amino acids) Uncharacterized ORF;Putative THO complex subunit;possibly an essential gene, disruptants not obtained by UAU1 m
1.146088				5532100	0.4165316564	0.4165316564	0.4165316564	orf19.6478	>orf19.6478 YCF1 CGDID:CAL0002291 COORDS:Ca21chr7_C_albicans_SC5314:505458-510200W, translated using codon table 12 (1580 amino acids) Uncharacterized ORF;Putative glutathione S-conjugate transporter;MRP/CFTR-subfamily, ABC transporter family;human neut
1.060163				155090000	0.4166395417	0.4166395417	0.4166395417	orf19.4215;orf19.4211	>orf19.4215 FET34 CGDID:CAL0000100 COORDS:Ca21chr6_C_albicans_SC5314:78587-76710C, translated using codon table 12 (625 amino acids) Verified ORF;Putative multicopper ferroxidase;expression greater in low iron and reduced in a fluconazole-resistant isola
1.059896				263460000	0.4170036247	0.4170036247	0.4170036247	orf19.3129	>orf19.3129 orf19.3129 CGDID:CAL0002270 COORDS:Ca21chr4_C_albicans_SC5314:1514961-1516337W, translated using codon table 12 (458 amino acids) Uncharacterized ORF;Putative chromatin remodelling complex protein;heterozygous null mutant displays sensitivity
1.100748				28784000	0.4191981414	0.4191981414	0.4191981414	orf19.3243	>orf19.3243 SRP54 CGDID:CAL0003314 COORDS:Ca21chrR_C_albicans_SC5314:251463-253133W, translated using codon table 12 (556 amino acids) Uncharacterized ORF;Putative signal recognition particle (SRP) subunit;expression upregulated in an ssr1 null mutant
1.057902				195860000	0.4197213695	0.4197213695	0.4197213695	orf19.3530	>orf19.3530 CKA2 CGDID:CAL0005868 COORDS:Ca21chr2_C_albicans_SC5314:1039733-1038744C, translated using codon table 12 (329 amino acids) Verified ORF;Catalytic alpha-subunit of protein kinase CK2;interaction with calcineurin pathway affects fluconazole se
1.057123				75856000	0.4207848455	0.4207848455	0.4207848455	orf19.4040	>orf19.4040 ILV3 CGDID:CAL0004803 COORDS:Ca21chr5_C_albicans_SC5314:1171286-1169517C, translated using codon table 12 (589 amino acids) Uncharacterized ORF;Putative dihydroxyacid dehydratase;upregulated in biofilm;repressed by nitric oxide;macrophage-i
1.139871				16282000	0.4211607883	0.4211607883	0.4211607883	orf19.540	>orf19.540 orf19.540 CGDID:CAL0000194 COORDS:Ca21chrR_C_albicans_SC5314:991762-990812C, translated using codon table 12 (316 amino acids) Uncharacterized ORF;Has domain(s) with predicted palmitoyl-(protein) hydrolase activity and role in cellular protein
1.098737				45960000	0.4212722333	0.4212722333	0.4212722333	orf19.6988	>orf19.6988 OST1 CGDID:CAL0000404 COORDS:Ca21chr3_C_albicans_SC5314:1240149-1241561W, translated using codon table 12 (470 amino acids) Verified ORF;Putative oligosaccharyltransferase
1.139065				4292400	0.4217616807	0.4217616807	0.4217616807	orf19.1753	>orf19.1753 PUS7 CGDID:CAL0000869 COORDS:Ca21chr2_C_albicans_SC5314:2114501-2116780W, translated using codon table 12 (759 amino acids) Uncharacterized ORF;Protein similar to S. cerevisiae tRNA modification protein;induced upon biofilm formation
1.138255				17006000	0.4223664014	0.4223664014	0.4223664014	orf19.2434	>orf19.2434 NPL4 CGDID:CAL0001521 COORDS:Ca21chr1_C_albicans_SC5314:1282994-1281198C, translated using codon table 12 (598 amino acids) Uncharacterized ORF;Putative ubiquitin-binding protein;regulated by Gcn2p and Gcn4p
1.055097				161800000	0.4235528647	0.4235528647	0.4235528647	orf19.5607	>orf19.5607 orf19.5607 CGDID:CAL0000537 COORDS:Ca21chr6_C_albicans_SC5314:674328-675269W, translated using codon table 12 (313 amino acids) Uncharacterized ORF;Ortholog of <i>C. parapsilosis CDC317</i> : CPAR2_601140, <i>Candida tenuis NRRL Y-1498</i> : C
1.022307				1306100000	0.424509057	0.424509057	0.424509057	orf19.939	>orf19.939 NAM7 CGDID:CAL0003666 COORDS:Ca21chr5_C_albicans_SC5314:95043-98102W, translated using codon table 12 (1019 amino acids) Uncharacterized ORF;Putative role in nonsense-mediated mRNA decay;similar to S. cerevisiae Nam7p;gene induced by ciclopir
1.022306				1205600000	0.4245105933	0.4245105933	0.4245105933	orf19.5854	>orf19.5854 SBP1 CGDID:CAL0002378 COORDS:Ca21chr3_C_albicans_SC5314:856949-857797W, translated using codon table 12 (282 amino acids) Uncharacterized ORF;Similar to RNA binding proteins;downregulated upon adherence to polystyrene;stationary-phase enrich
1.134837				10728000	0.4249177207	0.4249177207	0.4249177207	orf19.6039	>orf19.6039 orf19.6039 CGDID:CAL0005107 COORDS:Ca21chr1_C_albicans_SC5314:113802-112789C, translated using codon table 12 (337 amino acids) Uncharacterized ORF;Ortholog(s) have SNAP receptor activity, role in ER to Golgi vesicle-mediated transport, intra-
1.021214				1898800000	0.4260748167	0.4260748167	0.4260748167	orf19.4826	>orf19.4826 IDH1 CGDID:CAL0005337 COORDS:Ca21chr1_C_albicans_SC5314:2120442-2121755W, translated using codon table 12 (364 amino acids) Verified ORF;Putative mitochondrial NAD-isocitrate dehydrogenase subunit 1;soluble protein in hyphae;protein level de
1.132758				17684000	0.4264709172	0.4264709172	0.4264709172	orf19.1441	>orf19.1441 orf19.1441 CGDID:CAL0004586 COORDS:Ca21chr2_C_albicans_SC5314:239103-237247C, translated using codon table 12 (618 amino acids) Uncharacterized ORF;Ortholog of <i>C. parapsilosis CDC317</i> : CPAR2_213950, <i>Candida tenuis NRRL Y-1498</i> : C
1.092914				20177000	0.4272925268	0.4272925268	0.4272925268	orf19.4127	>orf19.4127 orf19.4127 CGDID:CAL0005635 COORDS:Ca21chr2_C_albicans_SC5314:1014567-1013161C, translated using codon table 12 (442 amino acids) Uncharacterized ORF;Ortholog(s) have actin filament binding activity, role in actin cortical patch localization,
1.020121				568690000	0.4276415717	0.4276415717	0.4276415717	orf19.1613	>orf19.1613 ILV2 CGDID:CAL0006335 COORDS:Ca21chr3_C_albicans_SC5314:507202-509253W, translated using codon table 12 (683 amino acids) Verified ORF;Putative acetolactate synthase;regulated by Gcn4p;induced by amino acid starvation (3-AT treatment);stati
1.130527				6937000	0.4281396662	0.4281396662	0.4281396662	orf19.3219	>orf19.3219 orf19.3219 CGDID:CAL0003230 COORDS:Ca21chr5_C_albicans_SC5314:861382-859577C, translated using codon table 12 (601 amino acids) Uncharacterized ORF;Ortholog(s) have role in proton transport
1.130331				17647000	0.4282862784	0.4282862784	0.4282862784	orf19.6167	>orf19.6167 AYR1 CGDID:CAL0006073 COORDS:Ca21chr3_C_albicans_SC5314:182019-181138C, translated using codon table 12 (293 amino acids) Uncharacterized ORF;Putative oxidoreductase;transcriptionally induced by interaction with macrophage
1.091009				32859000	0.4292656209	0.4292656209	0.4292656209	orf19.6602	>orf19.6602 orf19.6602 CGDID:CAL0003918 COORDS:Ca21chrR_C_albicans_SC5314:2042808-2043677W, translated using codon table 12 (289 amino acids) Uncharacterized ORF;Ortholog(s) have role in aerobic respiration, ubiquinone biosynthetic process and mitochondri
1.050684				115180000	0.4295937439	0.4295937439	0.4295937439	orf19.3527	>orf19.3527 CYT1 CGDID:CAL0005851 COORDS:Ca21chr2_C_albicans_SC5314:1033784-1032918C, translated using codon table 12 (288 amino acids) Verified ORF;Cytochrome c1;transcriptionally regulated by iron;expression greater in high iron;alkaline downregulate
1.089452				18489000	0.4308796141	0.4308796141	0.4308796141	orf19.7404	>orf19.7404 orf19.7404 CGDID:CAL0005425 COORDS:Ca21chr3_C_albicans_SC5314:1429705-1430703W, translated using codon table 12 (332 amino acids) Uncharacterized ORF;Ortholog(s) have L-serine ammonia-lyase activity, L-threonine ammonia-lyase activity, role in
1.049741				76636000	0.4308866201	0.4308866201	0.4308866201	orf19.997	>orf19.997 SNL1 CGDID:CAL0003848 COORDS:Ca21chr1_C_albicans_SC5314:2330255-2330854W, translated using codon table 12 (199 amino acids) Verified ORF;Ribosome-associated protein predicted to function in protein synthesis;1 predicted transmembrane domain
1.088251				22195000	0.4321259022	0.4321259022	0.4321259022	orf19.7041	>orf19.7041 orf19.7041 CGDID:CAL0002053 COORDS:Ca21chr7_C_albicans_SC5314:148191-150485W, translated using codon table 12 (764 amino acids) Verified ORF;Putative pre-tRNA processing protein;heterozygous null mutant exhibits hypersensitivity to parnafungi
1.016464				827500000	0.4328922481	0.4328922481	0.4328922481	orf19.6925;orf19.1052	>orf19.6925 HTB1 CGDID:CAL0000206 COORDS:Ca21chr3_C_albicans_SC5314:818352-817960C, translated using codon table 12 (130 amino acids) Uncharacterized ORF;Putative histone H2B;induced upon adherence to polystyrene;amphotericin B or caspofungin repressed;
1.048042				69240000	0.4332184057	0.4332184057	0.4332184057	orf19.6230	>orf19.6230 orf19.6230 CGDID:CAL0000473 COORDS:Ca21chr1_C_albicans_SC5314:1450648-1451823W, translated using codon table 12 (391 amino acids) Uncharacterized ORF;Ortholog(s) have enzyme regulator activity, m7G(5)pppN diphosphatase activity
1.0857				42532000	0.434773413	0.434773413	0.434773413	orf19.6559	>orf19.6559 orf19.6559 CGDID:CAL0003226 COORDS:Ca21chr7_C_albicans_SC5314:354544-356141W, translated using codon table 12 (485 amino acids) Uncharacterized ORF;Putative RNA polymerase III transcription initiation factor complex (TFIIIC) subunit;growth ph
1.046858				89461000	0.4348443303	0.4348443303	0.4348443303	orf19.5823	>orf19.5823 SGT2 CGDID:CAL0002299 COORDS:Ca21chr2_C_albicans_SC5314:564635-563601C, translated using codon table 12 (344 amino acids) Uncharacterized ORF;Putative small tetratricopeptide repeat (TPR)-containing protein;protein abundance is affected by UR
1.045884				141240000	0.4361825751	0.4361825751	0.4361825751	orf19.484	>orf19.484 MRPL40 CGDID:CAL0005830 COORDS:Ca21chrR_C_albicans_SC5314:905449-904433C, translated using codon table 12 (338 amino acids) Uncharacterized ORF;Putative mitochondrial ribosomal protein
1.014163				1771500000	0.4362019519	0.4362019519	0.4362019519	orf19.4193.1	>orf19.4193.1 RPS13 CGDID:CAF0007004 COORDS:Ca21chr6_C_albicans_SC5314:115590-114731C, translated using codon table 12 (151 amino acids) Uncharacterized ORF;Putative ribosomal protein of the small subunit
1.045439				141410000	0.4367950897	0.4367950897	0.4367950897	orf19.923	>orf19.923 THR1 CGDID:CAL0003628 COORDS:Ca21chr5_C_albicans_SC5314:147787-146714C, translated using codon table 12 (357 amino acids) Uncharacterized ORF;Putative homoserine kinase;fungal-specific (no human or murine homolog);transcription is regulated b
1.118741				8581100	0.4369731165	0.4369731165	0.4369731165	orf19.6295	>orf19.6295 MAS2 CGDID:CAL0000621 COORDS:Ca21chr5_C_albicans_SC5314:360974-362542W, translated using codon table 12 (522 amino acids) Uncharacterized ORF;Putative processing peptidase, catalytic (alpha) subunit;protein level decreases in stationary phase
1.083157				23161000	0.43741691	0.43741691	0.43741691	orf19.2111	>orf19.2111 orf19.2111 CGDID:CAL0005275 COORDS:Ca21chr2_C_albicans_SC5314:30051-28906C, translated using codon table 12 (381 amino acids) Uncharacterized ORF;Ortholog(s) have core RNA polymerase II binding transcription factor activity and role in transcr
1.0446				243500000	0.4379485744	0.4379485744	0.4379485744	orf19.4796	>orf19.4796 orf19.4796 CGDID:CAL0004617 COORDS:Ca21chr1_C_albicans_SC5314:2060917-2061447W, translated using codon table 12 (176 amino acids) Uncharacterized ORF;Putative eIF-4E-binding repressor of CAP-dependent translation;stationary phase enriched pro
1.082234				35761000	0.4383761642	0.4383761642	0.4383761642	orf19.6783	>orf19.6783 orf19.6783 CGDID:CAL0004982 COORDS:Ca21chr3_C_albicans_SC5314:1641699-1639687C, translated using codon table 12 (670 amino acids) Verified ORF;Putative geranylgeranyltransferase regulatory component
1.012379				5573700000	0.4387715596	0.4387715596	0.4387715596	orf19.976	>orf19.976 BRE1 CGDID:CAL0003779 COORDS:Ca21chr5_C_albicans_SC5314:35884-33839C, translated using codon table 12 (681 amino acids) Verified ORF;Putative transcription factor with C3HC4 zinc finger DNA-binding motif;similar to S. cerevisiae Bre1p;transpo
1.043977				84481000	0.438806447	0.438806447	0.438806447	orf19.5171	>orf19.5171 PMT1 CGDID:CAL0002654 COORDS:Ca21chr7_C_albicans_SC5314:627319-624686C, translated using codon table 12 (877 amino acids) Verified ORF;Protein mannosyltransferase (PMT), required for virulence in mouse systemic infection and for adhesion to ep
1.043761				60770000	0.4391035711	0.4391035711	0.4391035711	orf19.4537	>orf19.4537 orf19.4537 CGDID:CAL0002729 COORDS:Ca21chr1_C_albicans_SC5314:383769-384686W, translated using codon table 12 (305 amino acids) Uncharacterized ORF;Ortholog(s) have RNA polymerase II core binding, RNA polymerase II regulatory region DNA bindin
1.115428				8175600	0.4394621457	0.4394621457	0.4394621457	orf19.2473	>orf19.2473 orf19.2473 CGDID:CAL0001606 COORDS:Ca21chr1_C_albicans_SC5314:1208547-1210451W, translated using codon table 12 (634 amino acids) Uncharacterized ORF;Putative RSC chromatin remodeling complex component;decreased transcription is observed upon
1.010466				396480000	0.4415291098	0.4415291098	0.4415291098	orf19.941	>orf19.941 SEC14 CGDID:CAL0003685 COORDS:Ca21chr5_C_albicans_SC5314:88250-87345C, translated using codon table 12 (301 amino acids) Verified ORF;Essential protein;functional homolog of S. cerevisiae Sec14p, a Golgi phosphatidylinositol/phosphatidylcholin
1.078228				43529000	0.442547107	0.442547107	0.442547107	orf19.1220	>orf19.1220 RVS167 CGDID:CAL0002827 COORDS:Ca21chr6_C_albicans_SC5314:879364-878042C, translated using codon table 12 (440 amino acids) Verified ORF;SH3-domain- and BAR domain-containing protein involved in endocytosis;null mutant exhibits defects in hyp
1.04107				156920000	0.4428100306	0.4428100306	0.4428100306	orf19.6812	>orf19.6812 PMT2 CGDID:CAL0005653 COORDS:Ca21chr3_C_albicans_SC5314:1577398-1579707W, translated using codon table 12 (769 amino acids) Verified ORF;Protein mannosyltransferase (PMT) with roles in hyphal growth and drug sensitivity;member of the PMT fami
1.077904				20796000	0.4428849595	0.4428849595	0.4428849595	orf19.6886	>orf19.6886 orf19.6886 CGDID:CAL0005905 COORDS:Ca21chr2_C_albicans_SC5314:1174647-1175897W, translated using codon table 12 (416 amino acids) Uncharacterized ORF;Ortholog(s) have rRNA binding activity, role in maturation of LSU-rRNA from tricistronic rRNA
1.077318				21066000	0.4434954349	0.4434954349	0.4434954349	orf19.2328	>orf19.2328 orf19.2328 CGDID:CAL0000701 COORDS:Ca21chr1_C_albicans_SC5314:2409985-2409149C, translated using codon table 12 (278 amino acids) Uncharacterized ORF;Ortholog of <i>C. parapsilosis CDC317</i> : CPAR2_210530, <i>Candida tenuis NRRL Y-1498</i> :
1.040324				194390000	0.4438381135	0.4438381135	0.4438381135	orf19.1084	>orf19.1084 CDC39 CGDID:CAL0001252 COORDS:Ca21chr6_C_albicans_SC5314:940096-946146W, translated using codon table 12 (2016 amino acids) Verified ORF;Protein similar to S. cerevisiae Cdc39p, which is part of the CCR4-NOT transcription regulatory complex;t
1.076086				19371000	0.4447796829	0.4447796829	0.4447796829	orf19.7618	>orf19.7618 orf19.7618 CGDID:CAL0000825 COORDS:Ca21chrR_C_albicans_SC5314:2218969-2218139C, translated using codon table 12 (276 amino acids) Uncharacterized ORF;Putative nucleolar protein with a predicted role in pre-18S rRNA processing;Plc1p-regulated
1.106838				3312100	0.4459267523	0.4459267523	0.4459267523	orf19.880	>orf19.880 orf19.880 CGDID:CAL0002889 COORDS:Ca21chr2_C_albicans_SC5314:712772-715804W, translated using codon table 12 (1010 amino acids) Uncharacterized ORF;Ortholog(s) have role in cargo loading into COPII-coated vesicle and COPII vesicle coat, cytosol
1.074707				35832000	0.4462182211	0.4462182211	0.4462182211	orf19.6801	>orf19.6801 RPD31 CGDID:CAL0005608 COORDS:Ca21chr3_C_albicans_SC5314:1600943-1602676W, translated using codon table 12 (577 amino acids) Verified ORF;Putative histone deacetylase;involved in regulation of white-opaque switching
1.007118				280820000	0.4463629911	0.4463629911	0.4463629911	orf19.4956	>orf19.4956 RPN1 CGDID:CAL0006334 COORDS:Ca21chr1_C_albicans_SC5314:2901442-2898458C, translated using codon table 12 (994 amino acids) Uncharacterized ORF;Putative 19S regulatory particle of the 26S proteasome;regulated by Gcn2p and Gcn4p
1.007076				3200300000	0.4464234515	0.4464234515	0.4464234515	orf19.6906	>orf19.6906 ASC1 CGDID:CAL0000124 COORDS:Ca21chr7_C_albicans_SC5314:257914-259126W, translated using codon table 12 (317 amino acids) Verified ORF;40S ribosomal subunit similar to G-beta subunits;required for filamentous growth in glucose or nitrogen sta
1.105101				9096400	0.4472362296	0.4472362296	0.4472362296	orf19.132	>orf19.132 orf19.132 CGDID:CAL0003071 COORDS:Ca21chr6_C_albicans_SC5314:240202-238421C, translated using codon table 12 (593 amino acids) Verified ORF;Ortholog(s) have role in histone deacetylation, negative regulation of chromatin silencing at telomere,
1.073058				22496000	0.447938805	0.447938805	0.447938805	orf19.6171	>orf19.6171 orf19.6171 CGDID:CAL0006091 COORDS:Ca21chr3_C_albicans_SC5314:1771524-1768972C, translated using codon table 12 (850 amino acids) Uncharacterized ORF;Ortholog(s) have adenyl-nucleotide exchange factor activity, nucleocytoplasmic transporter ac
1.036664				242950000	0.4488897167	0.4488897167	0.4488897167	orf19.7652	>orf19.7652 CKA1 CGDID:CAL0000912 COORDS:Ca21chrR_C_albicans_SC5314:2257300-2258307W, translated using codon table 12 (335 amino acids) Uncharacterized ORF;Putative alpha subunit (catalytic subunit) of protein kinase CK2;Cka1p and Cka2p have a common tar
1.102551				4485900	0.4491591699	0.4491591699	0.4491591699	orf19.5610	>orf19.5610 ARG3 CGDID:CAL0000556 COORDS:Ca21chr6_C_albicans_SC5314:678124-679161W, translated using codon table 12 (345 amino acids) Uncharacterized ORF;Putative ornithine carbamoyltransferase;Gcn4p-regulated;Hap43p-induced gene;repressed in alkaliniz
1.071627				49051000	0.4494325311	0.4494325311	0.4494325311	orf19.3558	>orf19.3558 orf19.3558 CGDID:CAL0005932 COORDS:Ca21chr2_C_albicans_SC5314:1091497-1090856C, translated using codon table 12 (213 amino acids) Uncharacterized ORF;Ortholog(s) have Golgi apparatus, endoplasmic reticulum localization
1.07146				57246000	0.4496072053	0.4496072053	0.4496072053	orf19.663	>orf19.663 GIN4 CGDID:CAL0001054 COORDS:Ca21chr1_C_albicans_SC5314:2501997-2497948C, translated using codon table 12 (1349 amino acids) Verified ORF;Autophosphorylated kinase;role in pseudohyphal-hyphal switch and cytokinesis;phosphorylates Cdc11p on S3
1.071334				18729000	0.4497394312	0.4497394312	0.4497394312	orf19.3676	>orf19.3676 ABP140 CGDID:CAL0000452 COORDS:Ca21chr1_C_albicans_SC5314:458388-459326W, translated using codon table 12 (312 amino acids) Uncharacterized ORF;Protein similar to S. cerevisiae actin-binding protein Abp140p;induced upon biofilm formation;Hap
1.101743				13053000	0.4497682218	0.4497682218	0.4497682218	orf19.2746	>orf19.2746 orf19.2746 CGDID:CAL0004231 COORDS:Ca21chr4_C_albicans_SC5314:529387-527495C, translated using codon table 12 (630 amino acids) Uncharacterized ORF;Ortholog(s) have role in cellular copper ion homeostasis, endosomal transport, invasive growth
1.035963				82630000	0.4498580063	0.4498580063	0.4498580063	orf19.1901	>orf19.1901 MCM3 CGDID:CAL0002494 COORDS:Ca21chr2_C_albicans_SC5314:1500642-1503278W, translated using codon table 12 (878 amino acids) Uncharacterized ORF;Putative DNA replication protein;periodic mRNA expression, peak at cell-cycle M/G1 phase
1.035423				67304000	0.4506040236	0.4506040236	0.4506040236	orf19.1336	>orf19.1336 PUP3 CGDID:CAL0003796 COORDS:Ca21chr7_C_albicans_SC5314:745555-744935C, translated using codon table 12 (206 amino acids) Uncharacterized ORF;Putative beta 3 subunit of the 20S proteasome;macrophage/pseudohyphal-repressed
1.070398				31216000	0.4507162327	0.4507162327	0.4507162327	orf19.1711	>orf19.1711 END3 CGDID:CAL0000775 COORDS:Ca21chr3_C_albicans_SC5314:301513-302700W, translated using codon table 12 (395 amino acids) Uncharacterized ORF;Regulated by Gcn4p;induced in response to amino acid starvation (3-aminotriazole treatment)
1.099772				10130000	0.4512552414	0.4512552414	0.4512552414	orf19.7433	>orf19.7433 orf19.7433 CGDID:CAL0005513 COORDS:Ca21chr3_C_albicans_SC5314:1463642-1466932W, translated using codon table 12 (1096 amino acids) Uncharacterized ORF;Ortholog(s) have nucleocytoplasmic transporter activity, structural constituent of nuclear p
1.003544				1976700000	0.4515316292	0.4515316292	0.4515316292	orf19.1680	>orf19.1680 TFP1 CGDID:CAL0000146 COORDS:Ca21chr3_C_albicans_SC5314:355985-357915W, translated using codon table 12 (617 amino acids) Uncharacterized ORF;Subunit of vacuolar H+-ATPase;stationary phase enriched protein;sumoylation target
1.034239				134920000	0.4522406312	0.4522406312	0.4522406312	orf19.4228	>orf19.4228 orf19.4228 CGDID:CAL0000144 COORDS:Ca21chr5_C_albicans_SC5314:489979-490962W, translated using codon table 12 (327 amino acids) Uncharacterized ORF;Ortholog(s) have role in posttranslational protein targeting to membrane, protein insertion int
1.002724				274520000	0.452718396	0.452718396	0.452718396	orf19.316	>orf19.316 SEC13 CGDID:CAL0004667 COORDS:Ca21chr3_C_albicans_SC5314:674676-675572W, translated using codon table 12 (298 amino acids) Uncharacterized ORF;Putative protein transport factor;antigenic during murine systemic infection;macrophage-downregulat
1.033328				127450000	0.4535002789	0.4535002789	0.4535002789	orf19.1229	>orf19.1229 orf19.1229 CGDID:CAL0002842 COORDS:Ca21chr1_C_albicans_SC5314:1672965-1669828C, translated using codon table 12 (1045 amino acids) Uncharacterized ORF;Ortholog(s) have importin-alpha export receptor activity, role in cell division, protein exp
1.033054				65540000	0.4538798646	0.4538798646	0.4538798646	orf19.3438	>orf19.3438 orf19.3438 CGDID:CAL0004972 COORDS:Ca21chr6_C_albicans_SC5314:293962-292808C, translated using codon table 12 (384 amino acids) Uncharacterized ORF;Ortholog(s) have chaperone binding activity, role in ER-associated protein catabolic process, p
1.095628				8160800	0.4543845893	0.4543845893	0.4543845893	orf19.6029	>orf19.6029 ROT1 CGDID:CAL0005077 COORDS:Ca21chr1_C_albicans_SC5314:136438-135656C, translated using codon table 12 (260 amino acids) Uncharacterized ORF;Similar to S. cerevisiae Rot1p, which is involved in cell wall 1,6-beta-glucan biosynthesis;has pred
1.065844				45033000	0.4554777546	0.4554777546	0.4554777546	orf19.5034	>orf19.5034 orf19.5034 CGDID:CAL0001644 COORDS:Ca21chr1_C_albicans_SC5314:3076739-3078670W, translated using codon table 12 (643 amino acids) Uncharacterized ORF;Ortholog(s) have role in cellular response to hydrogen peroxide and cytoplasm localization
1.031627				257560000	0.4558538208	0.4558538208	0.4558538208	orf19.7327	>orf19.7327 PHO88 CGDID:CAL0004579 COORDS:Ca21chrR_C_albicans_SC5314:1977431-1976856C, translated using codon table 12 (191 amino acids) Verified ORF;Protein with a role in phosphate transport;biofilm-regulated expression;amphotericin B repressed
1.09264				15895000	0.4566428128	0.4566428128	0.4566428128	orf19.2504	>orf19.2504 BMS1 CGDID:CAL0002359 COORDS:Ca21chr3_C_albicans_SC5314:202855-206487W, translated using codon table 12 (1210 amino acids) Verified ORF;Putative GTPase;Hap43p-induced gene;mutation confers resistance to 5-fluorocytosine (5-FC);flucytosine i
1.089981				17597000	0.4586533949	0.4586533949	0.4586533949	orf19.3965	>orf19.3965 orf19.3965 CGDID:CAL0003053 COORDS:Ca21chr5_C_albicans_SC5314:1038734-1038084C, translated using codon table 12 (216 amino acids) Uncharacterized ORF;Ortholog(s) have role in double-strand break repair via homologous recombination, meiotic gen
1.062474				40622000	0.4590054143	0.4590054143	0.4590054143	orf19.4346	>orf19.4346 orf19.4346 CGDID:CAL0001016 COORDS:Ca21chr5_C_albicans_SC5314:705913-699638C, translated using codon table 12 (2091 amino acids) Uncharacterized ORF;Ortholog(s) have protein anchor activity, role in COPII vesicle coating and ER to Golgi transp
1.089252				8800500	0.4592045201	0.4592045201	0.4592045201	orf19.6073	>orf19.6073 HMX1 CGDID:CAL0005187 COORDS:Ca21chr1_C_albicans_SC5314:51682-50807C, translated using codon table 12 (291 amino acids) Verified ORF;Heme oxygenase;acts in utilization of hemin iron;transcriptionally activated by heat, low iron, or hemin;ne
0.9981745				317250000	0.4593121948	0.4593121948	0.4593121948	orf19.6853	>orf19.6853 orf19.6853 CGDID:CAL0005794 COORDS:Ca21chr1_C_albicans_SC5314:948645-947608C, translated using codon table 12 (345 amino acids) Uncharacterized ORF;Ortholog of <i>C. parapsilosis CDC317</i> : CPAR2_105350, <i>Candida tenuis NRRL Y-1498</i> : C
1.028753				235590000	0.4598343559	0.4598343559	0.4598343559	orf19.7483	>orf19.7483 CRM1 CGDID:CAL0005701 COORDS:Ca21chrR_C_albicans_SC5314:125565-122326C, translated using codon table 12 (1079 amino acids) Verified ORF;Functional homolog of S. cerevisiae Crm1p, which acts in protein nuclear export;predicted to be resistant
1.061655				35290000	0.459863932	0.459863932	0.459863932	orf19.1414	>orf19.1414 orf19.1414 CGDID:CAL0004484 COORDS:Ca21chr4_C_albicans_SC5314:926702-925797C, translated using codon table 12 (301 amino acids) Uncharacterized ORF;Protein of unknown function, transcription is upregulated in an RHE model of oral candidiasis;
1.061418				35647000	0.4601115586	0.4601115586	0.4601115586	orf19.3166	>orf19.3166 orf19.3166 CGDID:CAL0002369 COORDS:Ca21chr5_C_albicans_SC5314:458193-463202W, translated using codon table 12 (1669 amino acids) Uncharacterized ORF;Ortholog(s) have role in Golgi to endosome transport, cell morphogenesis, endoplasmic reticulu
0.9976045				318410000	0.4601390071	0.4601390071	0.4601390071	orf19.4831	>orf19.4831 MTS1 CGDID:CAL0005352 COORDS:Ca21chr1_C_albicans_SC5314:2129818-2131359W, translated using codon table 12 (513 amino acids) Verified ORF;Sphingolipid C9-methyltransferase, catalyzes methylation of the 9th carbon in the long chain base componen
1.087778				10523000	0.4603197231	0.4603197231	0.4603197231	orf19.7144	>orf19.7144 orf19.7144 CGDID:CAL0002970 COORDS:Ca21chr7_C_albicans_SC5314:930583-932715W, translated using codon table 12 (570 amino acids) Uncharacterized ORF;Ortholog(s) have GTPase activity, ribosome binding activity, role in nonfunctional rRNA decay,
1.028364				129020000	0.4603728519	0.4603728519	0.4603728519	orf19.2965	>orf19.2965 orf19.2965 CGDID:CAL0006081 COORDS:Ca21chr1_C_albicans_SC5314:579810-580862W, translated using codon table 12 (350 amino acids) Uncharacterized ORF;Ortholog(s) have ATPase activity, guanyl-nucleotide exchange factor activity
0.9974416				356550000	0.4603754439	0.4603754439	0.4603754439	orf19.5073	>orf19.5073 DPM1 CGDID:CAL0001756 COORDS:Ca21chr1_C_albicans_SC5314:1750300-1751019W, translated using codon table 12 (239 amino acids) Verified ORF;Putative dolichol phosphate mannose synthase;filament induced;Tup1p-regulated
1.06047				51404000	0.4611044674	0.4611044674	0.4611044674	orf19.1755	>orf19.1755 SET2 CGDID:CAL0000871 COORDS:Ca21chr2_C_albicans_SC5314:2111839-2109305C, translated using codon table 12 (844 amino acids) Uncharacterized ORF;Ortholog(s) have histone methyltransferase activity (H3-K36 specific) activity
0.9964852				986010000	0.4617633848	0.4617633848	0.4617633848	orf19.4704	>orf19.4704 ARO1 CGDID:CAL0004346 COORDS:Ca21chr4_C_albicans_SC5314:159251-163906W, translated using codon table 12 (1551 amino acids) Uncharacterized ORF;Putative pentafunctional arom enzyme;fungal-specific (no human or murine homolog);Gcn2p-, Gcn4p-re
1.059694				51290000	0.4619178344	0.4619178344	0.4619178344	orf19.5702	>orf19.5702 orf19.5702 CGDID:CAL0001355 COORDS:Ca21chr6_C_albicans_SC5314:725138-720336C, translated using codon table 12 (1600 amino acids) Uncharacterized ORF;Ortholog(s) have cell division site, spindle localization
1.059651				26152000	0.4619634357	0.4619634357	0.4619634357	orf19.429	>orf19.429 orf19.429 CGDID:CAL0005626 COORDS:Ca21chr1_C_albicans_SC5314:1125735-1123924C, translated using codon table 12 (603 amino acids) Uncharacterized ORF;Putative non-canonical poly(A) polymerase;repressed by nitric oxide
0.9960585				1168700000	0.4623827726	0.4623827726	0.4623827726	orf19.88	>orf19.88 ILV5 CGDID:CAL0000685 COORDS:Ca21chr6_C_albicans_SC5314:171374-170172C, translated using codon table 12 (400 amino acids) Verified ORF;Ketol-acid reductoisomerase;antigenic in human/murine infection;regulated by Gcn4p;GlcNAc, amino acid starv
1.026497				169960000	0.4629611062	0.4629611062	0.4629611062	orf19.944	>orf19.944 IFG3 CGDID:CAL0003688 COORDS:Ca21chr5_C_albicans_SC5314:81598-80483C, translated using codon table 12 (347 amino acids) Uncharacterized ORF;Putative D-amino acid oxidase
1.057848				23726000	0.4638535099	0.4638535099	0.4638535099	orf19.6558	>orf19.6558 orf19.6558 CGDID:CAL0003224 COORDS:Ca21chr7_C_albicans_SC5314:358624-356177C, translated using codon table 12 (815 amino acids) Uncharacterized ORF;Has domain(s) with predicted zinc ion binding activity, role in ER to Golgi vesicle-mediated tr
1.056732				22555000	0.4650235806	0.4650235806	0.4650235806	orf19.4641	>orf19.4641 NMT1 CGDID:CAL0003694 COORDS:Ca21chr4_C_albicans_SC5314:303654-305009W, translated using codon table 12 (451 amino acids) Verified ORF;Myristoyl-CoA:protein N-myristoyltransferase;attaches the fatty acid myristate to a small number of protein
1.055456				21145000	0.4663622817	0.4663622817	0.4663622817	orf19.6607	>orf19.6607 orf19.6607 CGDID:CAL0003931 COORDS:Ca21chrR_C_albicans_SC5314:2036446-2035832C, translated using codon table 12 (204 amino acids) Uncharacterized ORF;Ortholog of <i>C. parapsilosis CDC317</i> : CPAR2_201110, <i>Candida tenuis NRRL Y-1498</i> :
1.078218				9537100	0.4675603584	0.4675603584	0.4675603584	orf19.6820	>orf19.6820 orf19.6820 CGDID:CAL0005688 COORDS:Ca21chr3_C_albicans_SC5314:1556333-1554786C, translated using codon table 12 (515 amino acids) Uncharacterized ORF;Has domain(s) with predicted DNA binding activity, role in transcription initiation, DNA-depe
1.023127				84582000	0.4676365193	0.4676365193	0.4676365193	orf19.5058	>orf19.5058 SMI1 CGDID:CAL0001688 COORDS:Ca21chr1_C_albicans_SC5314:1713620-1711758C, translated using codon table 12 (620 amino acids) Verified ORF;Cell wall biosynthesis protein;Hap43p-, caspofungin-repressed;Cyr1p-induced in hyphal cells;planktonic
1.052911				20923000	0.4690329277	0.4690329277	0.4690329277	orf19.2245	>orf19.2245 YPT72 CGDID:CAL0006268 COORDS:Ca21chr2_C_albicans_SC5314:1417737-1418390W, translated using codon table 12 (217 amino acids) Verified ORF;Vacuolar Rab small monomeric GTPase involved in vacuolar biogenesis;involved in filamentous growth and v
1.052865				33596000	0.469080727	0.469080727	0.469080727	orf19.1772	>orf19.1772 orf19.1772 CGDID:CAL0000929 COORDS:Ca21chr2_C_albicans_SC5314:2071552-2068598C, translated using codon table 12 (984 amino acids) Uncharacterized ORF;Ortholog(s) have mitochondrion localization
1.075863				17511000	0.4693450394	0.4693450394	0.4693450394	orf19.7383	>orf19.7383 MNN9 CGDID:CAL0004800 COORDS:Ca21chr3_C_albicans_SC5314:1368781-1369887W, translated using codon table 12 (368 amino acids) Verified ORF;Protein of N-linked outer-chain mannan biosynthesis;mutant has defective cell wall;required for wild-typ
1.052128				20518000	0.4698540846	0.4698540846	0.4698540846	orf19.706	>orf19.706 NMD3 CGDID:CAL0001704 COORDS:Ca21chrR_C_albicans_SC5314:1443627-1445189W, translated using codon table 12 (520 amino acids) Uncharacterized ORF;Putative nonsense-mediated mRNA decay protein;downregulated in core stress response;decreased expr
1.020759				199370000	0.4709247548	0.4709247548	0.4709247548	orf19.5629	>orf19.5629 QCR7 CGDID:CAL0000596 COORDS:Ca21chr6_C_albicans_SC5314:716405-716022C, translated using codon table 12 (127 amino acids) Verified ORF;Putative ubiquinol-cytochrome-c reductase, subunit 7;Hap43p-repressed gene
0.9899398				4112400000	0.4712735707	0.4712735707	0.4712735707	orf19.5653	>orf19.5653 ATP2 CGDID:CAL0000663 COORDS:Ca21chr4_C_albicans_SC5314:39465-41389W, translated using codon table 12 (504 amino acids) Verified ORF;F1 beta subunit of F1F0 ATPase complex;antigenic in human, mouse;induced by ciclopirox olamine;flucytosine;
1.020212				76348000	0.4716836262	0.4716836262	0.4716836262	orf19.329	>orf19.329 orf19.329 CGDID:CAL0004717 COORDS:Ca21chr3_C_albicans_SC5314:698364-696997C, translated using codon table 12 (455 amino acids) Uncharacterized ORF;Ortholog(s) have pre-mRNA branch point binding activity, role in nuclear mRNA splicing, via splic
1.072274				11806000	0.4720673796	0.4720673796	0.4720673796	orf19.5342.1	>orf19.5342.1 MTR2 CGDID:CAL0006614 COORDS:Ca21chr2_C_albicans_SC5314:2193142-2192540C, translated using codon table 12 (181 amino acids) Uncharacterized ORF;Nuclear export protein;member of NTF2 family;monomeric in solution;interacts with Mex67p via t
0.9891576				1539700000	0.472411272	0.472411272	0.472411272	orf19.5177;orf19.1596	>orf19.5177 orf19.5177 CGDID:CAL0002664 COORDS:Ca21chr7_C_albicans_SC5314:614946-616880W, translated using codon table 12 (644 amino acids) Uncharacterized ORF;Ortholog of <i>Candida albicans WO-1</i> : CAWG_05627
1.048584				52216000	0.4735761237	0.4735761237	0.4735761237	orf19.6245	>orf19.6245 orf19.6245 CGDID:CAL0000497 COORDS:Ca21chr1_C_albicans_SC5314:1422978-1424678W, translated using codon table 12 (566 amino acids) Uncharacterized ORF;Predicted ORF in Assemblies 19, 20 and 21;regulated by osmotic stress (via Hog1p) and oxidat
0.9881446				1067900000	0.4738849905	0.4738849905	0.4738849905	orf19.5647	>orf19.5647 SUB2 CGDID:CAL0000645 COORDS:Ca21chr4_C_albicans_SC5314:34763-33383C, translated using codon table 12 (433 amino acids) Uncharacterized ORF;Putative TREX complex component with a predicted role in nuclear mRNA export;transcription is regulate
1.048265				31326000	0.4739110011	0.4739110011	0.4739110011	orf19.5491.1	>orf19.5491.1 ATP14 CGDID:CAF0007051 COORDS:Ca21chr2_C_albicans_SC5314:1279452-1278751C, translated using codon table 12 (108 amino acids) Uncharacterized ORF;Putative mitochondrial F1F0 ATP synthase subunit;macrophage/pseudohyphal-induced
1.068636				15998000	0.4748276661	0.4748276661	0.4748276661	orf19.541	>orf19.541 orf19.541 CGDID:CAL0000196 COORDS:Ca21chrR_C_albicans_SC5314:993229-992108C, translated using codon table 12 (373 amino acids) Uncharacterized ORF;Has domain(s) with predicted oxidoreductase activity, acting on paired donors, with incorporation
1.017935				127250000	0.4748476876	0.4748476876	0.4748476876	orf19.3034	>orf19.3034 RLI1 CGDID:CAL0001388 COORDS:Ca21chr1_C_albicans_SC5314:699468-697600C, translated using codon table 12 (622 amino acids) Uncharacterized ORF;Member of RNase L inhibitor (RLI) subfamily of ABC family;predicted not to be a transporter;regulat
1.046717				41622000	0.4755379317	0.4755379317	0.4755379317	orf19.738	>orf19.738 MYO5 CGDID:CAL0001808 COORDS:Ca21chr4_C_albicans_SC5314:1096185-1092235C, translated using codon table 12 (1316 amino acids) Verified ORF;Class I myosin;nonessential;role in cortical actin patch polarity and polar budding;required for hyphal
0.9869671				271260000	0.4755985765	0.4755985765	0.4755985765	orf19.2352	>orf19.2352 orf19.2352 CGDID:CAL0000750 COORDS:Ca21chr1_C_albicans_SC5314:2374045-2375019W, translated using codon table 12 (324 amino acids) Uncharacterized ORF;Ortholog(s) have mitochondrion localization
1.046382				40807000	0.4758904525	0.4758904525	0.4758904525	orf19.3755	>orf19.3755 orf19.3755 CGDID:CAL0001217 COORDS:Ca21chr1_C_albicans_SC5314:2749794-2750456W, translated using codon table 12 (220 amino acids) Uncharacterized ORF;Ortholog(s) have structural constituent of ribosome activity and mitochondrial large ribosoma
1.046355				35195000	0.4759182641	0.4759182641	0.4759182641	orf19.6056	>orf19.6056 orf19.6056 CGDID:CAL0005147 COORDS:Ca21chr1_C_albicans_SC5314:81234-81902W, translated using codon table 12 (222 amino acids) Uncharacterized ORF;Ortholog(s) have phosphatase activity, role in dephosphorylation and cytosol, nucleus localizatio
0.9865177				7174800000	0.4762526979	0.4762526979	0.4762526979	orf19.1630	>orf19.1630 orf19.1630 CGDID:CAL0006396 COORDS:Ca21chr3_C_albicans_SC5314:469711-467187C, translated using codon table 12 (760 amino acids) Uncharacterized ORF;Ortholog(s) have cytoplasm localization
1.065298				1488400	0.477361445	0.477361445	0.477361445	orf19.5321	>orf19.5321 orf19.5321 CGDID:CAL0004277 COORDS:Ca21chr2_C_albicans_SC5314:2164985-2163063C, translated using codon table 12 (640 amino acids) Uncharacterized ORF;Ortholog(s) have methylenetetrahydrofolate reductase (NADPH) activity and role in methionine
0.985692				1620000000	0.4774546599	0.4774546599	0.4774546599	orf19.2340	>orf19.2340 CDC48 CGDID:CAL0000732 COORDS:Ca21chr1_C_albicans_SC5314:2390766-2393246W, translated using codon table 12 (826 amino acids) Verified ORF;Putative microsomal ATPase;plasma membrane-localized;regulated by Gcn2p and Gcn4p;induced by amino aci
1.015567				147910000	0.4781398132	0.4781398132	0.4781398132	orf19.3430	>orf19.3430 orf19.3430 CGDID:CAL0004951 COORDS:Ca21chr6_C_albicans_SC5314:319769-320803W, translated using codon table 12 (344 amino acids) Verified ORF;Plasma membrane-associated protein;physically interacts with TAP-tagged Nop1p
0.9844742				9287800000	0.4792277362	0.4792277362	0.4792277362	orf19.2877	>orf19.2877 PDC11 CGDID:CAL0005202 COORDS:Ca21chr4_C_albicans_SC5314:1469944-1468241C, translated using codon table 12 (567 amino acids) Verified ORF;Putative pyruvate decarboxylase;antigenic;at hyphal cell surface, not yeast-form cells;regulated by Ha
1.042582				31425000	0.4798844342	0.4798844342	0.4798844342	orf19.2545	>orf19.2545 DOT6 CGDID:CAL0002464 COORDS:Ca21chrR_C_albicans_SC5314:361143-359341C, translated using codon table 12 (600 amino acids) Uncharacterized ORF;Putative protein with a predicted role in telomeric gene silencing and filamentation;repressed upon
1.061732				8415000	0.4800692476	0.4800692476	0.4800692476	orf19.7394	>orf19.7394 GDA1 CGDID:CAL0004837 COORDS:Ca21chr3_C_albicans_SC5314:1395621-1393822C, translated using codon table 12 (599 amino acids) Verified ORF;Golgi membrane GDPase, required for wild-type O-mannosylation, not N-glycosylation;required for wild-type
1.06129				4872800	0.4804047004	0.4804047004	0.4804047004	orf19.325	>orf19.325 orf19.325 CGDID:CAL0004705 COORDS:Ca21chr3_C_albicans_SC5314:690041-692836W, translated using codon table 12 (931 amino acids) Verified ORF;Putative mRNA cleavage and polyadenlylation factor;heterozygous null mutant exhibits hypersensitivity t
1.061221				15652000	0.4804575773	0.4804575773	0.4804575773	orf19.1621	>orf19.1621 GPA2 CGDID:CAL0006364 COORDS:Ca21chr3_C_albicans_SC5314:486479-484971C, translated using codon table 12 (502 amino acids) Verified ORF;G-protein alpha subunit;regulates filamentous growth;involved in cAMP-mediated glucose signaling;reports
1.061026				6174900	0.4806056166	0.4806056166	0.4806056166	orf19.4890	>orf19.4890 CLA4 CGDID:CAL0005519 COORDS:Ca21chr1_C_albicans_SC5314:2252473-2249543C, translated using codon table 12 (976 amino acids) Verified ORF;Ste20p family Ser/Thr kinase required for wild-type filamentous growth, organ colonization and virulence i
1.041116				34149000	0.4814267247	0.4814267247	0.4814267247	orf19.3859	>orf19.3859 orf19.3859 CGDID:CAL0002094 COORDS:Ca21chrR_C_albicans_SC5314:1295933-1297159W, translated using codon table 12 (408 amino acids) Uncharacterized ORF;Putative microsomal beta-keto-reductase;transcription is upregulated in response to treatmen
0.9826738				898480000	0.4818498656	0.4818498656	0.4818498656	orf19.3541	>orf19.3541 ERF1 CGDID:CAL0005902 COORDS:Ca21chr2_C_albicans_SC5314:1056790-1055480C, translated using codon table 12 (436 amino acids) Uncharacterized ORF;Putative translation release factor 1, which interacts with stop codons and promotes release of nas
1.058922				15671000	0.4822036101	0.4822036101	0.4822036101	orf19.1528	>orf19.1528 orf19.1528 CGDID:CAL0005448 COORDS:Ca21chr2_C_albicans_SC5314:416571-417626W, translated using codon table 12 (351 amino acids) Uncharacterized ORF;Putative mitochondrial RNA polymerase specificity factor;possibly an essential gene, disruptan
0.9823219				7869400000	0.4823623899	0.4823623899	0.4823623899	orf19.7097	>orf19.7097 orf19.7097 CGDID:CAL0002199 COORDS:Ca21chr7_C_albicans_SC5314:35195-34632C, translated using codon table 12 (187 amino acids) Verified ORF;Putative cytoplasmic RNA-binding protein;heterozygous null mutant exhibits hypersensitivity to parnafun
1.057966				5336300	0.4829301245	0.4829301245	0.4829301245	orf19.5764	>orf19.5764 SKI8 CGDID:CAL0001491 COORDS:Ca21chr6_C_albicans_SC5314:846141-844987C, translated using codon table 12 (384 amino acids) Uncharacterized ORF;Ortholog(s) have role in nuclear-transcribed mRNA catabolic process, 3-5 exonucleolytic nonsense-me
0.9817203				527520000	0.4832388622	0.4832388622	0.4832388622	orf19.1949	>orf19.1949 VPS1 CGDID:CAL0002589 COORDS:Ca21chr5_C_albicans_SC5314:270302-272383W, translated using codon table 12 (693 amino acids) Verified ORF;Dynamin-family GTPase-related protein;induced upon adherence to polystyrene;regulated by Gcn2p and Gcn4p
1.011857				74944000	0.4833007511	0.4833007511	0.4833007511	orf19.491	>orf19.491 orf19.491 CGDID:CAL0005862 COORDS:Ca21chrR_C_albicans_SC5314:917420-915399C, translated using codon table 12 (673 amino acids) Verified ORF;Endoplasmic reticulum (ER) protein-translocation complex subunit
1.038488				54876000	0.4841901894	0.4841901894	0.4841901894	orf19.4488	>orf19.4488 orf19.4488 CGDID:CAL0002007 COORDS:Ca21chr2_C_albicans_SC5314:965502-968417W, translated using codon table 12 (971 amino acids) Uncharacterized ORF;Predicted ORF in Assemblies 19, 20 and 21;possibly an essential gene, disruptants not obtained
0.9806824				1618700000	0.4847509518	0.4847509518	0.4847509518	orf19.3415.1	>orf19.3415.1 RPL32 CGDID:CAF0006985 COORDS:Ca21chr6_C_albicans_SC5314:357012-357849W, translated using codon table 12 (131 amino acids) Verified ORF;Component of the large (60S) ribosomal subunit
0.9797716				10600000000	0.486078163	0.486078163	0.486078163	orf19.6250	>orf19.6250 orf19.6250 CGDID:CAL0000511 COORDS:Ca21chr1_C_albicans_SC5314:1411731-1412774W, translated using codon table 12 (347 amino acids) Uncharacterized ORF;Ortholog(s) have eukaryotic initiation factor 4G binding, mRNA binding activity
1.009829				130710000	0.4861227297	0.4861227297	0.4861227297	orf19.3680	>orf19.3680 SEP7 CGDID:CAL0000463 COORDS:Ca21chr1_C_albicans_SC5314:465662-467674W, translated using codon table 12 (670 amino acids) Verified ORF;Septin, required for wild-type invasive growth in vitro but not required for virulence in a mouse model of s
1.053583				11387000	0.4862602631	0.4862602631	0.4862602631	orf19.2290	>orf19.2290 TOR1 CGDID:CAL0006402 COORDS:Ca21chr2_C_albicans_SC5314:1490298-1497746W, translated using codon table 12 (2482 amino acids) Verified ORF;Protein similar to TOR family phosphatidylinositol kinases;mutation confers resistance to rapamycin;inv
1.035605				35244000	0.4872237351	0.4872237351	0.4872237351	orf19.4633	>orf19.4633 orf19.4633 CGDID:CAL0003668 COORDS:Ca21chr4_C_albicans_SC5314:314590-315396W, translated using codon table 12 (268 amino acids) Uncharacterized ORF;Ortholog(s) have carbonyl reductase (NADPH) activity, oxidoreductase activity, acting on the al
1.034995				20638000	0.4878657645	0.4878657645	0.4878657645	orf19.6713	>orf19.6713 orf19.6713 CGDID:CAL0004746 COORDS:Ca21chr3_C_albicans_SC5314:1761919-1763124W, translated using codon table 12 (401 amino acids) Uncharacterized ORF;Has domain(s) with predicted nucleic acid binding, zinc ion binding activity and intracellula
1.051453				13707000	0.4878790873	0.4878790873	0.4878790873	orf19.3843	>orf19.3843 orf19.3843 CGDID:CAL0002063 COORDS:Ca21chr4_C_albicans_SC5314:950420-951226W, translated using codon table 12 (268 amino acids) Uncharacterized ORF;Ortholog(s) have role in filamentous growth, posttranslational protein targeting to membrane, t
0.9780411				789110000	0.4886002857	0.4886002857	0.4886002857	orf19.3462	>orf19.3462 SAR1 CGDID:CAL0005033 COORDS:Ca21chr6_C_albicans_SC5314:461502-462232W, translated using codon table 12 (190 amino acids) Verified ORF;Functional homolog of S. cerevisiae Sar1p, which is required for ER-to-Golgi protein transport;binds GTP;s
1.050178				13948000	0.4888483771	0.4888483771	0.4888483771	orf19.6667	>orf19.6667 orf19.6667 CGDID:CAL0004093 COORDS:Ca21chr5_C_albicans_SC5314:797458-797964W, translated using codon table 12 (168 amino acids) Uncharacterized ORF;Ortholog(s) have histone deacetylase activity
1.006384				175690000	0.4909178453	0.4909178453	0.4909178453	orf19.5893	>orf19.5893 RIP1 CGDID:CAL0002472 COORDS:Ca21chr3_C_albicans_SC5314:922719-923529W, translated using codon table 12 (213 amino acids) Verified ORF;Putative ubiquinol cytochrome c-reductase;transcriptionally regulated by iron;expression greater in high i
1.006368				76571000	0.4909409152	0.4909409152	0.4909409152	orf19.714	>orf19.714 orf19.714 CGDID:CAL0001741 COORDS:Ca21chrR_C_albicans_SC5314:1391937-1391278C, translated using codon table 12 (219 amino acids) Uncharacterized ORF;Ortholog(s) have GTPase activity and role in intracellular protein transport, retrograde transp
1.046626				17460000	0.4915487998	0.4915487998	0.4915487998	orf19.5200	>orf19.5200 SIT4 CGDID:CAL0003480 COORDS:Ca21chr1_C_albicans_SC5314:907197-908141W, translated using codon table 12 (314 amino acids) Verified ORF;Serine/threonine protein phosphatase catalytic subunit;has a role in cell wall maintenance, hyphal growth,
1.046262				6583100	0.4918257716	0.4918257716	0.4918257716	orf19.3363	>orf19.3363 VTC4 CGDID:CAL0004171 COORDS:Ca21chr4_C_albicans_SC5314:706651-704522C, translated using codon table 12 (709 amino acids) Uncharacterized ORF;Putative polyphosphate synthetase;decreased expression in hyphae compared to yeast-form cells;funga
1.005548				145030000	0.4920821663	0.4920821663	0.4920821663	orf19.4870	>orf19.4870 DBP3 CGDID:CAL0005460 COORDS:Ca21chr1_C_albicans_SC5314:2197121-2198815W, translated using codon table 12 (564 amino acids) Uncharacterized ORF;Putative ATP-dependent DEAD-box RNA helicase;Hap43p-induced gene;decreased expression in response
1.045486				8068400	0.4924152561	0.4924152561	0.4924152561	orf19.1706	>orf19.1706 MET18 CGDID:CAL0000763 COORDS:Ca21chr3_C_albicans_SC5314:311241-307972C, translated using codon table 12 (1089 amino acids) Uncharacterized ORF;Putative protein with a predicted role in nucleotide excision repair (NER) and RNA polymerase II (R
1.00512				181780000	0.4926775486	0.4926775486	0.4926775486	orf19.5445	>orf19.5445 GLO3 CGDID:CAL0005263 COORDS:Ca21chr3_C_albicans_SC5314:31575-30220C, translated using codon table 12 (451 amino acids) Uncharacterized ORF;Ortholog(s) have ARF GTPase activator activity and role in COPI coating of Golgi vesicle, ER to Golgi v
1.044315				12135000	0.4933056768	0.4933056768	0.4933056768	orf19.5669	>orf19.5669 orf19.5669 CGDID:CAL0000699 COORDS:Ca21chr4_C_albicans_SC5314:63561-64121W, translated using codon table 12 (186 amino acids) Verified ORF;Membrane-localized protein
1.003362				61940000	0.4951259602	0.4951259602	0.4951259602	orf19.4084	>orf19.4084 KIS1 CGDID:CAL0004936 COORDS:Ca21chr2_C_albicans_SC5314:1892346-1891108C, translated using codon table 12 (412 amino acids) Verified ORF;Snf1p complex scaffold protein;similar to S. cerevisiae Gal83p and Sip2p with regions of similarity to Si
1.041161				7410100	0.4957040023	0.4957040023	0.4957040023	orf19.3086	>orf19.3086 orf19.3086 CGDID:CAL0001505 COORDS:Ca21chr4_C_albicans_SC5314:1586265-1588622W, translated using codon table 12 (785 amino acids) Uncharacterized ORF;Ortholog(s) have role in cytokinetic cell separation and cell cortex of cell tip, cell divisi
1.026171				20575000	0.4971544141	0.4971544141	0.4971544141	orf19.182	>orf19.182 orf19.182 CGDID:CAL0003239 COORDS:Ca21chr2_C_albicans_SC5314:1008679-1010094W, translated using codon table 12 (471 amino acids) Uncharacterized ORF;Ortholog(s) have rRNA (guanine-N1-)-methyltransferase activity, role in rRNA modification and e
1.001677				247520000	0.4974724589	0.4974724589	0.4974724589	orf19.7297	>orf19.7297 orf19.7297 CGDID:CAL0004025 COORDS:Ca21chrR_C_albicans_SC5314:1926092-1924941C, translated using codon table 12 (383 amino acids) Uncharacterized ORF;Putative cystathionine gamma-synthase;decreased levels in stationary phase cultures;Hog1p-i
0.9716653				808240000	0.497895527	0.497895527	0.497895527	orf19.6987	>orf19.6987 DNM1 CGDID:CAL0000402 COORDS:Ca21chr3_C_albicans_SC5314:1239019-1236419C, translated using codon table 12 (866 amino acids) Uncharacterized ORF;Putative dynamin-related GTPase;transcription is upregulated in an RHE model of oral candidiasis;
1.024935				33410000	0.4984557712	0.4984557712	0.4984557712	orf19.4262	>orf19.4262 orf19.4262 CGDID:CAL0000283 COORDS:Ca21chr5_C_albicans_SC5314:559089-557647C, translated using codon table 12 (480 amino acids) Uncharacterized ORF;Ortholog(s) have mRNA binding activity and role in cellular protein complex localization, estab
1.000447				134590000	0.4991848735	0.4991848735	0.4991848735	orf19.2483	>orf19.2483 RIM1 CGDID:CAL0001631 COORDS:Ca21chr1_C_albicans_SC5314:1190013-1189582C, translated using codon table 12 (143 amino acids) Uncharacterized ORF;Putative single-stranded DNA-binding protein;protein level decreases in stationary phase cultures
1.023468				30541000	0.5	0.5	0.5	orf19.5194.1	>orf19.5194.1 orf19.5194.1 CGDID:CAF0007032 COORDS:Ca21chr1_C_albicans_SC5314:917328-916502C, translated using codon table 12 (253 amino acids) Uncharacterized ORF;Putative protein of unknown function;clade-associated gene expression
0.999862				73074000	0.5	0.5	0.5	orf19.5195	>orf19.5195 orf19.5195 CGDID:CAL0002732 COORDS:Ca21chr1_C_albicans_SC5314:916169-915330C, translated using codon table 12 (279 amino acids) Uncharacterized ORF;Ortholog(s) have adenylate kinase activity, uridylate kinase activity, role in de novo pyrimi
1.035512				11326000	0.5	0.5	0.5	orf19.2090	>orf19.2090 orf19.2090 CGDID:CAL0004556 COORDS:Ca21chr2_C_albicans_SC5314:62936-59145C, translated using codon table 12 (1263 amino acids) Uncharacterized ORF;Hap43p-induced gene
0.970222				34300000000	0.5	0.5	0.5	orf19.7392	>orf19.7392 orf19.7392 CGDID:CAL0004832 COORDS:Ca21chr3_C_albicans_SC5314:1390000-1387982C, translated using codon table 12 (672 amino acids) Uncharacterized ORF;Ortholog(s) have ATP-dependent RNA helicase activity, RNA strand annealing activity
0.999078				180340000	0.5010917045	0.5010917045	0.5010917045	orf19.2622	>orf19.2622 YPT31 CGDID:CAL0003404 COORDS:Ca21chrR_C_albicans_SC5314:1628715-1628047C, translated using codon table 12 (222 amino acids) Verified ORF;Protein required for resistance to toxic ergosterol analog
0.9987622				90650000	0.5015314723	0.5015314723	0.5015314723	orf19.4725	>orf19.4725 SWI6 CGDID:CAL0004400 COORDS:Ca21chr1_C_albicans_SC5314:1893017-1895206W, translated using codon table 12 (729 amino acids) Verified ORF;Putative component of the MBF and SBF transcription complexes involved in G1/S cell-cycle progression;per
0.9688225				1322600000	0.5020406806	0.5020406806	0.5020406806	orf19.5750	>orf19.5750 SHM2 CGDID:CAL0001464 COORDS:Ca21chr6_C_albicans_SC5314:812212-810800C, translated using codon table 12 (470 amino acids) Verified ORF;Cytoplasmic serine hydroxymethyltransferase;complements glycine auxotrophy of S. cerevisiae shm1 shm2 gly1-
0.9980645				241980000	0.5025032205	0.5025032205	0.5025032205	orf19.441	>orf19.441 RPT1 CGDID:CAL0005689 COORDS:Ca21chr1_C_albicans_SC5314:1105392-1104058C, translated using codon table 12 (444 amino acids) Uncharacterized ORF;Putative 26S proteasome regulatory subunit 7;Hap43p-repressed gene;regulated by Gcn2p and Gcn4p;o
1.031114				5864300	0.5033438348	0.5033438348	0.5033438348	orf19.3592	>orf19.3592 JEM1 CGDID:CAL0006020 COORDS:Ca21chr2_C_albicans_SC5314:1786043-1787953W, translated using codon table 12 (636 amino acids) Verified ORF;Functional homolog of S. cerevisiae Jem1p, which acts with Scj1p and Kar2p (BiP) in protein folding and ER
1.020183				20944000	0.5034582897	0.5034582897	0.5034582897	orf19.4809	>orf19.4809 ERG12 CGDID:CAL0005299 COORDS:Ca21chr1_C_albicans_SC5314:2087469-2088764W, translated using codon table 12 (431 amino acids) Uncharacterized ORF;Ortholog(s) have mevalonate kinase activity and role in ergosterol biosynthetic process, farnesyl
0.995524				245750000	0.5060409232	0.5060409232	0.5060409232	orf19.646	>orf19.646 GLN1 CGDID:CAL0001010 COORDS:Ca21chrR_C_albicans_SC5314:1095525-1096646W, translated using codon table 12 (373 amino acids) Uncharacterized ORF;Putative glutamate synthase;regulated by Tsa1p, Tsa1Bp under H2O2 stress conditions
0.965795				1593800000	0.5064548329	0.5064548329	0.5064548329	orf19.3572.3	>orf19.3572.3 orf19.3572.3 CGDID:CAF0006990 COORDS:Ca21chr2_C_albicans_SC5314:1110528-1111348W, translated using codon table 12 (112 amino acids) Uncharacterized ORF;Ortholog(s) have structural constituent of ribosome activity, role in cytoplasmic transla
1.026731				16137000	0.5066768299	0.5066768299	0.5066768299	orf19.6579	>orf19.6579 orf19.6579 CGDID:CAL0003291 COORDS:Ca21chr7_C_albicans_SC5314:313807-315117W, translated using codon table 12 (436 amino acids) Uncharacterized ORF;Ortholog of <i>C. parapsilosis CDC317</i> : CPAR2_301350, <i>Candida tenuis NRRL Y-1498</i> : C
0.9652895				443520000	0.5071918241	0.5071918241	0.5071918241	orf19.548	>orf19.548 CDC10 CGDID:CAL0000214 COORDS:Ca21chrR_C_albicans_SC5314:1003270-1002197C, translated using codon table 12 (357 amino acids) Verified ORF;Septin, required for wild-type cell, hyphal, or chlamydospore morphology;role in virulence and kidney tis
0.965244				326060000	0.5072582139	0.5072582139	0.5072582139	orf19.505	>orf19.505 SRV2 CGDID:CAL0000048 COORDS:Ca21chrR_C_albicans_SC5314:937213-938850W, translated using codon table 12 (545 amino acids) Verified ORF;Adenylate cyclase-associated protein that regulates adenylate cyclase activity;required for wild-type germ t
0.9942537				214330000	0.5078096968	0.5078096968	0.5078096968	orf19.5801	>orf19.5801 RNR21 CGDID:CAL0002245 COORDS:Ca21chr2_C_albicans_SC5314:604784-603543C, translated using codon table 12 (413 amino acids) Uncharacterized ORF;Ribonucleoside-diphosphate reductase;regulated by tyrosol and cell density;transcription upregulat
0.9648439				524270000	0.5078414615	0.5078414615	0.5078414615	orf19.1402	>orf19.1402 CCT2 CGDID:CAL0004452 COORDS:Ca21chr2_C_albicans_SC5314:1947860-1946280C, translated using codon table 12 (526 amino acids) Verified ORF;Chaperonin of the cytosolic TCP1 ring complex;protein present in exponential and stationary-phase yeast c
1.015931				46801000	0.5079342521	0.5079342521	0.5079342521	orf19.4109	>orf19.4109 PMT4 CGDID:CAL0005560 COORDS:Ca21chr2_C_albicans_SC5314:1246154-1248421W, translated using codon table 12 (755 amino acids) Verified ORF;Protein mannosyltransferase (PMT) required for normal cell wall composition and full virulence in mouse sy
1.015435				34789000	0.5084565001	0.5084565001	0.5084565001	orf19.3031	>orf19.3031 SEC62 CGDID:CAL0001383 COORDS:Ca21chr1_C_albicans_SC5314:696971-696090C, translated using codon table 12 (293 amino acids) Verified ORF;Putative endoplasmic reticulum (ER) protein-translocation complex subunit
0.9937072				152440000	0.5085706259	0.5085706259	0.5085706259	orf19.7261	>orf19.7261 orf19.7261 CGDID:CAL0003925 COORDS:Ca21chr1_C_albicans_SC5314:3173195-3171846C, translated using codon table 12 (449 amino acids) Verified ORF;Putative Rab GDP-dissociation inhibitor;GlcNAc-induced protein
0.9641388				1366500000	0.5088694025	0.5088694025	0.5088694025	orf19.5112	>orf19.5112 TKL1 CGDID:CAL0002508 COORDS:Ca21chr1_C_albicans_SC5314:1826680-1828713W, translated using codon table 12 (677 amino acids) Verified ORF;Putative transketolase;localizes to surface of yeast-form cells, but not hyphae;soluble protein in hypha
0.9934673				184310000	0.5089045653	0.5089045653	0.5089045653	orf19.4382	>orf19.4382 orf19.4382 CGDID:CAL0001142 COORDS:Ca21chrR_C_albicans_SC5314:796227-795625C, translated using codon table 12 (200 amino acids) Uncharacterized ORF;Ortholog(s) have role in retrograde vesicle-mediated transport, Golgi to ER and COPI vesicle co
0.9633675				522250000	0.5099938136	0.5099938136	0.5099938136	orf19.7626	>orf19.7626 EIF4E CGDID:CAL0000850 COORDS:Ca21chrR_C_albicans_SC5314:2230355-2230984W, translated using codon table 12 (209 amino acids) Verified ORF;Translation initiation factor eIF4E;genes encoding ribosomal subunits, translation factors, tRNA synthet
0.9918773				152530000	0.5111181553	0.5111181553	0.5111181553	orf19.847	>orf19.847 YIM1 CGDID:CAL0002754 COORDS:Ca21chr2_C_albicans_SC5314:791079-792167W, translated using codon table 12 (362 amino acids) Uncharacterized ORF;Protein similar to protease of mitochondrial inner membrane;increased transcription is observed upon
0.9625571				1000900000	0.5111750503	0.5111750503	0.5111750503	orf19.5682	>orf19.5682 orf19.5682 CGDID:CAL0000730 COORDS:Ca21chr5_C_albicans_SC5314:18029-16398C, translated using codon table 12 (543 amino acids) Uncharacterized ORF;Ortholog(s) have protein binding, bridging, protein transporter activity
1.020335				13267000	0.5115392745	0.5115392745	0.5115392745	orf19.5847	>orf19.5847 orf19.5847 CGDID:CAL0002357 COORDS:Ca21chrR_C_albicans_SC5314:1185262-1181789C, translated using codon table 12 (1157 amino acids) Uncharacterized ORF;Ortholog(s) have DNA-directed RNA polymerase activity, role in tRNA transcription from RNA p
0.9907926				213020000	0.5126281267	0.5126281267	0.5126281267	orf19.6645	>orf19.6645 HMO1 CGDID:CAL0004040 COORDS:Ca21chrR_C_albicans_SC5314:1208448-1207777C, translated using codon table 12 (223 amino acids) Verified ORF;Transcription factor that binds upstream of genes involved in hexose and ergosterol metabolism and in the
1.011428				18955000	0.5126737782	0.5126737782	0.5126737782	orf19.3994	>orf19.3994 orf19.3994 CGDID:CAL0003173 COORDS:Ca21chr5_C_albicans_SC5314:1102477-1101287C, translated using codon table 12 (396 amino acids) Uncharacterized ORF;Ortholog(s) have dolichyl-diphosphooligosaccharide-protein glycotransferase activity and role
1.017707				3066400	0.5135365237	0.5135365237	0.5135365237	orf19.864	>orf19.864 orf19.864 CGDID:CAL0002815 COORDS:Ca21chr2_C_albicans_SC5314:755005-751901C, translated using codon table 12 (1034 amino acids) Uncharacterized ORF;Ortholog(s) have role in nuclear-transcribed mRNA catabolic process, 3-5 exonucleolytic nonsen
1.010603				29623000	0.5135418145	0.5135418145	0.5135418145	orf19.2518	>orf19.2518 orf19.2518 CGDID:CAL0002396 COORDS:Ca21chrR_C_albicans_SC5314:325382-324501C, translated using codon table 12 (293 amino acids) Uncharacterized ORF;Ortholog(s) have ATPase activator activity, soluble NSF attachment protein activity
0.9605859				906580000	0.5140478686	0.5140478686	0.5140478686	orf19.6540	>orf19.6540 PFK2 CGDID:CAL0003180 COORDS:Ca21chr7_C_albicans_SC5314:388800-385960C, translated using codon table 12 (946 amino acids) Verified ORF;Phosphofructokinase beta subunit, a Pfk1p-Pfk2p heteromultimer;activated by fructose 2,6-bisphosphate, AMP,
0.9897308				76797000	0.5141058964	0.5141058964	0.5141058964	orf19.825	>orf19.825 GCD7 CGDID:CAL0002680 COORDS:Ca21chr2_C_albicans_SC5314:836207-837304W, translated using codon table 12 (365 amino acids) Uncharacterized ORF;Putative translation initiator;downregulated in the presence of human whole blood or polymorphonuclea
0.9605396				2416800000	0.514115357	0.514115357	0.514115357	orf19.6294	>orf19.6294 MYO1 CGDID:CAL0000620 COORDS:Ca21chr5_C_albicans_SC5314:368537-362691C, translated using codon table 12 (1948 amino acids) Verified ORF;Component of actomyosin ring at neck of newly-emerged bud
0.9896996				240110000	0.5141493647	0.5141493647	0.5141493647	orf19.7448	>orf19.7448 LYS9 CGDID:CAL0005555 COORDS:Ca21chr3_C_albicans_SC5314:1504114-1505448W, translated using codon table 12 (444 amino acids) Verified ORF;Putative enzyme of lysine biosynthesis;soluble protein in hyphae;amphotericin B repressed;Gcn4p-regulat
0.9594645				650960000	0.5156818911	0.5156818911	0.5156818911	orf19.4246	>orf19.4246 orf19.4246 CGDID:CAL0000225 COORDS:Ca21chr5_C_albicans_SC5314:529708-531501W, translated using codon table 12 (597 amino acids) Verified ORF;Protein with similarity to S. cerevisiae Ykr070wp;transposon mutation affects filamentous growth;Hog
1.008177				46934000	0.5160944827	0.5160944827	0.5160944827	orf19.5531	>orf19.5531 CDC37 CGDID:CAL0006137 COORDS:Ca21chr6_C_albicans_SC5314:533889-532363C, translated using codon table 12 (508 amino acids) Verified ORF;Chaperone for Crk1p;interacts with Crk1p kinase domain and with Sti1p;putative phosphorylation site at Se
0.9879861				75477000	0.5165338768	0.5165338768	0.5165338768	orf19.2268	>orf19.2268 RCK2 CGDID:CAL0006324 COORDS:Ca21chr2_C_albicans_SC5314:1455535-1453817C, translated using codon table 12 (572 amino acids) Verified ORF;Predicted MAP kinase-activated protein kinase, similar to S. cerevisiae serine/threonine protein kinase Rc
1.007734				23586000	0.516560349	0.516560349	0.516560349	orf19.4117	>orf19.4117 orf19.4117 CGDID:CAL0005595 COORDS:Ca21chr2_C_albicans_SC5314:1234911-1236344W, translated using codon table 12 (477 amino acids) Uncharacterized ORF;Protein not essential for viability
0.9587771				441460000	0.5166833333	0.5166833333	0.5166833333	orf19.5627	>orf19.5627 orf19.5627 CGDID:CAL0000592 COORDS:Ca21chr6_C_albicans_SC5314:712332-713438W, translated using codon table 12 (368 amino acids) Uncharacterized ORF;Hap43p-induced gene
1.013199				18019000	0.5169625508	0.5169625508	0.5169625508	orf19.6135	>orf19.6135 orf19.6135 CGDID:CAL0006008 COORDS:Ca21chrR_C_albicans_SC5314:1596830-1595757C, translated using codon table 12 (357 amino acids) Uncharacterized ORF;Ortholog of <i>C. parapsilosis CDC317</i> : CPAR2_701710, <i>Candida tenuis NRRL Y-1498</i> :
0.9585494				450760000	0.5170150403	0.5170150403	0.5170150403	orf19.1665	>orf19.1665 MNT1 CGDID:CAL0000071 COORDS:Ca21chr3_C_albicans_SC5314:400421-399126C, translated using codon table 12 (431 amino acids) Verified ORF;Alpha-1,2-mannosyl transferase;adds second mannose during cell-wall mannoprotein biosynthesis;required for
1.01299				16382000	0.5171212278	0.5171212278	0.5171212278	orf19.3715	>orf19.3715 ASF1 CGDID:CAL0001104 COORDS:Ca21chrR_C_albicans_SC5314:1709657-1708914C, translated using codon table 12 (247 amino acids) Uncharacterized ORF;Protein similar to S. cerevisiae Asf1p, a chromatin assembly complex component;likely to be essent
1.007024				55569000	0.5173069416	0.5173069416	0.5173069416	orf19.7086	>orf19.7086 orf19.7086 CGDID:CAL0002176 COORDS:Ca21chr7_C_albicans_SC5314:55866-52951C, translated using codon table 12 (971 amino acids) Uncharacterized ORF;Ortholog(s) have protein transporter activity, role in transcription factor import into nucleus a
0.9580941				336230000	0.5176784187	0.5176784187	0.5176784187	orf19.2785	>orf19.2785 ATP7 CGDID:CAL0004289 COORDS:Ca21chr1_C_albicans_SC5314:1645704-1646228W, translated using codon table 12 (174 amino acids) Verified ORF;Putative subunit of the F1F0-ATPase complex;shows colony morphology-related gene regulation by Ssn6p;far
1.011787				12376000	0.5180350165	0.5180350165	0.5180350165	orf19.2876	>orf19.2876 CBF1 CGDID:CAL0005201 COORDS:Ca21chr4_C_albicans_SC5314:1471203-1472237W, translated using codon table 12 (251 amino acids) Verified ORF;Transcription factor that binds upstream of ribosomal protein genes and the rDNA locus, with Tbf1p;also r
1.011058				6577100	0.5185885872	0.5185885872	0.5185885872	orf19.3518	>orf19.3518 orf19.3518 CGDID:CAL0005816 COORDS:Ca21chrR_C_albicans_SC5314:1165925-1166785W, translated using codon table 12 (286 amino acids) Uncharacterized ORF;Ortholog(s) have dicarboxylic acid transmembrane transporter activity, role in mitochondrial
1.010648				13326000	0.5188999041	0.5188999041	0.5188999041	orf19.6369	>orf19.6369 RIO2 CGDID:CAL0001368 COORDS:Ca21chrR_C_albicans_SC5314:1765972-1764569C, translated using codon table 12 (467 amino acids) Uncharacterized ORF;Putative serine kinase with a predicted role in the processing of the 20S pre-rRNA into mature 18S
1.009754				15317000	0.5195795452	0.5195795452	0.5195795452	orf19.2896	>orf19.2896 SOU1 CGDID:CAL0005253 COORDS:Ca21chr4_C_albicans_SC5314:1418888-1419733W, translated using codon table 12 (281 amino acids) Verified ORF;Enzyme involved in utilization of L-sorbose;has sorbitol dehydrogenase, fructose reductase, and sorbose r
1.004621				36805000	0.5198339062	0.5198339062	0.5198339062	orf19.1248	>orf19.1248 orf19.1248 CGDID:CAL0002919 COORDS:Ca21chr4_C_albicans_SC5314:1238180-1239136W, translated using codon table 12 (318 amino acids) Verified ORF;Putative RNA polymerase II subunit B44;heterozygous null mutant exhibits resistance to parnafungin
1.008781				16994000	0.5203180674	0.5203180674	0.5203180674	orf19.2820	>orf19.2820 orf19.2820 CGDID:CAL0005076 COORDS:Ca21chrR_C_albicans_SC5314:583786-582056C, translated using codon table 12 (576 amino acids) Uncharacterized ORF;Ortholog(s) have nucleocytoplasmic transporter activity, structural constituent of nuclear pore
0.955817				324330000	0.5209948003	0.5209948003	0.5209948003	orf19.1453	>orf19.1453 SPT5 CGDID:CAL0004616 COORDS:Ca21chr2_C_albicans_SC5314:265953-268823W, translated using codon table 12 (956 amino acids) Verified ORF;Protein similar to S. cerevisiae Spt5p transcription elongation factor;transposon mutation affects filament
1.003232				44122000	0.5212944898	0.5212944898	0.5212944898	orf19.5973	>orf19.5973 PHB2 CGDID:CAL0003424 COORDS:Ca21chr3_C_albicans_SC5314:1081109-1082020W, translated using codon table 12 (303 amino acids) Verified ORF;Prohibitin 2;plasma membrane localized
0.9555139				1411500000	0.5214361218	0.5214361218	0.5214361218	orf19.3496	>orf19.3496 orf19.3496 CGDID:CAL0005122 COORDS:Ca21chr6_C_albicans_SC5314:438049-443028W, translated using codon table 12 (1659 amino acids) Uncharacterized ORF;Ortholog(s) have role in endocytosis and cytoplasm localization
0.9554527				2667300000	0.5215252508	0.5215252508	0.5215252508	orf19.2180	>orf19.2180 orf19.2180 CGDID:CAL0005439 COORDS:Ca21chr2_C_albicans_SC5314:1632775-1631660C, translated using codon table 12 (371 amino acids) Uncharacterized ORF;Ortholog(s) have calcium ion binding, zinc ion binding activity, role in axial cellular bud s
0.9552973				1155200000	0.5217514965	0.5217514965	0.5217514965	orf19.5281	>orf19.5281 orf19.5281 CGDID:CAL0003641 COORDS:Ca21chr1_C_albicans_SC5314:2595379-2599041W, translated using codon table 12 (1220 amino acids) Uncharacterized ORF;Ortholog(s) have G-protein alpha-subunit binding, RNA binding activity
0.9841366				60190000	0.5218884496	0.5218884496	0.5218884496	orf19.6260	>orf19.6260 orf19.6260 CGDID:CAL0000531 COORDS:Ca21chr1_C_albicans_SC5314:1394401-1390283C, translated using codon table 12 (1372 amino acids) Uncharacterized ORF;Ortholog(s) have ubiquitin-specific protease activity, role in protein deubiquitination and
1.002633				31242000	0.5219241094	0.5219241094	0.5219241094	orf19.5101	>orf19.5101 CCR4 CGDID:CAL0002486 COORDS:Ca21chr1_C_albicans_SC5314:1801719-1804082W, translated using codon table 12 (787 amino acids) Verified ORF;Component of the Ccr4-Pop2 mRNA deadenylase;transposon mutation affects filamentous growth
1.004848				6702500	0.5233044649	0.5233044649	0.5233044649	orf19.2952	>orf19.2952 EXG2 CGDID:CAL0006050 COORDS:Ca21chr1_C_albicans_SC5314:552433-550994C, translated using codon table 12 (479 amino acids) Verified ORF;GPI-anchored cell wall protein, similar to S. cerevisiae exo-1,3-beta-glucosidase Exg2p;predicted Kex2p sub
1.001313				21683000	0.5233122351	0.5233122351	0.5233122351	orf19.1376	>orf19.1376 orf19.1376 CGDID:CAL0003912 COORDS:Ca21chr2_C_albicans_SC5314:1989931-1990818W, translated using codon table 12 (295 amino acids) Uncharacterized ORF;Ortholog(s) have SNAP receptor activity, phosphatidic acid binding activity and role in ascos
1.001176				29265000	0.5234559437	0.5234559437	0.5234559437	orf19.4597	>orf19.4597 orf19.4597 CGDID:CAL0002953 COORDS:Ca21chr4_C_albicans_SC5314:382277-383152W, translated using codon table 12 (291 amino acids) Uncharacterized ORF;Putative F-actin-capping protein subunit beta;possibly an essential gene, disruptants not obta
0.9538132				1352600000	0.5239119663	0.5239119663	0.5239119663	orf19.3812	>orf19.3812 SSZ1 CGDID:CAL0001942 COORDS:Ca21chr4_C_albicans_SC5314:1007666-1009288W, translated using codon table 12 (540 amino acids) Verified ORF;Putative HSP70 chaperone;protein level decreases in stationary phase cultures
0.9537221				1571800000	0.5240445276	0.5240445276	0.5240445276	orf19.3097	>orf19.3097 PDA1 CGDID:CAL0001531 COORDS:Ca21chr4_C_albicans_SC5314:1575542-1574337C, translated using codon table 12 (401 amino acids) Uncharacterized ORF;Putative pyruvate dehydrogenase alpha chain;fluconazole-induced;protein present in exponential an
0.9999057				29251000	0.5247907699	0.5247907699	0.5247907699	orf19.4621	>orf19.4621 orf19.4621 CGDID:CAL0003635 COORDS:Ca21chr4_C_albicans_SC5314:345094-342977C, translated using codon table 12 (705 amino acids) Uncharacterized ORF;Ortholog(s) have cytoplasmic mRNA processing body localization
0.9819548				119490000	0.5249217595	0.5249217595	0.5249217595	orf19.155	>orf19.155 URE2 CGDID:CAL0003152 COORDS:Ca21chr2_C_albicans_SC5314:987521-986487C, translated using codon table 12 (344 amino acids) Verified ORF;Functional homolog of S. cerevisiae Ure2p, which is a regulator of nitrogen utilization, and which also has a
0.9996275				42560000	0.5250830671	0.5250830671	0.5250830671	orf19.900	>orf19.900 NSP1 CGDID:CAL0003573 COORDS:Ca21chr2_C_albicans_SC5314:677135-679291W, translated using codon table 12 (718 amino acids) Uncharacterized ORF;Essential component of the nuclear pore complex;sumoylation target;stationary phase enriched protein
0.9529024				372490000	0.5252375446	0.5252375446	0.5252375446	orf19.3052	>orf19.3052 YPT1 CGDID:CAL0001430 COORDS:Ca21chr1_C_albicans_SC5314:738302-738925W, translated using codon table 12 (207 amino acids) Verified ORF;Functional homolog of S. cerevisiae Ypt1p, which is an essential small Ras-type GTPase involved in protein s
0.998823				45536000	0.5259283163	0.5259283163	0.5259283163	orf19.597	>orf19.597 orf19.597 CGDID:CAL0000376 COORDS:Ca21chrR_C_albicans_SC5314:1751403-1749721C, translated using codon table 12 (560 amino acids) Uncharacterized ORF;Predicted ORF in Assemblies 19, 20 and 21;Gcn4p-regulated
0.9520565				480350000	0.5264684058	0.5264684058	0.5264684058	orf19.2407	>orf19.2407 DPS1-1 CGDID:CAL0001457 COORDS:Ca21chrR_C_albicans_SC5314:715388-717124W, translated using codon table 12 (578 amino acids) Uncharacterized ORF;Putative tRNA-Asp synthetase;genes encoding ribosomal subunits, translation factors, tRNA syntheta
0.9520258				990520000	0.5265130667	0.5265130667	0.5265130667	orf19.3959	>orf19.3959 SSD1 CGDID:CAL0003016 COORDS:Ca21chr5_C_albicans_SC5314:1029517-1025693C, translated using codon table 12 (1274 amino acids) Verified ORF;Protein with role in resistance to host antimicrobial peptides;virulence role in murine infection;funct
0.9519915				3686800000	0.5265629304	0.5265629304	0.5265629304	orf19.6373	>orf19.6373 DCP2 CGDID:CAL0001378 COORDS:Ca21chrR_C_albicans_SC5314:1770096-1767373C, translated using codon table 12 (907 amino acids) Verified ORF;Ortholog(s) have m7G(5)pppN diphosphatase activity, mRNA binding activity and role in deadenylation-depen
0.9517617				447950000	0.5268973098	0.5268973098	0.5268973098	orf19.6716	>orf19.6716 ABD1 CGDID:CAL0004754 COORDS:Ca21chr3_C_albicans_SC5314:1755845-1757269W, translated using codon table 12 (474 amino acids) Verified ORF;RNA (guanine-N7-)-methyltransferase, SAM-dependent;methylates mRNA 5 cap;binds phosphorylated RNA Pol I
1.000094				15355000	0.5269123944	0.5269123944	0.5269123944	orf19.439	>orf19.439 orf19.439 CGDID:CAL0005665 COORDS:Ca21chr1_C_albicans_SC5314:1108916-1108197C, translated using codon table 12 (239 amino acids) Uncharacterized ORF;Ortholog(s) have recombinase activity, single-stranded DNA binding activity
0.9517214				5614100000	0.5269559283	0.5269559283	0.5269559283	orf19.6190	>orf19.6190 SRB1 CGDID:CAL0006140 COORDS:Ca21chr3_C_albicans_SC5314:1786285-1785197C, translated using codon table 12 (362 amino acids) Verified ORF;Essential GDP-mannose pyrophosphorylase;synthesizes GDP-mannose for protein glycosylation;functional hom
0.9512386				420010000	0.5276581774	0.5276581774	0.5276581774	orf19.4969	>orf19.4969 KEM1 CGDID:CAL0006374 COORDS:Ca21chr1_C_albicans_SC5314:2930787-2926204C, translated using codon table 12 (1503 amino acids) Verified ORF;5-->3 exoribonuclease, component of cytoplasmic stress granules;required for wild-type filamentous gro
0.9507623				432420000	0.5283509778	0.5283509778	0.5283509778	orf19.7332	>orf19.7332 ELF1 CGDID:CAL0004603 COORDS:Ca21chrR_C_albicans_SC5314:1985195-1988782W, translated using codon table 12 (1195 amino acids) Verified ORF;Putative mRNA export protein;Walker A and B (ATP/GTP binding) motifs, ABC transporter consensus;require
0.950339				730540000	0.5289666321	0.5289666321	0.5289666321	orf19.7269	>orf19.7269 orf19.7269 CGDID:CAL0003938 COORDS:Ca21chr1_C_albicans_SC5314:3178260-3177598C, translated using codon table 12 (220 amino acids) Uncharacterized ORF;Ortholog(s) have aralkylamine N-acetyltransferase activity, diamine N-acetyltransferase activ
0.9501699				687300000	0.5292126319	0.5292126319	0.5292126319	orf19.2947	>orf19.2947 SNZ1 CGDID:CAL0006040 COORDS:Ca21chr1_C_albicans_SC5314:542657-541779C, translated using codon table 12 (292 amino acids) Verified ORF;Stationary phase protein;soluble in hyphae;induced on yeast to hyphal switch, in response to 3-aminotriazo
0.9500344				320030000	0.5294095623	0.5294095623	0.5294095623	orf19.5591	>orf19.5591 ADO1 CGDID:CAL0006279 COORDS:Ca21chr6_C_albicans_SC5314:647819-646776C, translated using codon table 12 (347 amino acids) Verified ORF;Adenosine kinase;heterozygous null mutant exhibits resistance to cordycepin in the C. albicans fitness test
0.9493976				713310000	0.5303355235	0.5303355235	0.5303355235	orf19.5419	>orf19.5419 ATP5 CGDID:CAL0005192 COORDS:Ca21chr3_C_albicans_SC5314:65437-66054W, translated using codon table 12 (205 amino acids) Uncharacterized ORF;Putative F0-ATP synthase FO subunit B;caspofungin repressed;protein level decreased in stationary pha
0.9493957				656200000	0.5303383833	0.5303383833	0.5303383833	orf19.882	>orf19.882 HSP78 CGDID:CAL0002893 COORDS:Ca21chr2_C_albicans_SC5314:709618-707180C, translated using codon table 12 (812 amino acids) Uncharacterized ORF;Putative heat-shock protein;transcriptionally regulated by macrophage response;transcription is reg
0.9952247				12362000	0.5306058366	0.5306058366	0.5306058366	orf19.536	>orf19.536 orf19.536 CGDID:CAL0000165 COORDS:Ca21chrR_C_albicans_SC5314:986606-984210C, translated using codon table 12 (798 amino acids) Uncharacterized ORF;Ortholog(s) have chromatin binding, protein complex scaffold, ubiquitin binding activity and role
0.9491224				733120000	0.5307356194	0.5307356194	0.5307356194	orf19.759	>orf19.759 orf19.759 CGDID:CAL0001871 COORDS:Ca21chr1_C_albicans_SC5314:1004536-1007346W, translated using codon table 12 (936 amino acids) Uncharacterized ORF;Ortholog(s) have role in ER to Golgi vesicle-mediated transport, retrograde vesicle-mediated tr
0.9943197				6559600	0.531291948	0.531291948	0.531291948	orf19.2570	>orf19.2570 MCI4 CGDID:CAL0002517 COORDS:Ca21chrR_C_albicans_SC5314:396477-396896W, translated using codon table 12 (139 amino acids) Uncharacterized ORF;Putative NADH-ubiquinone dehydrogenase;Hap43p-repressed gene
0.9918855				43894000	0.5332121195	0.5332121195	0.5332121195	orf19.7085	>orf19.7085 orf19.7085 CGDID:CAL0002175 COORDS:Ca21chr7_C_albicans_SC5314:57377-56058C, translated using codon table 12 (439 amino acids) Uncharacterized ORF;Predicted ORF in Assemblies 19, 20 and 21;induced in core stress response;induced by heavy meta
0.9469498				1612300000	0.5338931486	0.5338931486	0.5338931486	orf19.840	>orf19.840 RPL21A CGDID:CAL0002747 COORDS:Ca21chr2_C_albicans_SC5314:805314-804502C, translated using codon table 12 (160 amino acids) Uncharacterized ORF;Putative ribosomal protein;genes encoding cytoplasmic ribosomal subunits, translation factors, and
0.9906104				9834100	0.5341031397	0.5341031397	0.5341031397	orf19.5799	>orf19.5799 orf19.5799 CGDID:CAL0001560 COORDS:Ca21chr2_C_albicans_SC5314:608308-606248C, translated using codon table 12 (686 amino acids) Uncharacterized ORF;Ortholog(s) have cytoplasm localization
0.9460921				350460000	0.5351391253	0.5351391253	0.5351391253	orf19.2538	>orf19.2538 PTC2 CGDID:CAL0002447 COORDS:Ca21chrR_C_albicans_SC5314:349638-351389W, translated using codon table 12 (583 amino acids) Verified ORF;Protein phosphatase of the Type 2C-related family (serine/threonine-specific) with a potential role in DNA d
0.9455989				421470000	0.5358554716	0.5358554716	0.5358554716	orf19.6810	>orf19.6810 orf19.6810 CGDID:CAL0005649 COORDS:Ca21chr3_C_albicans_SC5314:1582861-1580930C, translated using codon table 12 (643 amino acids) Uncharacterized ORF;Ortholog(s) have protein serine/threonine phosphatase activity and role in establishment or m
0.9893635				47723000	0.5358574388	0.5358574388	0.5358574388	orf19.798	>orf19.798 TAF14 CGDID:CAL0002032 COORDS:Ca21chr2_C_albicans_SC5314:887089-886180C, translated using codon table 12 (263 amino acids) Verified ORF;Putative DNA-binding transcription factor;TFIIF subunit;macrophage-induced protein;possibly required for
0.9850544				10210000	0.538310762	0.538310762	0.538310762	orf19.5463	>orf19.5463 SEC6 CGDID:CAL0005292 COORDS:Ca21chr3_C_albicans_SC5314:19533-17074C, translated using codon table 12 (819 amino acids) Verified ORF;Predicted subunit of the exocyst complex, involved in exocytosis;localizes to a crescent on the surface of th
0.9722291				227240000	0.5384225388	0.5384225388	0.5384225388	orf19.2166	>orf19.2166 VMA5 CGDID:CAL0005394 COORDS:Ca21chr2_C_albicans_SC5314:1660762-1661928W, translated using codon table 12 (388 amino acids) Verified ORF;Putative vacuolar H(+)-ATPase;plasma membrane localized
0.9720296				84811000	0.5386990638	0.5386990638	0.5386990638	orf19.1569	>orf19.1569 UTP22 CGDID:CAL0005569 COORDS:Ca21chr2_C_albicans_SC5314:491423-487896C, translated using codon table 12 (1175 amino acids) Verified ORF;Putative U3 snoRNP protein;expression downregulated in an ssr1 null mutant;decreased expression in respo
0.9717564				117410000	0.5390777579	0.5390777579	0.5390777579	orf19.4502	>orf19.4502 orf19.4502 CGDID:CAL0002614 COORDS:Ca21chr2_C_albicans_SC5314:940777-946524W, translated using codon table 12 (1915 amino acids) Uncharacterized ORF;Ortholog(s) have ATPase activity, TBP-class protein binding activity
0.9830049				6581800	0.5398617612	0.5398617612	0.5398617612	orf19.4444	>orf19.4444 PHO15 CGDID:CAL0001845 COORDS:Ca21chr1_C_albicans_SC5314:1551791-1552717W, translated using codon table 12 (308 amino acids) Verified ORF;Putative 4-nitrophenyl phosphatase, possible histone H2A phosphatase;involved in regulation of white-opa
0.9700347				256780000	0.5414632632	0.5414632632	0.5414632632	orf19.5641	>orf19.5641 CAR2 CGDID:CAL0000636 COORDS:Ca21chr4_C_albicans_SC5314:27186-25876C, translated using codon table 12 (436 amino acids) Verified ORF;Ornithine aminotransferase;role in arginine metabolism;alkaline upregulated;mutation confers hypersensitivi
0.969115				200280000	0.5427369197	0.5427369197	0.5427369197	orf19.6844	>orf19.6844 ICL1 CGDID:CAL0005762 COORDS:Ca21chr1_C_albicans_SC5314:929160-930812W, translated using codon table 12 (550 amino acids) Verified ORF;Isocitrate lyase;enzyme of glyoxylate cycle;required for virulence in murine infection;no mammalian homol
0.9784054				16174000	0.5433404256	0.5433404256	0.5433404256	orf19.3744	>orf19.3744 orf19.3744 CGDID:CAL0001199 COORDS:Ca21chrR_C_albicans_SC5314:507024-504787C, translated using codon table 12 (745 amino acids) Uncharacterized ORF;Ortholog(s) have tRNA binding activity, role in tRNA export from nucleus and cytoplasm, nuclear
0.9758688				5559600	0.5452574543	0.5452574543	0.5452574543	orf19.4164	>orf19.4164 orf19.4164 CGDID:CAL0005783 COORDS:Ca21chr4_C_albicans_SC5314:135159-134425C, translated using codon table 12 (244 amino acids) Uncharacterized ORF;Ortholog(s) have mitochondrion, ribosome localization
0.9667469				71686000	0.5460143484	0.5460143484	0.5460143484	orf19.3247	>orf19.3247 orf19.3247 CGDID:CAL0003321 COORDS:Ca21chrR_C_albicans_SC5314:241123-247626W, translated using codon table 12 (2167 amino acids) Uncharacterized ORF;Putative ortholog of S. cerevisiae Laa1p;likely to be essential for growth, based on an inser
0.979134				35344000	0.5465694287	0.5465694287	0.5465694287	orf19.4848	>orf19.4848 SKI3 CGDID:CAL0005384 COORDS:Ca21chr1_C_albicans_SC5314:2149827-2154029W, translated using codon table 12 (1400 amino acids) Uncharacterized ORF;Ortholog(s) have role in nuclear-transcribed mRNA catabolic process, 3-5 exonucleolytic nonsense
0.9789519				41067000	0.5467598892	0.5467598892	0.5467598892	orf19.185	>orf19.185 orf19.185 CGDID:CAL0003248 COORDS:Ca21chr2_C_albicans_SC5314:1005644-1004538C, translated using codon table 12 (368 amino acids) Uncharacterized ORF;Ortholog(s) have structural constituent of ribosome activity, role in mitochondrial translation
0.9376478				788290000	0.5473857673	0.5473857673	0.5473857673	orf19.4732	>orf19.4732 SEC24 CGDID:CAL0004422 COORDS:Ca21chr1_C_albicans_SC5314:1907202-1904416C, translated using codon table 12 (928 amino acids) Uncharacterized ORF;Protein with a possible role in ER to Golgi transport;induced upon yeast-hyphal switch;sumoylati
0.9730381				11797000	0.54739545	0.54739545	0.54739545	orf19.5323	>orf19.5323 MDH1-3 CGDID:CAL0004279 COORDS:Ca21chr2_C_albicans_SC5314:2166626-2167654W, translated using codon table 12 (342 amino acids) Uncharacterized ORF;Predicted malate dehydrogenase;farnesol regulated;protein present in exponential and stationary
0.9729517				14670000	0.5474607525	0.5474607525	0.5474607525	orf19.7089	>orf19.7089 PMR1 CGDID:CAL0002178 COORDS:Ca21chr7_C_albicans_SC5314:51214-48461C, translated using codon table 12 (917 amino acids) Verified ORF;Putative secretory pathway P-type Ca2+/Mn2+-ATPase;required for protein glycosylation and cell wall maintenan
0.9781219				34252000	0.5476276069	0.5476276069	0.5476276069	orf19.3775	>orf19.3775 SSK2 CGDID:CAL0001272 COORDS:Ca21chr4_C_albicans_SC5314:1076415-1071964C, translated using codon table 12 (1483 amino acids) Verified ORF;MAP kinase kinase kinase (MAPKKK) that regulates Hog1p activation and signaling;transcription is downreg
0.9372949				480790000	0.5478966121	0.5478966121	0.5478966121	orf19.5493	>orf19.5493 GSP1 CGDID:CAL0005360 COORDS:Ca21chr2_C_albicans_SC5314:1281391-1280747C, translated using codon table 12 (214 amino acids) Verified ORF;Small RAN G-protein;essential;prenylation not predicted;overproduction rescues S. cerevisiae gsp1 viabi
0.936595				515030000	0.5489096961	0.5489096961	0.5489096961	orf19.4427	>orf19.4427 SKP1 CGDID:CAL0001786 COORDS:Ca21chr1_C_albicans_SC5314:1605009-1604515C, translated using codon table 12 (164 amino acids) Uncharacterized ORF;Putative subunit D of kinetochore protein complex CBF3;regulated by Gcn4p;repressed in response t
0.9701406				12677000	0.5495825801	0.5495825801	0.5495825801	orf19.4191.1	>orf19.4191.1 orf19.4191.1 CGDID:CAF0007003 COORDS:Ca21chr4_C_albicans_SC5314:86317-89235W, translated using codon table 12 (972 amino acids) Uncharacterized ORF;Ortholog(s) have ubiquitin-ubiquitin ligase activity, role in ER-associated protein catabolic
0.9692061				5074900	0.5502876256	0.5502876256	0.5502876256	orf19.5395	>orf19.5395 orf19.5395 CGDID:CAL0004435 COORDS:Ca21chr3_C_albicans_SC5314:99337-103044W, translated using codon table 12 (1235 amino acids) Uncharacterized ORF;Ortholog(s) have role in early endosome to late endosome transport, regulation of protein compl
0.9353235				386020000	0.5507492163	0.5507492163	0.5507492163	orf19.2960	>orf19.2960 FRS2 CGDID:CAL0006075 COORDS:Ca21chr1_C_albicans_SC5314:565743-567233W, translated using codon table 12 (496 amino acids) Uncharacterized ORF;Putative tRNA-Phe synthetase;genes encoding ribosomal subunits, translation factors, tRNA synthetase
0.9684303				18156000	0.5508727946	0.5508727946	0.5508727946	orf19.4340	>orf19.4340 orf19.4340 CGDID:CAL0001011 COORDS:Ca21chr5_C_albicans_SC5314:690022-689024C, translated using codon table 12 (332 amino acids) Uncharacterized ORF;Ortholog of <i>C. parapsilosis CDC317</i> : CPAR2_501970, <i>Candida tenuis NRRL Y-1498</i> : C
0.9670201				17941000	0.5519362905	0.5519362905	0.5519362905	orf19.3456	>orf19.3456 orf19.3456 CGDID:CAL0005012 COORDS:Ca21chr6_C_albicans_SC5314:449592-451262W, translated using codon table 12 (556 amino acids) Uncharacterized ORF;Predicted ORF in Assemblies 19, 20 and 21;possibly an essential gene, disruptants not obtained
0.9343216				439890000	0.5521979391	0.5521979391	0.5521979391	orf19.4236	>orf19.4236 RET2 CGDID:CAL0000185 COORDS:Ca21chr5_C_albicans_SC5314:511369-509648C, translated using codon table 12 (573 amino acids) Uncharacterized ORF;Protein that interacts with Crk1p in the two-hybrid system;potential ortholog of S. cerevisiae Ret2p
0.9664062				12423000	0.5523991052	0.5523991052	0.5523991052	orf19.5965	>orf19.5965 orf19.5965 CGDID:CAL0003403 COORDS:Ca21chr3_C_albicans_SC5314:1072234-1069007C, translated using codon table 12 (1075 amino acids) Uncharacterized ORF;Ortholog(s) have ubiquitin-ubiquitin ligase activity, role in ER-associated protein cataboli
0.9655628				5718400	0.553034904	0.553034904	0.553034904	orf19.2673	>orf19.2673 orf19.2673 CGDID:CAL0003512 COORDS:Ca21chr4_C_albicans_SC5314:665708-666727W, translated using codon table 12 (339 amino acids) Uncharacterized ORF;Ortholog(s) have role in DNA repair and Smc5-Smc6 complex, cytoplasm, nucleus localization
0.9654717				15668000	0.5531035483	0.5531035483	0.5531035483	orf19.1338	>orf19.1338 orf19.1338 CGDID:CAL0003798 COORDS:Ca21chr7_C_albicans_SC5314:743668-742574C, translated using codon table 12 (364 amino acids) Uncharacterized ORF;Ortholog(s) have COPI-coated vesicle, Golgi apparatus, ribosome localization
0.9609879				212890000	0.5539711934	0.5539711934	0.5539711934	orf19.5639	>orf19.5639 HIS4 CGDID:CAL0000622 COORDS:Ca21chr4_C_albicans_SC5314:23694-21178C, translated using codon table 12 (838 amino acids) Verified ORF;Multifunctional enzyme that catalyzes three steps of histidine biosynthesis, with phosphoribosyl-AMP cyclohydr
0.971736				25892000	0.5542958558	0.5542958558	0.5542958558	orf19.3898	>orf19.3898 orf19.3898 CGDID:CAL0002206 COORDS:Ca21chr5_C_albicans_SC5314:927296-926613C, translated using codon table 12 (227 amino acids) Uncharacterized ORF;Ortholog(s) have SNAP receptor activity, role in endocytosis, vesicle fusion and Golgi apparatu
0.9327823				709930000	0.5544223642	0.5544223642	0.5544223642	orf19.3861	>orf19.3861 SIS1 CGDID:CAL0002119 COORDS:Ca21chrR_C_albicans_SC5314:1297556-1298587W, translated using codon table 12 (343 amino acids) Uncharacterized ORF;Putative Type II HSP40 co-chaperone;macrophage/pseudohyphal-repressed;heavy metal (cadmium) stres
0.9625673				15027000	0.5552917735	0.5552917735	0.5552917735	orf19.457	>orf19.457 orf19.457 CGDID:CAL0005737 COORDS:Ca21chrR_C_albicans_SC5314:1251543-1255457W, translated using codon table 12 (1304 amino acids) Uncharacterized ORF;Ortholog(s) have ubiquitin-specific protease activity, role in protein deubiquitination, ubiqu
0.9320279				303440000	0.5555119486	0.5555119486	0.5555119486	orf19.3590	>orf19.3590 IPP1 CGDID:CAL0006016 COORDS:Ca21chr2_C_albicans_SC5314:1791316-1790450C, translated using codon table 12 (288 amino acids) Verified ORF;Putative inorganic pyrophosphatase;antigenic;soluble protein in hyphae;macrophage-induced protein;prot
0.9703901				43827000	0.5556992757	0.5556992757	0.5556992757	orf19.5828	>orf19.5828 orf19.5828 CGDID:CAL0002309 COORDS:Ca21chr2_C_albicans_SC5314:553526-555679W, translated using codon table 12 (717 amino acids) Uncharacterized ORF;Ortholog(s) have pre-mRNA branch point binding activity and role in generation of catalytic spl
0.9595857				107350000	0.555905464	0.555905464	0.555905464	orf19.3230	>orf19.3230 BOI2 CGDID:CAL0003275 COORDS:Ca21chrR_C_albicans_SC5314:295246-291728C, translated using codon table 12 (1172 amino acids) Verified ORF;Putative SH3-domain-containing protein;mutation confers hypersensitivity to toxic ergosterol analog
0.9313933				3248200000	0.5564280906	0.5564280906	0.5564280906	orf19.387	>orf19.387 GCR3 CGDID:CAL0004925 COORDS:Ca21chr1_C_albicans_SC5314:1851872-1854532W, translated using codon table 12 (886 amino acids) Verified ORF;Functional homolog of S. cerevisiae Gcr3p, which acts in regulation of glycolytic genes;no intron predicte
0.9609267				6634000	0.5565270521	0.5565270521	0.5565270521	orf19.7281	>orf19.7281 PDK2 CGDID:CAL0003985 COORDS:Ca21chrR_C_albicans_SC5314:1902531-1904066W, translated using codon table 12 (511 amino acids) Verified ORF;Putative pyruvate dehydrogenase kinase;mutation confers hypersensitivity to amphotericin B
0.9587116				80478000	0.5571104446	0.5571104446	0.5571104446	orf19.6752	>orf19.6752 orf19.6752 CGDID:CAL0004886 COORDS:Ca21chr3_C_albicans_SC5314:1696151-1695447C, translated using codon table 12 (234 amino acids) Uncharacterized ORF;Ortholog(s) have structural constituent of ribosome activity and mitochondrial small ribosoma
0.9307708				647900000	0.5573266426	0.5573266426	0.5573266426	orf19.6217	>orf19.6217 PGA63 CGDID:CAL0000444 COORDS:Ca21chr1_C_albicans_SC5314:1475717-1479514W, translated using codon table 12 (1265 amino acids) Uncharacterized ORF;Ortholog(s) have structural molecule activity, role in COPII-coated vesicle budding, intracellula
0.9682786				19533000	0.557899738	0.557899738	0.557899738	orf19.1878	>orf19.1878 orf19.1878 CGDID:CAL0001770 COORDS:Ca21chr2_C_albicans_SC5314:1533274-1532303C, translated using codon table 12 (323 amino acids) Uncharacterized ORF;Ortholog(s) have role in transcription from RNA polymerase II promoter and core mediator comp
0.9573654				12496000	0.5592066849	0.5592066849	0.5592066849	orf19.6880	>orf19.6880 orf19.6880 CGDID:CAL0005896 COORDS:Ca21chr2_C_albicans_SC5314:1161404-1164073W, translated using codon table 12 (889 amino acids) Uncharacterized ORF;Ortholog(s) have role in CVT pathway, macroautophagy, peroxisome degradation, retrograde tran
0.9668379				38806000	0.5594001255	0.5594001255	0.5594001255	orf19.2265	>orf19.2265 orf19.2265 CGDID:CAL0006320 COORDS:Ca21chr2_C_albicans_SC5314:1447816-1449225W, translated using codon table 12 (469 amino acids) Uncharacterized ORF;Ortholog(s) have role in positive regulation of transcription from RNA polymerase II promoter
0.9657357				47537000	0.5605474211	0.5605474211	0.5605474211	orf19.5211	>orf19.5211 IDP1 CGDID:CAL0003500 COORDS:Ca21chr2_C_albicans_SC5314:1205852-1204551C, translated using codon table 12 (433 amino acids) Uncharacterized ORF;Putative isocitrate dehydrogenase;transcriptionally induced by interaction with macrophage;alkali
0.9552616				82708000	0.5618614228	0.5618614228	0.5618614228	orf19.7523	>orf19.7523 MKC1 CGDID:CAL0000003 COORDS:Ca21chrR_C_albicans_SC5314:32402-30873C, translated using codon table 12 (509 amino acids) Verified ORF;MAP kinase;role in biofilm formation, contact-induced invasive filamentation, systemic virulence in mouse, ce
0.9528067				9432200	0.5626327934	0.5626327934	0.5626327934	orf19.3505	>orf19.3505 orf19.3505 CGDID:CAL0005774 COORDS:Ca21chr6_C_albicans_SC5314:422329-424725W, translated using codon table 12 (798 amino acids) Uncharacterized ORF;Ortholog(s) have role in TOR signaling cascade, actin filament bundle assembly, eisosome assemb
0.96365				22548000	0.5627170242	0.5627170242	0.5627170242	orf19.3213	>orf19.3213 orf19.3213 CGDID:CAL0003219 COORDS:Ca21chr5_C_albicans_SC5314:876524-879001W, translated using codon table 12 (825 amino acids) Uncharacterized ORF;Ortholog of <i>S. cerevisiae</i> : JIP4, <i>C. glabrata CBS138</i> : CAGL0M08954g, <i>C. paraps
0.9546046				129590000	0.5627652225	0.5627652225	0.5627652225	orf19.4396	>orf19.4396 orf19.4396 CGDID:CAL0001186 COORDS:Ca21chrR_C_albicans_SC5314:784374-786077W, translated using codon table 12 (567 amino acids) Verified ORF;Ortholog(s) have role in cristae formation, protein import into mitochondrial intermembrane space and
0.9510761				7574300	0.5639322386	0.5639322386	0.5639322386	orf19.5741	>orf19.5741 ALS1 CGDID:CAL0001440 COORDS:Ca21chr6_C_albicans_SC5314:791472-795254W, translated using codon table 12 (1260 amino acids) Verified ORF;Adhesin;ALS family of cell-surface glycoproteins;adhesion, virulence roles;immunoprotective;band at hyp
0.9510406				3409500	0.563958905	0.563958905	0.563958905	orf19.1544	>orf19.1544 orf19.1544 CGDID:CAL0005505 COORDS:Ca21chr2_C_albicans_SC5314:455598-456395W, translated using codon table 12 (265 amino acids) Uncharacterized ORF;Ortholog(s) have role in ER to Golgi vesicle-mediated transport, protein secretion and cis-Golg
0.9623749				32458000	0.5640425268	0.5640425268	0.5640425268	orf19.4263	>orf19.4263 orf19.4263 CGDID:CAL0000285 COORDS:Ca21chr5_C_albicans_SC5314:560499-559336C, translated using codon table 12 (387 amino acids) Uncharacterized ORF;Ortholog of <i>Candida albicans WO-1</i> : CAWG_04633
0.9618831				36341000	0.5645536263	0.5645536263	0.5645536263	orf19.688	>orf19.688 orf19.688 CGDID:CAL0001141 COORDS:Ca21chr6_C_albicans_SC5314:404702-404055C, translated using codon table 12 (215 amino acids) Uncharacterized ORF;Ortholog(s) have structural constituent of ribosome activity and mitochondrial small ribosomal su
0.9618739				28289000	0.5645631016	0.5645631016	0.5645631016	orf19.5071	>orf19.5071 NRP1 CGDID:CAL0001753 COORDS:Ca21chr1_C_albicans_SC5314:1747314-1749605W, translated using codon table 12 (763 amino acids) Uncharacterized ORF;Ortholog(s) have cytoplasmic stress granule, nucleolus localization
0.9617527				23060000	0.5646891252	0.5646891252	0.5646891252	orf19.807	>orf19.807 CHS5 CGDID:CAL0002612 COORDS:Ca21chr2_C_albicans_SC5314:873052-874740W, translated using codon table 12 (562 amino acids) Uncharacterized ORF;Putative chitin biosynthesis protein;fungal-specific (no human or murine homolog);transcription decr
0.9493729				6523700	0.5652104234	0.5652104234	0.5652104234	orf19.4800	>orf19.4800 RIM20 CGDID:CAL0005286 COORDS:Ca21chr1_C_albicans_SC5314:2067976-2070333W, translated using codon table 12 (785 amino acids) Verified ORF;Protein involved in the pH response pathway;binds to the transcription factor Rim101p and may serve as a
0.9493501				6369700	0.565227506	0.565227506	0.565227506	orf19.2601	>orf19.2601 HEM1 CGDID:CAL0003351 COORDS:Ca21chrR_C_albicans_SC5314:437760-436066C, translated using codon table 12 (564 amino acids) Verified ORF;Putative 5-aminolevulinate synthase;transcriptionally regulated by iron;caspofungin repressed;expression
0.9527657				133340000	0.5652930894	0.5652930894	0.5652930894	orf19.5947	>orf19.5947 SEC7 CGDID:CAL0003353 COORDS:Ca21chr3_C_albicans_SC5314:1030394-1024875C, translated using codon table 12 (1839 amino acids) Verified ORF;Putative guanine nucleotide exchange factor (GEF);mutation confers hypersensitivity to Brefeldin A;casp
0.9244251				650270000	0.56646764	0.56646764	0.56646764	orf19.528	>orf19.528 SEC26 CGDID:CAL0000129 COORDS:Ca21chrR_C_albicans_SC5314:973196-970338C, translated using codon table 12 (952 amino acids) Verified ORF;Secretory vesicles coatomer complex protein
0.9518453				235370000	0.5665572571	0.5665572571	0.5665572571	orf19.3681	>orf19.3681 orf19.3681 CGDID:CAL0000464 COORDS:Ca21chr1_C_albicans_SC5314:469144-471771W, translated using codon table 12 (875 amino acids) Uncharacterized ORF;Ortholog(s) have Ran guanyl-nucleotide exchange factor activity, protein transporter activity
0.9517002				60016000	0.5667566326	0.5667566326	0.5667566326	orf19.3873	>orf19.3873 ARC40 CGDID:CAL0002151 COORDS:Ca21chrR_C_albicans_SC5314:1322922-1324076W, translated using codon table 12 (384 amino acids) Verified ORF;Protein similar to S. cerevisiae Arc40p, which is involved in actin filament organization in S. cerevisia
0.9469041				9773600	0.5670619188	0.5670619188	0.5670619188	orf19.5219	>orf19.5219 IRA2 CGDID:CAL0003508 COORDS:Ca21chr1_C_albicans_SC5314:2717074-2709143C, translated using codon table 12 (2643 amino acids) Uncharacterized ORF;Ortholog(s) have Ras GTPase activator activity and role in negative regulation of Ras protein sign
0.9588227				39061000	0.5677312982	0.5677312982	0.5677312982	orf19.745	>orf19.745 VAC8 CGDID:CAL0001835 COORDS:Ca21chr4_C_albicans_SC5314:1115505-1117262W, translated using codon table 12 (585 amino acids) Verified ORF;Protein involved in vacuolar inheritance;required for hyphal growth;contains armadillo repeats
0.9235147				1004900000	0.5677762965	0.5677762965	0.5677762965	orf19.3858	>orf19.3858 orf19.3858 CGDID:CAL0002092 COORDS:Ca21chrR_C_albicans_SC5314:1295093-1295866W, translated using codon table 12 (257 amino acids) Uncharacterized ORF;Ortholog of <i>C. parapsilosis CDC317</i> : CPAR2_205040, <i>Candida tenuis NRRL Y-1498</i> :
0.9234444				383290000	0.567877281	0.567877281	0.567877281	orf19.691	>orf19.691 GPD2 CGDID:CAL0001161 COORDS:Ca21chr6_C_albicans_SC5314:412675-411560C, translated using codon table 12 (371 amino acids) Uncharacterized ORF;Similar to glycerol 3-P dehydrogenases;regulated by Ssn6p, Nrg1p, Efg1p;induced upon osmotic and oxi
0.9229851				946000000	0.5685372964	0.5685372964	0.5685372964	orf19.6634	>orf19.6634 VMA2 CGDID:CAL0004009 COORDS:Ca21chrR_C_albicans_SC5314:1224281-1225819W, translated using codon table 12 (512 amino acids) Verified ORF;Vacuolar H(+)-ATPase;protein present in exponential and stationary growth phase yeast cultures;plasma me
0.9498056				101510000	0.569356597	0.569356597	0.569356597	orf19.709	>orf19.709 PUP2 CGDID:CAL0001709 COORDS:Ca21chrR_C_albicans_SC5314:1451118-1450351C, translated using codon table 12 (255 amino acids) Verified ORF;Alpha5 subunit of the 20S proteasome;macrophage/pseudohyphal-repressed;regulated by Gcn2p and Gcn4p;prot
0.9434421				11574000	0.5696558348	0.5696558348	0.5696558348	orf19.5059	>orf19.5059 GCS1 CGDID:CAL0001690 COORDS:Ca21chr1_C_albicans_SC5314:1717055-1714737C, translated using codon table 12 (772 amino acids) Verified ORF;Gamma-glutamylcysteine synthetase;enzyme of glutathione synthesis, required for virulence;induced on ear
0.9568189				21836000	0.5698095126	0.5698095126	0.5698095126	orf19.3585	>orf19.3585 orf19.3585 CGDID:CAL0006000 COORDS:Ca21chr2_C_albicans_SC5314:1794949-1795341W, translated using codon table 12 (130 amino acids) Uncharacterized ORF;Putative tRNA methyltransferase complex subunit;regulated by Gcn4p;repressed in response to
0.9565457				36761000	0.5700927402	0.5700927402	0.5700927402	orf19.2102	>orf19.2102 CKB1 CGDID:CAL0005264 COORDS:Ca21chr2_C_albicans_SC5314:38158-37277C, translated using codon table 12 (293 amino acids) Verified ORF;Regulatory subunit of protein kinase CK2 (casein kinase II), beta subunit;null mutants are hypersensitive to
0.9216611				392830000	0.5704384209	0.5704384209	0.5704384209	orf19.18	>orf19.18 IMH3 CGDID:CAL0000509 COORDS:Ca21chr2_C_albicans_SC5314:1304152-1302340C, translated using codon table 12 (521 amino acids) Verified ORF;Inosine monophosphate (IMP) dehydrogenase;enzyme of GMP biosynthesis;target of mycophenolic acid and mizor
0.9423459				14123000	0.5704765339	0.5704765339	0.5704765339	orf19.5500	>orf19.5500 MAK16 CGDID:CAL0006057 COORDS:Ca21chr2_C_albicans_SC5314:1301008-1300061C, translated using codon table 12 (315 amino acids) Uncharacterized ORF;Putative constituent of 66S pre-ribosomal particles;Hap43p-induced gene;decreased expression in
0.9419725				8047900	0.5707560405	0.5707560405	0.5707560405	orf19.2857	>orf19.2857 orf19.2857 CGDID:CAL0005155 COORDS:Ca21chrR_C_albicans_SC5314:685210-682679C, translated using codon table 12 (843 amino acids) Uncharacterized ORF;Ortholog(s) have ATP-dependent DNA helicase activity
0.9206878				613620000	0.5718350667	0.5718350667	0.5718350667	orf19.423	>orf19.423 orf19.423 CGDID:CAL0005611 COORDS:Ca21chr1_C_albicans_SC5314:1137366-1137923W, translated using codon table 12 (185 amino acids) Uncharacterized ORF;Ortholog(s) have enzyme activator activity, m7G(5)pppN diphosphatase activity, mRNA binding ac
0.9546828				32793000	0.5720227734	0.5720227734	0.5720227734	orf19.7216	>orf19.7216 orf19.7216 CGDID:CAL0003771 COORDS:Ca21chr1_C_albicans_SC5314:3105892-3106557W, translated using codon table 12 (221 amino acids) Uncharacterized ORF;Ortholog(s) have GTP binding, GTPase activity, role in G1 to G0 transition, endocytosis, prot
0.9205044				679140000	0.5720981311	0.5720981311	0.5720981311	orf19.6403.1	>orf19.6403.1 RPP2A CGDID:CAL0006683 COORDS:Ca21chrR_C_albicans_SC5314:1809491-1808820C, translated using codon table 12 (108 amino acids) Verified ORF;Conserved acidic ribosomal protein, likely involved in regulation of translation elongation;interacts
0.9471642				83751000	0.5729763465	0.5729763465	0.5729763465	orf19.813	>orf19.813 orf19.813 CGDID:CAL0002644 COORDS:Ca21chr2_C_albicans_SC5314:858692-860770W, translated using codon table 12 (692 amino acids) Uncharacterized ORF;Similar to S. cerevisiae Vhs3p, a putative phosphopantothenoylcysteine decarboxylase;not essenti
0.9470135				89534000	0.5731826571	0.5731826571	0.5731826571	orf19.2095	>orf19.2095 orf19.2095 CGDID:CAL0004568 COORDS:Ca21chr2_C_albicans_SC5314:49686-47587C, translated using codon table 12 (699 amino acids) Uncharacterized ORF;Ortholog(s) have role in negative regulation of transcription from RNA polymerase II promoter in
0.946982				216980000	0.5732257448	0.5732257448	0.5732257448	orf19.2417	>orf19.2417 SMC5 CGDID:CAL0001481 COORDS:Ca21chrR_C_albicans_SC5314:702960-706181W, translated using codon table 12 (1073 amino acids) Verified ORF;Protein similar to S. cerevisiae Smc5p, which is involved in DNA repair;transposon mutation affects filame
0.9190624				444030000	0.5741653576	0.5741653576	0.5741653576	orf19.1236	>orf19.1236 orf19.1236 CGDID:CAL0002882 COORDS:Ca21chr4_C_albicans_SC5314:1213108-1212143C, translated using codon table 12 (321 amino acids) Uncharacterized ORF;Ortholog(s) have role in endocytosis, establishment or maintenance of actin cytoskeleton pola
0.9186417				625720000	0.574767978	0.574767978	0.574767978	orf19.2709	>orf19.2709 ZUO1 CGDID:CAL0004174 COORDS:Ca21chr4_C_albicans_SC5314:597368-596085C, translated using codon table 12 (427 amino acids) Uncharacterized ORF;Protein similar to S. cerevisiae Zuo1p, which is a cytosolic ribosome-associated chaperone;likely to
0.9362698				10060000	0.5750199938	0.5750199938	0.5750199938	orf19.2208	>orf19.2208 orf19.2208 CGDID:CAL0006174 COORDS:Ca21chr2_C_albicans_SC5314:1580742-1584941W, translated using codon table 12 (1399 amino acids) Uncharacterized ORF;Ortholog(s) have role in response to salt stress and cytoplasm localization
0.945645				148530000	0.5750555042	0.5750555042	0.5750555042	orf19.3006	>orf19.3006 orf19.3006 CGDID:CAL0001331 COORDS:Ca21chr1_C_albicans_SC5314:655266-653512C, translated using codon table 12 (584 amino acids) Uncharacterized ORF;Ortholog(s) have phosphatidylinositol-4-phosphate binding, ubiquitin binding activity
0.9454792				260670000	0.5752823178	0.5752823178	0.5752823178	orf19.5691	>orf19.5691 CDC11 CGDID:CAL0000744 COORDS:Ca21chr5_C_albicans_SC5314:8946-10154W, translated using codon table 12 (402 amino acids) Verified ORF;Septin;required for wild-type cell and hyphal morphology, agar-invasive growth, full virulence and kidney tis
0.9357886				17939000	0.5753793897	0.5753793897	0.5753793897	orf19.1298	>orf19.1298 NUP84 CGDID:CAL0003108 COORDS:Ca21chr4_C_albicans_SC5314:806316-803782C, translated using codon table 12 (844 amino acids) Uncharacterized ORF;Ortholog(s) have structural constituent of nuclear pore activity
0.9175592				484660000	0.5763180844	0.5763180844	0.5763180844	orf19.3467	>orf19.3467 orf19.3467 CGDID:CAL0005039 COORDS:Ca21chr6_C_albicans_SC5314:470604-467785C, translated using codon table 12 (939 amino acids) Uncharacterized ORF;Ortholog(s) have ubiquitin binding activity and role in ER to Golgi vesicle-mediated transport,
0.9443406				107030000	0.5768389257	0.5768389257	0.5768389257	orf19.6135.1	>orf19.6135.1 SMX4 CGDID:CAF0007066 COORDS:Ca21chrR_C_albicans_SC5314:1595398-1595688W, translated using codon table 12 (96 amino acids) Verified ORF;Component of heteroheptameric complexes (Lsm1p, Lsm8p) involved in RNA processing and decay;flucytosine
0.9324279				2085200	0.5778877442	0.5778877442	0.5778877442	orf19.2471	>orf19.2471 GIM5 CGDID:CAL0001602 COORDS:Ca21chr1_C_albicans_SC5314:1211899-1212375W, translated using codon table 12 (158 amino acids) Uncharacterized ORF;Putative heterohexameric cochaperone prefoldin complex subunit;macrophage/pseudohyphal-repressed g
0.9162053				356360000	0.5782550354	0.5782550354	0.5782550354	orf19.4060	>orf19.4060 ARO4 CGDID:CAL0004867 COORDS:Ca21chr1_C_albicans_SC5314:1069691-1068579C, translated using codon table 12 (370 amino acids) Verified ORF;3-deoxy-D-arabinoheptulosonate-7-phosphate synthase;aromatic amino acid biosynthesis;GCN-regulated;feed
0.9317713				5299800	0.5783774475	0.5783774475	0.5783774475	orf19.2151	>orf19.2151 NAG6 CGDID:CAL0005364 COORDS:Ca21chr6_C_albicans_SC5314:1016993-1019365W, translated using codon table 12 (790 amino acids) Verified ORF;Protein required for wild-type mouse virulence and wild-type cycloheximide resistance;putative GTP-bindin
0.9426966				71596000	0.5790846406	0.5790846406	0.5790846406	orf19.6991	>orf19.6991 PRE3 CGDID:CAL0000411 COORDS:Ca21chr3_C_albicans_SC5314:1243214-1243858W, translated using codon table 12 (214 amino acids) Verified ORF;Putative beta-1 proteasome subunit;macrophage-induced protein;regulated by Gcn2p and Gcn4p;GlcNAc-induc
0.9151068				521620000	0.5798253628	0.5798253628	0.5798253628	orf19.3792	>orf19.3792 orf19.3792 CGDID:CAL0001308 COORDS:Ca21chr4_C_albicans_SC5314:1052250-1049893C, translated using codon table 12 (785 amino acids) Uncharacterized ORF;Ortholog(s) have role in chromosome segregation, cytoplasmic mRNA processing body assembly, d
0.9419618				86888000	0.5800875178	0.5800875178	0.5800875178	orf19.5698	>orf19.5698 orf19.5698 CGDID:CAL0000752 COORDS:Ca21chr5_C_albicans_SC5314:3999-4808W, translated using codon table 12 (269 amino acids) Uncharacterized ORF;Putative mitochondrial ribosomal protein of the large subunit;transcription is upregulated in clin
0.9467615				29364000	0.5802100758	0.5802100758	0.5802100758	orf19.2886	>orf19.2886 CEK1 CGDID:CAL0005224 COORDS:Ca21chr4_C_albicans_SC5314:1439056-1437788C, translated using codon table 12 (422 amino acids) Verified ORF;ERK-family protein kinase, required for wild-type yeast-hyphal switching, mating efficiency, and virulence
0.9286051				5997600	0.5807371204	0.5807371204	0.5807371204	orf19.7672	>orf19.7672 orf19.7672 CGDID:CAL0000977 COORDS:Ca21chrR_C_albicans_SC5314:2282476-2281481C, translated using codon table 12 (331 amino acids) Uncharacterized ORF;Ortholog(s) have role in ER-associated protein catabolic process, endoplasmic reticulum unfol
0.9143746				346310000	0.5808712601	0.5808712601	0.5808712601	orf19.2699	>orf19.2699 ABP1 CGDID:CAL0003553 COORDS:Ca21chr4_C_albicans_SC5314:606596-608542W, translated using codon table 12 (648 amino acids) Verified ORF;Protein similar to <i>S. cerevisiae</i> Abp1p, which is an actin-binding protein of the cortical actin cytos
0.9284193				6465200	0.5808754931	0.5808754931	0.5808754931	orf19.3366.1	>orf19.3366.1 orf19.3366.1 CGDID:CAF0006984 COORDS:Ca21chr4_C_albicans_SC5314:711501-712028W, translated using codon table 12 (83 amino acids) Uncharacterized ORF;Hap43p-repressed gene
0.9455795				26700000	0.5814289107	0.5814289107	0.5814289107	orf19.3003	>orf19.3003 orf19.3003 CGDID:CAL0001326 COORDS:Ca21chr1_C_albicans_SC5314:645168-649614W, translated using codon table 12 (1417 amino acids) Verified ORF;Putative lipid-binding protein with a predicted role in calcium-dependent phospholipid-binding
0.9275249				2119200	0.5815415128	0.5815415128	0.5815415128	orf19.6604	>orf19.6604 orf19.6604 CGDID:CAL0003923 COORDS:Ca21chrR_C_albicans_SC5314:2041588-2040213C, translated using codon table 12 (418 amino acids) Uncharacterized ORF;Predicted ORF in Assemblies 19, 20 and 21;greater mRNA abundance observed in a cyr1 homozygo
0.9407884				128190000	0.5816878847	0.5816878847	0.5816878847	orf19.1702	>orf19.1702 ARF3 CGDID:CAL0000758 COORDS:Ca21chr3_C_albicans_SC5314:315172-315812W, translated using codon table 12 (175 amino acids) Uncharacterized ORF;Transcription is filament induced;Tup1p regulated (see Locus History Note for Assembly 19 correction
0.9450693				50065000	0.5819548383	0.5819548383	0.5819548383	orf19.4728	>orf19.4728 orf19.4728 CGDID:CAL0004407 COORDS:Ca21chr1_C_albicans_SC5314:1897223-1901365W, translated using codon table 12 (1380 amino acids) Uncharacterized ORF;Ortholog(s) have role in histone deacetylation, negative regulation of meiosis and Set3 comp
0.9444712				37219000	0.5825710701	0.5825710701	0.5825710701	orf19.4043	>orf19.4043 orf19.4043 CGDID:CAL0004811 COORDS:Ca21chr5_C_albicans_SC5314:1174952-1172694C, translated using codon table 12 (752 amino acids) Uncharacterized ORF;Predicted ORF in Assemblies 19, 20 and 21;transcription is induced in response to alpha pher
0.9131142				1026900000	0.5826702683	0.5826702683	0.5826702683	orf19.5294	>orf19.5294 PDB1 CGDID:CAL0003677 COORDS:Ca21chr4_C_albicans_SC5314:886701-885562C, translated using codon table 12 (379 amino acids) Uncharacterized ORF;Putative pyruvate dehydrogenase;fluconazole-induced;protein level decreases in stationary phase cul
0.9432977				30851000	0.5837795445	0.5837795445	0.5837795445	orf19.1494	>orf19.1494 RAD23 CGDID:CAL0004779 COORDS:Ca21chr2_C_albicans_SC5314:341240-342678W, translated using codon table 12 (417 amino acids) Uncharacterized ORF;Ortholog(s) have damaged DNA binding, peptide-N4-(N-acetyl-beta-glucosaminyl)asparagine amidase acti
0.9391359				65057000	0.5839394009	0.5839394009	0.5839394009	orf19.4102	>orf19.4102 RPN10 CGDID:CAL0005551 COORDS:Ca21chr2_C_albicans_SC5314:1254864-1254025C, translated using codon table 12 (279 amino acids) Uncharacterized ORF;Putative 19S regulatory particle of the 26S proteasome;macrophage/pseudohyphal-repressed;regulat
0.9424623				45412000	0.5846394262	0.5846394262	0.5846394262	orf19.4036	>orf19.4036 APM1 CGDID:CAL0004774 COORDS:Ca21chr5_C_albicans_SC5314:1168153-1169469W, translated using codon table 12 (438 amino acids) Verified ORF;Phosphorylated protein similar to S. cerevisiae Apm1, which is involved in vesicle transport;transposon m
0.9116347				3604900000	0.5847799054	0.5847799054	0.5847799054	orf19.1700	>orf19.1700 RPS7A CGDID:CAL0000756 COORDS:Ca21chr3_C_albicans_SC5314:317435-317995W, translated using codon table 12 (186 amino acids) Verified ORF;Ribosomal protein S7;genes encoding cytoplasmic ribosomal subunits, translation factors, and tRNA syntheta
0.9421957				36520000	0.5849138211	0.5849138211	0.5849138211	orf19.5351	>orf19.5351 TIF11 CGDID:CAL0004326 COORDS:Ca21chr2_C_albicans_SC5314:2203030-2203494W, translated using codon table 12 (154 amino acids) Verified ORF;Translation initiation factor eIF1a;possibly transcriptionally regulated upon hyphal formation;genes en
0.9421177				20613000	0.5849940342	0.5849940342	0.5849940342	orf19.3613	>orf19.3613 orf19.3613 CGDID:CAL0000306 COORDS:Ca21chr2_C_albicans_SC5314:1757141-1755738C, translated using codon table 12 (467 amino acids) Uncharacterized ORF;Ortholog(s) have RNA polymerase II core binding, RNA polymerase II core promoter sequence-spe
0.937743				182960000	0.5858351055	0.5858351055	0.5858351055	orf19.7388	>orf19.7388 PBS2 CGDID:CAL0004814 COORDS:Ca21chr3_C_albicans_SC5314:1380059-1378422C, translated using codon table 12 (545 amino acids) Verified ORF;MAPK kinase (MAPKK);role in osmotic and oxidative stress responses, oxidative stress adaptation;required
0.9370538				179220000	0.5867723655	0.5867723655	0.5867723655	orf19.2289	>orf19.2289 ARP3 CGDID:CAL0006384 COORDS:Ca21chr2_C_albicans_SC5314:1488790-1490049W, translated using codon table 12 (419 amino acids) Verified ORF;Protein with Myo5p-dependent localization to cortical actin patches at hyphal tip;mutation confers hypers
0.9204853				14809000	0.5867751277	0.5867751277	0.5867751277	orf19.5411	>orf19.5411 orf19.5411 CGDID:CAL0005180 COORDS:Ca21chr3_C_albicans_SC5314:74279-74863W, translated using codon table 12 (194 amino acids) Uncharacterized ORF;Ortholog(s) have NEDD8 ligase activity, role in protein neddylation, regulation of mitotic cell c
0.9198395				11708000	0.587254461	0.587254461	0.587254461	orf19.837	>orf19.837 GNA1 CGDID:CAL0002717 COORDS:Ca21chr2_C_albicans_SC5314:811096-811545W, translated using codon table 12 (149 amino acids) Verified ORF;Glucosamine-6-phosphate acetyltransferase;enzyme of UDP-GlcNAc biosynthesis;required for viability in absen
0.9094116				1648900000	0.5879452763	0.5879452763	0.5879452763	orf19.6561	>orf19.6561 LAT1 CGDID:CAL0003237 COORDS:Ca21chr7_C_albicans_SC5314:352680-354113W, translated using codon table 12 (477 amino acids) Uncharacterized ORF;Putative dihydrolipoamide acetyltransferase component (E2) of pyruvate dehydrogenase complex;sumoyla
0.9387674				57682000	0.5884376002	0.5884376002	0.5884376002	orf19.2283	>orf19.2283 DQD1 CGDID:CAL0006377 COORDS:Ca21chr2_C_albicans_SC5314:1481049-1480609C, translated using codon table 12 (146 amino acids) Uncharacterized ORF;Putative 3-dehydroquinate dehydratase;biofilm-induced gene;ketoconazole-repressed;macrophage-dow
0.9357789				86597000	0.5885047832	0.5885047832	0.5885047832	orf19.1553	>orf19.1553 ENT3 CGDID:CAL0005527 COORDS:Ca21chr2_C_albicans_SC5314:463878-462431C, translated using codon table 12 (453 amino acids) Uncharacterized ORF;Putative epsin;induced during the mating process;transcription is upregulated in an RHE model of or
0.9385114				53153000	0.5887005169	0.5887005169	0.5887005169	orf19.288	>orf19.288 MET13 CGDID:CAL0004097 COORDS:Ca21chr3_C_albicans_SC5314:630027-628183C, translated using codon table 12 (614 amino acids) Uncharacterized ORF;Putative methionine biosynthesis protein;ketoconazole-induced;amphotericin B repressed
0.9382381				26409000	0.5889810765	0.5889810765	0.5889810765	orf19.6314	>orf19.6314 RPB8 CGDID:CAL0001261 COORDS:Ca21chrR_C_albicans_SC5314:1036065-1036511W, translated using codon table 12 (148 amino acids) Verified ORF;Putative subunit of RNA polymerases I, II, and III;regulated by Gcn4p;repressed in response to amino aci
0.9170173				4662100	0.5893477633	0.5893477633	0.5893477633	orf19.7210	>orf19.7210 orf19.7210 CGDID:CAL0003765 COORDS:Ca21chr1_C_albicans_SC5314:3090053-3091060W, translated using codon table 12 (335 amino acids) Uncharacterized ORF;Ortholog(s) have cytosol, nucleus localization
0.9377081				41741000	0.589525055	0.589525055	0.589525055	orf19.7202	>orf19.7202 orf19.7202 CGDID:CAL0003736 COORDS:Ca21chr7_C_albicans_SC5314:842364-842978W, translated using codon table 12 (204 amino acids) Uncharacterized ORF;Ortholog(s) have role in ER to Golgi vesicle-mediated transport, protein retention in ER lumen,
0.9079168				377910000	0.590070373	0.590070373	0.590070373	orf19.4813	>orf19.4813 GUA1 CGDID:CAL0005313 COORDS:Ca21chr1_C_albicans_SC5314:2092089-2090497C, translated using codon table 12 (530 amino acids) Verified ORF;Putative GMP synthase, involved in the final step of guanine biosynthesis;soluble protein in hyphae;fluc
0.9343869				157570000	0.5903943878	0.5903943878	0.5903943878	orf19.1760	>orf19.1760 RAS1 CGDID:CAL0000896 COORDS:Ca21chr2_C_albicans_SC5314:2097593-2096718C, translated using codon table 12 (291 amino acids) Verified ORF;RAS signal transduction GTPase;regulates cAMP and MAP kinase pathways;role in hyphal induction, virulenc
0.9352654				19298000	0.5920299353	0.5920299353	0.5920299353	orf19.5213.2	>orf19.5213.2 COX9 CGDID:CAF0007034 COORDS:Ca21chr2_C_albicans_SC5314:1211893-1212078W, translated using codon table 12 (61 amino acids) Verified ORF;Putative subunit VIIa of cytochrome c oxidase;flucytosine induced
0.9328187				172380000	0.5925206517	0.5925206517	0.5925206517	orf19.1041	>orf19.1041 orf19.1041 CGDID:CAL0001150 COORDS:Ca21chr1_C_albicans_SC5314:859468-857981C, translated using codon table 12 (495 amino acids) Uncharacterized ORF;Ortholog(s) have cyclin-dependent protein kinase activity
0.9060497				5893200000	0.5927212032	0.5927212032	0.5927212032	orf19.6854	>orf19.6854 ATP1 CGDID:CAL0005797 COORDS:Ca21chr1_C_albicans_SC5314:949400-951542W, translated using codon table 12 (546 amino acids) Verified ORF;ATP synthase alpha subunit;antigenic in human/mouse;at hyphal surface, not yeast;induced by ciclopirox, k
0.9319956				138180000	0.5936356324	0.5936356324	0.5936356324	orf19.3767	>orf19.3767 orf19.3767 CGDID:CAL0001246 COORDS:Ca21chr1_C_albicans_SC5314:2723345-2727364W, translated using codon table 12 (1339 amino acids) Uncharacterized ORF;Ortholog(s) have signal sequence binding activity, role in protein targeting to vacuole and
0.9110637				13215000	0.593755372	0.593755372	0.593755372	orf19.5967	>orf19.5967 FGR44 CGDID:CAL0003407 COORDS:Ca21chr3_C_albicans_SC5314:1073190-1074422W, translated using codon table 12 (410 amino acids) Verified ORF;Protein lacking an ortholog in S. cerevisiae;transposon mutation affects filamentous growth
0.9105347				13824000	0.5941464323	0.5941464323	0.5941464323	orf19.3689	>orf19.3689 orf19.3689 CGDID:CAL0000472 COORDS:Ca21chr1_C_albicans_SC5314:486512-484881C, translated using codon table 12 (543 amino acids) Uncharacterized ORF;Putative protein similar to 6-phosphofructo-2-kinase/fructose-2,6-bisphosphatase;expression do
0.9328701				35163000	0.5944824556	0.5944824556	0.5944824556	orf19.2533.1	>orf19.2533.1 orf19.2533.1 CGDID:CAF0006956 COORDS:Ca21chrR_C_albicans_SC5314:344860-344483C, translated using codon table 12 (95 amino acids) Uncharacterized ORF;Protein with a predicted role in protein translocation from the endoplasmic reticulum
0.9088949				2481000	0.5953580986	0.5953580986	0.5953580986	orf19.6511	>orf19.6511 LIG1 CGDID:CAL0003070 COORDS:Ca21chr7_C_albicans_SC5314:458226-460724W, translated using codon table 12 (832 amino acids) Verified ORF;tRNA ligase;functional homolog of S. cerevisiae Trl1p;fungal-specific (no human or murine homolog)
0.9315891				28530000	0.5957926139	0.5957926139	0.5957926139	orf19.426	>orf19.426 orf19.426 CGDID:CAL0005618 COORDS:Ca21chr1_C_albicans_SC5314:1135564-1133510C, translated using codon table 12 (684 amino acids) Uncharacterized ORF;Ortholog of <i>C. parapsilosis CDC317</i> : CPAR2_107740, <i>Candida tenuis NRRL Y-1498</i> : C
0.930405				27818000	0.5970026964	0.5970026964	0.5970026964	orf19.1390	>orf19.1390 PMI1 CGDID:CAL0003967 COORDS:Ca21chr2_C_albicans_SC5314:1972502-1973827W, translated using codon table 12 (441 amino acids) Verified ORF;Phosphomannose isomerase;cell wall biosynthesis enzyme;drug target;functional homolog of S. cerevisiae
0.9303139				52652000	0.597095732	0.597095732	0.597095732	orf19.2755	>orf19.2755 orf19.2755 CGDID:CAL0004239 COORDS:Ca21chr4_C_albicans_SC5314:499171-498434C, translated using codon table 12 (245 amino acids) Uncharacterized ORF;Ortholog(s) have role in proteasomal ubiquitin-dependent protein catabolic process, proteasomal
0.9049385				2305300	0.5982776938	0.5982776938	0.5982776938	orf19.36	>orf19.36 orf19.36 CGDID:CAL0000552 COORDS:Ca21chr2_C_albicans_SC5314:1347014-1348291W, translated using codon table 12 (425 amino acids) Uncharacterized ORF;Predicted ORF in Assemblies 19, 20 and 21;clade-associated gene expression
0.9281989				23877000	0.5992546957	0.5992546957	0.5992546957	orf19.4645	>orf19.4645 BEM1 CGDID:CAL0003701 COORDS:Ca21chr4_C_albicans_SC5314:292116-294014W, translated using codon table 12 (632 amino acids) Verified ORF;Protein required for wild-type budding, hyphal growth, and virulence in a mouse systemic infection;suppress
0.9007031				7660600	0.6013970203	0.6013970203	0.6013970203	orf19.4577.3	>orf19.4577.3 orf19.4577.3 CGDID:CAF0007015 COORDS:Ca21chr4_C_albicans_SC5314:423542-423267C, translated using codon table 12 (91 amino acids) Uncharacterized ORF;Ortholog(s) have protein transporter activity, unfolded protein binding activity and role in
0.9260331				96632000	0.6016889059	0.6016889059	0.6016889059	orf19.1880	>orf19.1880 HEM15 CGDID:CAL0001790 COORDS:Ca21chr2_C_albicans_SC5314:1531048-1532208W, translated using codon table 12 (386 amino acids) Uncharacterized ORF;Putative ferrochelatase involved in heme biosynthesis;transcription is not regulated by iron leve
0.925942				70610000	0.6018115923	0.6018115923	0.6018115923	orf19.1526	>orf19.1526 SNF2 CGDID:CAL0005444 COORDS:Ca21chr2_C_albicans_SC5314:410274-415346W, translated using codon table 12 (1690 amino acids) Verified ORF;Protein involved in transcriptional regulation;ortholog of S. cerevisiae Snf2p, which is the catalytic sub
0.8991092				10192000	0.6025693016	0.6025693016	0.6025693016	orf19.6726	>orf19.6726 orf19.6726 CGDID:CAL0004798 COORDS:Ca21chr3_C_albicans_SC5314:1741569-1740571C, translated using codon table 12 (332 amino acids) Uncharacterized ORF;Ortholog(s) have DNA secondary structure binding activity
0.92514				85829000	0.6028914873	0.6028914873	0.6028914873	orf19.1166	>orf19.1166 CTA3 CGDID:CAL0002073 COORDS:Ca21chr1_C_albicans_SC5314:2538201-2534209C, translated using codon table 12 (1296 amino acids) Verified ORF;Protein similar to <i>S. cerevisiae</i> Ede1p, which is involved in endocytosis;activates transcription
0.8980891				10477000	0.6033190817	0.6033190817	0.6033190817	orf19.4711	>orf19.4711 orf19.4711 CGDID:CAL0004367 COORDS:Ca21chr4_C_albicans_SC5314:150357-152171W, translated using codon table 12 (604 amino acids) Uncharacterized ORF;Ortholog of <i>C. parapsilosis CDC317</i> : CPAR2_401100, <i>Candida tenuis NRRL Y-1498</i> : C
0.8979205				310140000	0.6042112006	0.6042112006	0.6042112006	orf19.2974	>orf19.2974 YKT6 CGDID:CAL0006106 COORDS:Ca21chr1_C_albicans_SC5314:603791-603189C, translated using codon table 12 (200 amino acids) Verified ORF;Putative protein of the vacuolar SNARE complex with a predicted role in vacuolar fusion
0.9218433				35131000	0.6057239458	0.6057239458	0.6057239458	orf19.3141	>orf19.3141 orf19.3141 CGDID:CAL0002310 COORDS:Ca21chr4_C_albicans_SC5314:1493787-1491067C, translated using codon table 12 (906 amino acids) Uncharacterized ORF;Ortholog(s) have role in ER to Golgi vesicle-mediated transport and cytoplasmic mRNA processi
0.8940997				8466300	0.6062475284	0.6062475284	0.6062475284	orf19.1864	>orf19.1864 orf19.1864 CGDID:CAL0001731 COORDS:Ca21chr2_C_albicans_SC5314:1554414-1552255C, translated using codon table 12 (719 amino acids) Uncharacterized ORF;Ortholog(s) have cytosol localization
0.9212058				20906000	0.6063712985	0.6063712985	0.6063712985	orf19.5832	>orf19.5832 HPT1 CGDID:CAL0002325 COORDS:Ca21chr2_C_albicans_SC5314:547558-546917C, translated using codon table 12 (213 amino acids) Uncharacterized ORF;Putative hypoxanthine-guanine phosphoribosyltransferase;protein abundance is affected by URA3 expres
0.9200794				23050000	0.60751428	0.60751428	0.60751428	orf19.5279	>orf19.5279 orf19.5279 CGDID:CAL0003624 COORDS:Ca21chr1_C_albicans_SC5314:2602277-2602699W, translated using codon table 12 (140 amino acids) Uncharacterized ORF;Ortholog(s) have structural constituent of ribosome activity, role in aerobic respiration and
0.919885				46293000	0.6077114275	0.6077114275	0.6077114275	orf19.6863	>orf19.6863 VPH1 CGDID:CAL0005829 COORDS:Ca21chr4_C_albicans_SC5314:1137404-1134939C, translated using codon table 12 (821 amino acids) Verified ORF;Vacuolar H(+)-ATPase;transcription regulated by Nrg1p, Mig1p, and Tup1p
0.91912				35677000	0.6084871736	0.6084871736	0.6084871736	orf19.3618	>orf19.3618 YWP1 CGDID:CAL0000321 COORDS:Ca21chr2_C_albicans_SC5314:1747033-1748634W, translated using codon table 12 (533 amino acids) Verified ORF;Secreted yeast cell wall protein;possible role in dispersal in host;mutation causes increased adhesion a
0.9201189				138090000	0.6096343388	0.6096343388	0.6096343388	orf19.895	>orf19.895 HOG1 CGDID:CAL0002931 COORDS:Ca21chr2_C_albicans_SC5314:692680-691547C, translated using codon table 12 (377 amino acids) Verified ORF;MAP kinase of osmotic-, heavy metal-, and core stress response;role in regulation of glycerol, D-arabitol in
0.8882251				5384700	0.610548797	0.610548797	0.610548797	orf19.5558	>orf19.5558 RBF1 CGDID:CAL0006188 COORDS:Ca21chr6_C_albicans_SC5314:588152-586548C, translated using codon table 12 (534 amino acids) Verified ORF;Transcription factor;glutamine-rich activation domain;binds RPG-box DNA sequences;predominantly nuclear;
0.8873869				4583100	0.6111614454	0.6111614454	0.6111614454	orf19.1400	>orf19.1400 orf19.1400 CGDID:CAL0004448 COORDS:Ca21chr2_C_albicans_SC5314:1957138-1954895C, translated using codon table 12 (747 amino acids) Uncharacterized ORF;Ortholog of <i>C. parapsilosis CDC317</i> : CPAR2_406130, <i>Candida tenuis NRRL Y-1498</i> :
0.887141				5165600	0.6113411405	0.6113411405	0.6113411405	orf19.3647	>orf19.3647 SEC8 CGDID:CAL0000407 COORDS:Ca21chr6_C_albicans_SC5314:137397-140720W, translated using codon table 12 (1107 amino acids) Verified ORF;Predicted subunit of the exocyst complex, involved in exocytosis;localizes to a crescent on the surface of
0.9183185				133380000	0.6120443134	0.6120443134	0.6120443134	orf19.5620	>orf19.5620 orf19.5620 CGDID:CAL0000581 COORDS:Ca21chr6_C_albicans_SC5314:696408-697337W, translated using codon table 12 (309 amino acids) Uncharacterized ORF;Stationary phase enriched protein;Gcn4p-regulated;induced by amino acid starvation (3-AT);in
0.8921687				4250200000	0.6122873429	0.6122873429	0.6122873429	orf19.3149	>orf19.3149 LSP1 CGDID:CAL0002322 COORDS:Ca21chr2_C_albicans_SC5314:1379510-1380463W, translated using codon table 12 (317 amino acids) Verified ORF;Eisosome component with a predicted role in endocytosis;protein present in exponential and stationary gro
0.9145567				31392000	0.613104915	0.613104915	0.613104915	orf19.2823	>orf19.2823 RFG1 CGDID:CAL0005080 COORDS:Ca21chrR_C_albicans_SC5314:600293-602095W, translated using codon table 12 (600 amino acids) Verified ORF;Transcriptional regulator of filamentous growth and hyphal genes;acts in Tup1p-dependent and -independent p
0.8839349				8319300	0.6136816026	0.6136816026	0.6136816026	orf19.3291	>orf19.3291 HMT1 CGDID:CAL0003436 COORDS:Ca21chr1_C_albicans_SC5314:205272-206291W, translated using codon table 12 (339 amino acids) Verified ORF;Major type I protein arginine methyltransferases (PRMT) involved in asymmetric dimethylation of arginine res
0.8911395				3152500000	0.6137274292	0.6137274292	0.6137274292	orf19.4618	>orf19.4618 FBA1 CGDID:CAL0003619 COORDS:Ca21chr4_C_albicans_SC5314:347099-346020C, translated using codon table 12 (359 amino acids) Verified ORF;Putative fructose-bisphosphate aldolase, enzyme of glycolysis;antigenic in murine/human infection;regulate
0.8834612				5956900	0.6140269937	0.6140269937	0.6140269937	orf19.1359	>orf19.1359 orf19.1359 CGDID:CAL0003865 COORDS:Ca21chr2_C_albicans_SC5314:2028114-2029865W, translated using codon table 12 (583 amino acids) Uncharacterized ORF;Ortholog(s) have protein complex binding activity, role in ER-associated protein catabolic pr
0.9130038				43056000	0.6146728034	0.6146728034	0.6146728034	orf19.6452	>orf19.6452 RBP1 CGDID:CAL0002227 COORDS:Ca21chr7_C_albicans_SC5314:553012-552638C, translated using codon table 12 (124 amino acids) Verified ORF;Peptidyl-prolyl cis-trans isomerase;rapamycin-binding protein;homozygous null mutation confers rapamycin r
0.9129117				28560000	0.6147657807	0.6147657807	0.6147657807	orf19.2954	>orf19.2954 orf19.2954 CGDID:CAL0006052 COORDS:Ca21chr1_C_albicans_SC5314:553815-554417W, translated using codon table 12 (200 amino acids) Uncharacterized ORF;Hap43p-repressed gene;repressed by nitric oxide
0.9161052				207720000	0.6150009465	0.6150009465	0.6150009465	orf19.7531	>orf19.7531 orf19.7531 CGDID:CAL0000023 COORDS:Ca21chrR_C_albicans_SC5314:25163-24474C, translated using codon table 12 (229 amino acids) Uncharacterized ORF;Putative protein of unknown function;stationary phase enriched protein;transcription is induced
0.87993				17545000	0.6165993041	0.6165993041	0.6165993041	orf19.20	>orf19.20 RTS1 CGDID:CAL0000518 COORDS:Ca21chr2_C_albicans_SC5314:1308223-1305671C, translated using codon table 12 (850 amino acids) Uncharacterized ORF;Putative serine/threonine-protein phosphatase B-type regulatory subunit;transcription is regulated u
0.8781421				6919300	0.6178997919	0.6178997919	0.6178997919	orf19.7222	>orf19.7222 PAM16 CGDID:CAL0003801 COORDS:Ca21chr1_C_albicans_SC5314:3120326-3119961C, translated using codon table 12 (121 amino acids) Uncharacterized ORF;Putative maltase;regulated by Gcn4p;repressed in response to amino acid starvation (3-aminotriaz
0.8779599				14231000	0.6180322072	0.6180322072	0.6180322072	orf19.6291	>orf19.6291 orf19.6291 CGDID:CAL0000615 COORDS:Ca21chrR_C_albicans_SC5314:1651031-1654324W, translated using codon table 12 (1097 amino acids) Uncharacterized ORF;Ortholog(s) have DNA binding, DNA-dependent ATPase activity, chromatin binding, protein homo
0.8773693				12343000	0.6184614218	0.6184614218	0.6184614218	orf19.117	>orf19.117 orf19.117 CGDID:CAL0002999 COORDS:Ca21chr6_C_albicans_SC5314:214611-216203W, translated using codon table 12 (530 amino acids) Uncharacterized ORF;Ortholog(s) have SNAP receptor activity, role in vesicle fusion and SNARE complex, extrinsic to p
0.9089159				49870000	0.6187910072	0.6187910072	0.6187910072	orf19.3290	>orf19.3290 orf19.3290 CGDID:CAL0003434 COORDS:Ca21chr1_C_albicans_SC5314:203952-204422W, translated using codon table 12 (156 amino acids) Verified ORF;Plasma membrane-localized protein;repressed by nitric oxide;Hap43p-repressed gene
0.8873569				621780000	0.6190066398	0.6190066398	0.6190066398	orf19.1591	>orf19.1591 ERG10 CGDID:CAL0005678 COORDS:Ca21chr2_C_albicans_SC5314:902615-903823W, translated using codon table 12 (402 amino acids) Verified ORF;Acetyl-CoA acetyltransferase;role in ergosterol biosynthesis;soluble in hyphae;changes in protein abunda
0.8750635				7579100	0.6201359007	0.6201359007	0.6201359007	orf19.2973	>orf19.2973 orf19.2973 CGDID:CAL0006105 COORDS:Ca21chr1_C_albicans_SC5314:600742-602781W, translated using codon table 12 (679 amino acids) Uncharacterized ORF;Ortholog(s) have RNA binding, flap-structured DNA binding activity and role in nuclear-transcri
0.9073066				48156000	0.6204086219	0.6204086219	0.6204086219	orf19.3174	>orf19.3174 CDC24 CGDID:CAL0002395 COORDS:Ca21chr5_C_albicans_SC5314:443366-440832C, translated using codon table 12 (844 amino acids) Verified ORF;GDP-GTP exchange factor for Cdc42p;phosphorylated;required for maintenance of hyphal growth;misexpressio
0.9115309				92860000	0.6210901159	0.6210901159	0.6210901159	orf19.6237	>orf19.6237 RAC1 CGDID:CAL0000480 COORDS:Ca21chr1_C_albicans_SC5314:1440150-1440860W, translated using codon table 12 (236 amino acids) Verified ORF;G-protein of RAC subfamily;required for embedded filamentous growth, not for serum-induced hyphal growth;
0.885793				394390000	0.6211829057	0.6211829057	0.6211829057	orf19.2560	>orf19.2560 CDC60 CGDID:CAL0002497 COORDS:Ca21chrR_C_albicans_SC5314:387582-384289C, translated using codon table 12 (1097 amino acids) Verified ORF;Cytosolic leucyl tRNA synthetase;conserved amino acid and ATP binding class I signature, tRNA binding, pr
0.9113097				66754000	0.6213838974	0.6213838974	0.6213838974	orf19.3251	>orf19.3251 ARC19 CGDID:CAL0003336 COORDS:Ca21chrR_C_albicans_SC5314:235166-234564C, translated using codon table 12 (173 amino acids) Verified ORF;Putative ARP2/3 complex subunit;Hap43p-induced gene;mutation confers hypersensitivity to cytochalasin D
0.885292				464680000	0.621879236	0.621879236	0.621879236	orf19.1254	>orf19.1254 SEC23 CGDID:CAL0002954 COORDS:Ca21chr4_C_albicans_SC5314:1252053-1254341W, translated using codon table 12 (762 amino acids) Uncharacterized ORF;Putative GTPase-activating protein;transcription is regulated upon yeast-hyphal switch
0.8851098				2479200000	0.6221323189	0.6221323189	0.6221323189	orf19.5964.2;orf19.664	>orf19.5964.2 RPL35 CGDID:CAF0007060 COORDS:Ca21chr3_C_albicans_SC5314:1067946-1068748W, translated using codon table 12 (120 amino acids) Uncharacterized ORF;Ribosomal protein;downregulation correlates with clinical development of fluconazole resistance
0.9100345				62130000	0.6230757262	0.6230757262	0.6230757262	orf19.7049	>orf19.7049 CYB5 CGDID:CAL0002061 COORDS:Ca21chr7_C_albicans_SC5314:129228-129608W, translated using codon table 12 (126 amino acids) Verified ORF;Cytochrome b(5);not essential for viability;similar to S. cerevisiae Cyb5p;transcriptionally regulated by
0.9097018				154370000	0.6235166826	0.6235166826	0.6235166826	orf19.6285	>orf19.6285 GLC7 CGDID:CAL0000595 COORDS:Ca21chrR_C_albicans_SC5314:1660910-1661902W, translated using codon table 12 (330 amino acids) Verified ORF;Putative catalytic subunit of type 1 serine/threonine protein phosphatase;regulated by Shp1p;transcripti
0.8695552				9867900	0.6241267746	0.6241267746	0.6241267746	orf19.3707	>orf19.3707 YHB1 CGDID:CAL0001071 COORDS:Ca21chrR_C_albicans_SC5314:1688203-1687007C, translated using codon table 12 (398 amino acids) Verified ORF;Nitric oxide dioxygenase, acts in nitric oxide scavenging/detoxification;role in virulence in mouse;tran
0.868674				6429200	0.624763957	0.624763957	0.624763957	orf19.240	>orf19.240 orf19.240 CGDID:CAL0003975 COORDS:Ca21chr3_C_albicans_SC5314:547320-547877W, translated using codon table 12 (185 amino acids) Verified ORF;Membrane-localized protein
0.8669591				16285000	0.6260031215	0.6260031215	0.6260031215	orf19.6435	>orf19.6435 orf19.6435 CGDID:CAL0002190 COORDS:Ca21chrR_C_albicans_SC5314:1856108-1856506W, translated using codon table 12 (132 amino acids) Verified ORF;Mitochondrial membrane protein;Hap43p-repressed gene
0.9013111				38809000	0.626416279	0.626416279	0.626416279	orf19.6033	>orf19.6033 CMP1 CGDID:CAL0005100 COORDS:Ca21chr1_C_albicans_SC5314:128619-126790C, translated using codon table 12 (609 amino acids) Verified ORF;Catalytic subunit of calcineurin (Ca[2+]-calmodulin-regulated S/T protein phosphatase);required for wild-ty
0.8654204				10070000	0.627113826	0.627113826	0.627113826	orf19.3459	>orf19.3459 orf19.3459 CGDID:CAL0005015 COORDS:Ca21chr6_C_albicans_SC5314:455539-454319C, translated using codon table 12 (406 amino acids) Uncharacterized ORF;Putative serine/threonine/tyrosine (dual-specificity) kinase;disruptants not obtained by UAU1
0.8996966				28967000	0.6280288333	0.6280288333	0.6280288333	orf19.6425	>orf19.6425 orf19.6425 CGDID:CAL0002171 COORDS:Ca21chrR_C_albicans_SC5314:1847221-1850958W, translated using codon table 12 (1245 amino acids) Uncharacterized ORF;Ortholog(s) have role in nuclear-transcribed mRNA catabolic process, 3-5 exonucleolytic no
0.863833				7357900	0.6282585759	0.6282585759	0.6282585759	orf19.1180	>orf19.1180 orf19.1180 CGDID:CAL0002124 COORDS:Ca21chr6_C_albicans_SC5314:23430-24677W, translated using codon table 12 (415 amino acids) Uncharacterized ORF;Ortholog(s) have 2-aminoadipate transaminase activity and cytoplasm, nucleus localization
0.9057617				115630000	0.6287271743	0.6287271743	0.6287271743	orf19.7484	>orf19.7484 ADE1 CGDID:CAL0005704 COORDS:Ca21chrR_C_albicans_SC5314:121861-120986C, translated using codon table 12 (291 amino acids) Verified ORF;Phosphoribosylaminoimadazole succinocarboxamide synthetase, enzyme of adenine biosynthesis;not induced in G
0.8803223				756630000	0.628765096	0.628765096	0.628765096	orf19.5927	>orf19.5927 RPS15 CGDID:CAL0003305 COORDS:Ca21chr3_C_albicans_SC5314:992662-991859C, translated using codon table 12 (142 amino acids) Uncharacterized ORF;Putative ribosomal protein;macrophage/pseudohyphal-induced after 16 h;genes encoding cytoplasmic r
0.9055032				160360000	0.6290682952	0.6290682952	0.6290682952	orf19.5885	>orf19.5885 orf19.5885 CGDID:CAL0002459 COORDS:Ca21chr3_C_albicans_SC5314:911643-911263C, translated using codon table 12 (126 amino acids) Uncharacterized ORF;Putative U3 snoRNP protein;flucytosine induced
0.9053028				83966000	0.6293325981	0.6293325981	0.6293325981	orf19.5768	>orf19.5768 SNF4 CGDID:CAL0001497 COORDS:Ca21chr6_C_albicans_SC5314:849949-850959W, translated using codon table 12 (336 amino acids) Verified ORF;Protein similar to S. cerevisiae Snf4p transcriptional regulator;caspofungin repressed;transposon mutation
0.9052208				84541000	0.6294406759	0.6294406759	0.6294406759	orf19.1662	>orf19.1662 orf19.1662 CGDID:CAL0000068 COORDS:Ca21chr3_C_albicans_SC5314:409037-410092W, translated using codon table 12 (351 amino acids) Uncharacterized ORF;Ortholog(s) have structural constituent of ribosome activity and mitochondrial small ribosomal
0.8798088				3980000000	0.6294741913	0.6294741913	0.6294741913	orf19.6002	>orf19.6002 RPL8B CGDID:CAL0005018 COORDS:Ca21chr3_C_albicans_SC5314:1154042-1153254C, translated using codon table 12 (262 amino acids) Uncharacterized ORF;Predicted ribosomal protein;transcription is regulated upon yeast-hyphal switch;genes encoding c
0.8620845				6691300	0.6295181999	0.6295181999	0.6295181999	orf19.7115	>orf19.7115 SAC7 CGDID:CAL0002847 COORDS:Ca21chr7_C_albicans_SC5314:9430-7583C, translated using codon table 12 (615 amino acids) Uncharacterized ORF;Putative GTPase activating protein (GAP) for RHO1;downregulated upon adherence to polystyrene;macrophag
0.8797724				1061800000	0.6295244715	0.6295244715	0.6295244715	orf19.5015	>orf19.5015 MYO2 CGDID:CAL0001595 COORDS:Ca21chr1_C_albicans_SC5314:3026140-3030825W, translated using codon table 12 (1561 amino acids) Verified ORF;Class V myosin;nonessential;sole class V myosin in C. albicans;required for wild-type actin cytoskelet
0.8619698				12151000	0.6296007668	0.6296007668	0.6296007668	orf19.2920	>orf19.2920 orf19.2920 CGDID:CAL0005985 COORDS:Ca21chr4_C_albicans_SC5314:1381535-1380981C, translated using codon table 12 (184 amino acids) Uncharacterized ORF;Ortholog(s) have role in ribosome biogenesis and cytoplasm, ribosome localization
0.8978825				18466000	0.6298382109	0.6298382109	0.6298382109	orf19.764	>orf19.764 orf19.764 CGDID:CAL0001899 COORDS:Ca21chr1_C_albicans_SC5314:997102-994445C, translated using codon table 12 (885 amino acids) Uncharacterized ORF;Ortholog(s) have clathrin-coated vesicle, cytoplasm localization
0.8611665				13761000	0.6301789963	0.6301789963	0.6301789963	orf19.5131	>orf19.5131 orf19.5131 CGDID:CAL0002548 COORDS:Ca21chr7_C_albicans_SC5314:703314-705476W, translated using codon table 12 (720 amino acids) Uncharacterized ORF;Hap43p-repressed gene
0.8972693				21886000	0.6304490917	0.6304490917	0.6304490917	orf19.7605	>orf19.7605 PUP1 CGDID:CAL0000797 COORDS:Ca21chrR_C_albicans_SC5314:2195778-2196596W, translated using codon table 12 (272 amino acids) Uncharacterized ORF;Putative beta 2 subunit of the 20S proteasome;macrophage/pseudohyphal-repressed
0.9036778				63136000	0.6314735308	0.6314735308	0.6314735308	orf19.7364	>orf19.7364 orf19.7364 CGDID:CAL0004715 COORDS:Ca21chr3_C_albicans_SC5314:1309949-1311559W, translated using codon table 12 (536 amino acids) Uncharacterized ORF;Has domain(s) with predicted N,N-dimethylaniline monooxygenase activity, NADP binding, flavin
0.8575342				7939800	0.6327896953	0.6327896953	0.6327896953	orf19.3501	>orf19.3501 orf19.3501 CGDID:CAL0005764 COORDS:Ca21chr6_C_albicans_SC5314:429683-426543C, translated using codon table 12 (1046 amino acids) Uncharacterized ORF;Predicted ORF in Assemblies 19, 20 and 21;Hog1p-downregulated
0.8946447				25369000	0.6330602003	0.6330602003	0.6330602003	orf19.1161	>orf19.1161 PLD1 CGDID:CAL0002069 COORDS:Ca21chr1_C_albicans_SC5314:2542332-2547464W, translated using codon table 12 (1710 amino acids) Verified ORF;Phospholipase D1;required for phosphatidic acid and for most diacylglycerol production;required for wil
0.855832				10580000	0.6340110956	0.6340110956	0.6340110956	orf19.6621	>orf19.6621 MHP1 CGDID:CAL0003977 COORDS:Ca21chrR_C_albicans_SC5314:1242892-1239263C, translated using codon table 12 (1209 amino acids) Verified ORF;Protein similar to S. cerevisiae Mhp1p, which is involved in microtubule stabilization;transposon mutati
0.8925512				36697000	0.635138558	0.635138558	0.635138558	orf19.933	>orf19.933 orf19.933 CGDID:CAL0003658 COORDS:Ca21chr5_C_albicans_SC5314:122294-122803W, translated using codon table 12 (169 amino acids) Uncharacterized ORF;Ortholog(s) have protein homodimerization activity, ubiquitin-protein ligase activity and role in
0.8755785				299920000	0.6352997597	0.6352997597	0.6352997597	orf19.3027	>orf19.3027 orf19.3027 CGDID:CAL0001370 COORDS:Ca21chr1_C_albicans_SC5314:690551-691687W, translated using codon table 12 (378 amino acids) Uncharacterized ORF;Ortholog(s) have DNA translocase activity
0.8748722				413760000	0.6362693353	0.6362693353	0.6362693353	orf19.1854;orf19.1059	>orf19.1854 HHF22 CGDID:CAL0001693 COORDS:Ca21chrR_C_albicans_SC5314:1461352-1461035C, translated using codon table 12 (105 amino acids) Uncharacterized ORF;Putative histone H4;regulated by Efg1p;flucytosine, fluconazole-induced;amphotericin B, caspofu
0.8506013				10543000	0.6377556726	0.6377556726	0.6377556726	orf19.4532	>orf19.4532 orf19.4532 CGDID:CAL0002719 COORDS:Ca21chr1_C_albicans_SC5314:393312-394376W, translated using codon table 12 (354 amino acids) Uncharacterized ORF;Protein of unknown function;present in exponential and stationary growth phase yeast cultures
0.8987904				132480000	0.6378881016	0.6378881016	0.6378881016	orf19.3983	>orf19.3983 orf19.3983 CGDID:CAL0003138 COORDS:Ca21chr5_C_albicans_SC5314:1083059-1080849C, translated using codon table 12 (736 amino acids) Uncharacterized ORF;Biofilm-induced gene;S. cerevisiae ortholog YGR266W localizes to plasma membrane, mitochondr
0.8736662				660710000	0.637923017	0.637923017	0.637923017	orf19.1672	>orf19.1672 orf19.1672 CGDID:CAL0000105 COORDS:Ca21chr3_C_albicans_SC5314:375910-372245C, translated using codon table 12 (1221 amino acids) Uncharacterized ORF;Ortholog(s) have ubiquitin binding activity, role in ER to Golgi vesicle-mediated transport, r
0.8983444				105430000	0.6384715995	0.6384715995	0.6384715995	orf19.2895	>orf19.2895 VMA8 CGDID:CAL0005252 COORDS:Ca21chr4_C_albicans_SC5314:1420702-1419899C, translated using codon table 12 (267 amino acids) Uncharacterized ORF;Protein similar to the S. cerevisiae Vma8p subunit of vacuolar H+-ATPase;transcription is regulate
0.8483399				13425000	0.6393705365	0.6393705365	0.6393705365	orf19.1699	>orf19.1699 BZZ1 CGDID:CAL0000193 COORDS:Ca21chr3_C_albicans_SC5314:320136-318274C, translated using codon table 12 (620 amino acids) Uncharacterized ORF;Protein similar to <i>S. cerevisiae</i> Bzz1p, which is an SH3 domain protein involved in the regulat
0.8962674				94332000	0.6411845084	0.6411845084	0.6411845084	orf19.6568	>orf19.6568 SMC6 CGDID:CAL0003255 COORDS:Ca21chr7_C_albicans_SC5314:340592-343978W, translated using codon table 12 (1128 amino acids) Uncharacterized ORF;Putative structural maintenance of chromosomes (SMC) protein;Hap43p-induced gene;cell-cycle regula
0.8861482				29670000	0.6414705159	0.6414705159	0.6414705159	orf19.3347	>orf19.3347 RPB7 CGDID:CAL0004143 COORDS:Ca21chr1_C_albicans_SC5314:318487-317966C, translated using codon table 12 (173 amino acids) Verified ORF;Functional homolog of S. cerevisiae Rpb7p, an essential subunit of RNA Polymerase II;enhances hyperfilament
0.8857042				31324000	0.6419081635	0.6419081635	0.6419081635	orf19.7185	>orf19.7185 orf19.7185 CGDID:CAL0003130 COORDS:Ca21chr7_C_albicans_SC5314:867936-866479C, translated using codon table 12 (485 amino acids) Uncharacterized ORF;Ortholog of <i>C. parapsilosis CDC317</i> : CPAR2_805330, <i>Candida tenuis NRRL Y-1498</i> : C
0.8953202				65244000	0.6424194174	0.6424194174	0.6424194174	orf19.2233	>orf19.2233 PRE2 CGDID:CAL0006242 COORDS:Ca21chr2_C_albicans_SC5314:1397736-1396879C, translated using codon table 12 (285 amino acids) Uncharacterized ORF;Putative proteasome beta-5 subunit;macrophage-induced protein
0.8429435				6639000	0.6432140021	0.6432140021	0.6432140021	orf19.5437	>orf19.5437 RHR2 CGDID:CAL0005236 COORDS:Ca21chr3_C_albicans_SC5314:45115-45879W, translated using codon table 12 (254 amino acids) Verified ORF;Glycerol 3-phosphatase;roles in osmotic tolerance, glycerol accumulation in response to salt;required for bi
0.8420527				6298200	0.6438471112	0.6438471112	0.6438471112	orf19.5783	>orf19.5783 orf19.5783 CGDID:CAL0001536 COORDS:Ca21chr2_C_albicans_SC5314:633143-633763W, translated using codon table 12 (206 amino acids) Uncharacterized ORF;Ortholog(s) have protein-arginine omega-N monomethyltransferase activity and role in peptidyl-a
0.8418412				15287000	0.6439973456	0.6439973456	0.6439973456	orf19.1840	>orf19.1840 orf19.1840 CGDID:CAL0001672 COORDS:Ca21chr1_C_albicans_SC5314:2373535-2369758C, translated using codon table 12 (1228 amino acids) Uncharacterized ORF;Ortholog(s) have lipid binding activity and cortical endoplasmic reticulum, mitochondrion, p
0.8689427				433470000	0.6443746138	0.6443746138	0.6443746138	orf19.3955	>orf19.3955 MES1 CGDID:CAL0003012 COORDS:Ca21chr5_C_albicans_SC5314:1022448-1020202C, translated using codon table 12 (748 amino acids) Uncharacterized ORF;Cytoplasmic methionyl-tRNA synthetase;zinc-binding motif;ribosomal subunits, translation factors,
0.8827144				29806000	0.6448503109	0.6448503109	0.6448503109	orf19.5618	>orf19.5618 orf19.5618 CGDID:CAL0000568 COORDS:Ca21chr6_C_albicans_SC5314:692998-691040C, translated using codon table 12 (652 amino acids) Uncharacterized ORF;Ortholog(s) have SNARE binding, unfolded protein binding activity
0.8826461				30718000	0.6449174298	0.6449174298	0.6449174298	orf19.135	>orf19.135 EXO84 CGDID:CAL0003078 COORDS:Ca21chr6_C_albicans_SC5314:245503-247878W, translated using codon table 12 (791 amino acids) Verified ORF;Predicted subunit of the exocyst complex, involved in exocytosis;localizes to a crescent on the surface of
0.8826141				19219000	0.6449488207	0.6449488207	0.6449488207	orf19.199	>orf19.199 orf19.199 CGDID:CAL0003292 COORDS:Ca21chr2_C_albicans_SC5314:1850993-1849458C, translated using codon table 12 (511 amino acids) Uncharacterized ORF;Predicted ORF in Assemblies 19, 20 and 21;hyphal-induced expression;greater mRNA abundance ob
0.8374919				5968100	0.6470821118	0.6470821118	0.6470821118	orf19.5231.2	>orf19.5231.2 ATP19 CGDID:CAF0007037 COORDS:Ca21chr1_C_albicans_SC5314:2687617-2687414C, translated using codon table 12 (67 amino acids) Verified ORF;Protein localized to the mitochondrial membrane
0.8372006				11802000	0.6472884097	0.6472884097	0.6472884097	orf19.1082.1	>orf19.1082.1 orf19.1082.1 CGDID:CAF0006920 COORDS:Ca21chr6_C_albicans_SC5314:937165-937416W, translated using codon table 12 (83 amino acids) Uncharacterized ORF;Ortholog(s) have cytochrome-c oxidase activity, role in mitochondrial respiratory chain comp
0.836818				15395000	0.6475592155	0.6475592155	0.6475592155	orf19.3957	>orf19.3957 orf19.3957 CGDID:CAL0003014 COORDS:Ca21chr5_C_albicans_SC5314:1025233-1024403C, translated using codon table 12 (276 amino acids) Uncharacterized ORF;Ortholog(s) have GTP cyclohydrolase I activity, role in folic acid-containing compound biosyn
0.8361375				12309000	0.6480408099	0.6480408099	0.6480408099	orf19.1179	>orf19.1179 orf19.1179 CGDID:CAL0002101 COORDS:Ca21chr6_C_albicans_SC5314:23241-22909C, translated using codon table 12 (110 amino acids) Uncharacterized ORF;Transcriptionally regulated by iron;expression greater in high iron;possibly subject to Kex2p p
0.8661829				942610000	0.6481252485	0.6481252485	0.6481252485	orf19.3628	>orf19.3628 RSP5 CGDID:CAL0000356 COORDS:Ca21chr2_C_albicans_SC5314:1719503-1722001W, translated using codon table 12 (832 amino acids) Uncharacterized ORF;Putative NEDD4 family E3 ubiquitin ligase;induced during infection of murine kidney, compared to g
0.834878				16487000	0.6489314578	0.6489314578	0.6489314578	orf19.5861	>orf19.5861 KRE9 CGDID:CAL0002403 COORDS:Ca21chr3_C_albicans_SC5314:870659-871474W, translated using codon table 12 (271 amino acids) Verified ORF;Protein of beta-1,6-glucan biosynthesis;required for serum-induced hyphal growth;required for efficient ut
0.8783805				53466000	0.6490998642	0.6490998642	0.6490998642	orf19.6231	>orf19.6231 MRPL19 CGDID:CAL0000474 COORDS:Ca21chr1_C_albicans_SC5314:1450368-1449937C, translated using codon table 12 (143 amino acids) Uncharacterized ORF;Putative ribosomal protein;induced upon adherence to polystyrene
0.8651482				284830000	0.649527709	0.649527709	0.649527709	orf19.5956	>orf19.5956 PIN3 CGDID:CAL0003378 COORDS:Ca21chr3_C_albicans_SC5314:1045672-1046529W, translated using codon table 12 (285 amino acids) Uncharacterized ORF;Putative SH3-domain-containing protein
0.8767758				43392000	0.6506686199	0.6506686199	0.6506686199	orf19.7425	>orf19.7425 orf19.7425 CGDID:CAL0005490 COORDS:Ca21chr3_C_albicans_SC5314:1459099-1458032C, translated using codon table 12 (355 amino acids) Uncharacterized ORF;Ortholog(s) have uracil DNA N-glycosylase activity, role in DNA repair and mitochondrion, nuc
0.8316121				9715700	0.6512370605	0.6512370605	0.6512370605	orf19.945	>orf19.945 VPS2 CGDID:CAL0003689 COORDS:Ca21chr5_C_albicans_SC5314:80225-79518C, translated using codon table 12 (235 amino acids) Uncharacterized ORF;Ortholog(s) have role in intralumenal vesicle formation, protein retention in Golgi apparatus, protein t
0.876005				27958000	0.6514212606	0.6514212606	0.6514212606	orf19.6066	>orf19.6066 orf19.6066 CGDID:CAL0005169 COORDS:Ca21chr1_C_albicans_SC5314:66325-64697C, translated using codon table 12 (542 amino acids) Uncharacterized ORF;Ortholog(s) have endosome, integral to mitochondrial outer membrane, lipid particle localization
0.8634444				605450000	0.6518327725	0.6518327725	0.6518327725	orf19.6749	>orf19.6749 KRS1 CGDID:CAL0004871 COORDS:Ca21chr3_C_albicans_SC5314:1699059-1697275C, translated using codon table 12 (594 amino acids) Uncharacterized ORF;Putative tRNA-Lys synthetase;genes encoding ribosomal subunits, translation factors, tRNA syntheta
0.8630497				2920000000	0.6523658688	0.6523658688	0.6523658688	orf19.7018	>orf19.7018 RPS18 CGDID:CAL0001937 COORDS:Ca21chr7_C_albicans_SC5314:202217-203082W, translated using codon table 12 (145 amino acids) Uncharacterized ORF;Predicted ribosomal protein;genes encoding cytoplasmic ribosomal subunits, translation factors, tRN
0.8628767				362950000	0.6525995922	0.6525995922	0.6525995922	orf19.3223	>orf19.3223 ATP3 CGDID:CAL0003252 COORDS:Ca21chrR_C_albicans_SC5314:312004-313144W, translated using codon table 12 (294 amino acids) Verified ORF;F1-ATP synthase complex subunit;caspofungin repressed;flucytosine and macrophage/pseudohyphal-induced;pre
0.8873076				105760000	0.6528045878	0.6528045878	0.6528045878	orf19.1936	>orf19.1936 SNF1 CGDID:CAL0002564 COORDS:Ca21chr5_C_albicans_SC5314:294667-296523W, translated using codon table 12 (618 amino acids) Verified ORF;Essential protein;functional homolog of S. cerevisiae Snf1p regulator of sugar metabolism;constitutively e
0.8872313				80614000	0.652902939	0.652902939	0.652902939	orf19.6503	>orf19.6503 orf19.6503 CGDID:CAL0003032 COORDS:Ca21chr7_C_albicans_SC5314:467773-467312C, translated using codon table 12 (153 amino acids) Uncharacterized ORF;Ortholog(s) have structural constituent of ribosome activity, role in mitochondrial translation
0.8625989				880620000	0.652974523	0.652974523	0.652974523	orf19.2179.2	>orf19.2179.2 RPS10 CGDID:CAF0006939 COORDS:Ca21chr2_C_albicans_SC5314:1634121-1633446C, translated using codon table 12 (118 amino acids) Verified ORF;Ribosomal protein S10;downregulated in the presence of human whole blood or polymorphonuclear (PMN) ce
0.8870962				241100000	0.6530771796	0.6530771796	0.6530771796	orf19.1815	>orf19.1815 orf19.1815 CGDID:CAL0001603 COORDS:Ca21chrR_C_albicans_SC5314:1538777-1539514W, translated using codon table 12 (245 amino acids) Uncharacterized ORF;Ortholog(s) have ribosomal large subunit binding activity
0.8289576				13800000	0.6531069557	0.6531069557	0.6531069557	orf19.3322	>orf19.3322 DUT1 CGDID:CAL0004091 COORDS:Ca21chr1_C_albicans_SC5314:261847-261368C, translated using codon table 12 (159 amino acids) Verified ORF;dUTP pyrophosphatase;cell-cycle regulated if expressed in S. cerevisiae;upstream MluI and SCB transcriptio
0.886956				64188000	0.6532578394	0.6532578394	0.6532578394	orf19.399	>orf19.399 orf19.399 CGDID:CAL0004967 COORDS:Ca21chr1_C_albicans_SC5314:1870656-1868518C, translated using codon table 12 (712 amino acids) Uncharacterized ORF;Putative serine/threonine protein kinase;possibly an essential gene, disruptants not obtained
0.873934				22018000	0.6534404578	0.6534404578	0.6534404578	orf19.4603	>orf19.4603 ARL1 CGDID:CAL0003584 COORDS:Ca21chr4_C_albicans_SC5314:369996-369439C, translated using codon table 12 (185 amino acids) Verified ORF;Putative GTPase;mutation confers dose-dependent sensitivity to Brefeldin A
0.8284652				13451000	0.653453445	0.653453445	0.653453445	orf19.2438	>orf19.2438 orf19.2438 CGDID:CAL0001528 COORDS:Ca21chr1_C_albicans_SC5314:1272885-1273427W, translated using codon table 12 (180 amino acids) Uncharacterized ORF;Ortholog(s) have mitochondrion, ribosome localization
0.8283777				3561500	0.6535149542	0.6535149542	0.6535149542	orf19.1170	>orf19.1170 ARO7 CGDID:CAL0002091 COORDS:Ca21chr1_C_albicans_SC5314:2529344-2528538C, translated using codon table 12 (268 amino acids) Uncharacterized ORF;Putative chorismate mutase;fungal-specific (no human or murine homolog);alkaline upregulated
0.8734236				34476000	0.6539374282	0.6539374282	0.6539374282	orf19.6855	>orf19.6855 orf19.6855 CGDID:CAL0005799 COORDS:Ca21chr1_C_albicans_SC5314:952391-954121W, translated using codon table 12 (576 amino acids) Uncharacterized ORF;Ortholog of <i>C. parapsilosis CDC317</i> : CPAR2_105410, <i>Candida tenuis NRRL Y-1498</i> : C
[truncated: 595 more rows]
