# Supplementary material for: Proteins that physically interact with the phosphatase Cdc14 in Candida albicans have diverse roles in the cell cycle
Source: Sci Rep. 2019 Apr 18;9:6258. doi: 10.1038/s41598-019-42530-1 (PMC6472416; doi:10.1038/s41598-019-42530-1)
Supplement: Supplementary file 5 — Dataset 5 [file 41598_2019_42530_MOESM5_ESM.zip › Zip/code/sp_interactors.txt]

ORF	Uniprot ID	Protein	Description
SPAC1782.09c	Q9P7H1	Clp1	Cdc14-related protein phosphatase Clp1/Flp1
SPAC3G9.01	Q7LL22	Nsk1	Clp1-interacting protein Nsk1
SPBC336.15	Q1MTN3	Pic1	INCENP, Pic1
SPCC962.02c	Q9UTZ0	Bir1	survivin, Bir1
SPCC4B3.15	P78953	Mid1	medial ring protein Mid1
SPBC1604.14c	P50527	Shk1	PAK-related kinase Shk1 (Orb2)
SPAC1A6.07	O13858	-	sequence orphan
SPBC4C3.12	O43058	Sep1	fork head transcription factor Sep1
SPBC19G7.06	O42954	Mbx1	MADS-box transcription factor Mbx1
SPAC8E11.02c	P42656	Rad24	14-3-3 protein Rad24
SPBC1685.15c	O59751	Klp6	kinesin-like protein Klp6
SPBC6B1.04	O43068	Mde4	monopolin-like complex subunit Mde4
SPBC336.12c	P01129	Cdc10	MBF transcription factor complex subunit Cdc10
SPBC725.16	P33520	Res1	MBF transcription factor complex subunit Res1
SPBC9B6.08*	Q9USP6	Clc1	clathrin light chain
SPAC20G8.05c	Q09822	Cdc15	extended Fer/CIP4
SPAC11E3.03	O13684	Pcs1	chromosome segregation protein Pcs1
SPBC725.12	O94328	Nbl1	Borealin homolog Nbl1
SPCC1840.03	O74476	Sal3	karyopherin Sal3
SPAC1805.08	Q9UTS6	Dlc1	dynein light chain Dlc1
SPAC22F3.09c	P41412	Res2	MBF transcription factor complex subunit Res2
SPAC2G11.11c	Q03319	Prh1	ATP-dependent RNA helicase Prh1
SPCC16C4.07	O74452	Scw1	RNA-binding protein Scw1
SPAC14C4.05c	Q9USD6	Heh2	LEM domain protein Man1, Sad1 interacting factor
SPCC1682.03c	O74434	Mug174	meiotically upregulated gene Mug174
SPCP1E11.04c	Q9UU83	Pal1	membrane associated protein Pal1
SPCC663.04	P05767	Rpl39	60S ribosomal protein L39
SPBC16D10.04c	Q9URU2	Dna2	DNA replication endonuclease-helicase Dna2
SPAC8F11.04	Q9UT32	-	U3 snoRNP-associated protein Cic1/Utp30 family
SPAC1F8.06	Q92344	Fta5	cell surface glycoprotein
SPAC6F6.03c	Q9US70	-	ribosome export GTPase
SPAC16C9.06c	Q09820	Upf1	ATP-dependent RNA helicase Upf1
SPCC645.06c	Q9Y7U5	Rgf3	RhoGEF Rgf3
SPCC16C4.09	O74454	Sts5	RNB-like protein (Orb4)
SPAC24H6.05	P06652	Cdc25	M phase inducer phosphatase Cdc25
SPAC18G6.05c	Q10105	Gcn1	translation elongation regulator Gcn1
SPBC11G11.03	Q9USZ6	Mrt4	mRNA turnover and ribosome assembly protein Mrt4
SPBC1347.02	O74191	Fkbp39	FKBP-type peptidyl-prolyl cis-trans isomerase
SPBC16A3.07c	O42913	Nrm1	negative regulator of MBF
SPBC354.05c	O43019	Sre2	membrane-tethered transcription factor
SPCC1902.01	Q10280	Gaf1	transcription factor Gaf1
SPCC1682.12c	O74442	Ubp16	ubiquitin C-terminal hydrolase Ubp16
SPCC1183.07	O74835	Rrp5	U3 snoRNP-associated protein Rrp5
SPCC1827.05c	O74978	-	nucleolar RNA-binding protein NIFK
SPAPJ760.02c	Q9P7E8	Abp1	cofilin/tropomyosin family, drebrin ortholog Abp1
SPCP1E11.08	Q9UU79	Nsa2	ribosome biogenesis protein Nsa2
SPCC1672.02c	P40847	Sap1	switch-activating protein Sap1
SPBC336.07	Q9UST7	Sfc3	transcription factor TFIIIC complex B box binding subunit Sfc3
SPAC2G11.15c	P78826	Tgs1	RNA methyltransferase Tgs1
SPAC19G12.17	N/A	New10	enhancer of rudimentary homolog
SPBC354.13	O43027	Rga6	Rho-type GTPase activating protein Rga6
SPCC1919.09	O94476	Tif6	translation initiation factor eIF6
SPCC1322.12c	O94751	Bub1	serine/threonine protein kinase Bub1
SPCC1840.02c	P78840	Bgs4	1,3-beta-glucan synthase subunit Bgs4
SPAC23G3.01	Q02061	Rpb2	RNA polymerase II complex subunit Rpb2
SPBC1A4.05	O74338	Blt1	Blt1
SPBC4F6.14	O74400	-	RNA-binding protein
SPBC2F12.13	O14343	Klp5	kinesin-like protein Klp5
SPAC3G6.04	Q09100	Rnp24	RNA-binding protein Rnp24
SPCC1739.01	O74463	-	zf-CCCH type zinc finger protein
SPBC23E6.04c	O60179	Utp10	U3 snoRNP-associated protein Utp10
SPAC4F8.13c	O14188	Rng2	IQGAP
SPAC23C11.05	P19117	-	inorganic pyrophosphatase
SPAC16E8.06c	O13741	Nop12	RNA-binding protein Nop12
SPBC1703.13c	Q9P7V8	-	mitochondrial inorganic phosphate transporter
SPAC1F7.02c	Q09916	Has1	ATP-dependent RNA helicase Has1
SPBC776.02c	P13681	Dis2	serine/threonine protein phosphatase PP1
SPAC222.12c	P22068	Atp2	F1-ATPase beta subunit Atp2
SPBC15D4.01c	Q1MTQ7	Klp9	kinesin-like protein Klp9
SPBC2G2.08	O43007	Ade9	C-1-tetrahydrofolatesynthase/methylenetetrahydrofolatedehydrogenase/methylenetetrahydrofolatecyclohydrolase/ formyltetrahydrofolatesynthetase
SPBP19A11.03c	P87048	Mts4	19S proteasome regulatory subunit Mts4
SPBC1A4.07c	O74340	Sof1	U3 snoRNP-associated protein Sof1
SPAC644.17c	Q9P6P6	Mrpl9	mitochondrial ribosomal protein subunit L9
SPBC32H8.05	Q96WW3	-	conserved fungal protein
SPBC4F6.06	P22987	Kin1	microtubule affinity-regulating kinase Kin1
SPAC2C4.11c	O14044	Rbp28	RNA-binding protein Rbp28
SPAC9E9.09c	O14293	-	aldehyde dehydrogenase
SPAC227.18	Q09694	Lys3	saccharopine dehydrogenase Lys3
SPCC16C4.14c	O74458	Sfc4	transcription factor TFIIIC complex subunit Sfc4
SPAC20G8.06	P87112	Not1	CCR4-Not complex subunit Not1
SPBC646.07c	O94511	-	enoyl reductase
SPBC4F6.18c	P36579	Arf1	ADP-ribosylation factor, Arf family Arf1
SPBP35G2.14*	Q9P789	-	RNA-binding protein
SPBC1289.04c	O74653	Pob1	Boi family protein
SPBC16H5.08c	O42943	-	ribosome biogenesis ATPase, Arb family ABCF2-like
SPAC17A2.09c	O13759	Csx1	RNA-binding protein Csx1
SPBC21B10.13c	P40923	Yox1	MBF complex negative regulatory component Yox1
SPCC1322.04	P78811	-	UTP-glucose-1-phosphate uridylyltransferase
SPAP8A3.08	Q09196	Cdc4	myosin II light chain
SPAC4A8.05c	O14157	Myp2	myosin II heavy chain Myo3
SPAC17A5.14	P40383	Exo2	exonuclease II Exo2
SPAC9G1.10c	O14306	-	inositol polyphosphate phosphatase
SPBC146.13c	Q9Y7Z8	Myo1	myosin type I
SPBC776.08c	O94676	-	nucleolar RNA-associated protein
SPBC2F12.14c	P78758	Gua1	IMP dehydrogenase Gua1
SPAC9G1.06c	O14302	Cyk3	cytokinesis protein Cyk3
SPBC25B2.07c	O74779	Mug164	microtubule-associated protein Mug164
SPCC162.07*	O74423	Ent1	epsin
SPCC794.12c	P40375	Mae2	malic enzyme, malate dehydrogenase
SPAC31A2.12	Q09729	-	arrestin/PY protein 1
SPCP1E11.06	Q9UU81	Apl4	AP-1 adaptor complex gamma subunit Apl4
SPAC3F10.03	Q10179	Grs1	mitochondrial and cytoplasmic glycine-tRNA ligase Grs1
SPBC21B10.03c	Q9USW1	-	ataxin-2 homolog
SPCC132.01c	Q9USN8	-	DUF814 family protein
SPAC22H10.11c	Q10304	Crf1	TOR signaling pathway transcriptional corepressor Crf1
SPCC1739.11c	O74473	Cdc11	SIN component scaffold protein, centriolin ortholog Cdc11
SPCC1223.15c	Q50HP3	Spc19	DASH complex subunit Spc19
SPCC14G10.04*	O74417	-	sequence orphan
SPCC1682.09c	O74439	-	mitochondrial guanine nucleotide transporter
SPAC17H9.04c	O13801	-	RNA-binding protein
SPCC895.07	O94534	Alp14	TOG ortholog Alp14
SPCC70.03c	O74524	-	proline dehydrogenase
SPBC83.15	O94698	Nsa1	ribosome biogenesis protein Nsa1
SPBC8D2.18c	O13639	-	adenosylhomocysteinase
SPAC27D7.02c	O42657	-	GRIP domain protein
SPCPJ732.01	Q9C0U7	Vps5	retromer complex subunit Vps5
SPAC6F12.11c	O14229	Sfc1	transcription factor TFIIIC complex A box associated subunit Sfc1
SPBC16G5.11c	O60125	Bag101	BAG family molecular chaperone regulator Bag101
SPAC27E2.03c	O13998	-	GTP binding protein
SPBPJ4664.04	Q96WV5	-	coatomer alpha subunit
SPBC32F12.08c	O74372	Duo1	DASH complex subunit Duo1
SPCC4G3.13c	P87238	-	CUE domain protein Cue1/4 family involved in ER associated protein catabolism
SPBC8D2.07c	O13650	Sfc9	transcription factor TFIIIC complex subunit Sfc9
SPBC23G7.12c	P41836	Rpt6	19S proteasome regulatory subunit Rpt6
SPAC23H3.08c	O42860	Bub3	mitotic spindle checkpoint protein Bub3
SPAC26F1.06*	P36623	Gpm1	monomeric 2,3-bisphosphoglycerate
SPACUNK4.07c	O14072	Cta4	P-type ATPase, calcium transporting Cta4
SPAC3A11.12c	O14126	Rpt5	19S proteasome regulatory subunit Rpt5
SPAC17A2.13c	P42657	Rad25	14-3-3 protein Rad25
