# Supplementary material for: Proteins that physically interact with the phosphatase Cdc14 in Candida albicans have diverse roles in the cell cycle
Source: Sci Rep. 2019 Apr 18;9:6258. doi: 10.1038/s41598-019-42530-1 (PMC6472416; doi:10.1038/s41598-019-42530-1)
Supplement: Supplementary file 5 — Dataset 5 [file 41598_2019_42530_MOESM5_ESM.zip › Zip/code/sp_physical.txt]

Gene	Product	Evidence	Reference
csm1	microtubule-site clamp monopolin complex subunit Csm1/Pcs1	Affinity Capture-MS	Gregan J et al. (2007)
mid1	medial ring protein Mid1	Affinity Capture-Western	Clifford DM et al. (2008)
cdc15	extended Fer/CIP4 (EFC) domain protein Cdc15	Affinity Capture-Western	Clifford DM et al. (2008)
nrm1	MBF complex corepressor Nrm1	Affinity Capture-Western	Chen JS et al. (2013)
nsk1	Clp1-interacting, microtubule plus-end binding Nsk1	Affinity Capture-MS	PMID:22065639
mde4	microtubule-site clamp monopolin complex subunit Mde4	Affinity Capture-Western	Choi SH et al. (2009)
pub2	HECT-type ubiquitin-protein ligase E3 Pub2	Affinity Capture-Western	Esteban V et al. (2008)
ark1	aurora-B kinase Ark1	Affinity Capture-Western	Trautmann S et al. (2004)
cdc10	MBF transcription factor complex subunit Cdc10	Affinity Capture-Western	Chen JS et al. (2013)
cdc25	M phase inducer tyrosine phosphatase Cdc25	Affinity Capture-Western	PMID:14765109
klp6	kinesin-8 family plus-end microtubule motor Klp6	Affinity Capture-Western	Chen JS et al. (2013)
shk1	PAK-related kinase Shk1	Affinity Capture-Western	Chen JS et al. (2013)
cdc11	SIN component scaffold protein, centriolin ortholog Cdc11	Affinity Capture-Western	Chen JS et al. (2013)
sap1	switch-activating protein Sap1	Affinity Capture-Western	Chen JS et al. (2013)
rad24	14-3-3 protein Rad24	Affinity Capture-MS	Gupta S et al. (2013)
Sep-01	forkhead transcription factor Sep1	Affinity Capture-Western	Chen JS et al. (2013)
sal3	karyopherin Sal3	Affinity Capture-Western	Chen JS et al. (2013)
paa1	protein phosphatase regulatory subunit Paa1	Affinity Capture-MS	Bernal M et al. (2014)
res1	MBF transcription factor complex subunit Res1	Affinity Capture-Western	Chen JS et al. (2013)
vps28	ESCRT I complex subunit Vps28	Two-hybrid	Bhutta MS et al. (2014)
mid1	medial ring protein Mid1	Two-hybrid	Clifford DM et al. (2008)
dnt1	nucleolar protein Dnt1	Two-hybrid	Jin QW et al. (2007)
cdc25	M phase inducer tyrosine phosphatase Cdc25	Two-hybrid	Jin QW et al. (2007)
mbx1	MADS-box transcription factor Mbx1	Two-hybrid	Papadopoulou K et al. (2010)
mid1	medial ring protein Mid1	Affinity Capture-Western	Clifford DM et al. (2008)
sfc9	transcription factor TFIIIC complex subunit Sfc9 (predicted)	Affinity Capture-MS	Chen JS et al. (2013)
nrm1	MBF complex corepressor Nrm1	Affinity Capture-Western	Chen JS et al. (2013)
SPCC14G10.04	Schizosaccharomyces specific protein	Affinity Capture-MS	Chen JS et al. (2013)
ent1	epsin	Affinity Capture-MS	Chen JS et al. (2013)
utp10	U3 snoRNP-associated protein Utp10 (predicted)	Affinity Capture-MS	Chen JS et al. (2013)
cdc25	M phase inducer tyrosine phosphatase Cdc25	Affinity Capture-Western	PMID:14765109
rrp5	U3 snoRNP-associated protein Rrp5 (predicted)	Affinity Capture-MS	Chen JS et al. (2013)
mrpl9	mitochondrial ribosomal protein subunit L9 (predicted)	Affinity Capture-MS	Chen JS et al. (2013)
sfc4	transcription factor TFIIIC complex subunit Sfc4	Affinity Capture-MS	Chen JS et al. (2013)
SPBC16H5.08c	ribosome biogenesis ATPase, Arb family ABCF2-like (predicted)	Affinity Capture-MS	Chen JS et al. (2013)
rpl39	60S ribosomal protein L39	Affinity Capture-MS	Chen JS et al. (2013)
fyu1	UTP-glucose-1-phosphate uridylyltransferase Fyu1	Affinity Capture-MS	Chen JS et al. (2013)
klp6	kinesin-8 family plus-end microtubule motor Klp6	Affinity Capture-Western	Chen JS et al. (2013)
tif6	translation initiation factor-like ribosome biogenesis protein	Affinity Capture-MS	Chen JS et al. (2013)
atp2	F1-ATPase beta subunit Atp2	Affinity Capture-MS	Chen JS et al. (2013)
bgs4	secondary septum 1,6 branched 1,3-beta-glucan synthase catalytic subunit Bgs4	Affinity Capture-MS	Chen JS et al. (2013)
SPBC32H8.05	conserved fungal protein	Affinity Capture-MS	Chen JS et al. (2013)
cdc11	SIN component scaffold protein, centriolin ortholog Cdc11	Affinity Capture-Western	Chen JS et al. (2013)
SPBC1703.13c	mitochondrial inorganic phosphate transmembrane transporter (predicted)	Affinity Capture-MS	Chen JS et al. (2013)
rnp24	RNA-binding protein Rnp24	Affinity Capture-MS	Chen JS et al. (2013)
rga6	RhoGAP, GTPase activating protein Rga6 (predicted)	Affinity Capture-MS	Chen JS et al. (2013)
alp14	TOG/XMAP14 family protein Alp14	Affinity Capture-MS	Chen JS et al. (2013)
upf1	ATP-dependent RNA helicase Upf1	Affinity Capture-MS	Chen JS et al. (2013)
put1	proline dehydrogenase Put1 (predicted)	Affinity Capture-MS	Chen JS et al. (2013)
mbx1	MADS-box transcription factor Mbx1	Affinity Capture-MS	Papadopoulou K et al. (2010)
duo1	DASH complex subunit Duo1	Affinity Capture-MS	Chen JS et al. (2013)
cue1	Hrd1 ubiquitin ligase complex, CUE domain protein Cue1 (predicted)	Affinity Capture-MS	Chen JS et al. (2013)
rod1	arrestin/PY protein involved in ubiquitin-mediated endocytosis Rod1 (predicted)	Affinity Capture-MS	Chen JS et al. (2013)
rad24	14-3-3 protein Rad24	Affinity Capture-MS	Chen JS et al. (2013)
yox1	MBF complex corepressor Yox1	Affinity Capture-MS	Chen JS et al. (2013)
sre2	membrane-tethered transcription factor Sre2	Affinity Capture-MS	Chen JS et al. (2013)
rng2	IQGAP	Affinity Capture-MS	Chen JS et al. (2013)
bub3	mitotic spindle checkpoint protein Bub3	Affinity Capture-MS	Chen JS et al. (2013)
gpm1	monomeric 2,3-bisphosphoglycerate (BPG)-dependent phosphoglycerate mutase (PGAM), Gpm1	Affinity Capture-MS	Chen JS et al. (2013)
rpt5	19S proteasome regulatory subunit Rpt5 (predicted)	Affinity Capture-MS	Chen JS et al. (2013)
rpt6	19S proteasome regulatory subunit Rpt6 (predicted)	Affinity Capture-MS	Chen JS et al. (2013)
shk1	PAK-related kinase Shk1	Affinity Capture-MS	Chen JS et al. (2013)
lys3	saccharopine dehydrogenase Lys3	Affinity Capture-MS	Chen JS et al. (2013)
arf1	ADP-ribosylation factor, Arf family Arf1	Affinity Capture-MS	Chen JS et al. (2013)
pic1	kinetochore protein, INCENP ortholog Pic1	Affinity Capture-MS	Chen JS et al. (2013)
fkbp39	FKBP-type peptidyl-prolyl cis-trans isomerase (predicted)	Affinity Capture-MS	Chen JS et al. (2013)
SPCC1739.01	zf-CCCH type zinc finger protein	Affinity Capture-MS	Chen JS et al. (2013)
pob1	Boi family protein	Affinity Capture-MS	Chen JS et al. (2013)
utp22	small-subunit processome, UTP-C complex subunit Utp22 (predicted)	Affinity Capture-MS	Chen JS et al. (2013)
nbl1	Borealin homolog Nbl1	Affinity Capture-MS	Chen JS et al. (2013)
gaf1	transcription factor Gaf1	Affinity Capture-MS	Chen JS et al. (2013)
SPAC22H10.11c	TOR signaling pathway transcriptional corepressor Crf1 (predicted)	Affinity Capture-MS	Chen JS et al. (2013)
clc1	clathrin light chain Clc1	Affinity Capture-MS	Chen JS et al. (2013)
nop4	RNA-binding protein Nop4 (predicted)	Affinity Capture-MS	Chen JS et al. (2013)
mrt4	mRNA turnover and ribosome assembly protein Mrt4 (predicted)	Affinity Capture-MS	Chen JS et al. (2013)
SPBC8D2.18c	adenosylhomocysteinase (predicted)	Affinity Capture-MS	Chen JS et al. (2013)
dlc1	dynein light chain Dlc1	Affinity Capture-MS	PMID:22065639
ggc1	mitochondrial guanine nucleotide transmembrane transporter Ggc1 (predicted)	Affinity Capture-MS	Chen JS et al. (2013)
klp5	kinesin-8 family plus-end microtubule motor Klp5	Affinity Capture-MS	Chen JS et al. (2013)
ade9	C-1-tetrahydrofolatesynthase/methylenetetrahydrof olatedehydrogenase/methylenetetrahydrofolatecyclohydrolase/ formyltetrahydrofolatesynthetase Ade9	Affinity Capture-MS	Chen JS et al. (2013)
atd1	aldehyde dehydrogenase (predicted)	Affinity Capture-MS	Chen JS et al. (2013)
sap1	switch-activating protein Sap1	Affinity Capture-MS	Chen JS et al. (2013)
nsa2	ribosome biogenesis protein Nsa2 (predicted)	Affinity Capture-MS	Chen JS et al. (2013)
Sep-01	forkhead transcription factor Sep1	Affinity Capture-MS	Chen JS et al. (2013)
vps5	retromer complex subunit Vps5	Affinity Capture-MS	Chen JS et al. (2013)
cdc10	MBF transcription factor complex subunit Cdc10	Affinity Capture-MS	Chen JS et al. (2013)
spc19	DASH complex subunit Spc19	Affinity Capture-MS	Chen JS et al. (2013)
dna2	DNA replication endonuclease-helicase Dna2	Affinity Capture-MS	Chen JS et al. (2013)
rgf3	RhoGEF Rgf3	Affinity Capture-MS	Chen JS et al. (2013)
cdc15	extended Fer/CIP4 (EFC) domain protein Cdc15	Affinity Capture-MS	Chen JS et al. (2013)
sle1	eisosome assembly protein Seg1	Affinity Capture-MS	Chen JS et al. (2013)
res1	MBF transcription factor complex subunit Res1	Affinity Capture-MS	Chen JS et al. (2013)
rpb2	RNA polymerase II complex subunit Rpb2	Affinity Capture-MS	Chen JS et al. (2013)
mts4	19S proteasome regulatory subunit Mts4	Affinity Capture-MS	Chen JS et al. (2013)
dis2	serine/threonine protein phosphatase PP1, Dis2	Affinity Capture-MS	Chen JS et al. (2013)
myo1	myosin type I	Affinity Capture-MS	Chen JS et al. (2013)
sts5	RNB-like protein	Affinity Capture-MS	Chen JS et al. (2013)
cta4	P-type ATPase, calcium transporting Cta4	Affinity Capture-MS	Chen JS et al. (2013)
sal3	karyopherin Sal3	Affinity Capture-MS	Chen JS et al. (2013)
mtr1	microtubule regulator Mtr1	Affinity Capture-MS	Chen JS et al. (2013)
grs1	mitochondrial and cytoplasmic glycine-tRNA ligase Grs1	Affinity Capture-MS	Chen JS et al. (2013)
nsk1	Clp1-interacting, microtubule plus-end binding Nsk1	Affinity Capture-MS	PMID:22065639
mug174	Schizosaccharomyces specific protein Mug174	Affinity Capture-MS	Chen JS et al. (2013)
abp1	cofilin/tropomyosin family, drebrin ortholog Abp1	Affinity Capture-MS	Chen JS et al. (2013)
exo2	exonuclease II Exo2	Affinity Capture-MS	Chen JS et al. (2013)
rad25	14-3-3 protein Rad25	Affinity Capture-MS	Chen JS et al. (2013)
blt1	ubiquitin domain-like protein Blt1	Affinity Capture-MS	Chen JS et al. (2013)
csm1	microtubule-site clamp monopolin complex subunit Csm1/Pcs1	Affinity Capture-MS	Chen JS et al. (2013)
SPCC1827.05c	nucleolar RNA-binding protein NIFK (predicted)	Affinity Capture-MS	Chen JS et al. (2013)
cdc4	myosin II light chain	Affinity Capture-MS	Chen JS et al. (2013)
prh1	ATP-dependent RNA helicase Prh1 (predicted)	Affinity Capture-MS	Chen JS et al. (2013)
csx1	RNA-binding protein Csx1	Affinity Capture-MS	Chen JS et al. (2013)
cds1	replication checkpoint kinase Cds1	Affinity Capture-Western	D�az-Cuervo H et al. (2008)
scw1	RNA-binding protein Scw1	Affinity Capture-MS	Chen JS et al. (2013)
pal1	membrane associated protein Pal1	Affinity Capture-MS	Chen JS et al. (2013)
bub1	mitotic spindle checkpoint kinase Bub1	Affinity Capture-MS	Chen JS et al. (2013)
man1	LEM domain protein Man1, Sad1 interacting factor	Affinity Capture-MS	Chen JS et al. (2013)
nrp1	RNA-binding protein	Affinity Capture-MS	Chen JS et al. (2013)
SPAC27E2.03c	Obg-Like ATPase (predicted)	Affinity Capture-MS	Chen JS et al. (2013)
SPBC83.15	ribosome biogenesis protein Nsa1 (predicted)	Affinity Capture-MS	Chen JS et al. (2013)
bir1	survivin, Bir1	Affinity Capture-MS	Chen JS et al. (2013)
ipp1	inorganic pyrophosphatase Ipp1 (predicted)	Affinity Capture-MS	Chen JS et al. (2013)
myp2	myosin II heavy chain Myo3	Affinity Capture-MS	Chen JS et al. (2013)
gcn1	translation elongation regulator Gcn1 (predicted)	Affinity Capture-MS	Chen JS et al. (2013)
nop12	RNA-binding protein Nop12 (predicted)	Affinity Capture-MS	Chen JS et al. (2013)
ubp16	ubiquitin C-terminal hydrolase Ubp16	Affinity Capture-MS	Chen JS et al. (2013)
mmb1	mitochondrial microtubule binder Mmb1	Affinity Capture-MS	Chen JS et al. (2013)
mde4	microtubule-site clamp monopolin complex subunit Mde4	Affinity Capture-MS	Choi SH et al. (2009)
has1	ATP-dependent RNA helicase Has1 (predicted)	Affinity Capture-MS	Chen JS et al. (2013)
bag101	BAG family molecular chaperone regulator Bag101 (predicted)	Affinity Capture-MS	Chen JS et al. (2013)
tgs1	rRNA methyltransferase Tgs1	Affinity Capture-MS	Chen JS et al. (2013)
mae2	malic enzyme, malate dehydrogenase (oxaloacetate decarboxylating), Mae2	Affinity Capture-MS	Chen JS et al. (2013)
sof1	U3 snoRNP-associated protein Sof1 (predicted)	Affinity Capture-MS	Chen JS et al. (2013)
puf2	pumilio family RNA-binding protein Puf2	Affinity Capture-MS	Chen JS et al. (2013)
gua1	IMP dehydrogenase Gua1	Affinity Capture-MS	Chen JS et al. (2013)
kin1	microtubule affinity-regulating kinase Kin1	Affinity Capture-MS	Chen JS et al. (2013)
apl4	AP-1 adaptor complex gamma subunit Apl4	Affinity Capture-MS	Chen JS et al. (2013)
tsc13	enoyl reductase (predicted)	Affinity Capture-MS	Chen JS et al. (2013)
cop1	coatomer alpha subunit Cop1 (predicted)	Affinity Capture-MS	Chen JS et al. (2013)
cyk3	Nebulin-family actin filament anchoring protein Cyk3 (predicted)	Affinity Capture-MS	Chen JS et al. (2013)
ath1	ataxin-2 homolog	Affinity Capture-MS	Chen JS et al. (2013)
klp9	kinesin-like protein Klp9	Affinity Capture-MS	Chen JS et al. (2013)
sfc1	transcription factor TFIIIC complex A box associated subunit Sfc1	Affinity Capture-MS	Chen JS et al. (2013)
pfl8	cell surface glycoprotein, flocculin Pfl8	Affinity Capture-MS	Chen JS et al. (2013)
not1	CCR4-Not complex scaffold subunit Not1	Affinity Capture-MS	Chen JS et al. (2013)
inp53	inositol polyphosphate phosphatase Inp53 (predicted)	Affinity Capture-MS	Chen JS et al. (2013)
res2	MBF transcription factor complex subunit Res2	Affinity Capture-MS	Chen JS et al. (2013)
nog2	ribosome export GTPase Nog2 (predicted)	Affinity Capture-MS	Chen JS et al. (2013)
SPAC8F11.04	U3 snoRNP-associated protein Cic1/Utp30 family (predicted)	Affinity Capture-MS	Chen JS et al. (2013)
grp1	GRIP domain protein Grp1 (predicted)	Affinity Capture-MS	Chen JS et al. (2013)
pno1	KH domain RNA-binding protein Pno1 (predicted)	Affinity Capture-MS	Chen JS et al. (2013)
sfc3	transcription factor TFIIIC complex B box binding subunit Sfc3	Affinity Capture-MS	Chen JS et al. (2013)
klp6	kinesin-8 family plus-end microtubule motor Klp6	Biochemical Activity	Chen JS et al. (2013)
mde4	microtubule-site clamp monopolin complex subunit Mde4	Biochemical Activity	Choi SH et al. (2009)
cdc10	MBF transcription factor complex subunit Cdc10	Biochemical Activity	Chen JS et al. (2013)
clp1	Cdc14-related protein phosphatase Clp1/Flp1	Biochemical Activity	Wolfe BA et al. (2006)
Sep-01	forkhead transcription factor Sep1	Biochemical Activity	Chen JS et al. (2013)
res1	MBF transcription factor complex subunit Res1	Biochemical Activity	Chen JS et al. (2013)
sap1	switch-activating protein Sap1	Biochemical Activity	Chen JS et al. (2013)
cdc11	SIN component scaffold protein, centriolin ortholog Cdc11	Biochemical Activity	Chen JS et al. (2013)
nrm1	MBF complex corepressor Nrm1	Biochemical Activity	Chen JS et al. (2013)
mbx1	MADS-box transcription factor Mbx1	Biochemical Activity	Papadopoulou K et al. (2010)
shk1	PAK-related kinase Shk1	Biochemical Activity	Chen JS et al. (2013)
nsk1	Clp1-interacting, microtubule plus-end binding Nsk1	Biochemical Activity	PMID:22065639
mbx1	MADS-box transcription factor Mbx1	Reconstituted Complex	Papadopoulou K et al. (2010)
pub2	HECT-type ubiquitin-protein ligase E3 Pub2	Reconstituted Complex	Esteban V et al. (2008)
rad24	14-3-3 protein Rad24	Reconstituted Complex	Mishra M et al. (2005)
pmk1	MAP kinase Pmk1	Biochemical Activity	Broadus MR et al. (2012)
cdc2	cyclin-dependent protein kinase Cdk1/Cdc2	Biochemical Activity	Wolfe BA et al. (2006)
dsk1	SR protein-specific kinase Dsk1	Biochemical Activity	Lipp JJ et al. (2015)
