# Supplementary material for: Proteins that physically interact with the phosphatase Cdc14 in Candida albicans have diverse roles in the cell cycle
Source: Sci Rep. 2019 Apr 18;9:6258. doi: 10.1038/s41598-019-42530-1 (PMC6472416; doi:10.1038/s41598-019-42530-1)
Supplement: Supplementary file 5 — Dataset 5 [file 41598_2019_42530_MOESM5_ESM.zip › Zip/code/yeast_lysate.tsv]

H/L ratio	B significant FDR=0.05	B significant FDR=0.01	B significant FDR=0.001	Intensity	B significant FDR=0.05	B significant FDR=0.01	B significant FDR=0.001	Protein.IDs	Fasta.headers
39.91793	+	+	+	17245000	0	0	0	orf19.6436	>orf19.6436 orf19.6436 CGDID:CAL0002192 COORDS:Ca21chrR_C_albicans_SC5314:1857646-1856582C, translated using codon table 12 (354 amino acids) Uncharacterized ORF;Ortholog of <i>C. parapsilosis CDC317</i> : CPAR2_205590, <i>Debaryomyces hansenii CBS767</i>
37.27344	+	+	+	3007000	0	0	0	orf19.3023	>orf19.3023 NGG1 CGDID:CAL0001366 COORDS:Ca21chr1_C_albicans_SC5314:686699-688582W, translated using codon table 12 (627 amino acids) Uncharacterized ORF;Ortholog(s) have histone acetyltransferase activity and role in histone acetylation, regulation of tr
16.54964	+	+	+	9372100	0	0	0	orf19.1365	>orf19.1365 orf19.1365 CGDID:CAL0003885 COORDS:Ca21chr2_C_albicans_SC5314:2017517-2015997C, translated using codon table 12 (506 amino acids) Verified ORF;Putative monooxygenase;mutation confers hypersensitivity to toxic ergosterol analog;constitutive e
10.90861	+	+	+	10452000	0	0	0	orf19.1716	>orf19.1716 URA3 CGDID:CAL0000783 COORDS:Ca21chr3_C_albicans_SC5314:291143-290331C, translated using codon table 12 (270 amino acids) Verified ORF;Orotidine-5-phosphate decarboxylase, enzyme of pyrimidine biosynthesis;gene used as a molecular genetic ma
15.70356	+	+	+	32623000	0	0	0	orf19.355	>orf19.355 orf19.355 CGDID:CAL0004829 COORDS:Ca21chr3_C_albicans_SC5314:758825-757554C, translated using codon table 12 (423 amino acids) Uncharacterized ORF;Has domain(s) with predicted oxidoreductase activity and role in oxidation-reduction process
8.256592	+	+	+	74531000	0	0	0	orf19.4212	>orf19.4212 FET99 CGDID:CAL0000094 COORDS:Ca21chr6_C_albicans_SC5314:85591-83711C, translated using codon table 12 (626 amino acids) Verified ORF;Multicopper oxidase family protein similar to S. cerevisiae Fet3p;does not complement S. cerevisiae fet3 mut
8.555456	+	+	+	210950000	0	0	0	orf19.113	>orf19.113 CIP1 CGDID:CAL0002993 COORDS:Ca21chr6_C_albicans_SC5314:210363-209464C, translated using codon table 12 (299 amino acids) Verified ORF;Possible oxidoreductase;transcription induced by cadmium but not by other heavy metals, heat shock, yeast-hy
10.62624	+	+	+	71071000	0	0	0	orf19.3901	>orf19.3901 orf19.3901 CGDID:CAL0002814 COORDS:Ca21chr5_C_albicans_SC5314:930439-931956W, translated using codon table 12 (505 amino acids) Uncharacterized ORF;Putative benzene desulfurase;induced by nitric oxide independent of Yhb1p
7.099939	+	+	+	89319000	0	0	0	orf19.6877	>orf19.6877 PNG2 CGDID:CAL0005876 COORDS:Ca21chr2_C_albicans_SC5314:1157113-1160064W, translated using codon table 12 (983 amino acids) Verified ORF;Putative peptide:N-glycanase;gene contains variable numbers of 12-bp repeats;transcription upregulated b
16.71539	+	+	+	185480000	0	0	0	orf19.1639	>orf19.1639 orf19.1639 CGDID:CAL0006414 COORDS:Ca21chr3_C_albicans_SC5314:450733-449567C, translated using codon table 12 (388 amino acids) Uncharacterized ORF;Has domain(s) with predicted oxidoreductase activity and role in oxidation-reduction process
15.1669	+	+	+	94079000	0	0	0	orf19.7364	>orf19.7364 orf19.7364 CGDID:CAL0004715 COORDS:Ca21chr3_C_albicans_SC5314:1309949-1311559W, translated using codon table 12 (536 amino acids) Uncharacterized ORF;Has domain(s) with predicted N,N-dimethylaniline monooxygenase activity, NADP binding, flavin
9.372022	+	+	+	4961600	3.10E-289	3.10E-289	3.10E-289	orf19.1167	>orf19.1167 orf19.1167 CGDID:CAL0002074 COORDS:Ca21chr1_C_albicans_SC5314:2533618-2532458C, translated using codon table 12 (386 amino acids) Uncharacterized ORF;Ortholog(s) have sulfonate dioxygenase activity and role in sulfur compound catabolic process
6.306963	+	+	+	17374000	3.33E-250	3.33E-250	3.33E-250	orf19.6758	>orf19.6758 orf19.6758 CGDID:CAL0004900 COORDS:Ca21chr3_C_albicans_SC5314:1687705-1688574W, translated using codon table 12 (289 amino acids) Uncharacterized ORF;Ortholog(s) have cytosol, nucleus localization
5.866675	+	+	+	18404000	8.65E-211	8.65E-211	8.65E-211	orf19.429	>orf19.429 orf19.429 CGDID:CAL0005626 COORDS:Ca21chr1_C_albicans_SC5314:1125735-1123924C, translated using codon table 12 (603 amino acids) Uncharacterized ORF;Putative non-canonical poly(A) polymerase;repressed by nitric oxide
7.525363	+	+	+	8893100	8.59E-177	8.59E-177	8.59E-177	orf19.4295	>orf19.4295 orf19.4295 CGDID:CAL0000387 COORDS:Ca21chr5_C_albicans_SC5314:619739-616686C, translated using codon table 12 (1017 amino acids) Uncharacterized ORF;Ortholog(s) have DNA binding, nucleosome binding, transcription corepressor activity
3.043658	+	+	+	451770000	2.81E-141	2.81E-141	2.81E-141	orf19.1608	>orf19.1608 orf19.1608 CGDID:CAL0006319 COORDS:Ca21chr3_C_albicans_SC5314:516763-514997C, translated using codon table 12 (588 amino acids) Uncharacterized ORF;Ortholog(s) have cytosol, nucleus localization
3.798186	+	+	+	111780000	1.23E-138	1.23E-138	1.23E-138	orf19.409	>orf19.409 orf19.409 CGDID:CAL0005548 COORDS:Ca21chr1_C_albicans_SC5314:1886244-1885603C, translated using codon table 12 (213 amino acids) Verified ORF;Plasma membrane-localized protein;similar to S. cerevisiae Aim38p;Hap43p-repressed gene;late-stage
4.768602	+	+	+	17815000	2.64E-127	2.64E-127	2.64E-127	orf19.6689	>orf19.6689 ARG4 CGDID:CAL0004142 COORDS:Ca21chr7_C_albicans_SC5314:792083-793489W, translated using codon table 12 (468 amino acids) Verified ORF;Argininosuccinate lyase, catalyzes the final step in the arginine biosynthesis pathway;alkaline downregulat
3.138067	+	+	+	255190000	7.86E-82	7.86E-82	7.86E-82	orf19.2125	>orf19.2125 orf19.2125 CGDID:CAL0005305 COORDS:Ca21chr6_C_albicans_SC5314:986080-986535W, translated using codon table 12 (151 amino acids) Verified ORF;GlcNAc-induced protein
3.704828	+	+	+	18808000	1.39E-66	1.39E-66	1.39E-66	orf19.1996	>orf19.1996 CHA1 CGDID:CAL0002743 COORDS:Ca21chr2_C_albicans_SC5314:215567-216628W, translated using codon table 12 (353 amino acids) Verified ORF;Similar to catabolic serine/threonine dehydratases;negatively regulated by Rim101p;expression greater in l
3.583495	+	+	+	30859000	6.44E-61	6.44E-61	6.44E-61	orf19.1237	>orf19.1237 ARO9 CGDID:CAL0002883 COORDS:Ca21chr4_C_albicans_SC5314:1215124-1213553C, translated using codon table 12 (523 amino acids) Uncharacterized ORF;Aromatic transaminase of the Ehrlich fusel oil pathway of aromatic alcohol biosynthesis;Rim101p-de
4.469062	+	+	+	14514000	1.29E-51	1.29E-51	1.29E-51	orf19.7375	>orf19.7375 orf19.7375 CGDID:CAL0004764 COORDS:Ca21chr3_C_albicans_SC5314:1337711-1337097C, translated using codon table 12 (204 amino acids) Uncharacterized ORF;Putative U1A component of the U1 snRNP, involved in splicing;contains two RNA recognition mo
4.440671	+	+	+	9679300	8.30E-51	8.30E-51	8.30E-51	orf19.1373	>orf19.1373 INP51 CGDID:CAL0003909 COORDS:Ca21chr2_C_albicans_SC5314:1997964-1995004C, translated using codon table 12 (986 amino acids) Verified ORF;Putative phosphatidylinositol-4,5-bisphosphate phosphatase;involved in maintenance of phosphoinositide l
2.635139	+	+	+	64088000	2.97E-44	2.97E-44	2.97E-44	orf19.3131	>orf19.3131 OYE32 CGDID:CAL0002283 COORDS:Ca21chr4_C_albicans_SC5314:1513065-1511767C, translated using codon table 12 (432 amino acids) Verified ORF;NAD(P)H oxidoreductase family protein;induced by nitric oxide, amphotericin B, oxidative stress (via Cap
4.190103	+	+	+	11012000	5.75E-44	5.75E-44	5.75E-44	orf19.5784	>orf19.5784 AMO1 CGDID:CAL0001538 COORDS:Ca21chr2_C_albicans_SC5314:630791-632920W, translated using codon table 12 (709 amino acids) Uncharacterized ORF;Putative peroxisomal copper amine oxidase
2.112359	+	+	+	2104600000	1.64E-42	1.64E-42	1.64E-42	orf19.2947	>orf19.2947 SNZ1 CGDID:CAL0006040 COORDS:Ca21chr1_C_albicans_SC5314:542657-541779C, translated using codon table 12 (292 amino acids) Verified ORF;Stationary phase protein;soluble in hyphae;induced on yeast to hyphal switch, in response to 3-aminotriazo
3.120702	+	+	+	21804000	1.14E-41	1.14E-41	1.14E-41	orf19.2754	>orf19.2754 orf19.2754 CGDID:CAL0004238 COORDS:Ca21chr4_C_albicans_SC5314:500130-499801C, translated using codon table 12 (109 amino acids) Uncharacterized ORF;Ortholog(s) have protein transporter activity, role in protein import into mitochondrial inner
4.023221	+	+	+	9226000	1.08E-39	1.08E-39	1.08E-39	orf19.839	>orf19.839 orf19.839 CGDID:CAL0002720 COORDS:Ca21chr2_C_albicans_SC5314:807148-809031W, translated using codon table 12 (627 amino acids) Verified ORF;Putative endoribonuclease;induced by nitric oxide independent of Yhb1p;mutation confers hypersensitivi
2.235694	+	+	+	155030000	1.39E-28	1.39E-28	1.39E-28	orf19.2989;orf19.225	>orf19.2989 GOR1 CGDID:CAL0006135 COORDS:Ca21chr1_C_albicans_SC5314:620165-621193W, translated using codon table 12 (342 amino acids) Uncharacterized ORF;Ortholog(s) have glyoxylate reductase activity, role in glyoxylate catabolic process and cytosol, mit
1.900908	+	+	+	388140000	2.98E-28	2.98E-28	2.98E-28	orf19.1340	>orf19.1340 orf19.1340 CGDID:CAL0003819 COORDS:Ca21chr7_C_albicans_SC5314:739871-738942C, translated using codon table 12 (309 amino acids) Uncharacterized ORF;Putative aldose reductase;protein level decreases in stationary phase cultures
3.379317	+	+	+	14000000	2.58E-25	2.58E-25	2.58E-25	orf19.3443	>orf19.3443 OYE2 CGDID:CAL0004989 COORDS:Ca21chr6_C_albicans_SC5314:282365-281154C, translated using codon table 12 (403 amino acids) Uncharacterized ORF;Putative NAPDH dehydrogenase;fungal-specific (no human or murine homolog);induced by nitric oxide
1.847812	+	+	+	1784500000	3.81E-25	3.81E-25	3.81E-25	orf19.2098	>orf19.2098 ARO8 CGDID:CAL0004570 COORDS:Ca21chr2_C_albicans_SC5314:43586-42111C, translated using codon table 12 (491 amino acids) Uncharacterized ORF;Aromatic transaminase of the Ehrlich fusel oil pathway of aromatic alcohol biosynthesis;Rim101p indepe
2.015591	+	+	+	224450000	7.33E-20	7.33E-20	7.33E-20	orf19.3419	>orf19.3419 MAE1 CGDID:CAL0004908 COORDS:Ca21chr6_C_albicans_SC5314:350706-352598W, translated using codon table 12 (630 amino acids) Uncharacterized ORF;Malic enzyme, mitochondrial;transcription regulated by Mig1p and Tup1p;shows colony morphology-rela
1.71979	+	+	+	1470000000	1.97E-18	1.97E-18	1.97E-18	orf19.3915	>orf19.3915 orf19.3915 CGDID:CAL0002864 COORDS:Ca21chr5_C_albicans_SC5314:955478-954174C, translated using codon table 12 (434 amino acids) Uncharacterized ORF;Putative metallodipeptidase;protein present in exponential and stationary growth phase yeast c
1.957097	+	+	+	211640000	8.00E-18	8.00E-18	8.00E-18	orf19.5517	>orf19.5517 orf19.5517 CGDID:CAL0006095 COORDS:Ca21chr6_C_albicans_SC5314:514411-515520W, translated using codon table 12 (369 amino acids) Uncharacterized ORF;Similar to alcohol dehydrogenases;increased transcription is observed upon benomyl treatment;
2.315647	+	+	+	38930000	4.32E-17	4.32E-17	4.32E-17	orf19.2124	>orf19.2124 orf19.2124 CGDID:CAL0005303 COORDS:Ca21chr6_C_albicans_SC5314:985627-984557C, translated using codon table 12 (356 amino acids) Uncharacterized ORF;Has domain(s) with predicted nucleotide binding, oxidoreductase activity, transferase activity,
2.905515	+	+	+	11475000	7.16E-17	7.16E-17	7.16E-17	orf19.6024	>orf19.6024 orf19.6024 CGDID:CAL0005071 COORDS:Ca21chr1_C_albicans_SC5314:156648-157694W, translated using codon table 12 (348 amino acids) Uncharacterized ORF;Ortholog of <i>Candida tenuis NRRL Y-1498</i> : CANTEDRAFT_112621, <i>Debaryomyces hansenii CBS
2.862256	+	+	+	11425000	3.43E-16	3.43E-16	3.43E-16	orf19.993	>orf19.993 orf19.993 CGDID:CAL0003844 COORDS:Ca21chr1_C_albicans_SC5314:2324072-2324596W, translated using codon table 12 (174 amino acids) Uncharacterized ORF;Ortholog of <i>C. parapsilosis CDC317</i> : CPAR2_502110, <i>Candida tenuis NRRL Y-1498</i> : C
2.228871	+	+	+	40284000	4.10E-15	4.10E-15	4.10E-15	orf19.6747	>orf19.6747 orf19.6747 CGDID:CAL0004865 COORDS:Ca21chr3_C_albicans_SC5314:1700606-1701602W, translated using codon table 12 (309 amino acids) Uncharacterized ORF;Ortholog(s) have acid phosphatase activity, role in dephosphorylation, intracellular sterol t
1.630847	+	+	+	598550000	2.05E-14	2.05E-14	2.05E-14	orf19.1770	>orf19.1770 CYC1 CGDID:CAL0000927 COORDS:Ca21chr2_C_albicans_SC5314:2074774-2075106W, translated using codon table 12 (110 amino acids) Verified ORF;Cytochrome c;complements defects of S. cerevisiae cyc1 cyc7 double mutant;expression greater in high iro
1.803543	+	+	+	145670000	4.96E-13	4.96E-13	4.96E-13	orf19.2417	>orf19.2417 SMC5 CGDID:CAL0001481 COORDS:Ca21chrR_C_albicans_SC5314:702960-706181W, translated using codon table 12 (1073 amino acids) Verified ORF;Protein similar to S. cerevisiae Smc5p, which is involved in DNA repair;transposon mutation affects filame
1.581714	+	+	+	8510100000	2.02E-12	2.02E-12	2.02E-12	orf19.5180	>orf19.5180 PRX1 CGDID:CAL0002689 COORDS:Ca21chr7_C_albicans_SC5314:605347-606078W, translated using codon table 12 (243 amino acids) Verified ORF;Thioredoxin peroxidase;transcriptionally induced by interaction with macrophage;fluconazole induced;Fkh2p
1.561686	+	+	+	412490000	1.18E-11	1.18E-11	1.18E-11	orf19.1149	>orf19.1149 MRF1 CGDID:CAL0002010 COORDS:Ca21chr1_C_albicans_SC5314:2563794-2562715C, translated using codon table 12 (359 amino acids) Uncharacterized ORF;Putative mitochondrial respiratory protein;induced by farnesol, benomyl treatment, nitric oxide, c
2.537008	+	+	+	9719700	1.49E-11	1.49E-11	1.49E-11	orf19.5730	>orf19.5730 orf19.5730 CGDID:CAL0001417 COORDS:Ca21chr6_C_albicans_SC5314:771412-769871C, translated using codon table 12 (513 amino acids) Uncharacterized ORF;Predicted ORF in Assemblies 19, 20 and 21;clade-associated gene expression
1.739597	+	+	+	240880000	2.84E-11	2.84E-11	2.84E-11	orf19.882	>orf19.882 HSP78 CGDID:CAL0002893 COORDS:Ca21chr2_C_albicans_SC5314:709618-707180C, translated using codon table 12 (812 amino acids) Uncharacterized ORF;Putative heat-shock protein;transcriptionally regulated by macrophage response;transcription is reg
0.4128833	+	+	+	874880000	2.06E-10	2.06E-10	2.06E-10	orf19.4634	>orf19.4634 orf19.4634 CGDID:CAL0003670 COORDS:Ca21chr4_C_albicans_SC5314:313048-314235W, translated using codon table 12 (395 amino acids) Uncharacterized ORF;Ortholog(s) have tRNA binding activity and role in protein urmylation, regulation of cell shape
1.939067	+	+	+	36466000	1.87E-09	1.87E-09	1.87E-09	orf19.1224	>orf19.1224 FRP3 CGDID:CAL0002835 COORDS:Ca21chr2_C_albicans_SC5314:1365218-1366075W, translated using codon table 12 (285 amino acids) Verified ORF;Putative ammonium transporter;upregulated in the presence of human neutrophils;fluconazole-downregulated
1.693229	+	+	+	63805000	3.33E-09	3.33E-09	3.33E-09	orf19.164	>orf19.164 orf19.164 CGDID:CAL0003185 COORDS:Ca21chrR_C_albicans_SC5314:575931-574726C, translated using codon table 12 (401 amino acids) Uncharacterized ORF;Ortholog(s) have lipase activity and peroxisomal matrix localization
0.4092636	+	+	+	204760000	5.18E-09	5.18E-09	5.18E-09	orf19.2593	>orf19.2593 BIO2 CGDID:CAL0002565 COORDS:Ca21chrR_C_albicans_SC5314:426350-425226C, translated using codon table 12 (374 amino acids) Uncharacterized ORF;Putative biotin synthase;transcriptionally upregulated in high iron;transcription downregulated by
1.677227	+	+	+	87718000	7.57E-09	7.57E-09	7.57E-09	orf19.5809;orf19.1589.1	>orf19.5809 orf19.5809 CGDID:CAL0002259 COORDS:Ca21chr2_C_albicans_SC5314:588237-589598W, translated using codon table 12 (453 amino acids) Uncharacterized ORF;Putative arylformamidase, enzyme of the NAD biosynthesis pathway;Gcn4p-regulated;>orf19.1589.1
0.2442776	+	+	+	50548000	8.30E-09	8.30E-09	8.30E-09	orf19.1691	>orf19.1691 orf19.1691 CGDID:CAL0000188 COORDS:Ca21chr3_C_albicans_SC5314:335872-336459W, translated using codon table 12 (195 amino acids) Verified ORF;Plasma-membrane-localized protein;filament induced;Hog1p-, ketoconazole-, fluconazole- and hypoxia-i
1.479909	+	+	+	1745600000	8.38E-09	8.38E-09	8.38E-09	orf19.2762	>orf19.2762 AHP1 CGDID:CAL0004253 COORDS:Ca21chr4_C_albicans_SC5314:486718-486188C, translated using codon table 12 (176 amino acids) Verified ORF;Putative alkyl hydroperoxide reductase;immunogenic in mouse;biofilm-induced;fluconazole-induced;amphoter
2.308211	+	+	+	6489600	8.51E-09	8.51E-09	8.51E-09	orf19.4656	>orf19.4656 orf19.4656 CGDID:CAL0003727 COORDS:Ca21chr4_C_albicans_SC5314:266125-268023W, translated using codon table 12 (632 amino acids) Uncharacterized ORF;Ortholog of <i>C. parapsilosis CDC317</i> : CPAR2_400390, <i>Candida tenuis NRRL Y-1498</i> : C
1.468193	+	+	+	32500000000	1.97E-08	1.97E-08	1.97E-08	orf19.2877	>orf19.2877 PDC11 CGDID:CAL0005202 COORDS:Ca21chr4_C_albicans_SC5314:1469944-1468241C, translated using codon table 12 (567 amino acids) Verified ORF;Putative pyruvate decarboxylase;antigenic;at hyphal cell surface, not yeast-form cells;regulated by Ha
1.873307	+	+	+	16876000	2.26E-08	2.26E-08	2.26E-08	orf19.3293	>orf19.3293 orf19.3293 CGDID:CAL0003440 COORDS:Ca21chr1_C_albicans_SC5314:207862-206924C, translated using codon table 12 (312 amino acids) Verified ORF;Putative enoyl reductase involved in very long chain fatty acid elongation;possibly an essential gene
1.462704	+	+	+	15500000000	2.93E-08	2.93E-08	2.93E-08	orf19.3997;orf19.5113	>orf19.3997 ADH1 CGDID:CAL0003176 COORDS:Ca21chr5_C_albicans_SC5314:1107937-1108986W, translated using codon table 12 (349 amino acids) Verified ORF;Alcohol dehydrogenase;oxidizes ethanol into acetaldehyde;at yeast, but not hyphal cell surface;soluble
1.462009	+	+	+	778060000	3.08E-08	3.08E-08	3.08E-08	orf19.2244	>orf19.2244 orf19.2244 CGDID:CAL0006266 COORDS:Ca21chr2_C_albicans_SC5314:1416704-1415745C, translated using codon table 12 (319 amino acids) Uncharacterized ORF;Similar to oxidoreductases and to S. cerevisiae Yjr096wp;transcription is negatively regulat
0.3013936	+	+	+	47814000	9.98E-08	9.98E-08	9.98E-08	orf19.638;orf19.1117;orf19.1774	>orf19.638 FDH1 CGDID:CAL0000982 COORDS:Ca21chrR_C_albicans_SC5314:1118217-1117078C, translated using codon table 12 (379 amino acids) Uncharacterized ORF;Formate dehydrogenase, oxidizes formate to produce CO2;Mig1p regulated;induced by macrophages;flu
1.440636	+	+	+	596940000	1.37E-07	1.37E-07	1.37E-07	orf19.6757	>orf19.6757 GCY1 CGDID:CAL0004896 COORDS:Ca21chr3_C_albicans_SC5314:1689011-1689898W, translated using codon table 12 (295 amino acids) Verified ORF;Possible aldo/keto reductase;mutation confers hypersensitivity to toxic ergosterol analog;farnesol-downr
1.576974	+	+	+	182800000	1.99E-07	1.99E-07	1.99E-07	orf19.6844	>orf19.6844 ICL1 CGDID:CAL0005762 COORDS:Ca21chr1_C_albicans_SC5314:929160-930812W, translated using codon table 12 (550 amino acids) Verified ORF;Isocitrate lyase;enzyme of glyoxylate cycle;required for virulence in murine infection;no mammalian homol
1.412272	+	+	+	623760000	8.86E-07	8.86E-07	8.86E-07	orf19.7111.1	>orf19.7111.1 SOD3 CGDID:CAL0006719 COORDS:Ca21chr7_C_albicans_SC5314:15982-16662W, translated using codon table 12 (206 amino acids) Verified ORF;Cytosolic manganese-containing superoxide dismutase;protection against oxidative stress;downregulated by c
0.06290036	+	+	+	6150600	1.05E-06	1.05E-06	1.05E-06	orf19.216	>orf19.216 orf19.216 CGDID:CAL0003897 COORDS:Ca21chr2_C_albicans_SC5314:1814489-1812963C, translated using codon table 12 (508 amino acids) Uncharacterized ORF;Predicted ORF in Assemblies 19, 20 and 21;ketoconazole-induced;upregulation correlates with c
1.571315	+	+	+	49467000	1.10E-06	1.10E-06	1.10E-06	orf19.3646	>orf19.3646 CTR1 CGDID:CAL0000406 COORDS:Ca21chr6_C_albicans_SC5314:141631-140876C, translated using codon table 12 (251 amino acids) Verified ORF;Copper transporter;transcribed in limited copper;induced by biofilm, Mac1p, Tye7p, macrophage interaction,
1.406628	+	+	+	663490000	1.27E-06	1.27E-06	1.27E-06	orf19.2693	>orf19.2693 GST2 CGDID:CAL0003548 COORDS:Ca21chr4_C_albicans_SC5314:623611-622952C, translated using codon table 12 (219 amino acids) Uncharacterized ORF;Putative glutathione S transferase;increased transcription upon benomyl treatment and in populations
0.3711791	+	+	+	21544000	2.11E-06	2.11E-06	2.11E-06	orf19.4193	>orf19.4193 orf19.4193 CGDID:CAL0005888 COORDS:Ca21chr6_C_albicans_SC5314:116477-115873C, translated using codon table 12 (136 amino acids) Uncharacterized ORF;Ortholog(s) have Arp2/3 complex binding activity, role in actin cortical patch assembly, actin
1.553365	+	+	+	102710000	2.35E-06	2.35E-06	2.35E-06	orf19.7080	>orf19.7080 LEU2 CGDID:CAL0002168 COORDS:Ca21chr7_C_albicans_SC5314:64158-65279W, translated using codon table 12 (373 amino acids) Verified ORF;Isopropyl malate dehydrogenase;enzyme of leucine biosynthesis;upregulated in the presence of human whole blo
1.551335	+	+	+	80496000	2.56E-06	2.56E-06	2.56E-06	orf19.1671	>orf19.1671 UTR2 CGDID:CAL0000104 COORDS:Ca21chr3_C_albicans_SC5314:377816-376404C, translated using codon table 12 (470 amino acids) Verified ORF;GPI anchored cell wall putative glycosidase;role in adhesion;required for hyphal growth on Spider (not ser
1.392915	+	+	+	5896300000	2.96E-06	2.96E-06	2.96E-06	orf19.1297	>orf19.1297 orf19.1297 CGDID:CAL0003107 COORDS:Ca21chr4_C_albicans_SC5314:807452-809647W, translated using codon table 12 (731 amino acids) Uncharacterized ORF;Ortholog(s) have phosphatidylinositol-3-phosphate binding activity and role in CVT pathway, ear
1.517661	+	+	+	134400000	3.01E-06	3.01E-06	3.01E-06	orf19.1779	>orf19.1779 MP65 CGDID:CAL0000936 COORDS:Ca21chr2_C_albicans_SC5314:2054703-2053567C, translated using codon table 12 (378 amino acids) Verified ORF;Cell surface mannoprotein;cell-wall glucan metabolism, biofilm, adhesion;adhesin motif;O-glycosylation;
0.3895639	+	+	+	44070000	3.24E-06	3.24E-06	3.24E-06	orf19.3895	>orf19.3895 CHT2 CGDID:CAL0002204 COORDS:Ca21chr5_C_albicans_SC5314:921556-919805C, translated using codon table 12 (583 amino acids) Verified ORF;GPI-linked chitinase required for normal filamentous growth;downregulated in core caspofungin response;ind
0.3917563	+	+	+	26488000	4.52E-06	4.52E-06	4.52E-06	orf19.2590	>orf19.2590 orf19.2590 CGDID:CAL0002560 COORDS:Ca21chrR_C_albicans_SC5314:423120-422482C, translated using codon table 12 (212 amino acids) Verified ORF;Putative dethiobiotin synthetase;transcription is upregulated in clinical isolates from HIV+ patients
0.3998631	+	+	+	37816000	6.06E-06	6.06E-06	6.06E-06	orf19.85	>orf19.85 GPX2 CGDID:CAL0000682 COORDS:Ca21chr6_C_albicans_SC5314:165076-165567W, translated using codon table 12 (163 amino acids) Uncharacterized ORF;Similar to glutathione peroxidase;expression greater in high iron;alkaline upregulated by Rim101p;tr
0.5925398	+	+	+	1385500000	7.72E-06	7.72E-06	7.72E-06	orf19.4477	>orf19.4477 CSH1 CGDID:CAL0001962 COORDS:Ca21chr1_C_albicans_SC5314:845857-844844C, translated using codon table 12 (337 amino acids) Verified ORF;Aldo-keto reductase family member, similar to aryl alcohol dehydrogenases;role in fibronectin adhesion, cel
1.516279	+	+	+	73518000	1.06E-05	1.06E-05	1.06E-05	orf19.163	>orf19.163 orf19.163 CGDID:CAL0003183 COORDS:Ca21chrR_C_albicans_SC5314:576987-577937W, translated using codon table 12 (316 amino acids) Uncharacterized ORF;Ortholog(s) have pantoate-beta-alanine ligase activity, role in pantothenate biosynthetic process
1.369793	+	+	+	1158300000	1.16E-05	1.16E-05	1.16E-05	orf19.4980	>orf19.4980 HSP70 CGDID:CAL0000006 COORDS:Ca21chr1_C_albicans_SC5314:2955762-2957732W, translated using codon table 12 (656 amino acids) Verified ORF;Putative hsp70 chaperone;role in entry into host cells;heat-shock, amphotericin B, cadmium, ketoconazol
1.681614	+	+	+	20902000	1.23E-05	1.23E-05	1.23E-05	orf19.2474	>orf19.2474 PRC3 CGDID:CAL0001608 COORDS:Ca21chr1_C_albicans_SC5314:1207750-1206098C, translated using codon table 12 (550 amino acids) Uncharacterized ORF;Putative carboxypeptidase Y precursor;transcription is regulated by Nrg1p and Mig1p;regulated by
1.958173	+	+	+	4022700	2.21E-05	2.21E-05	2.21E-05	orf19.2673	>orf19.2673 orf19.2673 CGDID:CAL0003512 COORDS:Ca21chr4_C_albicans_SC5314:665708-666727W, translated using codon table 12 (339 amino acids) Uncharacterized ORF;Ortholog(s) have role in DNA repair and Smc5-Smc6 complex, cytoplasm, nucleus localization
0.5715145	+	+	+	184080000	2.39E-05	2.39E-05	2.39E-05	orf19.5117	>orf19.5117 OLE1 CGDID:CAL0002511 COORDS:Ca21chr1_C_albicans_SC5314:1835814-1834354C, translated using codon table 12 (486 amino acids) Verified ORF;Fatty acid desaturase, essential protein involved in oleic acid synthesis;required for aerobic hyphal gro
1.953975	+	+	+	7565500	2.40E-05	2.40E-05	2.40E-05	orf19.5032	>orf19.5032 SIM1 CGDID:CAL0001642 COORDS:Ca21chr1_C_albicans_SC5314:3074225-3075343W, translated using codon table 12 (372 amino acids) Verified ORF;Putative adhesin-like protein involved in cell wall maintenance, redundant with Sun41p;possibly secreted;
1.465055	+	+	+	222170000	2.68E-05	2.68E-05	2.68E-05	orf19.5293	>orf19.5293 orf19.5293 CGDID:CAL0003675 COORDS:Ca21chr4_C_albicans_SC5314:888375-889898W, translated using codon table 12 (507 amino acids) Uncharacterized ORF;Ortholog of <i>C. parapsilosis CDC317</i> : CPAR2_402940, <i>Candida tenuis NRRL Y-1498</i> : C
1.460194	+	+	+	136650000	3.24E-05	3.24E-05	3.24E-05	orf19.986	>orf19.986 GLY1 CGDID:CAL0003813 COORDS:Ca21chr1_C_albicans_SC5314:2315247-2316368W, translated using codon table 12 (373 amino acids) Verified ORF;L-threonine aldolase;possibly tetrameric;complements glycine auxotrophy of S. cerevisiae shm1 shm2 gly1-1
1.335488	+	+		1191400000	7.63E-05	7.63E-05	7.63E-05	orf19.7600	>orf19.7600 FDH3 CGDID:CAL0000792 COORDS:Ca21chrR_C_albicans_SC5314:2187850-2186501C, translated using codon table 12 (381 amino acids) Uncharacterized ORF;Glutathione-dependent formaldehyde dehydrogenase involved in glycine catabolism;downregulated by E
1.432312	+	+		155710000	9.36E-05	9.36E-05	9.36E-05	orf19.6086	>orf19.6086 LEU4 CGDID:CAL0005218 COORDS:Ca21chr1_C_albicans_SC5314:29804-31543W, translated using codon table 12 (579 amino acids) Verified ORF;Putative 2-isopropylmalate synthase;regulated by Nrg1p, Mig1p, Tup1p, Gcn4p;upregulated in the presence of h
0.4846434	+	+		31532000	0.0001050201	0.0001050201	0.0001050201	orf19.6594	>orf19.6594 PLB3 CGDID:CAL0003334 COORDS:Ca21chrR_C_albicans_SC5314:2061195-2059297C, translated using codon table 12 (632 amino acids) Verified ORF;GPI-anchored cell surface phospholipase B;possibly secreted;fungal-specific (no mammalian homolog);tran
1.427788	+	+		120250000	0.0001105736	0.0001105736	0.0001105736	orf19.5811	>orf19.5811 MET1 CGDID:CAL0002271 COORDS:Ca21chr2_C_albicans_SC5314:586227-587912W, translated using codon table 12 (561 amino acids) Verified ORF;Putative uroporphyrin-3 C-methyltransferase, methionine biosynthesis enzyme;upregulated by human whole bloo
0.4867673	+	+		18775000	0.0001122232	0.0001122232	0.0001122232	orf19.4736	>orf19.4736 orf19.4736 CGDID:CAL0004429 COORDS:Ca21chr1_C_albicans_SC5314:1912123-1913778W, translated using codon table 12 (551 amino acids) Uncharacterized ORF;Ortholog(s) have alkaline phosphatase activity, nucleotide phosphatase activity, role in nico
1.450339	+	+		70660000	0.0001225089	0.0001225089	0.0001225089	orf19.541	>orf19.541 orf19.541 CGDID:CAL0000196 COORDS:Ca21chrR_C_albicans_SC5314:993229-992108C, translated using codon table 12 (373 amino acids) Uncharacterized ORF;Has domain(s) with predicted oxidoreductase activity, acting on paired donors, with incorporation
1.324627	+	+		1312800000	0.0001334958	0.0001334958	0.0001334958	orf19.4309	>orf19.4309 GRP2 CGDID:CAL0000895 COORDS:Ca21chr5_C_albicans_SC5314:640030-639005C, translated using codon table 12 (341 amino acids) Verified ORF;Methylglyoxal reductase;regulation associated with azole resistance;induced in core stress response or by
1.32421	+	+		1045800000	0.0001363431	0.0001363431	0.0001363431	orf19.734;orf19.6116	>orf19.734 GLK1 CGDID:CAL0001803 COORDS:Ca21chrR_C_albicans_SC5314:1559103-1560521W, translated using codon table 12 (472 amino acids) Verified ORF;Putative glucokinase;transcription regulated upon yeast-hyphal switch;regulated by Efg1p;fluconazole-ind
0.2641322	+	+		16122000	0.0001395405	0.0001395405	0.0001395405	orf19.2397	>orf19.2397 orf19.2397 CGDID:CAL0000842 COORDS:Ca21chrR_C_albicans_SC5314:734584-736089W, translated using codon table 12 (501 amino acids) Uncharacterized ORF;Predicted membrane transporter, member of the anion:cation symporter (ACS) family, major facili
0.6211653	+	+		199240000	0.0001915952	0.0001915952	0.0001915952	orf19.2241	>orf19.2241 PST1 CGDID:CAL0006260 COORDS:Ca21chr2_C_albicans_SC5314:1413266-1412670C, translated using codon table 12 (198 amino acids) Uncharacterized ORF;Putative 1,4-benzoquinone reductase;biofilm induced;hyphal-induced expression, regulated by Cyr1p
1.31495	+	+		391010000	0.0002164666	0.0002164666	0.0002164666	orf19.2335	>orf19.2335 orf19.2335 CGDID:CAL0000724 COORDS:Ca21chr1_C_albicans_SC5314:2398373-2396883C, translated using codon table 12 (496 amino acids) Verified ORF;Putative aspartyl aminopeptidase;stationary phase enriched protein;mutation confers hypersensitivi
1.574275	+	+		24642000	0.0002248145	0.0002248145	0.0002248145	orf19.1442	>orf19.1442 PLB4.5 CGDID:CAL0004588 COORDS:Ca21chr2_C_albicans_SC5314:241143-243251W, translated using codon table 12 (702 amino acids) Verified ORF;Putative phospholipase B;Hog1p-induced;regulated by Ssn6p;putative GPI-anchor;repressed during cell wa
1.819993	+	+		15355000	0.0002685149	0.0002685149	0.0002685149	orf19.1114	>orf19.1114 orf19.1114 CGDID:CAL0001879 COORDS:Ca21chr5_C_albicans_SC5314:838594-839178W, translated using codon table 12 (155 amino acids) Verified ORF;Membrane-localized protein
1.402862	+	+		154710000	0.0002692426	0.0002692426	0.0002692426	orf19.7531	>orf19.7531 orf19.7531 CGDID:CAL0000023 COORDS:Ca21chrR_C_albicans_SC5314:25163-24474C, translated using codon table 12 (229 amino acids) Uncharacterized ORF;Putative protein of unknown function;stationary phase enriched protein;transcription is induced
1.402676	+	+		333150000	0.0002709882	0.0002709882	0.0002709882	orf19.5694	>orf19.5694 orf19.5694 CGDID:CAL0000748 COORDS:Ca21chr5_C_albicans_SC5314:6532-7230W, translated using codon table 12 (232 amino acids) Uncharacterized ORF;Predicted ORF from Assembly 19;removed from Assembly 20;restored based on transcription data
1.54789	+			24182000	0.0004289733	0.0004289733	0.0004289733	orf19.7088	>orf19.7088 orf19.7088 CGDID:CAL0002177 COORDS:Ca21chr7_C_albicans_SC5314:52855-51707C, translated using codon table 12 (382 amino acids) Uncharacterized ORF;Ortholog(s) have single-stranded telomeric DNA binding activity, role in regulation of translatio
0.5385211	+			103000000	0.0004319631	0.0004319631	0.0004319631	orf19.2675	>orf19.2675 orf19.2675 CGDID:CAL0003514 COORDS:Ca21chr4_C_albicans_SC5314:660680-663964W, translated using codon table 12 (1094 amino acids) Uncharacterized ORF;Ortholog(s) have mRNA binding activity, role in spliceosomal complex assembly and U2 snRNP, U2
1.546648	+			17707000	0.0004419379	0.0004419379	0.0004419379	orf19.7092	>orf19.7092 orf19.7092 CGDID:CAL0002191 COORDS:Ca21chr7_C_albicans_SC5314:46309-47109W, translated using codon table 12 (266 amino acids) Uncharacterized ORF;Ortholog(s) have mitochondrion localization
1.29875	+			544360000	0.0004714068	0.0004714068	0.0004714068	orf19.5620	>orf19.5620 orf19.5620 CGDID:CAL0000581 COORDS:Ca21chr6_C_albicans_SC5314:696408-697337W, translated using codon table 12 (309 amino acids) Uncharacterized ORF;Stationary phase enriched protein;Gcn4p-regulated;induced by amino acid starvation (3-AT);in
0.6497916	+			157660000	0.0005719162	0.0005719162	0.0005719162	orf19.822	>orf19.822 HSP21 CGDID:CAL0002678 COORDS:Ca21chr2_C_albicans_SC5314:838760-838191C, translated using codon table 12 (189 amino acids) Verified ORF;Small heat shock protein involved in stress response and virulence;detected in some, not all, biofilm extra
0.5423925	+			19420000	0.0005838235	0.0005838235	0.0005838235	orf19.4733	>orf19.4733 YMC2 CGDID:CAL0004423 COORDS:Ca21chr1_C_albicans_SC5314:1907576-1908484W, translated using codon table 12 (302 amino acids) Uncharacterized ORF;Putative mitochondrial carrier protein;Gcn4p-regulated;induced upon biofilm formation
1.378162	+			349590000	0.0006208452	0.0006208452	0.0006208452	orf19.550	>orf19.550 PDX3 CGDID:CAL0000228 COORDS:Ca21chrR_C_albicans_SC5314:1005653-1004844C, translated using codon table 12 (269 amino acids) Uncharacterized ORF;Pyridoxamine-phosphate oxidase;transcription regulated by yeast-hyphal switch and by Nrg1p, Mig1p,
1.531776	+			37589000	0.0006282537	0.0006282537	0.0006282537	orf19.1857	>orf19.1857 orf19.1857 CGDID:CAL0001696 COORDS:Ca21chrR_C_albicans_SC5314:1454635-1453958C, translated using codon table 12 (225 amino acids) Uncharacterized ORF;Protein not essential for viability
0.5526828	+			23750000	0.0007775218	0.0007775218	0.0007775218	orf19.5610	>orf19.5610 ARG3 CGDID:CAL0000556 COORDS:Ca21chr6_C_albicans_SC5314:678124-679161W, translated using codon table 12 (345 amino acids) Uncharacterized ORF;Putative ornithine carbamoyltransferase;Gcn4p-regulated;Hap43p-induced gene;repressed in alkaliniz
1.515275	+			20690000	0.0009190982	0.0009190982	0.0009190982	orf19.489	>orf19.489 DAP1 CGDID:CAL0005848 COORDS:Ca21chrR_C_albicans_SC5314:913874-913407C, translated using codon table 12 (155 amino acids) Uncharacterized ORF;Similar to mammalian membrane-associated progesterone receptors involved in DNA damage response;induc
0.7042136	+			6044100000	0.0009617007	0.0009617007	0.0009617007	orf19.930	>orf19.930 PET9 CGDID:CAL0003655 COORDS:Ca21chr5_C_albicans_SC5314:134740-135645W, translated using codon table 12 (301 amino acids) Verified ORF;Mitochondrial ADP/ATP carrier protein involved in ATP biosynthesis;possible lipid raft component;3 predicte
1.386248	+			59312000	0.0009877667	0.0009877667	0.0009877667	orf19.3478	>orf19.3478 NIP7 CGDID:CAL0005065 COORDS:Ca21chr6_C_albicans_SC5314:493633-494178W, translated using codon table 12 (181 amino acids) Uncharacterized ORF;Putative nucleolar protein with role in ribosomal assembly;hyphal-induced;Hap43p-induced
1.738522	+			5180400	0.0009978318	0.0009978318	0.0009978318	orf19.7552	>orf19.7552 orf19.7552 CGDID:CAL0000085 COORDS:Ca21chrR_C_albicans_SC5314:2095287-2092669C, translated using codon table 12 (872 amino acids) Uncharacterized ORF;Putative U3-containing small subunit processome complex protein;Hap43p-induced gene;downreg
0.3688226	+			4686200	0.0011509913	0.0011509913	0.0011509913	orf19.4192.1	>orf19.4192.1 orf19.4192.1 CGDID:CAF0007447 COORDS:Ca21chr6_C_albicans_SC5314:119287-118747C, translated using codon table 12 (154 amino acids) Uncharacterized ORF;Predicted ORF in Assembly 20 and 21;gene has intron
1.278778	+			15100000000	0.0011667723	0.0011667723	0.0011667723	orf19.903	>orf19.903 GPM1 CGDID:CAL0003574 COORDS:Ca21chr2_C_albicans_SC5314:675910-676656W, translated using codon table 12 (248 amino acids) Verified ORF;Phosphoglycerate mutase;surface protein that binds host complement Factor H and FHL-1;antigenic in murine/h
0.6698814	+			175200000	0.0011769631	0.0011769631	0.0011769631	orf19.3335	>orf19.3335 orf19.3335 CGDID:CAL0004121 COORDS:Ca21chr1_C_albicans_SC5314:291860-292462W, translated using codon table 12 (200 amino acids) Verified ORF;Plasma membrane protein;shows colony morphology-related gene regulation by Ssn6p;repressed by nitric
0.5685341	+			26611000	0.0011953312	0.0011953312	0.0011953312	orf19.5515	>orf19.5515 orf19.5515 CGDID:CAL0006092 COORDS:Ca21chr6_C_albicans_SC5314:510906-509926C, translated using codon table 12 (326 amino acids) Uncharacterized ORF;Ortholog(s) have ribosome binding activity, role in mitochondrial respiratory chain complex III
0.6703519	+			124550000	0.0011964868	0.0011964868	0.0011964868	orf19.4035	>orf19.4035 PGA4 CGDID:CAL0004772 COORDS:Ca21chr5_C_albicans_SC5314:1167315-1165960C, translated using codon table 12 (451 amino acids) Verified ORF;GPI-anchored cell surface protein;beta-1,3-glucanosyltransferase with similarity to the A. fumigatus GEL
1.502431	+			32709000	0.0012270827	0.0012270827	0.0012270827	orf19.715	>orf19.715 orf19.715 CGDID:CAL0001742 COORDS:Ca21chrR_C_albicans_SC5314:1390665-1391147W, translated using codon table 12 (160 amino acids) Uncharacterized ORF;Hap43p-induced gene
0.7136904	+			573980000	0.0013642821	0.0013642821	0.0013642821	orf19.2023	>orf19.2023 HGT7 CGDID:CAL0004358 COORDS:Ca21chr2_C_albicans_SC5314:164467-166107W, translated using codon table 12 (546 amino acids) Verified ORF;Putative glucose transporter, major facilitator superfamily;glucose-, fluconazole-, Snf3p-induced, expresse
0.6756628	+			211800000	0.0014385891	0.0014385891	0.0014385891	orf19.7219;orf19.7231	>orf19.7219 FTR1 CGDID:CAL0003776 COORDS:Ca21chr1_C_albicans_SC5314:3113806-3114951W, translated using codon table 12 (381 amino acids) Verified ORF;High-affinity iron permease;required for mouse virulence, low-iron growth;iron, amphotericin B, caspofun
1.713377	+			4224200	0.0014613194	0.0014613194	0.0014613194	orf19.3123.2	>orf19.3123.2 orf19.3123.2 CGDID:CAF0006974 COORDS:Ca21chr4_C_albicans_SC5314:1532638-1531992C, translated using codon table 12 (147 amino acids) Uncharacterized ORF;Ortholog(s) have cytidine deaminase activity, role in cytidine catabolic process, deoxycy
0.677798	+			111270000	0.0015480725	0.0015480725	0.0015480725	orf19.4215	>orf19.4215 FET34 CGDID:CAL0000100 COORDS:Ca21chr6_C_albicans_SC5314:78587-76710C, translated using codon table 12 (625 amino acids) Verified ORF;Putative multicopper ferroxidase;expression greater in low iron and reduced in a fluconazole-resistant isola
1.705312	+			7216800	0.0016476804	0.0016476804	0.0016476804	orf19.3670	>orf19.3670 GAL1 CGDID:CAL0000446 COORDS:Ca21chr1_C_albicans_SC5314:450824-449277C, translated using codon table 12 (515 amino acids) Verified ORF;Galactokinase;transcription regulated by galactose, Mig1p, Tup1p, Hap43p;virulenct in mice;farnesol- and
0.5817913	+			17743000	0.0016949155	0.0016949155	0.0016949155	orf19.2175	>orf19.2175 orf19.2175 CGDID:CAL0005416 COORDS:Ca21chr2_C_albicans_SC5314:1642904-1644007W, translated using codon table 12 (367 amino acids) Uncharacterized ORF;Putative mitochondrial cell death effector;induced by nitric oxide
0.7197526	+			437590000	0.0016980239	0.0016980239	0.0016980239	orf19.7502	>orf19.7502 orf19.7502 CGDID:CAL0006352 COORDS:Ca21chrR_C_albicans_SC5314:76707-75931C, translated using codon table 12 (258 amino acids) Uncharacterized ORF;Hap43p-induced gene;greater mRNA abundance observed in a cyr1 homozygous null mutant than in wil
1.269264	+			1677500000	0.0017601916	0.0017601916	0.0017601916	orf19.7297	>orf19.7297 orf19.7297 CGDID:CAL0004025 COORDS:Ca21chrR_C_albicans_SC5314:1926092-1924941C, translated using codon table 12 (383 amino acids) Uncharacterized ORF;Putative cystathionine gamma-synthase;decreased levels in stationary phase cultures;Hog1p-i
1.694737	+			8810400	0.0019251464	0.0019251464	0.0019251464	orf19.1416	>orf19.1416 COX11 CGDID:CAL0004490 COORDS:Ca21chr4_C_albicans_SC5314:918818-919639W, translated using codon table 12 (273 amino acids) Verified ORF;Cytochrome oxidase assembly protein;transcription is regulated by Nrg1p;transcription is upregulated in b
0.4018785	+			4842300	0.0021085908	0.0021085908	0.0021085908	orf19.5763	>orf19.5763 orf19.5763 CGDID:CAL0001490 COORDS:Ca21chr6_C_albicans_SC5314:844153-844935W, translated using codon table 12 (260 amino acids) Uncharacterized ORF;Has domain(s) with predicted nucleotide binding, oxidoreductase activity and role in oxidation-
0.7276132	+			365050000	0.0022425313	0.0022425313	0.0022425313	orf19.300	>orf19.300 AIP2 CGDID:CAL0004623 COORDS:Ca21chr3_C_albicans_SC5314:641879-643462W, translated using codon table 12 (527 amino acids) Uncharacterized ORF;Putative actin interacting protein;regulated by Gcn4p;induced in response to amino acid starvation (
0.6895277	+			106760000	0.0022988389	0.0022988389	0.0022988389	orf19.7645	>orf19.7645 orf19.7645 CGDID:CAL0000887 COORDS:Ca21chrR_C_albicans_SC5314:2253169-2251172C, translated using codon table 12 (665 amino acids) Verified ORF;Biotin protein ligase;catalyzes covalent attachment of biotin to biotin-dependent enzymes including
1.357113	+			46386000	0.0023244637	0.0023244637	0.0023244637	orf19.1637	>orf19.1637 orf19.1637 CGDID:CAL0006410 COORDS:Ca21chr3_C_albicans_SC5314:455045-454104C, translated using codon table 12 (313 amino acids) Uncharacterized ORF;Ortholog(s) have cytosol, nucleus localization
0.5961338	+			30173000	0.00244665	0.00244665	0.00244665	orf19.3363	>orf19.3363 VTC4 CGDID:CAL0004171 COORDS:Ca21chr4_C_albicans_SC5314:706651-704522C, translated using codon table 12 (709 amino acids) Uncharacterized ORF;Putative polyphosphate synthetase;decreased expression in hyphae compared to yeast-form cells;funga
0.7302702	+			1427200000	0.002460072	0.002460072	0.002460072	orf19.4885	>orf19.4885 MIR1 CGDID:CAL0005500 COORDS:Ca21chr1_C_albicans_SC5314:2236380-2237303W, translated using codon table 12 (307 amino acids) Verified ORF;Putative mitochondrial phosphate transporter;caspofungin repressed;expression is increased in a fluconaz
0.7314426	+			5936200000	0.0025620662	0.0025620662	0.0025620662	orf19.6385	>orf19.6385 ACO1 CGDID:CAL0001406 COORDS:Ca21chrR_C_albicans_SC5314:1785893-1783560C, translated using codon table 12 (777 amino acids) Verified ORF;Aconitase;expression greater in high iron;2 upstream CCAAT motifs;amino acid starvation (3-AT), amphote
0.6094304				62446000	0.002888992	0.002888992	0.002888992	orf19.804.1	>orf19.804.1 orf19.804.1 CGDID:CAL0120981 COORDS:Ca21chr2_C_albicans_SC5314:876989-876759C, translated using codon table 12 (76 amino acids) Uncharacterized ORF;Ortholog of <i>S. cerevisiae</i> : YPR010C-A, <i>C. glabrata CBS138</i> : CAGL0J01699g, <i>C.
1.348689				43026000	0.0029452258	0.0029452258	0.0029452258	orf19.6418	>orf19.6418 orf19.6418 CGDID:CAL0002143 COORDS:Ca21chrR_C_albicans_SC5314:1835222-1836484W, translated using codon table 12 (420 amino acids) Uncharacterized ORF;Ortholog(s) have role in ribosomal large subunit biogenesis and cytoplasm, nucleus localizati
0.7372823				678450000	0.0031300822	0.0031300822	0.0031300822	orf19.3223	>orf19.3223 ATP3 CGDID:CAL0003252 COORDS:Ca21chrR_C_albicans_SC5314:312004-313144W, translated using codon table 12 (294 amino acids) Verified ORF;F1-ATP synthase complex subunit;caspofungin repressed;flucytosine and macrophage/pseudohyphal-induced;pre
0.7396396				1589100000	0.0033902581	0.0033902581	0.0033902581	orf19.2644	>orf19.2644 QCR2 CGDID:CAL0003458 COORDS:Ca21chr5_C_albicans_SC5314:762003-763127W, translated using codon table 12 (374 amino acids) Verified ORF;Ubiquinol-cytochrome-c reductase;antigenic;induced by interaction with macrophage;repressed by nitric oxi
1.253045				661710000	0.0034416432	0.0034416432	0.0034416432	orf19.4290	>orf19.4290 TRR1 CGDID:CAL0000375 COORDS:Ca21chr5_C_albicans_SC5314:611366-612328W, translated using codon table 12 (320 amino acids) Verified ORF;Thioredoxin reductase;regulated by Tsa1p/Tsa1Bp, Hap43p;induced by nitric oxide, peroxide;oxidative stres
1.322306				219040000	0.003468649	0.003468649	0.003468649	orf19.2601	>orf19.2601 HEM1 CGDID:CAL0003351 COORDS:Ca21chrR_C_albicans_SC5314:437760-436066C, translated using codon table 12 (564 amino acids) Verified ORF;Putative 5-aminolevulinate synthase;transcriptionally regulated by iron;caspofungin repressed;expression
1.318934				145160000	0.0038197363	0.0038197363	0.0038197363	orf19.125;orf19.3433	>orf19.125 EBP1 CGDID:CAL0003035 COORDS:Ca21chr6_C_albicans_SC5314:230692-229469C, translated using codon table 12 (407 amino acids) Verified ORF;NADPH oxidoreductase;interacts with phenolic substrates such as 17beta-estradiol;possible role in estrogen
1.318685				104330000	0.0038469438	0.0038469438	0.0038469438	orf19.6730	>orf19.6730 orf19.6730 CGDID:CAL0004820 COORDS:Ca21chr3_C_albicans_SC5314:1734743-1735393W, translated using codon table 12 (216 amino acids) Uncharacterized ORF;Ortholog(s) have nucleolus localization
0.7445143				1971400000	0.0039917403	0.0039917403	0.0039917403	orf19.4016	>orf19.4016 orf19.4016 CGDID:CAL0004684 COORDS:Ca21chr5_C_albicans_SC5314:1146284-1144965C, translated using codon table 12 (439 amino acids) Uncharacterized ORF;Putative ubiquinol-cytochrome-c reductase;amphotericin B induced;repressed by nitric oxide;
1.246467				75500000000	0.00446839	0.00446839	0.00446839	orf19.395	>orf19.395 ENO1 CGDID:CAL0004953 COORDS:Ca21chr1_C_albicans_SC5314:1865548-1864226C, translated using codon table 12 (440 amino acids) Verified ORF;Enolase, enzyme of glycolysis and gluconeogenesis;major cell-surface antigen;binds host plasmin/plasminog
0.6224699				19450000	0.0046642088	0.0046642088	0.0046642088	orf19.6007	>orf19.6007 orf19.6007 CGDID:CAL0005022 COORDS:Ca21chr3_C_albicans_SC5314:1162680-1161619C, translated using codon table 12 (353 amino acids) Uncharacterized ORF;Predicted ORF in Assemblies 19, 20 and 21;decreased expression in response to prostaglandins
0.4492829				7585600	0.0047765794	0.0047765794	0.0047765794	orf19.2075	>orf19.2075 DFG5 CGDID:CAL0004498 COORDS:Ca21chr2_C_albicans_SC5314:82837-84192W, translated using codon table 12 (451 amino acids) Verified ORF;N-linked mannoprotein of cell wall and membrane;possible signal transducer;role in hyphal growth and HWP1 in
1.244644				902830000	0.0047985015	0.0047985015	0.0047985015	orf19.6994	>orf19.6994 BAT22 CGDID:CAL0000414 COORDS:Ca21chr3_C_albicans_SC5314:1251796-1250687C, translated using codon table 12 (369 amino acids) Verified ORF;Putative branched chain amino acid aminotransferase;regulated by Gcn4p;induced by farnesol treatment, G
0.7504716				3882800000	0.0048575344	0.0048575344	0.0048575344	orf19.789	>orf19.789 PYC2 CGDID:CAL0001995 COORDS:Ca21chr4_C_albicans_SC5314:841339-837806C, translated using codon table 12 (1177 amino acids) Uncharacterized ORF;Putative pyruvate carboxylase, binds to biotin cofactor;up-regulated in mutant lacking the Ssk1p res
1.433179				37300000	0.0052360966	0.0052360966	0.0052360966	orf19.6425	>orf19.6425 orf19.6425 CGDID:CAL0002171 COORDS:Ca21chrR_C_albicans_SC5314:1847221-1850958W, translated using codon table 12 (1245 amino acids) Uncharacterized ORF;Ortholog(s) have role in nuclear-transcribed mRNA catabolic process, 3-5 exonucleolytic no
1.241296				164000000000	0.0054623526	0.0054623526	0.0054623526	orf19.6814	>orf19.6814 TDH3 CGDID:CAL0005657 COORDS:Ca21chr3_C_albicans_SC5314:1574973-1575980W, translated using codon table 12 (335 amino acids) Verified ORF;NAD-linked glyceraldehyde-3-phosphate dehydrogenase;glycolysis enzyme;binds fibronectin and laminin;at
0.7575874				586890000	0.0061122037	0.0061122037	0.0061122037	orf19.4759	>orf19.4759 COX5 CGDID:CAL0004492 COORDS:Ca21chr1_C_albicans_SC5314:1966889-1966392C, translated using codon table 12 (165 amino acids) Verified ORF;Cytochrome oxidase subunit V;putative upstream CCAAT box regulatory element;macrophage/pseudohyphal-indu
1.237351				2992300000	0.0063505133	0.0063505133	0.0063505133	orf19.5197	>orf19.5197 APE2 CGDID:CAL0002735 COORDS:Ca21chr1_C_albicans_SC5314:914393-911174C, translated using codon table 12 (924 amino acids) Verified ORF;Neutral arginine-, alanine-, leucine-specific metallo-aminopeptidase;expected to be secreted, purified from
1.319962				87360000	0.0063681737	0.0063681737	0.0063681737	orf19.6175	>orf19.6175 orf19.6175 CGDID:CAL0006097 COORDS:Ca21chr3_C_albicans_SC5314:1773946-1773323C, translated using codon table 12 (207 amino acids) Uncharacterized ORF;Putative 35S rRNA processing protein;Hap43p-induced gene;decreased expression in response t
0.643245				47994000	0.0064968555	0.0064968555	0.0064968555	orf19.5491.1	>orf19.5491.1 ATP14 CGDID:CAF0007051 COORDS:Ca21chr2_C_albicans_SC5314:1279452-1278751C, translated using codon table 12 (108 amino acids) Uncharacterized ORF;Putative mitochondrial F1F0 ATP synthase subunit;macrophage/pseudohyphal-induced
0.7597313				371810000	0.0065437142	0.0065437142	0.0065437142	orf19.7678	>orf19.7678 ATP16 CGDID:CAL0000987 COORDS:Ca21chrR_C_albicans_SC5314:2285380-2284895C, translated using codon table 12 (161 amino acids) Uncharacterized ORF;Subunit of the mitochondrial F1F0 ATP synthase;sumoylation target
0.7226348				271740000	0.0065532932	0.0065532932	0.0065532932	orf19.3618	>orf19.3618 YWP1 CGDID:CAL0000321 COORDS:Ca21chr2_C_albicans_SC5314:1747033-1748634W, translated using codon table 12 (533 amino acids) Verified ORF;Secreted yeast cell wall protein;possible role in dispersal in host;mutation causes increased adhesion a
1.299055				108780000	0.0066296347	0.0066296347	0.0066296347	orf19.1388	>orf19.1388 orf19.1388 CGDID:CAL0003945 COORDS:Ca21chr2_C_albicans_SC5314:1977755-1978411W, translated using codon table 12 (218 amino acids) Uncharacterized ORF;Putative 66S pre-ribosomal particle component;Hap43p-induced gene;induced upon biofilm form
0.7233369				222170000	0.0066932148	0.0066932148	0.0066932148	orf19.4396	>orf19.4396 orf19.4396 CGDID:CAL0001186 COORDS:Ca21chrR_C_albicans_SC5314:784374-786077W, translated using codon table 12 (567 amino acids) Verified ORF;Ortholog(s) have role in cristae formation, protein import into mitochondrial intermembrane space and
0.7612004				1202900000	0.0068550314	0.0068550314	0.0068550314	orf19.3579	>orf19.3579 ATP4 CGDID:CAL0005980 COORDS:Ca21chr2_C_albicans_SC5314:1122782-1123483W, translated using codon table 12 (233 amino acids) Verified ORF;Putative F0-ATP synthase subunit 4;macrophage/pseudohyphal-induced;present in exponential and stationary
0.7612124				412190000	0.0068576239	0.0068576239	0.0068576239	orf19.7590	>orf19.7590 orf19.7590 CGDID:CAL0000236 COORDS:Ca21chrR_C_albicans_SC5314:2165996-2168158W, translated using codon table 12 (720 amino acids) Verified ORF;Putative NADH-ubiquinone oxidoreductase;identified in detergent-resistant membrane fraction (possib
0.6416592				34317000	0.0072908954	0.0072908954	0.0072908954	orf19.5459	>orf19.5459 orf19.5459 CGDID:CAL0005282 COORDS:Ca21chr3_C_albicans_SC5314:21179-19602C, translated using codon table 12 (525 amino acids) Uncharacterized ORF;Putative mRNA polyadenylation regulating protein;Hap43p-repressed gene, transcription is upregul
0.7635831				434110000	0.0073882928	0.0073882928	0.0073882928	orf19.5629	>orf19.5629 QCR7 CGDID:CAL0000596 COORDS:Ca21chr6_C_albicans_SC5314:716405-716022C, translated using codon table 12 (127 amino acids) Verified ORF;Putative ubiquinol-cytochrome-c reductase, subunit 7;Hap43p-repressed gene
1.232693				486830000	0.007564906	0.007564906	0.007564906	orf19.6596	>orf19.6596 orf19.6596 CGDID:CAL0003339 COORDS:Ca21chrR_C_albicans_SC5314:2055203-2054292C, translated using codon table 12 (303 amino acids) Uncharacterized ORF;Putative esterase;possibly transcriptionally regulated by Tac1p;transcriptionally activated
1.232344				1687400000	0.0076638967	0.0076638967	0.0076638967	orf19.385	>orf19.385 GCV2 CGDID:CAL0004920 COORDS:Ca21chr1_C_albicans_SC5314:1849496-1846497C, translated using codon table 12 (999 amino acids) Uncharacterized ORF;Glycine decarboxylase P subunit;protein of glycine catabolism;downregulated by Efg1p;Hog1p-induce
1.292741				267960000	0.0078504433	0.0078504433	0.0078504433	orf19.7522	>orf19.7522 orf19.7522 CGDID:CAL0000002 COORDS:Ca21chrR_C_albicans_SC5314:34247-33075C, translated using codon table 12 (390 amino acids) Verified ORF;Hap43p-repressed gene;mutation confers hypersensitivity to amphotericin B
0.7658808				5833800000	0.0079374876	0.0079374876	0.0079374876	orf19.2360	>orf19.2360 URA2 CGDID:CAL0000759 COORDS:Ca21chrR_C_albicans_SC5314:1521155-1514505C, translated using codon table 12 (2216 amino acids) Uncharacterized ORF;Putative bifunctional carbamoylphosphate synthetase-aspartate transcarbamylase;flucytosine induce
0.6464735				18667000	0.0081304575	0.0081304575	0.0081304575	orf19.767	>orf19.767 ERG3 CGDID:CAL0001905 COORDS:Ca21chr1_C_albicans_SC5314:992851-991691C, translated using codon table 12 (386 amino acids) Verified ORF;C-5 sterol desaturase;introduces C-5(6) double bond into episterol;some clinical isolates show increased az
0.6466662				19163000	0.0081657954	0.0081657954	0.0081657954	orf19.3249	>orf19.3249 LAG1 CGDID:CAL0003323 COORDS:Ca21chrR_C_albicans_SC5314:238186-239424W, translated using codon table 12 (412 amino acids) Verified ORF;Putative ceramide synthase component;Hap43p-repressed gene;amphotericin B repressed
0.7319695				231280000	0.0086467694	0.0086467694	0.0086467694	orf19.339	>orf19.339 NDE1 CGDID:CAL0004762 COORDS:Ca21chr3_C_albicans_SC5314:724676-722952C, translated using codon table 12 (574 amino acids) Verified ORF;Putative NADH dehydrogenase that could act alternatively to complex I in respiration;caspofungin repressed;
1.583308				10603000	0.0088178807	0.0088178807	0.0088178807	orf19.3956	>orf19.3956 orf19.3956 CGDID:CAL0003013 COORDS:Ca21chr5_C_albicans_SC5314:1022725-1024077W, translated using codon table 12 (450 amino acids) Uncharacterized ORF;Ortholog(s) have glutaminyl-tRNA synthase (glutamine-hydrolyzing) activity and role in endopl
1.306721				64998000	0.0089181515	0.0089181515	0.0089181515	orf19.7577	>orf19.7577 MSS51 CGDID:CAL0000180 COORDS:Ca21chrR_C_albicans_SC5314:2146359-2145052C, translated using codon table 12 (435 amino acids) Uncharacterized ORF;Putative mRNA maturation factor;fungal-specific (no human or murine homolog)
1.228175				492380000	0.0089377806	0.0089377806	0.0089377806	orf19.6090	>orf19.6090 orf19.6090 CGDID:CAL0005232 COORDS:Ca21chr1_C_albicans_SC5314:29488-28286C, translated using codon table 12 (400 amino acids) Verified ORF;Putative nucleolar protein with a predicted role in pre-rRNA processing and ribosome biogenesis;require
0.7704988				446070000	0.0091530861	0.0091530861	0.0091530861	orf19.3527	>orf19.3527 CYT1 CGDID:CAL0005851 COORDS:Ca21chr2_C_albicans_SC5314:1033784-1032918C, translated using codon table 12 (288 amino acids) Verified ORF;Cytochrome c1;transcriptionally regulated by iron;expression greater in high iron;alkaline downregulate
0.6589922				70954000	0.0092797162	0.0092797162	0.0092797162	orf19.1847	>orf19.1847 ARO10 CGDID:CAL0001679 COORDS:Ca21chrR_C_albicans_SC5314:1469568-1467679C, translated using codon table 12 (629 amino acids) Uncharacterized ORF;Aromatic decarboxylase of the Ehrlich fusel oil pathway of aromatic alcohol biosynthesis;pH-regul
1.577279				6083200	0.0095162476	0.0095162476	0.0095162476	orf19.4817	>orf19.4817 RAM2 CGDID:CAL0005317 COORDS:Ca21chr1_C_albicans_SC5314:2096717-2097637W, translated using codon table 12 (306 amino acids) Verified ORF;Alpha subunit of heterodimeric protein geranylgeranyltransferase type I and farnesyltransferase;a-specifi
0.7728109				737380000	0.0098220293	0.0098220293	0.0098220293	orf19.2785	>orf19.2785 ATP7 CGDID:CAL0004289 COORDS:Ca21chr1_C_albicans_SC5314:1645704-1646228W, translated using codon table 12 (174 amino acids) Verified ORF;Putative subunit of the F1F0-ATPase complex;shows colony morphology-related gene regulation by Ssn6p;far
0.7365564				104770000	0.0098798615	0.0098798615	0.0098798615	orf19.3810	>orf19.3810 orf19.3810 CGDID:CAL0001938 COORDS:Ca21chr4_C_albicans_SC5314:1011783-1012754W, translated using codon table 12 (323 amino acids) Uncharacterized ORF;Ortholog(s) have methylenetetrahydrofolate dehydrogenase (NAD+) activity, role in folic acid-
1.224601				1808800000	0.0101770782	0.0101770782	0.0101770782	orf19.1591	>orf19.1591 ERG10 CGDID:CAL0005678 COORDS:Ca21chr2_C_albicans_SC5314:902615-903823W, translated using codon table 12 (402 amino acids) Verified ORF;Acetyl-CoA acetyltransferase;role in ergosterol biosynthesis;soluble in hyphae;changes in protein abunda
1.395499				21368000	0.0106943876	0.0106943876	0.0106943876	orf19.5805	>orf19.5805 DLD1 CGDID:CAL0002250 COORDS:Ca21chr2_C_albicans_SC5314:597148-595394C, translated using codon table 12 (584 amino acids) Uncharacterized ORF;Putative D-lactate dehydrogenase;transcription is specific to white cell type;shows colony morpholo
0.7395003				167540000	0.010751596	0.010751596	0.010751596	orf19.169	>orf19.169 CHO2 CGDID:CAL0003197 COORDS:Ca21chrR_C_albicans_SC5314:566055-568721W, translated using codon table 12 (888 amino acids) Uncharacterized ORF;Putative phosphatidyl-ethanolamine N-methyltransferase;fungal-specific (no human or murine homolog);
0.7766823				2089800000	0.0110400689	0.0110400689	0.0110400689	orf19.5641	>orf19.5641 CAR2 CGDID:CAL0000636 COORDS:Ca21chr4_C_albicans_SC5314:27186-25876C, translated using codon table 12 (436 amino acids) Verified ORF;Ornithine aminotransferase;role in arginine metabolism;alkaline upregulated;mutation confers hypersensitivi
0.7405943				170830000	0.0110925674	0.0110925674	0.0110925674	orf19.6607	>orf19.6607 orf19.6607 CGDID:CAL0003931 COORDS:Ca21chrR_C_albicans_SC5314:2036446-2035832C, translated using codon table 12 (204 amino acids) Uncharacterized ORF;Ortholog of <i>C. parapsilosis CDC317</i> : CPAR2_201110, <i>Candida tenuis NRRL Y-1498</i> :
0.7406698				287670000	0.0111164557	0.0111164557	0.0111164557	orf19.2531	>orf19.2531 CSP37 CGDID:CAL0002434 COORDS:Ca21chrR_C_albicans_SC5314:341036-342001W, translated using codon table 12 (321 amino acids) Verified ORF;Hyphal cell wall protein;role in progression of mouse systemic infection;predicted P-loop, divalent catio
0.7407922				271070000	0.0111552605	0.0111552605	0.0111552605	orf19.4833	>orf19.4833 MLS1 CGDID:CAL0005353 COORDS:Ca21chr1_C_albicans_SC5314:2132388-2134043W, translated using codon table 12 (551 amino acids) Verified ORF;Malate synthase;glyoxylate cycle enzyme;no mammalian homolog;transcription induced upon phagocytosis by
1.5635				11518000	0.0113005378	0.0113005378	0.0113005378	orf19.5142	>orf19.5142 DFR1 CGDID:CAL0002575 COORDS:Ca21chr7_C_albicans_SC5314:678680-678102C, translated using codon table 12 (192 amino acids) Verified ORF;Trimethoprim resistant dihydrofolate reductase (DHFR), reduces 7,8-dihydrofolate to 5,4,7,8-tetrahydrofolate
1.391839				27611000	0.0114304715	0.0114304715	0.0114304715	orf19.1886	>orf19.1886 RCL1 CGDID:CAL0001795 COORDS:Ca21chr2_C_albicans_SC5314:1522721-1521606C, translated using codon table 12 (371 amino acids) Uncharacterized ORF;Putative U3-containing 90S preribosome processome complex subunit;Hap43p-induced gene;essential;
1.221156				2689700000	0.0115138019	0.0115138019	0.0115138019	orf19.3967	>orf19.3967 PFK1 CGDID:CAL0003055 COORDS:Ca21chr5_C_albicans_SC5314:1041235-1044198W, translated using codon table 12 (987 amino acids) Verified ORF;Phosphofructokinase alpha subinit, Pfk1p-Pfk2p heteromultimer;activated by fructose 2,6-bisphosphate, AMP
1.220253				1308400000	0.0118892913	0.0118892913	0.0118892913	orf19.5519	>orf19.5519 GCV1 CGDID:CAL0006098 COORDS:Ca21chr6_C_albicans_SC5314:519054-517870C, translated using codon table 12 (394 amino acids) Uncharacterized ORF;Putative T subunit of glycine decarboxylase;transcription is negatively regulated by Sfu1p
0.6685463				34920000	0.0131916394	0.0131916394	0.0131916394	orf19.4758	>orf19.4758 orf19.4758 CGDID:CAL0004489 COORDS:Ca21chr1_C_albicans_SC5314:1965098-1965838W, translated using codon table 12 (246 amino acids) Uncharacterized ORF;Hap43p-repressed gene;alkaline downregulated
0.7467766				145450000	0.0132060677	0.0132060677	0.0132060677	orf19.5178	>orf19.5178 ERG5 CGDID:CAL0002665 COORDS:Ca21chr7_C_albicans_SC5314:613720-612167C, translated using codon table 12 (517 amino acids) Verified ORF;Putative C-22 sterol desaturase;fungal C-22 sterol desaturases are cytochrome P450 enzymes of ergosterol bi
0.6710798				17602000	0.0139222124	0.0139222124	0.0139222124	orf19.1852	>orf19.1852 orf19.1852 CGDID:CAL0001691 COORDS:Ca21chrR_C_albicans_SC5314:1462928-1463452W, translated using codon table 12 (174 amino acids) Uncharacterized ORF;Ortholog(s) have mitochondrion localization
1.546025				3898400	0.0139871132	0.0139871132	0.0139871132	orf19.563	>orf19.563 RRP15 CGDID:CAL0000267 COORDS:Ca21chr2_C_albicans_SC5314:1911231-1911998W, translated using codon table 12 (255 amino acids) Uncharacterized ORF;Putative nucleolar protein, constituent of pre-60S ribosomal particles;Hap43p-induced gene;decrea
0.7869658				618930000	0.0149506719	0.0149506719	0.0149506719	orf19.5419	>orf19.5419 ATP5 CGDID:CAL0005192 COORDS:Ca21chr3_C_albicans_SC5314:65437-66054W, translated using codon table 12 (205 amino acids) Uncharacterized ORF;Putative F0-ATP synthase FO subunit B;caspofungin repressed;protein level decreased in stationary pha
1.267442				145300000	0.0150077068	0.0150077068	0.0150077068	orf19.5059	>orf19.5059 GCS1 CGDID:CAL0001690 COORDS:Ca21chr1_C_albicans_SC5314:1717055-1714737C, translated using codon table 12 (772 amino acids) Verified ORF;Gamma-glutamylcysteine synthetase;enzyme of glutathione synthesis, required for virulence;induced on ear
1.37517				18844000	0.0153819314	0.0153819314	0.0153819314	orf19.2472.1	>orf19.2472.1 orf19.2472.1 CGDID:CAL0120626 COORDS:Ca21chr1_C_albicans_SC5314:1210733-1210942W, translated using codon table 12 (69 amino acids) Uncharacterized ORF;Ortholog of <i>C. parapsilosis CDC317</i> : CPAR2_107530, <i>Candida tenuis NRRL Y-1498</i
0.6830117				64140000	0.0155842528	0.0155842528	0.0155842528	orf19.3475	>orf19.3475 orf19.3475 CGDID:CAL0005062 COORDS:Ca21chr6_C_albicans_SC5314:486570-487130W, translated using codon table 12 (186 amino acids) Uncharacterized ORF;Described as a Gag-related protein;hyphal induced;downregulation correlates with clinical dev
1.212476				20400000000	0.0155971145	0.0155971145	0.0155971145	orf19.3651	>orf19.3651 PGK1 CGDID:CAL0000415 COORDS:Ca21chr6_C_albicans_SC5314:133290-132037C, translated using codon table 12 (417 amino acids) Verified ORF;Phosphoglycerate kinase, enzyme of glycolysis;localizes to cell wall and cytoplasm;antigenic in murine/hum
0.7529832				170700000	0.0156784044	0.0156784044	0.0156784044	orf19.1549	>orf19.1549 orf19.1549 CGDID:CAL0005512 COORDS:Ca21chr2_C_albicans_SC5314:460292-461038W, translated using codon table 12 (248 amino acids) Verified ORF;Plasma membrane-associated protein identified in detergent-resistant membrane fraction (possible lipid
0.5261543				4579000	0.0158724369	0.0158724369	0.0158724369	orf19.5280	>orf19.5280 MUP1 CGDID:CAL0003639 COORDS:Ca21chr1_C_albicans_SC5314:2600273-2601934W, translated using codon table 12 (553 amino acids) Uncharacterized ORF;Putative high affinity methionine permease;alkaline upregulated by Rim101p
0.7535899				162610000	0.0159406642	0.0159406642	0.0159406642	orf19.2954	>orf19.2954 orf19.2954 CGDID:CAL0006052 COORDS:Ca21chr1_C_albicans_SC5314:553815-554417W, translated using codon table 12 (200 amino acids) Uncharacterized ORF;Hap43p-repressed gene;repressed by nitric oxide
1.282598				40744000	0.0159843185	0.0159843185	0.0159843185	orf19.7229	>orf19.7229 IML2 CGDID:CAL0003810 COORDS:Ca21chr1_C_albicans_SC5314:3131465-3128865C, translated using codon table 12 (866 amino acids) Uncharacterized ORF;Hap43p-repressed gene;early-stage biofilm-induced
0.6786594				25192000	0.0163254647	0.0163254647	0.0163254647	orf19.3290	>orf19.3290 orf19.3290 CGDID:CAL0003434 COORDS:Ca21chr1_C_albicans_SC5314:203952-204422W, translated using codon table 12 (156 amino acids) Verified ORF;Plasma membrane-localized protein;repressed by nitric oxide;Hap43p-repressed gene
0.6787804				25908000	0.0163665961	0.0163665961	0.0163665961	orf19.6132	>orf19.6132 orf19.6132 CGDID:CAL0006005 COORDS:Ca21chrR_C_albicans_SC5314:1603361-1603744W, translated using codon table 12 (127 amino acids) Uncharacterized ORF;Ortholog of <i>C. parapsilosis CDC317</i> : CPAR2_701740, <i>Candida tenuis NRRL Y-1498</i> :
0.6789148				22656000	0.0164124156	0.0164124156	0.0164124156	orf19.5797;orf19.1586	>orf19.5797 PLC2 CGDID:CAL0001556 COORDS:Ca21chr2_C_albicans_SC5314:614063-614950W, translated using codon table 12 (295 amino acids) Verified ORF;Phosphatidylinositol (PtdIns)-specific phospholipase C (PI-PLC);predicted type 2 membrane protein;role in,
0.6796407				17426000	0.0166618349	0.0166618349	0.0166618349	orf19.7221	>orf19.7221 SET3 CGDID:CAL0003800 COORDS:Ca21chr1_C_albicans_SC5314:3118760-3115551C, translated using codon table 12 (1069 amino acids) Verified ORF;NAD-dependent histone deacetylase;mutations affect filamentous growth;genetic evidence suggests that Se
1.280101				82314000	0.0169422231	0.0169422231	0.0169422231	orf19.3508	>orf19.3508 orf19.3508 CGDID:CAL0005782 COORDS:Ca21chr6_C_albicans_SC5314:417449-416316C, translated using codon table 12 (377 amino acids) Uncharacterized ORF;Putative protein of unknown function;stationary phase enriched protein
0.5359871				7782100	0.0183042432	0.0183042432	0.0183042432	orf19.7052	>orf19.7052 orf19.7052 CGDID:CAL0002079 COORDS:Ca21chr7_C_albicans_SC5314:126245-122844C, translated using codon table 12 (1133 amino acids) Uncharacterized ORF;Putative polyphosphatidylinositol phosphatase;possibly an essential gene, disruptants not obt
1.276112				57358000	0.0185770796	0.0185770796	0.0185770796	orf19.3355	>orf19.3355 ISN1 CGDID:CAL0004158 COORDS:Ca21chr1_C_albicans_SC5314:334662-336044W, translated using codon table 12 (460 amino acids) Uncharacterized ORF;Putative inosine 5-monophosphate 5-nucleotidase;fungal-specific (no human or murine homolog)
1.258467				116790000	0.0186761206	0.0186761206	0.0186761206	orf19.4025	>orf19.4025 PRE1 CGDID:CAL0004727 COORDS:Ca21chr5_C_albicans_SC5314:1152595-1153185W, translated using codon table 12 (196 amino acids) Uncharacterized ORF;Putative beta 4 subunit of the 20S proteasome;upregulated by Rim101p at acid pH;flucytosine induc
0.6926462				52976000	0.0190230015	0.0190230015	0.0190230015	orf19.7072	>orf19.7072 PEL1 CGDID:CAL0002138 COORDS:Ca21chr7_C_albicans_SC5314:77930-76425C, translated using codon table 12 (501 amino acids) Uncharacterized ORF;Predicted enzyme of mitochondrial phospholipid biosynthesis;upregulated in biofilm
0.7605012				225870000	0.0192114926	0.0192114926	0.0192114926	orf19.5286	>orf19.5286 YCP4 CGDID:CAL0003651 COORDS:Ca21chrR_C_albicans_SC5314:1156494-1155628C, translated using codon table 12 (288 amino acids) Uncharacterized ORF;Putative flavodoxin;fungal-specific (no human or murine homolog)
1.205412				4261700000	0.0198103571	0.0198103571	0.0198103571	orf19.6472	>orf19.6472 CYP1 CGDID:CAL0002277 COORDS:Ca21chr7_C_albicans_SC5314:519625-519137C, translated using codon table 12 (162 amino acids) Verified ORF;Peptidyl-prolyl cis-trans isomerase;cyclosporin A sensitive activity;soluble in hyphae;biofilm induced, m
1.20434				9393900000	0.0205297295	0.0205297295	0.0205297295	orf19.6745	>orf19.6745 TPI1 CGDID:CAL0004861 COORDS:Ca21chr3_C_albicans_SC5314:1702071-1702817W, translated using codon table 12 (248 amino acids) Verified ORF;Triose-phosphate isomerase;antigenic in mouse or human;mutation affects filamentous growth;biofilm-indu
1.270601				63580000	0.0210622337	0.0210622337	0.0210622337	orf19.4565	>orf19.4565 BGL2 CGDID:CAL0002830 COORDS:Ca21chr4_C_albicans_SC5314:445653-444727C, translated using codon table 12 (308 amino acids) Verified ORF;1,3-beta-Glucosyltransferase, cell wall enzyme;one of multiple 1,3-beta-glucosyltransferases;mutant has ce
1.269815				69809000	0.0214393022	0.0214393022	0.0214393022	orf19.6081	>orf19.6081 PHR2 CGDID:CAL0005209 COORDS:Ca21chr1_C_albicans_SC5314:37852-39486W, translated using codon table 12 (544 amino acids) Verified ORF;Glycosidase;role in cell wall structure;may act on beta-1,3-glucan prior to beta-1,6-glucan linkage;role in
1.202028				1904100000	0.0221589695	0.0221589695	0.0221589695	orf19.6540	>orf19.6540 PFK2 CGDID:CAL0003180 COORDS:Ca21chr7_C_albicans_SC5314:388800-385960C, translated using codon table 12 (946 amino acids) Verified ORF;Phosphofructokinase beta subunit, a Pfk1p-Pfk2p heteromultimer;activated by fructose 2,6-bisphosphate, AMP,
0.8018467				13100000000	0.0227565152	0.0227565152	0.0227565152	orf19.5949	>orf19.5949 FAS2 CGDID:CAL0003358 COORDS:Ca21chr3_C_albicans_SC5314:1036388-1030734C, translated using codon table 12 (1884 amino acids) Verified ORF;Alpha subunit of fatty-acid synthase;required for virulence in mouse systemic infection and rat orophary
1.504434				4065000	0.0227565218	0.0227565218	0.0227565218	orf19.2040	>orf19.2040 orf19.2040 CGDID:CAL0004403 COORDS:Ca21chr2_C_albicans_SC5314:142787-144556W, translated using codon table 12 (589 amino acids) Uncharacterized ORF;Ortholog(s) have oxidoreductase activity, acting on NADH or NADPH activity, role in iron-sulfur
1.201191				8406800000	0.0227763674	0.0227763674	0.0227763674	orf19.3888	>orf19.3888 PGI1 CGDID:CAL0002184 COORDS:Ca21chrR_C_albicans_SC5314:1344847-1343195C, translated using codon table 12 (550 amino acids) Verified ORF;Putative glucose-6-phosphate isomerase, enzyme of glycolysis;antigenic in human;Efg1p-regulated;induced
0.8026936				472050000	0.0232917439	0.0232917439	0.0232917439	orf19.1233	>orf19.1233 ADE4 CGDID:CAL0002876 COORDS:Ca21chr1_C_albicans_SC5314:1678759-1677134C, translated using codon table 12 (541 amino acids) Uncharacterized ORF;Putative phosphoribosylpyrophosphate amidotransferase;flucytosine induced
0.7032551				64595000	0.0235603341	0.0235603341	0.0235603341	orf19.1989	>orf19.1989 DCW1 CGDID:CAL0002710 COORDS:Ca21chr2_C_albicans_SC5314:236395-235037C, translated using codon table 12 (452 amino acids) Uncharacterized ORF;Protein with predicted GPI modification;dfg5 dcw1 double mutant is inviable;not required for wild-t
1.247327				273220000	0.0243028446	0.0243028446	0.0243028446	orf19.5812	>orf19.5812 orf19.5812 CGDID:CAL0002272 COORDS:Ca21chr2_C_albicans_SC5314:585527-584262C, translated using codon table 12 (421 amino acids) Uncharacterized ORF;Ortholog(s) have role in translational termination and nucleus localization
0.8042663				6827300000	0.0243146952	0.0243146952	0.0243146952	orf19.7585	>orf19.7585 INO1 CGDID:CAL0000215 COORDS:Ca21chrR_C_albicans_SC5314:2157196-2155634C, translated using codon table 12 (520 amino acids) Verified ORF;Inositol-1-phosphate synthase;inositol biosynthesis;antigenic in human;repressed by farnesol in biofilm
0.8042798				368100000	0.0243236225	0.0243236225	0.0243236225	orf19.5893	>orf19.5893 RIP1 CGDID:CAL0002472 COORDS:Ca21chr3_C_albicans_SC5314:922719-923529W, translated using codon table 12 (213 amino acids) Verified ORF;Putative ubiquinol cytochrome c-reductase;transcriptionally regulated by iron;expression greater in high i
0.8053246				562920000	0.0250247127	0.0250247127	0.0250247127	orf19.543	>orf19.543 FUM11 CGDID:CAL0000200 COORDS:Ca21chrR_C_albicans_SC5314:997835-999223W, translated using codon table 12 (462 amino acids) Uncharacterized ORF;Putative fumarate hydratase;transcriptionally regulated by iron;expression greater in high iron;ro
0.7705963				107330000	0.0250385919	0.0250385919	0.0250385919	orf19.439	>orf19.439 orf19.439 CGDID:CAL0005665 COORDS:Ca21chr1_C_albicans_SC5314:1108916-1108197C, translated using codon table 12 (239 amino acids) Uncharacterized ORF;Ortholog(s) have recombinase activity, single-stranded DNA binding activity
1.197538				1090000000	0.0256473131	0.0256473131	0.0256473131	orf19.5211	>orf19.5211 IDP1 CGDID:CAL0003500 COORDS:Ca21chr2_C_albicans_SC5314:1205852-1204551C, translated using codon table 12 (433 amino acids) Uncharacterized ORF;Putative isocitrate dehydrogenase;transcriptionally induced by interaction with macrophage;alkali
0.771737				284420000	0.0257846903	0.0257846903	0.0257846903	orf19.5660.1	>orf19.5660.1 orf19.5660.1 CGDID:CAF0007053 COORDS:Ca21chr4_C_albicans_SC5314:51211-50930C, translated using codon table 12 (93 amino acids) Uncharacterized ORF;Ortholog(s) have proton-transporting ATPase activity, rotational mechanism, structural molecul
0.8065382				468960000	0.0258610237	0.0258610237	0.0258610237	orf19.1743	>orf19.1743 ACS1 CGDID:CAL0000855 COORDS:Ca21chr2_C_albicans_SC5314:2134268-2132241C, translated using codon table 12 (675 amino acids) Uncharacterized ORF;Putative acetyl-CoA synthetase;upregulated by human neutrophils;fluconazole-downregulated;regula
0.7083607				54641000	0.0260602901	0.0260602901	0.0260602901	orf19.1721	>orf19.1721 NCE103 CGDID:CAL0000802 COORDS:Ca21chr3_C_albicans_SC5314:276549-275704C, translated using codon table 12 (281 amino acids) Verified ORF;Carbonic anhydrase involved in the conversion of CO2 to bicarbonate;essential for virulence in host niche
0.7723635				173680000	0.0262025638	0.0262025638	0.0262025638	orf19.1682	>orf19.1682 orf19.1682 CGDID:CAL0000148 COORDS:Ca21chr3_C_albicans_SC5314:353614-354774W, translated using codon table 12 (386 amino acids) Verified ORF;Membrane protein;Hap43p-repressed gene;repressed by nitric oxide
0.70253				28801000	0.0264310118	0.0264310118	0.0264310118	orf19.3223.1	>orf19.3223.1 orf19.3223.1 CGDID:CAF0007445 COORDS:Ca21chrR_C_albicans_SC5314:310832-311209W, translated using codon table 12 (98 amino acids) Uncharacterized ORF;Putative 12kDa subunit of mitochondrial NADH-ubiquinone oxidoreductase;gene has intron
0.5627244				14283000	0.0266341509	0.0266341509	0.0266341509	orf19.4316	>orf19.4316 orf19.4316 CGDID:CAL0000924 COORDS:Ca21chr5_C_albicans_SC5314:648551-649741W, translated using codon table 12 (396 amino acids) Verified ORF;Trimethyllysine dioxygenase, the first enzyme in the carnitine biosynthesis pathway;hyphal-induced ex
0.5641148				8703000	0.0271451604	0.0271451604	0.0271451604	orf19.6985	>orf19.6985 TEA1 CGDID:CAL0000398 COORDS:Ca21chr3_C_albicans_SC5314:1229452-1232154W, translated using codon table 12 (900 amino acids) Verified ORF;Putative transcription factor with zinc cluster DNA-binding motif;has similarity to S. cerevisiae Tea1p;
0.5642568				12509000	0.0271978121	0.0271978121	0.0271978121	orf19.6284	>orf19.6284 orf19.6284 CGDID:CAL0000593 COORDS:Ca21chrR_C_albicans_SC5314:1663894-1662977C, translated using codon table 12 (305 amino acids) Verified ORF;Ortholog(s) have GTP binding, signal recognition particle binding activity, role in protein targetin
0.7113483				46871000	0.0276270457	0.0276270457	0.0276270457	orf19.5231.2	>orf19.5231.2 ATP19 CGDID:CAF0007037 COORDS:Ca21chr1_C_albicans_SC5314:2687617-2687414C, translated using codon table 12 (67 amino acids) Verified ORF;Protein localized to the mitochondrial membrane
0.774507				119680000	0.0276768325	0.0276768325	0.0276768325	orf19.2091	>orf19.2091 orf19.2091 CGDID:CAL0004559 COORDS:Ca21chr2_C_albicans_SC5314:57810-57079C, translated using codon table 12 (243 amino acids) Verified ORF;Putative NADH dehydrogenase;repressed by nitric oxide, Hap43p-repressed
0.7114931				94492000	0.0277049915	0.0277049915	0.0277049915	orf19.1467	>orf19.1467 COX13 CGDID:CAL0004657 COORDS:Ca21chr2_C_albicans_SC5314:284229-284633W, translated using codon table 12 (134 amino acids) Verified ORF;Cytochrome c oxidase;flucytosine induced;repressed by nitric oxide
1.241076				204910000	0.0280631764	0.0280631764	0.0280631764	orf19.7602	>orf19.7602 orf19.7602 CGDID:CAL0000794 COORDS:Ca21chrR_C_albicans_SC5314:2190483-2189443C, translated using codon table 12 (346 amino acids) Uncharacterized ORF;Putative Hsp90p co-chaperone;Hap43p-repressed gene;heavy metal (cadmium) stress-induced;ox
0.566747				9794200	0.0281357262	0.0281357262	0.0281357262	orf19.5558	>orf19.5558 RBF1 CGDID:CAL0006188 COORDS:Ca21chr6_C_albicans_SC5314:588152-586548C, translated using codon table 12 (534 amino acids) Verified ORF;Transcription factor;glutamine-rich activation domain;binds RPG-box DNA sequences;predominantly nuclear;
0.7064324				33226000	0.0285163598	0.0285163598	0.0285163598	orf19.1179	>orf19.1179 orf19.1179 CGDID:CAL0002101 COORDS:Ca21chr6_C_albicans_SC5314:23241-22909C, translated using codon table 12 (110 amino acids) Uncharacterized ORF;Transcriptionally regulated by iron;expression greater in high iron;possibly subject to Kex2p p
0.81054				14600000000	0.0287921611	0.0287921611	0.0287921611	orf19.979	>orf19.979 FAS1 CGDID:CAL0003782 COORDS:Ca21chr5_C_albicans_SC5314:29661-23548C, translated using codon table 12 (2037 amino acids) Verified ORF;Beta subunit of fatty-acid synthase;multifunctional enzyme;fluconazole-induced;Hap43p-induced;amphotericin
0.7764769				359650000	0.029094171	0.029094171	0.029094171	orf19.4591	>orf19.4591 CAT2 CGDID:CAL0002936 COORDS:Ca21chr4_C_albicans_SC5314:398208-400106W, translated using codon table 12 (632 amino acids) Verified ORF;Major carnitine acetyl transferase localized in peroxisomes and mitochondria;involved in intracellular acet
0.5694459				8561100	0.0291835836	0.0291835836	0.0291835836	orf19.1306	>orf19.1306 orf19.1306 CGDID:CAL0003707 COORDS:Ca21chr4_C_albicans_SC5314:793544-792534C, translated using codon table 12 (336 amino acids) Uncharacterized ORF;Ortholog(s) have cytosol, nucleus localization
1.336938				23337000	0.0292471302	0.0292471302	0.0292471302	orf19.3679	>orf19.3679 orf19.3679 CGDID:CAL0000455 COORDS:Ca21chr1_C_albicans_SC5314:463884-462874C, translated using codon table 12 (336 amino acids) Uncharacterized ORF;Putative protein of unknown function;stationary phase enriched protein
1.192817				3280900000	0.0298172369	0.0298172369	0.0298172369	orf19.2651	>orf19.2651 CAM1-1 CGDID:CAL0003469 COORDS:Ca21chr5_C_albicans_SC5314:742856-744115W, translated using codon table 12 (419 amino acids) Uncharacterized ORF;Putative translation elongation factor;genes encoding ribosomal subunits, translation factors, tRN
1.235597				256550000	0.0317609922	0.0317609922	0.0317609922	orf19.1115	>orf19.1115 GUK1 CGDID:CAL0001880 COORDS:Ca21chr5_C_albicans_SC5314:837684-838256W, translated using codon table 12 (190 amino acids) Uncharacterized ORF;Putative guanylate kinase;identified in extracts from biofilm and planktonic cells;protein level de
0.5757737				4659600	0.0317728192	0.0317728192	0.0317728192	orf19.248	>orf19.248 APL5 CGDID:CAL0003993 COORDS:Ca21chr3_C_albicans_SC5314:559912-563211W, translated using codon table 12 (1099 amino acids) Uncharacterized ORF;Phosphorylated protein, not essential for viability;similar to S. cerevisiae Apl5p, which is a subun
0.8145096				7513600000	0.0319779395	0.0319779395	0.0319779395	orf19.5653	>orf19.5653 ATP2 CGDID:CAL0000663 COORDS:Ca21chr4_C_albicans_SC5314:39465-41389W, translated using codon table 12 (504 amino acids) Verified ORF;F1 beta subunit of F1F0 ATPase complex;antigenic in human, mouse;induced by ciclopirox olamine;flucytosine;
0.8162436				527410000	0.0334617467	0.0334617467	0.0334617467	orf19.7459	>orf19.7459 orf19.7459 CGDID:CAL0005593 COORDS:Ca21chr3_C_albicans_SC5314:1529425-1527584C, translated using codon table 12 (613 amino acids) Verified ORF;Putative mitochondrial protein with a predicted role in respiratory growth;mutants display a strong
0.5801996				12552000	0.0336988156	0.0336988156	0.0336988156	orf19.5238	>orf19.5238 orf19.5238 CGDID:CAL0003543 COORDS:Ca21chr1_C_albicans_SC5314:2676383-2674566C, translated using codon table 12 (605 amino acids) Uncharacterized ORF;Ortholog(s) have cytosol, nucleus localization
1.230959				356340000	0.0352101998	0.0352101998	0.0352101998	orf19.3291	>orf19.3291 HMT1 CGDID:CAL0003436 COORDS:Ca21chr1_C_albicans_SC5314:205272-206291W, translated using codon table 12 (339 amino acids) Verified ORF;Major type I protein arginine methyltransferases (PRMT) involved in asymmetric dimethylation of arginine res
1.464321				4212700	0.0353958077	0.0353958077	0.0353958077	orf19.4753	>orf19.4753 PFK26 CGDID:CAL0004477 COORDS:Ca21chr1_C_albicans_SC5314:1948259-1951699W, translated using codon table 12 (1146 amino acids) Uncharacterized ORF;Putative 6-phosphofructo-2-kinase;protein repressed during the mating process;planktonic growth
0.7251927				66037000	0.0359912107	0.0359912107	0.0359912107	orf19.1625	>orf19.1625 orf19.1625 CGDID:CAL0006373 COORDS:Ca21chr3_C_albicans_SC5314:474399-473977C, translated using codon table 12 (140 amino acids) Verified ORF;Putative ubiquinone oxidoreductase;repressed by nitric oxide;Hap43p-repressed
0.8191745				9690000000	0.0361035718	0.0361035718	0.0361035718	orf19.6854	>orf19.6854 ATP1 CGDID:CAL0005797 COORDS:Ca21chr1_C_albicans_SC5314:949400-951542W, translated using codon table 12 (546 amino acids) Verified ORF;ATP synthase alpha subunit;antigenic in human/mouse;at hyphal surface, not yeast;induced by ciclopirox, k
0.7255069				53082000	0.0362036986	0.0362036986	0.0362036986	orf19.1212	>orf19.1212 orf19.1212 CGDID:CAL0002790 COORDS:Ca21chr6_C_albicans_SC5314:890242-891648W, translated using codon table 12 (369 amino acids) Uncharacterized ORF;Ortholog(s) have FFAT motif binding, phosphatidylinositol binding activity
0.7852721				167910000	0.0362095709	0.0362095709	0.0362095709	orf19.4495	>orf19.4495 NDH51 CGDID:CAL0002040 COORDS:Ca21chr2_C_albicans_SC5314:954019-952547C, translated using codon table 12 (490 amino acids) Verified ORF;Subunit of nicotinamide adenine dinucleotide dehydrogenase complex I, of the mitochondrial electron transpo
1.461976				4633900	0.0362912585	0.0362912585	0.0362912585	orf19.2320	>orf19.2320 orf19.2320 CGDID:CAL0000691 COORDS:Ca21chr1_C_albicans_SC5314:2418349-2416868C, translated using codon table 12 (493 amino acids) Uncharacterized ORF;Putative serine/threonine-protein kinase;possibly an essential gene, disruptants not obtaine
0.8209889				716140000	0.03782653	0.03782653	0.03782653	orf19.4777	>orf19.4777 DAK2 CGDID:CAL0004557 COORDS:Ca21chr1_C_albicans_SC5314:2019470-2017683C, translated using codon table 12 (595 amino acids) Uncharacterized ORF;Putative dihydroxyacetone kinase;transcription decreases upon yeast-hyphal switch;fluconazole-ind
0.8216206				3760000000	0.0384426458	0.0384426458	0.0384426458	orf19.4311	>orf19.4311 YNK1 CGDID:CAL0000917 COORDS:Ca21chr5_C_albicans_SC5314:641794-642249W, translated using codon table 12 (151 amino acids) Verified ORF;Nucleoside diphosphate kinase (NDP kinase);homo-hexameric;soluble protein in hyphae;flucytosine induced;
0.7294003				95566000	0.0389268907	0.0389268907	0.0389268907	orf19.3152	>orf19.3152 AMO2 CGDID:CAL0002338 COORDS:Ca21chr2_C_albicans_SC5314:1371756-1373771W, translated using codon table 12 (671 amino acids) Verified ORF;Protein similar to A. niger predicted peroxisomal copper amino oxidase;mutation confers hypersensitivity
0.8221743				883320000	0.0389896054	0.0389896054	0.0389896054	orf19.6724	>orf19.6724 FUM12 CGDID:CAL0004792 COORDS:Ca21chr3_C_albicans_SC5314:1743277-1741745C, translated using codon table 12 (510 amino acids) Uncharacterized ORF;Putative fumarate hydratase, enzyme of citric acid cycle;fluconazole-downregulated;downregulated
1.318309				22471000	0.0392387074	0.0392387074	0.0392387074	orf19.904	>orf19.904 orf19.904 CGDID:CAL0003575 COORDS:Ca21chr2_C_albicans_SC5314:674364-675065W, translated using codon table 12 (233 amino acids) Uncharacterized ORF;Ortholog(s) have cytosol, nucleus localization
1.45396				5574300	0.0395002305	0.0395002305	0.0395002305	orf19.5410	>orf19.5410 orf19.5410 CGDID:CAL0005179 COORDS:Ca21chr3_C_albicans_SC5314:76422-74962C, translated using codon table 12 (486 amino acids) Uncharacterized ORF;Ortholog(s) have microtubule plus-end binding activity, role in nuclear migration along microtubu
1.183601				367240000	0.0396551187	0.0396551187	0.0396551187	orf19.5006	>orf19.5006 GCV3 CGDID:CAL0001570 COORDS:Ca21chr1_C_albicans_SC5314:3009024-3008491C, translated using codon table 12 (177 amino acids) Uncharacterized ORF;Glycine decarboxylase, subunit H;protein level decrease in stationary phase cultures
1.451872				7642300	0.0403744007	0.0403744007	0.0403744007	orf19.6716	>orf19.6716 ABD1 CGDID:CAL0004754 COORDS:Ca21chr3_C_albicans_SC5314:1755845-1757269W, translated using codon table 12 (474 amino acids) Verified ORF;RNA (guanine-N7-)-methyltransferase, SAM-dependent;methylates mRNA 5 cap;binds phosphorylated RNA Pol I
0.731707				52501000	0.0406209912	0.0406209912	0.0406209912	orf19.6887	>orf19.6887 orf19.6887 CGDID:CAL0005907 COORDS:Ca21chr2_C_albicans_SC5314:1176415-1176083C, translated using codon table 12 (110 amino acids) Uncharacterized ORF;Predicted ORF from Assembly 19;repressed by nitric oxide;removed from Assembly 20;subseque
0.790145				136240000	0.0407555007	0.0407555007	0.0407555007	orf19.649	>orf19.649 orf19.649 CGDID:CAL0001014 COORDS:Ca21chrR_C_albicans_SC5314:1087289-1090201W, translated using codon table 12 (970 amino acids) Uncharacterized ORF;Ortholog of <i>C. parapsilosis CDC317</i> : CPAR2_203340, <i>Candida tenuis NRRL Y-1498</i> : C
1.223615				206690000	0.0413247575	0.0413247575	0.0413247575	orf19.5393	>orf19.5393 orf19.5393 CGDID:CAL0004430 COORDS:Ca21chr3_C_albicans_SC5314:103830-105314W, translated using codon table 12 (494 amino acids) Uncharacterized ORF;Putative cysteine sulfinate decarboxylase;transcription is positively regulated by Tbf1p
1.313973				31470000	0.0419412939	0.0419412939	0.0419412939	orf19.7291	>orf19.7291 orf19.7291 CGDID:CAL0004011 COORDS:Ca21chrR_C_albicans_SC5314:1914361-1915368W, translated using codon table 12 (335 amino acids) Uncharacterized ORF;Ortholog(s) have tRNA (adenine-N1-)-methyltransferase activity, role in tRNA methylation and
1.312676				19082000	0.0427793003	0.0427793003	0.0427793003	orf19.6751	>orf19.6751 orf19.6751 CGDID:CAL0004884 COORDS:Ca21chr3_C_albicans_SC5314:1696344-1697225W, translated using codon table 12 (293 amino acids) Uncharacterized ORF;Ortholog(s) have tRNA methyltransferase activity, role in cytoplasmic translation, tRNA methy
0.7348184				46903000	0.0430046622	0.0430046622	0.0430046622	orf19.1872	>orf19.1872 orf19.1872 CGDID:CAL0001764 COORDS:Ca21chr2_C_albicans_SC5314:1538720-1539355W, translated using codon table 12 (211 amino acids) Verified ORF;Plasma membrane protein;repressed by nitric oxide
1.22163				136700000	0.0431242397	0.0431242397	0.0431242397	orf19.4021	>orf19.4021 orf19.4021 CGDID:CAL0004718 COORDS:Ca21chr5_C_albicans_SC5314:1150168-1149257C, translated using codon table 12 (303 amino acids) Uncharacterized ORF;Ortholog of <i>C. parapsilosis CDC317</i> : CPAR2_100250, <i>Debaryomyces hansenii CBS767</i>
0.8265691				660430000	0.0435701729	0.0435701729	0.0435701729	orf19.7152	>orf19.7152 orf19.7152 CGDID:CAL0002998 COORDS:Ca21chr7_C_albicans_SC5314:908685-907588C, translated using codon table 12 (365 amino acids) Uncharacterized ORF;Protein similar to Aspergillus CYSK O-acetylserine sulfhydrylase, suggesting that C. albicans u
0.8265745				5404900000	0.0435760305	0.0435760305	0.0435760305	orf19.5806	>orf19.5806 ALD5 CGDID:CAL0002252 COORDS:Ca21chr2_C_albicans_SC5314:592987-591488C, translated using codon table 12 (499 amino acids) Verified ORF;NAD-aldehyde dehydrogenase;decreased expression in fluconazole-resistant isolate, or in hyphae;biofilm ind
1.219362				163500000	0.0452612293	0.0452612293	0.0452612293	orf19.4093	>orf19.4093 PES1 CGDID:CAL0004971 COORDS:Ca21chr2_C_albicans_SC5314:1902937-1901174C, translated using codon table 12 (587 amino acids) Verified ORF;Pescadillo homolog required for filament-to-yeast switching;mutation confers hypersensitivity to 5-fluoro
0.6031487				7761500	0.0453612696	0.0453612696	0.0453612696	orf19.3710	>orf19.3710 YHB5 CGDID:CAL0001093 COORDS:Ca21chrR_C_albicans_SC5314:1696963-1698165W, translated using codon table 12 (400 amino acids) Uncharacterized ORF;Protein related to flavohemoglobins;not required for wild-type nitric oxide resistance;has predic
0.7391911				42360000	0.0465537108	0.0465537108	0.0465537108	orf19.415	>orf19.415 orf19.415 CGDID:CAL0005576 COORDS:Ca21chr1_C_albicans_SC5314:1152503-1151757C, translated using codon table 12 (248 amino acids) Uncharacterized ORF;Putative protein of unknown function;Hap43p-repressed gene
0.7327656				30908000	0.0466325749	0.0466325749	0.0466325749	orf19.6247	>orf19.6247 orf19.6247 CGDID:CAL0000499 COORDS:Ca21chr1_C_albicans_SC5314:1418596-1421211W, translated using codon table 12 (871 amino acids) Uncharacterized ORF;Ortholog(s) have chromatin binding activity
1.232973				97147000	0.0470678128	0.0470678128	0.0470678128	orf19.5783	>orf19.5783 orf19.5783 CGDID:CAL0001536 COORDS:Ca21chr2_C_albicans_SC5314:633143-633763W, translated using codon table 12 (206 amino acids) Uncharacterized ORF;Ortholog(s) have protein-arginine omega-N monomethyltransferase activity and role in peptidyl-a
1.232881				64305000	0.0471551582	0.0471551582	0.0471551582	orf19.386	>orf19.386 SAM4 CGDID:CAL0004923 COORDS:Ca21chr1_C_albicans_SC5314:1851405-1850470C, translated using codon table 12 (311 amino acids) Uncharacterized ORF;Putative S-adenosylmethionine-homocysteine methyltransferase;Hap43p-repressed gene;alkaline upregu
0.7403401				92840000	0.0475261612	0.0475261612	0.0475261612	orf19.6000;orf19.5958;orf19.918;orf19.5079	>orf19.6000 CDR1 CGDID:CAL0005016 COORDS:Ca21chr3_C_albicans_SC5314:1146153-1150658W, translated using codon table 12 (1501 amino acids) Verified ORF;Multidrug transporter of ATP-binding cassette (ABC) superfamily;transports phospholipids in an in-to-out
0.8311245				416140000	0.0487897655	0.0487897655	0.0487897655	orf19.5525	>orf19.5525 orf19.5525 CGDID:CAL0006116 COORDS:Ca21chr6_C_albicans_SC5314:524631-525677W, translated using codon table 12 (348 amino acids) Uncharacterized ORF;Protein abundance is affected by URA3 expression in the CAI-4 strain background;regulated by E
0.8315839				535620000	0.0493441104	0.0493441104	0.0493441104	orf19.539;REV__orf19.539	>orf19.539 LAP3 CGDID:CAL0000177 COORDS:Ca21chrR_C_albicans_SC5314:990430-988901C, translated using codon table 12 (509 amino acids) Uncharacterized ORF;Putative aminopeptidase;transcription positively regulated by Sfu1p;transcription repressed by alpha
1.303051				21019000	0.0494542999	0.0494542999	0.0494542999	orf19.3240	>orf19.3240 ERG27 CGDID:CAL0003306 COORDS:Ca21chrR_C_albicans_SC5314:259606-258566C, translated using codon table 12 (346 amino acids) Verified ORF;3-Keto sterol reductase of ergosterol biosynthesis;acts in C-4 sterol demethylation with Erg25p and Erg26p
0.6101495				6981400	0.0495348044	0.0495348044	0.0495348044	orf19.1621	>orf19.1621 GPA2 CGDID:CAL0006364 COORDS:Ca21chr3_C_albicans_SC5314:486479-484971C, translated using codon table 12 (502 amino acids) Verified ORF;G-protein alpha subunit;regulates filamentous growth;involved in cAMP-mediated glucose signaling;reports
0.7984104				304100000	0.0495711066	0.0495711066	0.0495711066	orf19.1051	>orf19.1051 HTA2 CGDID:CAL0001183 COORDS:Ca21chr1_C_albicans_SC5314:871141-870746C, translated using codon table 12 (131 amino acids) Uncharacterized ORF;Putative histone H2A;farnesol regulated;transcription is downregulated in both intermediate and mat
0.7984794				128310000	0.0496510465	0.0496510465	0.0496510465	orf19.287	>orf19.287 orf19.287 CGDID:CAL0004094 COORDS:Ca21chr3_C_albicans_SC5314:627207-626623C, translated using codon table 12 (194 amino acids) Verified ORF;Putative NADH-ubiquinone oxidoreductase subunit;Hap43p-repressed gene;repressed by nitric oxide;ident
0.7368951				40039000	0.0502086969	0.0502086969	0.0502086969	orf19.3611	>orf19.3611 orf19.3611 CGDID:CAL0000301 COORDS:Ca21chr2_C_albicans_SC5314:1759149-1759622W, translated using codon table 12 (157 amino acids) Uncharacterized ORF;Hap43p-repressed gene;repressed by nitric oxide
0.743439				64869000	0.0502343407	0.0502343407	0.0502343407	orf19.1805	>orf19.1805 PEX14 CGDID:CAL0001580 COORDS:Ca21chrR_C_albicans_SC5314:1066201-1067559W, translated using codon table 12 (452 amino acids) Uncharacterized ORF;Ortholog(s) have protein binding, bridging activity, role in protein import into peroxisome matrix
1.175361				1415900000	0.0506617531	0.0506617531	0.0506617531	orf19.6229	>orf19.6229 CAT1 CGDID:CAL0000462 COORDS:Ca21chr1_C_albicans_SC5314:1453415-1454872W, translated using codon table 12 (485 amino acids) Verified ORF;Catalase;resistance to oxidative stress, neutrophils, peroxide;role in virulence;regulated by iron, cic
0.7994539				110200000	0.0507902558	0.0507902558	0.0507902558	orf19.4468	>orf19.4468 orf19.4468 CGDID:CAL0001921 COORDS:Ca21chr1_C_albicans_SC5314:832188-832697W, translated using codon table 12 (169 amino acids) Verified ORF;Putative succinate dehydrogenase;localized to the mitochondrial membrane;Hap43p-repressed gene
0.7444068				72677000	0.0511062452	0.0511062452	0.0511062452	orf19.3782.2	>orf19.3782.2 orf19.3782.2 CGDID:CAF0006996 COORDS:Ca21chr4_C_albicans_SC5314:1062999-1062736C, translated using codon table 12 (87 amino acids) Uncharacterized ORF;Ortholog(s) have role in cristae formation and integral to mitochondrial inner membrane, m
1.174743				5548800000	0.0515809686	0.0515809686	0.0515809686	orf19.4099	>orf19.4099 ECM17 CGDID:CAL0004978 COORDS:Ca21chr2_C_albicans_SC5314:1260036-1255723C, translated using codon table 12 (1437 amino acids) Uncharacterized ORF;Enzyme of sulfur amino acid biosynthesis;putative role in regulation of cell wall biogenesis;up
0.738636				37608000	0.0517836895	0.0517836895	0.0517836895	orf19.6529	>orf19.6529 CDC34 CGDID:CAL0003131 COORDS:Ca21chr7_C_albicans_SC5314:411055-411789W, translated using codon table 12 (244 amino acids) Uncharacterized ORF;Putative ubiquitin-protein ligase;transcription is regulated by Nrg1p and Tup1p, and by Gcn2p and G
1.299872				39807000	0.0518427159	0.0518427159	0.0518427159	orf19.5169;orf19.6557	>orf19.5169 orf19.5169 CGDID:CAL0002633 COORDS:Ca21chr7_C_albicans_SC5314:633447-635168W, translated using codon table 12 (573 amino acids) Uncharacterized ORF;Ortholog(s) have cytosol, nucleus localization
0.7391508				17680000	0.0522572305	0.0522572305	0.0522572305	orf19.6738	>orf19.6738 VAN1 CGDID:CAL0004838 COORDS:Ca21chr3_C_albicans_SC5314:1713198-1714752W, translated using codon table 12 (486 amino acids) Verified ORF;Member of Mnn9p family of mannosyltransferases;similar to S. cerevisiae Van1p;fungal-specific (no human
0.7395675				24910000	0.0526432179	0.0526432179	0.0526432179	orf19.4943	>orf19.4943 PSA2 CGDID:CAL0006302 COORDS:Ca21chr1_C_albicans_SC5314:2874278-2875654W, translated using codon table 12 (458 amino acids) Uncharacterized ORF;Mannose-1-phosphate guanyltransferas;macrophage-downregulated gene;stationary phase enriched prot
0.6161053				11383000	0.0533345418	0.0533345418	0.0533345418	orf19.2114	>orf19.2114 orf19.2114 CGDID:CAL0005280 COORDS:Ca21chr2_C_albicans_SC5314:25825-24914C, translated using codon table 12 (303 amino acids) Uncharacterized ORF;Ortholog(s) have cytosol, nucleus localization
1.226563				46699000	0.053486542	0.053486542	0.053486542	orf19.1940	>orf19.1940 orf19.1940 CGDID:CAL0002581 COORDS:Ca21chr5_C_albicans_SC5314:291183-290443C, translated using codon table 12 (246 amino acids) Uncharacterized ORF;Ortholog(s) have role in ubiquinone biosynthetic process and mitochondrial inner membrane local
0.7473642				80952000	0.0538492553	0.0538492553	0.0538492553	orf19.7001;orf19.2222	>orf19.7001 YCK2 CGDID:CAL0001885 COORDS:Ca21chr3_C_albicans_SC5314:1263828-1265315W, translated using codon table 12 (495 amino acids) Verified ORF;Plasma membrane protein similar to S. cerevisiae casein kinase I, Yck2p;null mutant has defect in damagin
0.7409764				24239000	0.0539660139	0.0539660139	0.0539660139	orf19.1413	>orf19.1413 YFH1 CGDID:CAL0004482 COORDS:Ca21chr4_C_albicans_SC5314:927958-927425C, translated using codon table 12 (177 amino acids) Verified ORF;Frataxin;may be required for iron storage or delivery;role in oxidative stress resistance;transcription r
0.7477909				64048000	0.054255062	0.054255062	0.054255062	orf19.5079.1	>orf19.5079.1 orf19.5079.1 CGDID:CAL0120823 COORDS:Ca21chr1_C_albicans_SC5314:1763442-1763056C, translated using codon table 12 (128 amino acids) Uncharacterized ORF;Ortholog of <i>C. parapsilosis CDC317</i> : CPAR2_206680, <i>Candida tenuis NRRL Y-1498</
0.7420079				25775000	0.0549519625	0.0549519625	0.0549519625	orf19.6692	>orf19.6692 MNN7 CGDID:CAL0004148 COORDS:Ca21chr7_C_albicans_SC5314:800431-802701W, translated using codon table 12 (756 amino acids) Verified ORF;Putative mannosyltransferase;identified in detergent-resistant membrane fraction (possible lipid raft compo
1.210002				164940000	0.0550451412	0.0550451412	0.0550451412	orf19.3707	>orf19.3707 YHB1 CGDID:CAL0001071 COORDS:Ca21chrR_C_albicans_SC5314:1688203-1687007C, translated using codon table 12 (398 amino acids) Verified ORF;Nitric oxide dioxygenase, acts in nitric oxide scavenging/detoxification;role in virulence in mouse;tran
0.6189477				1494300	0.0552320862	0.0552320862	0.0552320862	orf19.7101	>orf19.7101 orf19.7101 CGDID:CAL0002800 COORDS:Ca21chr7_C_albicans_SC5314:30591-28225C, translated using codon table 12 (788 amino acids) Uncharacterized ORF;Ortholog(s) have telomeric DNA binding activity, role in protein localization to chromosome, telo
1.209115				270870000	0.0560579292	0.0560579292	0.0560579292	orf19.1339	>orf19.1339 CPY1 CGDID:CAL0003799 COORDS:Ca21chr7_C_albicans_SC5314:740688-742316W, translated using codon table 12 (542 amino acids) Uncharacterized ORF;Carboxypeptidase Y;transcriptionally regulated at yeast-hyphal transition or macrophage response;up
0.6212732				5750200	0.0568261181	0.0568261181	0.0568261181	orf19.2715	>orf19.2715 RPC53 CGDID:CAL0004186 COORDS:Ca21chr4_C_albicans_SC5314:584483-585841W, translated using codon table 12 (452 amino acids) Uncharacterized ORF;Ortholog(s) have DNA-directed RNA polymerase activity, role in tRNA transcription from RNA polymeras
0.7441245				32384000	0.0570220835	0.0570220835	0.0570220835	CaalfMp13	>CaalfMp13 NAD5 CGDID:CAF0007389 COORDS:Ca19-mtDNA:29824-31482W, translated using codon table 4 (552 amino acids) Uncharacterized ORF;Subunit 5 of NADH:ubiquinone oxidoreductase (NADH:ubiquinone dehydrogenase), a multisubunit enzyme complex (complex I) of
1.207586				123230000	0.0578400143	0.0578400143	0.0578400143	orf19.815	>orf19.815 DCK1 CGDID:CAL0002646 COORDS:Ca21chr2_C_albicans_SC5314:853403-847659C, translated using codon table 12 (1914 amino acids) Verified ORF;Putative guanine nucleotide exchange factor required for embedded filamentous growth;activates Rac1p;conta
0.7517172				51492000	0.0581095007	0.0581095007	0.0581095007	orf19.6794	>orf19.6794 FESUR1 CGDID:CAL0005004 COORDS:Ca21chr3_C_albicans_SC5314:1616646-1617317W, translated using codon table 12 (223 amino acids) Verified ORF;Putative ubiquinone reductase;transcriptionally induced by interaction with macrophage;alkaline downre
0.8383338				1390000000	0.0581173143	0.0581173143	0.0581173143	orf19.3870	>orf19.3870 ADE13 CGDID:CAL0002147 COORDS:Ca21chrR_C_albicans_SC5314:1320356-1318908C, translated using codon table 12 (482 amino acids) Verified ORF;Adenylosuccinate lyase;enzyme of adenine biosynthesis;soluble protein in hyphae;not induced during GCN
1.290143				28854000	0.0597587853	0.0597587853	0.0597587853	orf19.475	>orf19.475 orf19.475 CGDID:CAL0005798 COORDS:Ca21chrR_C_albicans_SC5314:894751-895851W, translated using codon table 12 (366 amino acids) Uncharacterized ORF;Ortholog(s) have role in rRNA processing, ribosomal large subunit assembly and nucleoplasm, spind
1.28934				38735000	0.0604546803	0.0604546803	0.0604546803	orf19.3930	>orf19.3930 YUH2 CGDID:CAL0002925 COORDS:Ca21chr5_C_albicans_SC5314:976772-975762C, translated using codon table 12 (313 amino acids) Verified ORF;Putative ubiquitin C-terminal hydrolase;sumoylation target
1.288688				35073000	0.0610241919	0.0610241919	0.0610241919	orf19.6464	>orf19.6464 orf19.6464 CGDID:CAL0002255 COORDS:Ca21chr7_C_albicans_SC5314:529027-530880W, translated using codon table 12 (617 amino acids) Uncharacterized ORF;Predicted ORF in Assemblies 19, 20 and 21;induced upon adherence to polystyrene;oxidative str
1.410376				8335700	0.0614540632	0.0614540632	0.0614540632	orf19.36	>orf19.36 orf19.36 CGDID:CAL0000552 COORDS:Ca21chr2_C_albicans_SC5314:1347014-1348291W, translated using codon table 12 (425 amino acids) Uncharacterized ORF;Predicted ORF in Assemblies 19, 20 and 21;clade-associated gene expression
0.628089				9071500	0.0617198165	0.0617198165	0.0617198165	orf19.5381	>orf19.5381 orf19.5381 CGDID:CAL0004399 COORDS:Ca21chr3_C_albicans_SC5314:137632-139983W, translated using codon table 12 (783 amino acids) Uncharacterized ORF;Ortholog(s) have mRNA binding activity
1.218498				61785000	0.0625845249	0.0625845249	0.0625845249	orf19.124	>orf19.124 CIC1 CGDID:CAL0003033 COORDS:Ca21chr6_C_albicans_SC5314:228119-229216W, translated using codon table 12 (365 amino acids) Uncharacterized ORF;Putative proteasome-interacting protein;transcription is upregulated in both intermediate and mature
0.8419162				973830000	0.0632772074	0.0632772074	0.0632772074	orf19.946	>orf19.946 MET14 CGDID:CAL0003690 COORDS:Ca21chr5_C_albicans_SC5314:78890-79492W, translated using codon table 12 (200 amino acids) Uncharacterized ORF;Putative adenylylsulfate kinase;predicted role in sulfur metabolism;induced upon biofilm formation;p
0.7513566				35171000	0.0645907798	0.0645907798	0.0645907798	orf19.4190	>orf19.4190 orf19.4190 CGDID:CAL0005879 COORDS:Ca21chr4_C_albicans_SC5314:90450-90923W, translated using codon table 12 (157 amino acids) Uncharacterized ORF;Ortholog(s) have ATPase activator activity, role in protein import into mitochondrial matrix and
0.6321079				12280000	0.0647654815	0.0647654815	0.0647654815	orf19.5443	>orf19.5443 BNA4 CGDID:CAL0005260 COORDS:Ca21chr3_C_albicans_SC5314:34464-33094C, translated using codon table 12 (456 amino acids) Verified ORF;Putative kynurenine 3-monooxygenase, involved in NAD biosynthesis;transposon mutation affects filamentous gro
0.7522572				23078000	0.0655888778	0.0655888778	0.0655888778	orf19.925	>orf19.925 orf19.925 CGDID:CAL0003630 COORDS:Ca21chr5_C_albicans_SC5314:146292-144766C, translated using codon table 12 (508 amino acids) Uncharacterized ORF;Ortholog of <i>C. parapsilosis CDC317</i> : CPAR2_303720, <i>Candida tenuis NRRL Y-1498</i> : CAN
0.8437514				488950000	0.0660637356	0.0660637356	0.0660637356	orf19.7327	>orf19.7327 PHO88 CGDID:CAL0004579 COORDS:Ca21chrR_C_albicans_SC5314:1977431-1976856C, translated using codon table 12 (191 amino acids) Verified ORF;Protein with a role in phosphate transport;biofilm-regulated expression;amphotericin B repressed
0.8442444				419460000	0.0668293815	0.0668293815	0.0668293815	orf19.7239	>orf19.7239 orf19.7239 CGDID:CAL0003845 COORDS:Ca21chr1_C_albicans_SC5314:3150328-3148098C, translated using codon table 12 (660 amino acids) Uncharacterized ORF;Ortholog(s) have role in pheromone-dependent signal transduction involved in conjugation with
1.400711				10508000	0.0674951276	0.0674951276	0.0674951276	orf19.6411	>orf19.6411 orf19.6411 CGDID:CAL0002134 COORDS:Ca21chrR_C_albicans_SC5314:1818771-1821443W, translated using codon table 12 (890 amino acids) Verified ORF;Protein similar to S. cerevisiae Vac14p;a protein involved in regulated synthesis of PtdIns(3,5)P(2
0.8447821				1372800000	0.0676726668	0.0676726668	0.0676726668	orf19.6317	>orf19.6317 ADE6 CGDID:CAL0001264 COORDS:Ca21chrR_C_albicans_SC5314:1031590-1027478C, translated using codon table 12 (1370 amino acids) Uncharacterized ORF;5-Phosphoribosylformyl glycinamidine synthetase, enzyme of adenine biosynthesis;not induced in GC
1.213695				63887000	0.0685867372	0.0685867372	0.0685867372	orf19.4830	>orf19.4830 orf19.4830 CGDID:CAL0005351 COORDS:Ca21chr1_C_albicans_SC5314:2129071-2128739C, translated using codon table 12 (110 amino acids) Uncharacterized ORF;Ortholog of <i>C. parapsilosis CDC317</i> : CPAR2_803660, <i>Debaryomyces hansenii CBS767</i>
0.8132057				259490000	0.0693373932	0.0693373932	0.0693373932	orf19.1460	>orf19.1460 orf19.1460 CGDID:CAL0004651 COORDS:Ca21chr2_C_albicans_SC5314:275001-272857C, translated using codon table 12 (714 amino acids) Uncharacterized ORF;Putative glutamine-dependent NAD synthetase, involved in NAD salvage pathway
1.213002				94669000	0.0694904959	0.0694904959	0.0694904959	orf19.2446	>orf19.2446 orf19.2446 CGDID:CAL0001547 COORDS:Ca21chr1_C_albicans_SC5314:1260405-1259335C, translated using codon table 12 (356 amino acids) Uncharacterized ORF;Ortholog(s) have cell division site, cell tip, cytoplasm, nucleus localization
1.39764				2829600	0.0695139928	0.0695139928	0.0695139928	orf19.3453	>orf19.3453 orf19.3453 CGDID:CAL0005008 COORDS:Ca21chr6_C_albicans_SC5314:444675-447635W, translated using codon table 12 (986 amino acids) Uncharacterized ORF;Ortholog(s) have cytoplasm localization
1.164002				560410000	0.0699298642	0.0699298642	0.0699298642	orf19.3053	>orf19.3053 orf19.3053 CGDID:CAL0001432 COORDS:Ca21chr1_C_albicans_SC5314:739753-739208C, translated using codon table 12 (181 amino acids) Verified ORF;Protein present in exponential and stationary growth phase yeast cultures;identified in extracts from
1.278999				23447000	0.0700313416	0.0700313416	0.0700313416	orf19.3008	>orf19.3008 COQ4 CGDID:CAL0001333 COORDS:Ca21chr1_C_albicans_SC5314:658608-657637C, translated using codon table 12 (323 amino acids) Uncharacterized ORF;Protein with a putative role in coenzyme Q biosynthesis;transcriptionally induced by interaction wit
0.7626531				71011000	0.0700599319	0.0700599319	0.0700599319	orf19.4197	>orf19.4197 YHM2 CGDID:CAL0005894 COORDS:Ca21chr6_C_albicans_SC5314:110646-109741C, translated using codon table 12 (301 amino acids) Verified ORF;Alkaline upregulated
1.16382				24800000000	0.0702814347	0.0702814347	0.0702814347	orf19.4618	>orf19.4618 FBA1 CGDID:CAL0003619 COORDS:Ca21chr4_C_albicans_SC5314:347099-346020C, translated using codon table 12 (359 amino acids) Verified ORF;Putative fructose-bisphosphate aldolase, enzyme of glycolysis;antigenic in murine/human infection;regulate
0.7640329				85878000	0.0717018544	0.0717018544	0.0717018544	orf19.3414	>orf19.3414 SUR7 CGDID:CAL0004898 COORDS:Ca21chr6_C_albicans_SC5314:365076-364264C, translated using codon table 12 (270 amino acids) Verified ORF;Protein required for normal cell wall, plasma membrane, cytoskeletal organization, endocytosis;localizes to
1.196425				249680000	0.0723191728	0.0723191728	0.0723191728	orf19.7357	>orf19.7357 orf19.7357 CGDID:CAL0004679 COORDS:Ca21chr3_C_albicans_SC5314:1289707-1290753W, translated using codon table 12 (348 amino acids) Uncharacterized ORF;Ortholog(s) have role in coenzyme A biosynthetic process and cytosol, nucleus localization
0.7581306				27065000	0.0724139568	0.0724139568	0.0724139568	orf19.5852	>orf19.5852 orf19.5852 CGDID:CAL0002375 COORDS:Ca21chrR_C_albicans_SC5314:1171268-1168632C, translated using codon table 12 (878 amino acids) Uncharacterized ORF;Ortholog of <i>Candida tenuis NRRL Y-1498</i> : CANTEDRAFT_115828, <i>Debaryomyces hansenii C
0.8478533				431540000	0.0726586531	0.0726586531	0.0726586531	orf19.1665	>orf19.1665 MNT1 CGDID:CAL0000071 COORDS:Ca21chr3_C_albicans_SC5314:400421-399126C, translated using codon table 12 (431 amino acids) Verified ORF;Alpha-1,2-mannosyl transferase;adds second mannose during cell-wall mannoprotein biosynthesis;required for
1.21031				68796000	0.0730944302	0.0730944302	0.0730944302	orf19.1974	>orf19.1974 TFS1 CGDID:CAL0002671 COORDS:Ca21chr5_C_albicans_SC5314:213880-213101C, translated using codon table 12 (259 amino acids) Uncharacterized ORF;Putative carboxypeptidase y inhibitor;transcription is regulated upon yeast-hyphal switch;shows col
1.195377				225920000	0.0738201409	0.0738201409	0.0738201409	orf19.325	>orf19.325 orf19.325 CGDID:CAL0004705 COORDS:Ca21chr3_C_albicans_SC5314:690041-692836W, translated using codon table 12 (931 amino acids) Verified ORF;Putative mRNA cleavage and polyadenlylation factor;heterozygous null mutant exhibits hypersensitivity t
0.8163392				251550000	0.0742629111	0.0742629111	0.0742629111	orf19.4966	>orf19.4966 orf19.4966 CGDID:CAL0006367 COORDS:Ca21chr1_C_albicans_SC5314:2922382-2920187C, translated using codon table 12 (731 amino acids) Verified ORF;Putative mitochondrial carrier protein;transcription is alkaline upregulated
0.6448889				14857000	0.0752851926	0.0752851926	0.0752851926	orf19.1140	>orf19.1140 orf19.1140 CGDID:CAL0001998 COORDS:Ca21chr1_C_albicans_SC5314:2577590-2576964C, translated using codon table 12 (208 amino acids) Uncharacterized ORF;Ortholog of <i>C. parapsilosis CDC317</i> : CPAR2_804530, <i>Candida tenuis NRRL Y-1498</i> :
1.194274				111620000	0.0754252573	0.0754252573	0.0754252573	orf19.5137.1	>orf19.5137.1 HHO1 CGDID:CAF0007031 COORDS:Ca21chr7_C_albicans_SC5314:692274-691430C, translated using codon table 12 (180 amino acids) Uncharacterized ORF;Putative histone H1;farnesol regulated;Hap43p-induced gene;contains 5 UTR intron
0.8172384				148510000	0.0757279851	0.0757279851	0.0757279851	orf19.6035	>orf19.6035 orf19.6035 CGDID:CAL0005102 COORDS:Ca21chr1_C_albicans_SC5314:123067-123432W, translated using codon table 12 (121 amino acids) Uncharacterized ORF;Predicted ORF in Assemblies 19, 20 and 21;repressed by nitric oxide
1.388489				16312000	0.0758256289	0.0758256289	0.0758256289	orf19.2919	>orf19.2919 MPH1 CGDID:CAL0005976 COORDS:Ca21chr4_C_albicans_SC5314:1386118-1382555C, translated using codon table 12 (1187 amino acids) Uncharacterized ORF;Protein similar to S. cerevisiae Mph1p, which is a DNA helicase involved in DNA repair;induced un
0.7682657				61444000	0.0769362576	0.0769362576	0.0769362576	orf19.5661	>orf19.5661 PTC7 CGDID:CAL0000688 COORDS:Ca21chr4_C_albicans_SC5314:51522-52574W, translated using codon table 12 (350 amino acids) Verified ORF;Protein phosphatase, type 2C;has S/T phosphatase activity, Mn2+/Mg2+ dependent;predicted membrane-spanning s
1.38657				12549000	0.0772068665	0.0772068665	0.0772068665	orf19.6753	>orf19.6753 orf19.6753 CGDID:CAL0004887 COORDS:Ca21chr3_C_albicans_SC5314:1694719-1695376W, translated using codon table 12 (192 amino acids) Uncharacterized ORF;Predicted ORF in Assemblies 19, 20 and 21;possibly an essential gene, disruptants not obtain
1.27168				27867000	0.0775362939	0.0775362939	0.0775362939	orf19.3778	>orf19.3778 orf19.3778 CGDID:CAL0001276 COORDS:Ca21chr4_C_albicans_SC5314:1069672-1071231W, translated using codon table 12 (519 amino acids) Verified ORF;Hap43p-induced gene;mutation confers hypersensitivity to 5-fluorocytosine (5-FC), 5-fluorouracil (5
1.159902				7062300000	0.0782178186	0.0782178186	0.0782178186	orf19.542	>orf19.542 HXK2 CGDID:CAL0000198 COORDS:Ca21chrR_C_albicans_SC5314:995402-996856W, translated using codon table 12 (484 amino acids) Uncharacterized ORF;Hexokinase II;antigenic in humans;downregulated by human neutrophils;Efg1p-regulated;biofilm, fluc
0.7696555				70520000	0.0787213676	0.0787213676	0.0787213676	orf19.1082.1	>orf19.1082.1 orf19.1082.1 CGDID:CAF0006920 COORDS:Ca21chr6_C_albicans_SC5314:937165-937416W, translated using codon table 12 (83 amino acids) Uncharacterized ORF;Ortholog(s) have cytochrome-c oxidase activity, role in mitochondrial respiratory chain comp
0.8190902				283300000	0.0788195795	0.0788195795	0.0788195795	orf19.2041	>orf19.2041 orf19.2041 CGDID:CAL0004406 COORDS:Ca21chr2_C_albicans_SC5314:142396-140486C, translated using codon table 12 (636 amino acids) Uncharacterized ORF;Ortholog(s) have DNA translocase activity, histone acetyl-lysine binding activity
1.205283				50477000	0.0802327121	0.0802327121	0.0802327121	orf19.3304	>orf19.3304 orf19.3304 CGDID:CAL0004045 COORDS:Ca21chr1_C_albicans_SC5314:235898-235086C, translated using codon table 12 (270 amino acids) Uncharacterized ORF;Ortholog(s) have RNA binding, manganese ion binding activity
0.7713284				54959000	0.0809146591	0.0809146591	0.0809146591	orf19.3932	>orf19.3932 orf19.3932 CGDID:CAL0002930 COORDS:Ca21chr5_C_albicans_SC5314:980773-979946C, translated using codon table 12 (275 amino acids) Uncharacterized ORF;Stationary phase enriched protein;induced in core caspofungin response;induced by nitric oxid
0.6512098				6430400	0.0809815303	0.0809815303	0.0809815303	orf19.299	>orf19.299 ECM14 CGDID:CAL0004123 COORDS:Ca21chr3_C_albicans_SC5314:641122-639710C, translated using codon table 12 (470 amino acids) Uncharacterized ORF;Ortholog(s) have role in fungal-type cell wall organization and endoplasmic reticulum, fungal-type va
1.381335				6616700	0.0810785814	0.0810785814	0.0810785814	orf19.2090	>orf19.2090 orf19.2090 CGDID:CAL0004556 COORDS:Ca21chr2_C_albicans_SC5314:62936-59145C, translated using codon table 12 (1263 amino acids) Uncharacterized ORF;Hap43p-induced gene
0.7717085				59129000	0.0814198432	0.0814198432	0.0814198432	orf19.3757	>orf19.3757 ATP20 CGDID:CAL0001219 COORDS:Ca21chr1_C_albicans_SC5314:2746930-2747274W, translated using codon table 12 (114 amino acids) Verified ORF;Putative mitochondrial ATP synthase;shows colony morphology-related gene regulation by Ssn6p;flucytosin
0.771769				101480000	0.0815004869	0.0815004869	0.0815004869	orf19.5654	>orf19.5654 STE24 CGDID:CAL0000665 COORDS:Ca21chr4_C_albicans_SC5314:41651-43041W, translated using codon table 12 (445 amino acids) Verified ORF;Prenyl-dependent protease
1.203649				100110000	0.0826722677	0.0826722677	0.0826722677	orf19.5417	>orf19.5417 DOT5 CGDID:CAL0005188 COORDS:Ca21chr3_C_albicans_SC5314:68837-68046C, translated using codon table 12 (263 amino acids) Uncharacterized ORF;Putative nuclear thiol peroxidase;alkaline downregulated;biofilm- and planktonic growth-induced gene;
1.379184				5732200	0.0827152934	0.0827152934	0.0827152934	orf19.1619	>orf19.1619 orf19.1619 CGDID:CAL0006346 COORDS:Ca21chr3_C_albicans_SC5314:490943-489183C, translated using codon table 12 (586 amino acids) Uncharacterized ORF;Putative kinase subunit of RNA polymerase II carboxy-terminal domain kinase I;possibly an esse
1.266044				37113000	0.0837511062	0.0837511062	0.0837511062	orf19.7154	>orf19.7154 UTP18 CGDID:CAL0003002 COORDS:Ca21chr7_C_albicans_SC5314:904056-902398C, translated using codon table 12 (552 amino acids) Verified ORF;Putative U3 snoRNA-associated protein;Hap43p-induced gene;downregulated during core stress response;phys
0.7671448				27618000	0.084010297	0.084010297	0.084010297	orf19.1012	>orf19.1012 orf19.1012 CGDID:CAL0001042 COORDS:Ca21chrR_C_albicans_SC5314:1142648-1143109W, translated using codon table 12 (153 amino acids) Uncharacterized ORF;Ortholog(s) have clathrin binding activity, role in Golgi to vacuole transport, endosomal tra
1.188037				334410000	0.0850532528	0.0850532528	0.0850532528	orf19.6645	>orf19.6645 HMO1 CGDID:CAL0004040 COORDS:Ca21chrR_C_albicans_SC5314:1208448-1207777C, translated using codon table 12 (223 amino acids) Verified ORF;Transcription factor that binds upstream of genes involved in hexose and ergosterol metabolism and in the
1.156071				412090000	0.0866687272	0.0866687272	0.0866687272	orf19.2269	>orf19.2269 orf19.2269 CGDID:CAL0006325 COORDS:Ca21chr2_C_albicans_SC5314:1457877-1458614W, translated using codon table 12 (245 amino acids) Uncharacterized ORF;Putative 3-phosphoserine phosphatase;fungal-specific (no human or murine homolog);increased
1.155922				11200000000	0.0870106638	0.0870106638	0.0870106638	orf19.6402	>orf19.6402 CYS3 CGDID:CAL0002103 COORDS:Ca21chrR_C_albicans_SC5314:1805750-1806949W, translated using codon table 12 (399 amino acids) Uncharacterized ORF;Cystathionine gamma-lyase;upregulated by alkaline, biofilm, amphotericin B, heavy metal (cadmium)
0.7700849				30211000	0.0881025342	0.0881025342	0.0881025342	orf19.7111	>orf19.7111 orf19.7111 CGDID:CAL0002844 COORDS:Ca21chr7_C_albicans_SC5314:16744-17208W, translated using codon table 12 (154 amino acids) Uncharacterized ORF;Putative mitochondrial outer membrane protein membrane fission effector;possibly an essential ge
0.7766688				45149000	0.0882501112	0.0882501112	0.0882501112	orf19.2707.1	>orf19.2707.1 QCR9 CGDID:CAF0006962 COORDS:Ca21chr4_C_albicans_SC5314:598959-598762C, translated using codon table 12 (65 amino acids) Verified ORF;Putative ubiquinol cytochrome c reductase;shows colony morphology-related gene regulation by Ssn6p
0.6595979				3445700	0.0890760271	0.0890760271	0.0890760271	orf19.2128	>orf19.2128 orf19.2128 CGDID:CAL0005309 COORDS:Ca21chr6_C_albicans_SC5314:991541-992731W, translated using codon table 12 (396 amino acids) Uncharacterized ORF;Ortholog(s) have mitochondrion localization
1.370373				16617000	0.0896981976	0.0896981976	0.0896981976	orf19.661	>orf19.661 KRR1 CGDID:CAL0001053 COORDS:Ca21chr1_C_albicans_SC5314:2504197-2505273W, translated using codon table 12 (358 amino acids) Uncharacterized ORF;Putative nucleolar protein;decreased transcription is observed upon benomyl treatment or in an azol
0.8252106				141960000	0.0897743995	0.0897743995	0.0897743995	orf19.1415	>orf19.1415 FRE10 CGDID:CAL0004487 COORDS:Ca21chr4_C_albicans_SC5314:923142-925262W, translated using codon table 12 (706 amino acids) Verified ORF;Major cell-surface ferric reductase under low-iron conditions;7 transmembrane regions and a secretion sign
1.154619				4130000000	0.0900576104	0.0900576104	0.0900576104	orf19.717	>orf19.717 HSP60 CGDID:CAL0001744 COORDS:Ca21chrR_C_albicans_SC5314:1388174-1386474C, translated using codon table 12 (566 amino acids) Verified ORF;Heat shock protein;soluble in hyphae;regulated by Nrg1p and by iron;expression greater in high iron;he
0.8574651				413760000	0.0902353988	0.0902353988	0.0902353988	orf19.105	>orf19.105 HAL22 CGDID:CAL0002967 COORDS:Ca21chr6_C_albicans_SC5314:200573-201649W, translated using codon table 12 (358 amino acids) Uncharacterized ORF;Putative phosphoadenosine-5-phosphate (PAP) or 3-phosphoadenosine 5-phosphosulfate (PAPS) phosphat
0.6615908				10772000	0.091091954	0.091091954	0.091091954	orf19.3154	>orf19.3154 orf19.3154 CGDID:CAL0002341 COORDS:Ca21chr3_C_albicans_SC5314:239304-240758W, translated using codon table 12 (484 amino acids) Uncharacterized ORF;Ortholog(s) have mitochondrion localization
0.8579511				1319600000	0.0912078446	0.0912078446	0.0912078446	orf19.7481	>orf19.7481 MDH1 CGDID:CAL0005697 COORDS:Ca21chrR_C_albicans_SC5314:128189-127176C, translated using codon table 12 (337 amino acids) Verified ORF;Malate dehydrogenase, mitochondrial;transcription regulated by Mig1p, Tup1p, white-opaque switching;induce
0.7726918				17117000	0.091864162	0.091864162	0.091864162	orf19.2297	>orf19.2297 ARL3 CGDID:CAL0006416 COORDS:Ca21chr1_C_albicans_SC5314:2455016-2455786W, translated using codon table 12 (256 amino acids) Uncharacterized ORF;Putative Ras superfamily GTPase;induced by nitric oxide independent of Yhb1p
0.7728483				23115000	0.0920940577	0.0920940577	0.0920940577	orf19.2319	>orf19.2319 orf19.2319 CGDID:CAL0000677 COORDS:Ca21chr1_C_albicans_SC5314:2419750-2421768W, translated using codon table 12 (672 amino acids) Uncharacterized ORF;Putative nucleolar protein with a predicted role in pre-rRNA processing;Hap43p-induced gene;
1.18381				122360000	0.0921263803	0.0921263803	0.0921263803	orf19.5437	>orf19.5437 RHR2 CGDID:CAL0005236 COORDS:Ca21chr3_C_albicans_SC5314:45115-45879W, translated using codon table 12 (254 amino acids) Verified ORF;Glycerol 3-phosphatase;roles in osmotic tolerance, glycerol accumulation in response to salt;required for bi
1.15359				5718900000	0.092524272	0.092524272	0.092524272	orf19.2364	>orf19.2364 MIS11 CGDID:CAL0000766 COORDS:Ca21chrR_C_albicans_SC5314:1507154-1509994W, translated using codon table 12 (946 amino acids) Uncharacterized ORF;Similar to precursor of mitochondrial C1-tetrahydrofolate synthase;putative protein of glycine ca
1.366618				5546400	0.0928145333	0.0928145333	0.0928145333	orf19.3623	>orf19.3623 SMC2 CGDID:CAL0000340 COORDS:Ca21chr2_C_albicans_SC5314:1732194-1735709W, translated using codon table 12 (1171 amino acids) Uncharacterized ORF;Protein similar to S. cerevisiae Smc2p, which is a component of the condensin complex involved in
0.6633007				7995400	0.0928507007	0.0928507007	0.0928507007	orf19.4580	>orf19.4580 orf19.4580 CGDID:CAL0002901 COORDS:Ca21chr4_C_albicans_SC5314:419541-420074W, translated using codon table 12 (177 amino acids) Uncharacterized ORF;Hap43p-repressed gene
1.153369				374430000	0.093060666	0.093060666	0.093060666	orf19.5627	>orf19.5627 orf19.5627 CGDID:CAL0000592 COORDS:Ca21chr6_C_albicans_SC5314:712332-713438W, translated using codon table 12 (368 amino acids) Uncharacterized ORF;Hap43p-induced gene
0.663597				4683500	0.0931582784	0.0931582784	0.0931582784	orf19.641	>orf19.641 orf19.641 CGDID:CAL0001004 COORDS:Ca21chrR_C_albicans_SC5314:1114255-1113353C, translated using codon table 12 (300 amino acids) Uncharacterized ORF;Ortholog(s) have role in protein folding and endoplasmic reticulum localization
1.183023				221770000	0.0934935787	0.0934935787	0.0934935787	orf19.1375	>orf19.1375 LEU42 CGDID:CAL0003911 COORDS:Ca21chr2_C_albicans_SC5314:1992242-1993957W, translated using codon table 12 (571 amino acids) Uncharacterized ORF;Putative alpha-isopropylmalate synthase;fungal-specific (no human/murine homolog);upregulated in
0.6643296				10645000	0.0939221335	0.0939221335	0.0939221335	orf19.4538	>orf19.4538 orf19.4538 CGDID:CAL0002731 COORDS:Ca21chr1_C_albicans_SC5314:383606-382776C, translated using codon table 12 (276 amino acids) Uncharacterized ORF;Ortholog(s) have mRNA binding, protein heterodimerization activity, role in mRNA cleavage, mRNA
1.196493				50098000	0.0940699636	0.0940699636	0.0940699636	orf19.1791	>orf19.1791 orf19.1791 CGDID:CAL0000994 COORDS:Ca21chr4_C_albicans_SC5314:1161801-1160326C, translated using codon table 12 (491 amino acids) Uncharacterized ORF;Putative protein with a predicted role in 60S ribosomal subunit biogenesis;Hap43p-induced ge
1.365089				15514000	0.0941088856	0.0941088856	0.0941088856	orf19.1911	>orf19.1911 PGA52 CGDID:CAL0002515 COORDS:Ca21chr2_C_albicans_SC5314:14415-13261C, translated using codon table 12 (384 amino acids) Verified ORF;GPI-anchored cell surface protein of unknown function;Hap43p-repressed gene;fluconazole-induced;possibly a
0.8594167				1841800000	0.0941917965	0.0941917965	0.0941917965	orf19.251	>orf19.251 orf19.251 CGDID:CAL0004002 COORDS:Ca21chr3_C_albicans_SC5314:565948-565238C, translated using codon table 12 (236 amino acids) Verified ORF;ThiJ/PfpI protein;binds human immunoglobulin E;2 N-glycosylation motifs;alkaline, fluconazole, Hog1p-
0.6646727				10224000	0.0942815148	0.0942815148	0.0942815148	orf19.7538	>orf19.7538 orf19.7538 CGDID:CAL0000026 COORDS:Ca21chrR_C_albicans_SC5314:16827-14971C, translated using codon table 12 (618 amino acids) Uncharacterized ORF;Ortholog(s) have ATP-dependent DNA helicase activity, role in DNA replication, mitochondrial geno
0.7747466				17823000	0.0949191719	0.0949191719	0.0949191719	orf19.1201	>orf19.1201 orf19.1201 CGDID:CAL0002761 COORDS:Ca21chr6_C_albicans_SC5314:67551-69041W, translated using codon table 12 (496 amino acids) Uncharacterized ORF;Ortholog(s) have serine-tRNA ligase activity, role in invasive growth in response to glucose limi
0.6668062				5921800	0.0965416159	0.0965416159	0.0965416159	orf19.5040	>orf19.5040 orf19.5040 CGDID:CAL0001665 COORDS:Ca21chr4_C_albicans_SC5314:818048-819826W, translated using codon table 12 (592 amino acids) Uncharacterized ORF;Ortholog(s) have nucleocytoplasmic transporter activity, phospholipid binding, single-stranded
0.7823551				64327000	0.0966403631	0.0966403631	0.0966403631	orf19.5077	>orf19.5077 orf19.5077 CGDID:CAL0001760 COORDS:Ca21chr1_C_albicans_SC5314:1755501-1756001W, translated using codon table 12 (166 amino acids) Uncharacterized ORF;Hap43p-repressed gene;repressed by nitric oxide
1.194788				48863000	0.096965209	0.096965209	0.096965209	orf19.2102	>orf19.2102 CKB1 CGDID:CAL0005264 COORDS:Ca21chr2_C_albicans_SC5314:38158-37277C, translated using codon table 12 (293 amino acids) Verified ORF;Regulatory subunit of protein kinase CK2 (casein kinase II), beta subunit;null mutants are hypersensitive to
1.361659				10459000	0.0970635002	0.0970635002	0.0970635002	orf19.6021	>orf19.6021 IHD2 CGDID:CAL0005068 COORDS:Ca21chr1_C_albicans_SC5314:167084-167830W, translated using codon table 12 (248 amino acids) Uncharacterized ORF;Transcriptionally regulated by iron and by yeast-hyphal switching;expression greater in low iron
1.361325				15911000	0.0973553882	0.0973553882	0.0973553882	orf19.5003	>orf19.5003 orf19.5003 CGDID:CAL0001567 COORDS:Ca21chr1_C_albicans_SC5314:3003092-3001746C, translated using codon table 12 (448 amino acids) Uncharacterized ORF;Ortholog(s) have GTPase regulator activity and cytoplasm, nuclear envelope localization
0.78306				60648000	0.0977234936	0.0977234936	0.0977234936	orf19.2066.1	>orf19.2066.1 ATP18 CGDID:CAF0007441 COORDS:Ca21chr2_C_albicans_SC5314:98414-97963C, translated using codon table 12 (64 amino acids) Verified ORF;F1F0 ATP synthase complex subunit;gene has intron
1.193727				47815000	0.0988015374	0.0988015374	0.0988015374	orf19.7106	>orf19.7106 VPS70 CGDID:CAL0002807 COORDS:Ca21chr7_C_albicans_SC5314:21072-23375W, translated using codon table 12 (767 amino acids) Uncharacterized ORF;Ortholog(s) have role in protein targeting to vacuole and endoplasmic reticulum localization
0.8301298				128810000	0.0994409196	0.0994409196	0.0994409196	orf19.4836	>orf19.4836 URA1 CGDID:CAL0005359 COORDS:Ca21chr1_C_albicans_SC5314:2137047-2138381W, translated using codon table 12 (444 amino acids) Verified ORF;Dihydroorotate dehydrogenase;enzyme of de novo pyrimidine biosynthesis;putative bipartite mitochondrial
0.6701228				13083000	0.1001407575	0.1001407575	0.1001407575	orf19.2242	>orf19.2242 PRB1 CGDID:CAL0006263 COORDS:Ca21chr2_C_albicans_SC5314:1415365-1413968C, translated using codon table 12 (465 amino acids) Uncharacterized ORF;Endoprotease B;regulated by heat, carbon source (GlcNAc-induced), nitrogen, macrophage response, h
1.150472				1244300000	0.1003283526	0.1003283526	0.1003283526	orf19.1860	>orf19.1860 LSC2 CGDID:CAL0001726 COORDS:Ca21chrR_C_albicans_SC5314:1453087-1451449C, translated using codon table 12 (415 amino acids) Uncharacterized ORF;Putative succinate-CoA ligase beta subunit;transcription regulated by Mig1p and Tup1p;transcripti
1.192729				43245000	0.1005541639	0.1005541639	0.1005541639	orf19.1162	>orf19.1162 orf19.1162 CGDID:CAL0002070 COORDS:Ca21chr1_C_albicans_SC5314:2541437-2541814W, translated using codon table 12 (125 amino acids) Uncharacterized ORF;Predicted ORF in Assemblies 19, 20 and 21;increased transcription is observed upon benomyl t
0.6705217				8683100	0.1005807292	0.1005807292	0.1005807292	orf19.6849	>orf19.6849 ELC1 CGDID:CAL0005776 COORDS:Ca21chr1_C_albicans_SC5314:939235-939537W, translated using codon table 12 (100 amino acids) Uncharacterized ORF;Putative elongin C;transcription is regulated by Nrg1p and Mig1p;regulated by Gcn2p and Gcn4p
1.356485				16841000	0.1016603096	0.1016603096	0.1016603096	orf19.3086	>orf19.3086 orf19.3086 CGDID:CAL0001505 COORDS:Ca21chr4_C_albicans_SC5314:1586265-1588622W, translated using codon table 12 (785 amino acids) Uncharacterized ORF;Ortholog(s) have role in cytokinetic cell separation and cell cortex of cell tip, cell divisi
1.191975				90059000	0.1018933464	0.1018933464	0.1018933464	orf19.2948	>orf19.2948 SNO1 CGDID:CAL0006041 COORDS:Ca21chr1_C_albicans_SC5314:544113-544862W, translated using codon table 12 (249 amino acids) Verified ORF;Protein with a predicted role in pyridoxine metabolism;expressed during stationary phase;transcription is
0.6723825				10613000	0.1026536453	0.1026536453	0.1026536453	orf19.5425	>orf19.5425 orf19.5425 CGDID:CAL0005210 COORDS:Ca21chr3_C_albicans_SC5314:59837-62410W, translated using codon table 12 (857 amino acids) Uncharacterized ORF;Ortholog(s) have 3-tRNA processing endoribonuclease activity, role in tRNA 3-trailer cleavage,
1.191434				46621000	0.1028642418	0.1028642418	0.1028642418	orf19.1664	>orf19.1664 orf19.1664 CGDID:CAL0000070 COORDS:Ca21chr3_C_albicans_SC5314:402553-405153W, translated using codon table 12 (866 amino acids) Uncharacterized ORF;Protein of unknown function;expression downregulated in an ssr1 null mutant
0.8319122				155780000	0.1031417931	0.1031417931	0.1031417931	orf19.5171	>orf19.5171 PMT1 CGDID:CAL0002654 COORDS:Ca21chr7_C_albicans_SC5314:627319-624686C, translated using codon table 12 (877 amino acids) Verified ORF;Protein mannosyltransferase (PMT), required for virulence in mouse systemic infection and for adhesion to ep
0.6735899				14159000	0.1040168435	0.1040168435	0.1040168435	orf19.2455	>orf19.2455 orf19.2455 CGDID:CAL0001559 COORDS:Ca21chr1_C_albicans_SC5314:1241973-1238578C, translated using codon table 12 (1131 amino acids) Uncharacterized ORF;Ortholog(s) have gamma-glutamyltransferase activity, omega peptidase activity, role in gluta
0.8326542				209960000	0.1047145722	0.1047145722	0.1047145722	orf19.4490.2	>orf19.4490.2 QCR8 CGDID:CAF0007013 COORDS:Ca21chr2_C_albicans_SC5314:960251-959964C, translated using codon table 12 (95 amino acids) Verified ORF;Putative ubiquinol cytochrome c reductase;Macrophage and pseudohyphal-induced protein;shows colony morpho
1.176767				125320000	0.1049517296	0.1049517296	0.1049517296	orf19.4029	>orf19.4029 orf19.4029 CGDID:CAL0004731 COORDS:Ca21chr5_C_albicans_SC5314:1155795-1157042W, translated using codon table 12 (415 amino acids) Uncharacterized ORF;Ortholog(s) have role in ribosomal large subunit assembly and cytosolic ribosome, nucleus loc
1.190134				56314000	0.105226385	0.105226385	0.105226385	orf19.2079	>orf19.2079 PHHB CGDID:CAL0004502 COORDS:Ca21chr2_C_albicans_SC5314:74922-74578C, translated using codon table 12 (114 amino acids) Verified ORF;Transposon mutation affects filamentous growth;late-stage biofilm-induced gene
0.6746839				2155500	0.1052643001	0.1052643001	0.1052643001	orf19.6591	>orf19.6591 orf19.6591 CGDID:CAL0003330 COORDS:Ca21chrR_C_albicans_SC5314:2066600-2067778W, translated using codon table 12 (392 amino acids) Uncharacterized ORF;Ortholog(s) have pyrophosphatase activity and peroxisome localization
0.865739				5469800000	0.1079713399	0.1079713399	0.1079713399	orf19.7466	>orf19.7466 ACC1 CGDID:CAL0005630 COORDS:Ca21chrR_C_albicans_SC5314:155204-162019W, translated using codon table 12 (2271 amino acids) Uncharacterized ORF;Putative acetyl-coenzyme-A carboxylases;regulated by Efg1p;amphotericin B repressed;caspofungin r
0.8661381				3075600000	0.1088919975	0.1088919975	0.1088919975	orf19.5791	>orf19.5791 IDH2 CGDID:CAL0001550 COORDS:Ca21chr2_C_albicans_SC5314:620950-622059W, translated using codon table 12 (369 amino acids) Uncharacterized ORF;Putative mitochondrial NAD-isocitrate dehydrogenase subunit;transcription upregulated by treatment w
0.8662503				1186700000	0.1091519143	0.1091519143	0.1091519143	orf19.5061	>orf19.5061 ADE5,7 CGDID:CAL0001714 COORDS:Ca21chr1_C_albicans_SC5314:1720995-1718587C, translated using codon table 12 (802 amino acids) Verified ORF;Phosphoribosylamine-glycine ligase and phosphoribosylformylglycinamidine cyclo-ligase;interacts with Vp
0.7838182				36078000	0.1093914602	0.1093914602	0.1093914602	orf19.412	>orf19.412 SSH1 CGDID:CAL0005572 COORDS:Ca21chr1_C_albicans_SC5314:1162939-1161330C, translated using codon table 12 (499 amino acids) Verified ORF;Protein with a role in protein translocation across membranes
1.174137				207530000	0.1100899511	0.1100899511	0.1100899511	orf19.5877	>orf19.5877 ATF1 CGDID:CAL0002439 COORDS:Ca21chr3_C_albicans_SC5314:901888-903366W, translated using codon table 12 (492 amino acids) Uncharacterized ORF;Putative alcohol acetyltransferase;caspofungin repressed;expression depends on Tac1p
0.7907503				50091000	0.1101811115	0.1101811115	0.1101811115	orf19.2821	>orf19.2821 orf19.2821 CGDID:CAL0005078 COORDS:Ca21chrR_C_albicans_SC5314:584978-584451C, translated using codon table 12 (175 amino acids) Uncharacterized ORF;Hap43p-repressed gene;repressed by nitric oxide
1.346687				7443100	0.1108396242	0.1108396242	0.1108396242	orf19.426	>orf19.426 orf19.426 CGDID:CAL0005618 COORDS:Ca21chr1_C_albicans_SC5314:1135564-1133510C, translated using codon table 12 (684 amino acids) Uncharacterized ORF;Ortholog of <i>C. parapsilosis CDC317</i> : CPAR2_107740, <i>Candida tenuis NRRL Y-1498</i> : C
1.34594				3793200	0.1115662598	0.1115662598	0.1115662598	orf19.4167	>orf19.4167 orf19.4167 CGDID:CAL0005786 COORDS:Ca21chr4_C_albicans_SC5314:127113-126574C, translated using codon table 12 (179 amino acids) Uncharacterized ORF;Ortholog of <i>C. parapsilosis CDC317</i> : CPAR2_401190, <i>Candida tenuis NRRL Y-1498</i> : C
1.186726				100110000	0.1116227839	0.1116227839	0.1116227839	orf19.4529	>orf19.4529 orf19.4529 CGDID:CAL0002700 COORDS:Ca21chr1_C_albicans_SC5314:402787-402281C, translated using codon table 12 (168 amino acids) Uncharacterized ORF;Putative adhesin-like protein;not essential for viability
1.186007				84793000	0.1130112316	0.1130112316	0.1130112316	orf19.744	>orf19.744 GDB1 CGDID:CAL0001834 COORDS:Ca21chr4_C_albicans_SC5314:1113201-1108618C, translated using codon table 12 (1527 amino acids) Uncharacterized ORF;Putative glycogen debranching enzyme;expression is regulated upon white-opaque switching;regulate
0.836827				266450000	0.1139160596	0.1139160596	0.1139160596	CaalfMp01	>CaalfMp01 COX2 CGDID:CAF0007359 COORDS:Ca19-mtDNA:3275-4063W, translated using codon table 4 (262 amino acids) Uncharacterized ORF;Subunit II of cytochrome c oxidase, which is the terminal member of the mitochondrial inner membrane electron transport cha
0.7870159				19244000	0.1148901472	0.1148901472	0.1148901472	orf19.2328	>orf19.2328 orf19.2328 CGDID:CAL0000701 COORDS:Ca21chr1_C_albicans_SC5314:2409985-2409149C, translated using codon table 12 (278 amino acids) Uncharacterized ORF;Ortholog of <i>C. parapsilosis CDC317</i> : CPAR2_210530, <i>Candida tenuis NRRL Y-1498</i> :
0.8374015				179770000	0.1152312181	0.1152312181	0.1152312181	orf19.637	>orf19.637 SDH2 CGDID:CAL0000978 COORDS:Ca21chrR_C_albicans_SC5314:1120441-1119650C, translated using codon table 12 (263 amino acids) Verified ORF;Succinate dehydrogenase, Fe-S subunit;localizes to surface of yeast cells, but not hyphae;transcriptional
0.7941038				81358000	0.1159920662	0.1159920662	0.1159920662	orf19.700;orf19.1855	>orf19.700 SEO1 CGDID:CAL0001698 COORDS:Ca21chrR_C_albicans_SC5314:1429476-1431299W, translated using codon table 12 (607 amino acids) Uncharacterized ORF;Protein with similarity to permeases;transcription is negatively regulated by Sfu1p;flucytosine in
0.7942853				83723000	0.1163133068	0.1163133068	0.1163133068	orf19.4066	>orf19.4066 orf19.4066 CGDID:CAL0004879 COORDS:Ca21chr2_C_albicans_SC5314:1856793-1854382C, translated using codon table 12 (803 amino acids) Uncharacterized ORF;Predicted ORF in Assemblies 19, 20 and 21;Hog1p-downregulated
0.7879875				17147000	0.1166032041	0.1166032041	0.1166032041	orf19.1089	>orf19.1089 PEX11 CGDID:CAL0001256 COORDS:Ca21chr6_C_albicans_SC5314:953697-954434W, translated using codon table 12 (245 amino acids) Uncharacterized ORF;Putative peroxisomal membrane protein involved in fatty acid oxidation;expression is Tac1p;Hms1p-d
1.340055				5709800	0.1174167882	0.1174167882	0.1174167882	orf19.4615	>orf19.4615 orf19.4615 CGDID:CAL0003615 COORDS:Ca21chr4_C_albicans_SC5314:351044-350088C, translated using codon table 12 (318 amino acids) Uncharacterized ORF;Ortholog(s) have histone deacetylase activity
1.183478				95356000	0.1180023845	0.1180023845	0.1180023845	orf19.7635	>orf19.7635 DRS1 CGDID:CAL0000864 COORDS:Ca21chrR_C_albicans_SC5314:2240886-2242727W, translated using codon table 12 (613 amino acids) Verified ORF;Putative nucleolar DEAD-box protein;Hap43p-induced gene;mutation confers hypersensitivity to 5-fluoroura
0.8392065				138990000	0.1194411718	0.1194411718	0.1194411718	orf19.3133	>orf19.3133 GUT2 CGDID:CAL0002288 COORDS:Ca21chr4_C_albicans_SC5314:1507275-1509227W, translated using codon table 12 (650 amino acids) Verified ORF;Glycerol-3-phosphate dehydrogenase;Plc1p-regulated;transcription is upregulated in both intermediate and
0.8711736				1317600000	0.1210504844	0.1210504844	0.1210504844	orf19.1738	>orf19.1738 UGP1 CGDID:CAL0000839 COORDS:Ca21chrR_C_albicans_SC5314:1018054-1016412C, translated using codon table 12 (500 amino acids) Verified ORF;Possible UTP-glucose-1-phosphaturidyl transferase;localizes to cell surface of yeast-form cells, but not
0.8711857				1160700000	0.121080929	0.121080929	0.121080929	orf19.2871;orf19.440	>orf19.2871 SDH12 CGDID:CAL0005198 COORDS:Ca21chr4_C_albicans_SC5314:1480285-1478360C, translated using codon table 12 (641 amino acids) Verified ORF;Succinate dehydrogenase;soluble protein in hyphae;macrophage-downregulated protein level;downregulated
1.335764				8032300	0.1218321527	0.1218321527	0.1218321527	orf19.6686	>orf19.6686 ENP2 CGDID:CAL0004137 COORDS:Ca21chr7_C_albicans_SC5314:783847-781595C, translated using codon table 12 (750 amino acids) Verified ORF;Putative nucleolar protein;essential;S. cerevisiae ortholog is essential;heterozygous mutation confers re
0.7975048				48718000	0.1221286036	0.1221286036	0.1221286036	orf19.5597.1	>orf19.5597.1 orf19.5597.1 CGDID:CAL0120862 COORDS:Ca21chr6_C_albicans_SC5314:658776-658967W, translated using codon table 12 (63 amino acids) Uncharacterized ORF;Has domain(s) with predicted hydrogen ion transporting ATP synthase activity, rotational mec
0.6885958				8231000	0.1221841374	0.1221841374	0.1221841374	orf19.3872	>orf19.3872 orf19.3872 CGDID:CAL0002150 COORDS:Ca21chrR_C_albicans_SC5314:1321790-1322578W, translated using codon table 12 (262 amino acids) Uncharacterized ORF;Oral infection upregulated gene;mutants have reduced capacity to damage oral epithelial cell
0.6895015				5823400	0.1233554111	0.1233554111	0.1233554111	orf19.7232	>orf19.7232 IRR1 CGDID:CAL0003835 COORDS:Ca21chr1_C_albicans_SC5314:3138881-3135612C, translated using codon table 12 (1089 amino acids) Uncharacterized ORF;Putative cohesin complex subunit;cell-cycle regulated periodic mRNA expression
0.8720951				376790000	0.1233862626	0.1233862626	0.1233862626	orf19.2929;orf19.3269	>orf19.2929 GSC1 CGDID:CAL0005999 COORDS:Ca21chr1_C_albicans_SC5314:511700-506007C, translated using codon table 12 (1897 amino acids) Verified ORF;Subunit of beta-1,3-glucan synthase;essential;gsc1 allele determines resistance/sensitivity to echinocand
1.236235				31789000	0.1236163818	0.1236163818	0.1236163818	orf19.2369.1	>orf19.2369.1 ATX1 CGDID:CAF0006948 COORDS:Ca21chrR_C_albicans_SC5314:1489772-1489548C, translated using codon table 12 (74 amino acids) Uncharacterized ORF;Putative cytosolic copper metallochaperone;flucytosine induced gene;expression downregulated in
1.167631				214170000	0.1236565997	0.1236565997	0.1236565997	orf19.5184	>orf19.5184 orf19.5184 CGDID:CAL0002697 COORDS:Ca21chr7_C_albicans_SC5314:596459-597940W, translated using codon table 12 (493 amino acids) Uncharacterized ORF;Ortholog(s) have Ran guanyl-nucleotide exchange factor activity, signal transducer activity
1.333969				10449000	0.1237168829	0.1237168829	0.1237168829	orf19.5181	>orf19.5181 NIK1 CGDID:CAL0002691 COORDS:Ca21chr7_C_albicans_SC5314:601548-604793W, translated using codon table 12 (1081 amino acids) Verified ORF;Histidine kinase involved in a two-component signaling pathway that regulates cell wall biosynthesis;requi
0.8728232				1242800000	0.125256689	0.125256689	0.125256689	orf19.288	>orf19.288 MET13 CGDID:CAL0004097 COORDS:Ca21chr3_C_albicans_SC5314:630027-628183C, translated using codon table 12 (614 amino acids) Uncharacterized ORF;Putative methionine biosynthesis protein;ketoconazole-induced;amphotericin B repressed
1.141392				11000000000	0.1260732608	0.1260732608	0.1260732608	orf19.3911	>orf19.3911 SAH1 CGDID:CAL0002855 COORDS:Ca21chr5_C_albicans_SC5314:947362-946010C, translated using codon table 12 (450 amino acids) Uncharacterized ORF;Putative S-adenosyl-L-homocysteine hydrolase;predicted enzyme of sulfur amino acid metabolism;antig
0.8731929				4000000000	0.1262147159	0.1262147159	0.1262147159	orf19.492	>orf19.492 ADE17 CGDID:CAL0005864 COORDS:Ca21chrR_C_albicans_SC5314:919622-917844C, translated using codon table 12 (592 amino acids) Verified ORF;5-Aminoimidazole-4-carboxamide ribotide transformylase, enzyme of adenine biosynthesis;antigenic in human;
1.331287				11864000	0.126575655	0.126575655	0.126575655	orf19.1865	>orf19.1865 orf19.1865 CGDID:CAL0001732 COORDS:Ca21chr2_C_albicans_SC5314:1551800-1549956C, translated using codon table 12 (614 amino acids) Uncharacterized ORF;Ortholog(s) have role in reciprocal meiotic recombination and cytosol, endoplasmic reticulum,
0.6922194				15483000	0.1269230585	0.1269230585	0.1269230585	orf19.2825	>orf19.2825 orf19.2825 CGDID:CAL0005083 COORDS:Ca21chrR_C_albicans_SC5314:610363-609134C, translated using codon table 12 (409 amino acids) Uncharacterized ORF;Putative cytosolic Fe-S protein assembly protein;a-specific transcription;regulated by Sef1p-
1.329251				8388400	0.1287808318	0.1287808318	0.1287808318	orf19.2088	>orf19.2088 orf19.2088 CGDID:CAL0004533 COORDS:Ca21chr2_C_albicans_SC5314:64994-64209C, translated using codon table 12 (261 amino acids) Verified ORF;Putative DNA polymerase epsilon subunit D;null mutant is viable but slow-growing and displays abnormal
1.140509				2787200000	0.1288271419	0.1288271419	0.1288271419	orf19.4076	>orf19.4076 MET10 CGDID:CAL0004909 COORDS:Ca21chr2_C_albicans_SC5314:1875991-1872707C, translated using codon table 12 (1094 amino acids) Uncharacterized ORF;Sulfite reductase;role in sulfur amino acid metabolism;biofilm-induced expression;upregulated
0.6950933				8449400	0.1307821124	0.1307821124	0.1307821124	orf19.542.2	>orf19.542.2 orf19.542.2 CGDID:CAF0006900 COORDS:Ca21chrR_C_albicans_SC5314:997186-997575W, translated using codon table 12 (129 amino acids) Uncharacterized ORF;Ortholog(s) have role in mitochondrial outer membrane translocase complex assembly, protein i
1.164351				353860000	0.1309749815	0.1309749815	0.1309749815	orf19.7498	>orf19.7498 LEU1 CGDID:CAL0005750 COORDS:Ca21chrR_C_albicans_SC5314:91784-89454C, translated using codon table 12 (776 amino acids) Uncharacterized ORF;3-isopropylmalate dehydratase;antigenic in humans;decreased expression in hyphae vs yeast cells;alka
0.8751219				4183800000	0.1313067152	0.1313067152	0.1313067152	orf19.5263	>orf19.5263 SER33 CGDID:CAL0003590 COORDS:Ca21chr1_C_albicans_SC5314:2633019-2634410W, translated using codon table 12 (463 amino acids) Uncharacterized ORF;Predicted enzyme of amino acid biosynthesis;Gcn4p-regulated;upregulated in biofilm;protein pres
0.8023894				91508000	0.1313825999	0.1313825999	0.1313825999	orf19.3612	>orf19.3612 PST2 CGDID:CAL0000303 COORDS:Ca21chr2_C_albicans_SC5314:1758090-1757485C, translated using codon table 12 (201 amino acids) Verified ORF;Putative NADH:quinone oxidoreductase;similar to 1,4-benzoquinone reductase;immunogenic in mice;benomyl
1.164056				208370000	0.1316495805	0.1316495805	0.1316495805	orf19.3962	>orf19.3962 HAS1 CGDID:CAL0003050 COORDS:Ca21chr5_C_albicans_SC5314:1034421-1032724C, translated using codon table 12 (565 amino acids) Verified ORF;Functional homolog of S. cerevisiae Has1p, which is a nucleolar protein of the DEAD-box ATP-dependent RNA
0.8449367				279200000	0.1336084894	0.1336084894	0.1336084894	orf19.6531	>orf19.6531 NUC2 CGDID:CAL0003145 COORDS:Ca21chr7_C_albicans_SC5314:406704-408140W, translated using codon table 12 (478 amino acids) Verified ORF;Putative NADH-ubiquinone oxidoreductase;identified in detergent-resistant membrane fraction (possible lipid
0.8036833				55643000	0.1339227569	0.1339227569	0.1339227569	orf19.1814	>orf19.1814 orf19.1814 CGDID:CAL0001601 COORDS:Ca21chrR_C_albicans_SC5314:1540104-1545887W, translated using codon table 12 (1927 amino acids) Uncharacterized ORF;Putative phosphatidylinositol-4-kinase;possibly an essential gene, disruptants not obtained
1.229413				29542000	0.1345524672	0.1345524672	0.1345524672	orf19.5196	>orf19.5196 ESS1 CGDID:CAL0002734 COORDS:Ca21chr1_C_albicans_SC5314:915137-914604C, translated using codon table 12 (177 amino acids) Verified ORF;Prolyl isomerase (parvulin class);essential;involved in yeast-hyphal switching, Cph1p pathway;has inflexi
0.6979346				16060000	0.1346863274	0.1346863274	0.1346863274	orf19.1193	>orf19.1193 GNP1 CGDID:CAL0002160 COORDS:Ca21chr6_C_albicans_SC5314:56126-54387C, translated using codon table 12 (579 amino acids) Uncharacterized ORF;Protein similar to asparagine and glutamine permease;fluconazole or caspofungin induced;transcription
0.8454455				147900000	0.134926731	0.134926731	0.134926731	orf19.99	>orf19.99 HAL21 CGDID:CAL0000710 COORDS:Ca21chr6_C_albicans_SC5314:194044-193016C, translated using codon table 12 (342 amino acids) Uncharacterized ORF;Putative phosphoadenosine-5-phosphate (PAP) or 3-phosphoadenosine 5-phosphosulfate (PAPS) phosphata
0.8045649				80464000	0.1356750502	0.1356750502	0.1356750502	orf19.3856	>orf19.3856 CDC28 CGDID:CAL0002090 COORDS:Ca21chrR_C_albicans_SC5314:1293485-1294438W, translated using codon table 12 (317 amino acids) Verified ORF;Cyclin-dependent protein kinase, interacts with regulatory subunit Cyb1p;involved in determination of ce
1.138259				386340000	0.1360598855	0.1360598855	0.1360598855	orf19.7187	>orf19.7187 MAM33 CGDID:CAL0003133 COORDS:Ca21chr7_C_albicans_SC5314:862917-862123C, translated using codon table 12 (264 amino acids) Uncharacterized ORF;Putative mitochondrial acidic matrix protein;regulated by Ssn6p;protein present in exponential and
0.8004374				32751000	0.1403725516	0.1403725516	0.1403725516	orf19.7378	>orf19.7378 orf19.7378 CGDID:CAL0004771 COORDS:Ca21chr3_C_albicans_SC5314:1345056-1343440C, translated using codon table 12 (538 amino acids) Uncharacterized ORF;Ortholog(s) have phosphopantothenoylcysteine decarboxylase activity, protein phosphatase inhi
1.225483				30478000	0.1411842041	0.1411842041	0.1411842041	orf19.3139	>orf19.3139 orf19.3139 CGDID:CAL0002296 COORDS:Ca21chr4_C_albicans_SC5314:1495860-1496978W, translated using codon table 12 (372 amino acids) Uncharacterized ORF;Hap43p-repressed gene;increased transcription is observed upon benomyl treatment;oxidative
0.7036697				1895700	0.1428406845	0.1428406845	0.1428406845	orf19.7643	>orf19.7643 orf19.7643 CGDID:CAL0000883 COORDS:Ca21chrR_C_albicans_SC5314:2250641-2249595C, translated using codon table 12 (348 amino acids) Uncharacterized ORF;Ortholog(s) have 4-hydroxybenzoate octaprenyltransferase activity, antioxidant activity and r
0.7040792				1577600	0.1434371761	0.1434371761	0.1434371761	orf19.5159	>orf19.5159 DUG3 CGDID:CAL0002597 COORDS:Ca21chr7_C_albicans_SC5314:657444-656410C, translated using codon table 12 (344 amino acids) Uncharacterized ORF;Ortholog(s) have gamma-glutamyltransferase activity, omega peptidase activity, role in glutathione ca
0.8490703				316560000	0.1446111472	0.1446111472	0.1446111472	orf19.5450	>orf19.5450 orf19.5450 CGDID:CAL0005272 COORDS:Ca21chr3_C_albicans_SC5314:26203-25109C, translated using codon table 12 (364 amino acids) Uncharacterized ORF;Putative 2-enoyl thioester reductase;protein present in exponential and stationary growth phase
1.135557				1266800000	0.1451564968	0.1451564968	0.1451564968	orf19.5773	>orf19.5773 orf19.5773 CGDID:CAL0001512 COORDS:Ca21chr6_C_albicans_SC5314:857571-859673W, translated using codon table 12 (700 amino acids) Uncharacterized ORF;Putative dipeptidyl-peptidase III;protein detected by mass spec in exponential and stationary
0.880136				447820000	0.1452875334	0.1452875334	0.1452875334	orf19.3278	>orf19.3278 GSY1 CGDID:CAL0003394 COORDS:Ca21chrR_C_albicans_SC5314:184247-182262C, translated using codon table 12 (661 amino acids) Uncharacterized ORF;Putative UDP glucose/starch glucosyltransferase;transcript repressed by yeast-hyphal switch, Efg1p-r
1.170623				60259000	0.1460874265	0.1460874265	0.1460874265	orf19.1901	>orf19.1901 MCM3 CGDID:CAL0002494 COORDS:Ca21chr2_C_albicans_SC5314:1500642-1503278W, translated using codon table 12 (878 amino acids) Uncharacterized ORF;Putative DNA replication protein;periodic mRNA expression, peak at cell-cycle M/G1 phase
0.705936				10292000	0.1461654789	0.1461654789	0.1461654789	orf19.671	>orf19.671 PSP1 CGDID:CAL0001090 COORDS:Ca21chr1_C_albicans_SC5314:2483510-2481501C, translated using codon table 12 (669 amino acids) Uncharacterized ORF;Protein repressed during the mating process
0.7066056				12385000	0.1471591612	0.1471591612	0.1471591612	orf19.5063	>orf19.5063 COI1 CGDID:CAL0001718 COORDS:Ca21chr1_C_albicans_SC5314:1722918-1723493W, translated using codon table 12 (191 amino acids) Verified ORF;Secreted protein;ciclopirox olamine induced;regulated by Ssn6p;induced by nitric oxide independent of Y
0.8500739				146790000	0.1473845328	0.1473845328	0.1473845328	orf19.272;orf19.4114	>orf19.272 FAA21 CGDID:CAL0004057 COORDS:Ca21chr3_C_albicans_SC5314:607345-605189C, translated using codon table 12 (718 amino acids) Uncharacterized ORF;Predicted acyl CoA synthetase;upregulated upon phagocytosis;transcription is regulated by Nrg1p and
1.221805				33581000	0.1476152288	0.1476152288	0.1476152288	orf19.3265	>orf19.3265 TRM1 CGDID:CAL0003366 COORDS:Ca21chrR_C_albicans_SC5314:202224-203894W, translated using codon table 12 (556 amino acids) Uncharacterized ORF;Putative N2,N2-dimethylguanine tRNA methyltransferase;induced upon adherence to polystyrene
1.169892				51884000	0.1478264463	0.1478264463	0.1478264463	orf19.7196	>orf19.7196 orf19.7196 CGDID:CAL0003166 COORDS:Ca21chr7_C_albicans_SC5314:853153-854634W, translated using codon table 12 (493 amino acids) Uncharacterized ORF;Putative vacuolar protease;upregulated in the presence of human neutrophils
0.881185				1347900000	0.1483518417	0.1483518417	0.1483518417	orf19.3507	>orf19.3507 MCR1 CGDID:CAL0005780 COORDS:Ca21chr6_C_albicans_SC5314:418020-418925W, translated using codon table 12 (301 amino acids) Verified ORF;Putative NADH-cytochrome-b5 reductase;soluble protein in hyphae;biofilm induced;alkaline downregulated;k
1.221262				20344000	0.148582039	0.148582039	0.148582039	orf19.2047	>orf19.2047 orf19.2047 CGDID:CAL0004417 COORDS:Ca21chr2_C_albicans_SC5314:132181-132807W, translated using codon table 12 (208 amino acids) Verified ORF;Putative protein of unknown function;Hap43p-repressed gene;mutation confers hypersensitivity to toxi
1.169312				53295000	0.1492193752	0.1492193752	0.1492193752	orf19.5991	>orf19.5991 orf19.5991 CGDID:CAL0003464 COORDS:Ca21chr3_C_albicans_SC5314:1107791-1105065C, translated using codon table 12 (908 amino acids) Uncharacterized ORF;Ortholog(s) have role in maturation of 5.8S rRNA from tricistronic rRNA transcript (SSU-rRNA,
0.8120809				83476000	0.1513415263	0.1513415263	0.1513415263	orf19.2570	>orf19.2570 MCI4 CGDID:CAL0002517 COORDS:Ca21chrR_C_albicans_SC5314:396477-396896W, translated using codon table 12 (139 amino acids) Uncharacterized ORF;Putative NADH-ubiquinone dehydrogenase;Hap43p-repressed gene
0.8062424				19180000	0.1526570869	0.1526570869	0.1526570869	orf19.4947	>orf19.4947 orf19.4947 CGDID:CAL0006307 COORDS:Ca21chr1_C_albicans_SC5314:2880732-2881241W, translated using codon table 12 (169 amino acids) Verified ORF;Mitochondrial membrane protein of unknown function
0.8070893				27879000	0.1545155847	0.1545155847	0.1545155847	orf19.4456	>orf19.4456 GAP4 CGDID:CAL0001876 COORDS:Ca21chr1_C_albicans_SC5314:1527013-1528836W, translated using codon table 12 (607 amino acids) Verified ORF;Putative amino acid permease;hyphal induced;regulated by Hap43p, Gcn2p and Gcn4p;shows colony morpholog
0.8833353				1250200000	0.1547869547	0.1547869547	0.1547869547	orf19.646	>orf19.646 GLN1 CGDID:CAL0001010 COORDS:Ca21chrR_C_albicans_SC5314:1095525-1096646W, translated using codon table 12 (373 amino acids) Uncharacterized ORF;Putative glutamate synthase;regulated by Tsa1p, Tsa1Bp under H2O2 stress conditions
1.217216				29180000	0.1559495114	0.1559495114	0.1559495114	orf19.3921	>orf19.3921 orf19.3921 CGDID:CAL0002896 COORDS:Ca21chr5_C_albicans_SC5314:963291-962440C, translated using codon table 12 (283 amino acids) Uncharacterized ORF;Ortholog(s) have cell division site, cell tip, cytosol, nucleus localization
0.8842763				808090000	0.1576687891	0.1576687891	0.1576687891	orf19.6293	>orf19.6293 EMP24 CGDID:CAL0000619 COORDS:Ca21chrR_C_albicans_SC5314:1649799-1650401W, translated using codon table 12 (200 amino acids) Verified ORF;COPII-coated vesicle component
0.8536856				197340000	0.1577020706	0.1577020706	0.1577020706	orf19.1710	>orf19.1710 ALI1 CGDID:CAL0000774 COORDS:Ca21chr3_C_albicans_SC5314:303620-302781C, translated using codon table 12 (279 amino acids) Verified ORF;Putative NADH-ubiquinone oxidoreductase;in detergent-resistant membrane fraction (possible lipid raft compo
0.714219				10763000	0.1588224038	0.1588224038	0.1588224038	orf19.4263	>orf19.4263 orf19.4263 CGDID:CAL0000285 COORDS:Ca21chr5_C_albicans_SC5314:560499-559336C, translated using codon table 12 (387 amino acids) Uncharacterized ORF;Ortholog of <i>Candida albicans WO-1</i> : CAWG_04633
0.8545143				217300000	0.1601447871	0.1601447871	0.1601447871	orf19.7551	>orf19.7551 ALO1 CGDID:CAL0000083 COORDS:Ca21chrR_C_albicans_SC5314:2090795-2092468W, translated using codon table 12 (557 amino acids) Verified ORF;D-Arabinono-1,4-lactone oxidase involved in biosynthesis of dehydro-D-arabinono-1,4-lactone, which has a p
1.21462				23536000	0.160820771	0.160820771	0.160820771	orf19.481	>orf19.481 GCD1 CGDID:CAL0005825 COORDS:Ca21chrR_C_albicans_SC5314:902746-901304C, translated using codon table 12 (480 amino acids) Uncharacterized ORF;Putative translation initiation factor;transcription is regulated by Mig1p;genes encoding ribosomal
0.7156801				5216900	0.1611386095	0.1611386095	0.1611386095	orf19.6893	>orf19.6893 orf19.6893 CGDID:CAL0005917 COORDS:Ca21chr2_C_albicans_SC5314:1187214-1185853C, translated using codon table 12 (453 amino acids) Uncharacterized ORF;Ortholog(s) have role in ER to Golgi vesicle-mediated transport
0.8104328				33651000	0.1620213435	0.1620213435	0.1620213435	orf19.6189	>orf19.6189 orf19.6189 CGDID:CAL0006127 COORDS:Ca21chr3_C_albicans_SC5314:1784470-1785183W, translated using codon table 12 (237 amino acids) Uncharacterized ORF;Putative protein of unknown function;late-stage biofilm-induced gene
1.301235				4517600	0.1622290019	0.1622290019	0.1622290019	orf19.7281	>orf19.7281 PDK2 CGDID:CAL0003985 COORDS:Ca21chrR_C_albicans_SC5314:1902531-1904066W, translated using codon table 12 (511 amino acids) Verified ORF;Putative pyruvate dehydrogenase kinase;mutation confers hypersensitivity to amphotericin B
0.8171048				81295000	0.1625582746	0.1625582746	0.1625582746	orf19.6129	>orf19.6129 MRPL8 CGDID:CAL0005986 COORDS:Ca21chrR_C_albicans_SC5314:1605725-1604958C, translated using codon table 12 (255 amino acids) Uncharacterized ORF;Mitochondrial 60S ribosomal protein subunit;Hap43p-repressed gene
0.7169087				5598200	0.1631058856	0.1631058856	0.1631058856	orf19.3142	>orf19.3142 orf19.3142 CGDID:CAL0002311 COORDS:Ca21chr4_C_albicans_SC5314:1489718-1490917W, translated using codon table 12 (399 amino acids) Uncharacterized ORF;Ortholog of <i>C. parapsilosis CDC317</i> : CPAR2_501210, <i>Candida tenuis NRRL Y-1498</i> :
0.7173191				7351000	0.1637671506	0.1637671506	0.1637671506	orf19.2246	>orf19.2246 orf19.2246 CGDID:CAL0006270 COORDS:Ca21chr2_C_albicans_SC5314:1419303-1418533C, translated using codon table 12 (256 amino acids) Uncharacterized ORF;Ortholog(s) have cytosol, nucleus localization
0.8558722				309300000	0.1642092219	0.1642092219	0.1642092219	orf19.6916	>orf19.6916 orf19.6916 CGDID:CAL0000167 COORDS:Ca21chr7_C_albicans_SC5314:276747-275788C, translated using codon table 12 (319 amino acids) Uncharacterized ORF;Ortholog(s) have unfolded protein binding activity, role in mitochondrial proton-transporting A
0.8863733				5045300000	0.1642372846	0.1642372846	0.1642372846	orf19.4393	>orf19.4393 CIT1 CGDID:CAL0001178 COORDS:Ca21chrR_C_albicans_SC5314:777837-779333W, translated using codon table 12 (467 amino acids) Verified ORF;Citrate synthase;soluble in hyphae;expression greater in high iron;upregulated by phagocytosis, biofilm g
0.8119017				27543000	0.1654045488	0.1654045488	0.1654045488	orf19.1249	>orf19.1249 orf19.1249 CGDID:CAL0002920 COORDS:Ca21chr4_C_albicans_SC5314:1240045-1239206C, translated using codon table 12 (279 amino acids) Uncharacterized ORF;Ortholog(s) have 1-(5-phosphoribosyl)-5-[(5-phosphoribosylamino)methylideneamino]imidazole-4-
0.8194208				46233000	0.1679354609	0.1679354609	0.1679354609	orf19.4579	>orf19.4579 orf19.4579 CGDID:CAL0002881 COORDS:Ca21chr4_C_albicans_SC5314:421118-422044W, translated using codon table 12 (308 amino acids) Verified ORF;Putative SURF4 family member;plasma membrane-localized
1.149469				112310000	0.1684566752	0.1684566752	0.1684566752	orf19.4739	>orf19.4739 MSS116 CGDID:CAL0004436 COORDS:Ca21chr1_C_albicans_SC5314:1920976-1918970C, translated using codon table 12 (668 amino acids) Uncharacterized ORF;Putative DEAD-box protein required for efficient splicing of mitochondrial Group I and II introns
1.16168				94286000	0.1684637214	0.1684637214	0.1684637214	orf19.1528	>orf19.1528 orf19.1528 CGDID:CAL0005448 COORDS:Ca21chr2_C_albicans_SC5314:416571-417626W, translated using codon table 12 (351 amino acids) Uncharacterized ORF;Putative mitochondrial RNA polymerase specificity factor;possibly an essential gene, disruptan
1.161559				82776000	0.1687850805	0.1687850805	0.1687850805	orf19.779	>orf19.779 HAT1 CGDID:CAL0001952 COORDS:Ca21chr1_C_albicans_SC5314:970989-972230W, translated using codon table 12 (413 amino acids) Uncharacterized ORF;Ortholog(s) have histone acetyltransferase activity, histone binding activity, role in chromatin silen
0.8576176				358210000	0.169546777	0.169546777	0.169546777	orf19.4246	>orf19.4246 orf19.4246 CGDID:CAL0000225 COORDS:Ca21chr5_C_albicans_SC5314:529708-531501W, translated using codon table 12 (597 amino acids) Verified ORF;Protein with similarity to S. cerevisiae Ykr070wp;transposon mutation affects filamentous growth;Hog
0.8138397				31331000	0.1699491281	0.1699491281	0.1699491281	orf19.2132	>orf19.2132 orf19.2132 CGDID:CAL0005321 COORDS:Ca21chr6_C_albicans_SC5314:996225-995524C, translated using codon table 12 (233 amino acids) Uncharacterized ORF;Ortholog of <i>C. parapsilosis CDC317</i> : CPAR2_213740, <i>Candida tenuis NRRL Y-1498</i> : C
1.148691				287900000	0.1706167472	0.1706167472	0.1706167472	orf19.7011	>orf19.7011 orf19.7011 CGDID:CAL0001929 COORDS:Ca21chr7_C_albicans_SC5314:218578-214925C, translated using codon table 12 (1217 amino acids) Uncharacterized ORF;Ortholog(s) have 90S preribosome, nucleus, spindle pole body localization
0.8207147				67544000	0.1709973672	0.1709973672	0.1709973672	orf19.1840	>orf19.1840 orf19.1840 CGDID:CAL0001672 COORDS:Ca21chr1_C_albicans_SC5314:2373535-2369758C, translated using codon table 12 (1228 amino acids) Uncharacterized ORF;Ortholog(s) have lipid binding activity and cortical endoplasmic reticulum, mitochondrion, p
1.160339				54432000	0.1720316774	0.1720316774	0.1720316774	orf19.3035	>orf19.3035 orf19.3035 CGDID:CAL0001390 COORDS:Ca21chr1_C_albicans_SC5314:701786-706018W, translated using codon table 12 (1410 amino acids) Uncharacterized ORF;Ortholog(s) have ATP-dependent DNA helicase activity, chromatin DNA binding, methylated histon
1.208588				29914000	0.1725807197	0.1725807197	0.1725807197	orf19.2909	>orf19.2909 ERG26 CGDID:CAL0005951 COORDS:Ca21chr4_C_albicans_SC5314:1398286-1397234C, translated using codon table 12 (350 amino acids) Verified ORF;C-3 sterol dehydrogenase, catalyzes the second of three steps required to remove two C-4 methyl groups fr
0.8587369				157020000	0.1730376624	0.1730376624	0.1730376624	orf19.680	>orf19.680 orf19.680 CGDID:CAL0001128 COORDS:Ca21chr1_C_albicans_SC5314:2469636-2468227C, translated using codon table 12 (469 amino acids) Verified ORF;Putative mitochondrial translocase complex subunit
1.292795				10503000	0.1734927333	0.1734927333	0.1734927333	orf19.2830	>orf19.2830 RRP9 CGDID:CAL0005106 COORDS:Ca21chrR_C_albicans_SC5314:620821-622470W, translated using codon table 12 (549 amino acids) Verified ORF;Ribosomal protein;Hap43p-induced gene;mutation confers resistance to 5-fluorocytosine (5-FC), 5-fluorourac
1.147642				184940000	0.1735618295	0.1735618295	0.1735618295	orf19.4815	>orf19.4815 YTM1 CGDID:CAL0005315 COORDS:Ca21chr1_C_albicans_SC5314:2093301-2094701W, translated using codon table 12 (466 amino acids) Verified ORF;Protein similar to S. cerevisiae Ytm1p, which is involved in biogenesis of the large ribosomal subunit;tr
1.208078				36170000	0.1736036895	0.1736036895	0.1736036895	orf19.7325	>orf19.7325 SCO1 CGDID:CAL0004577 COORDS:Ca21chrR_C_albicans_SC5314:1974446-1973541C, translated using codon table 12 (301 amino acids) Verified ORF;Putative copper transporter;Hap43p-repressed gene
0.8156656				17526000	0.1743159717	0.1743159717	0.1743159717	orf19.6509	>orf19.6509 orf19.6509 CGDID:CAL0003046 COORDS:Ca21chr7_C_albicans_SC5314:461684-462154W, translated using codon table 12 (156 amino acids) Uncharacterized ORF;Ortholog(s) have role in cellular response to zinc ion and cytosol, nucleus localization
0.816741				17082000	0.1769268924	0.1769268924	0.1769268924	orf19.1244	>orf19.1244 GYP2 CGDID:CAL0002915 COORDS:Ca21chr4_C_albicans_SC5314:1230716-1233544W, translated using codon table 12 (942 amino acids) Uncharacterized ORF;Ortholog(s) have Rab GTPase activator activity, role in intracellular protein transport and cell di
0.725257				7481300	0.1769560189	0.1769560189	0.1769560189	orf19.1161	>orf19.1161 PLD1 CGDID:CAL0002069 COORDS:Ca21chr1_C_albicans_SC5314:2542332-2547464W, translated using codon table 12 (1710 amino acids) Verified ORF;Phospholipase D1;required for phosphatidic acid and for most diacylglycerol production;required for wil
1.206265				17521000	0.1772769691	0.1772769691	0.1772769691	orf19.2862	>orf19.2862 RIB1 CGDID:CAL0005171 COORDS:Ca21chrR_C_albicans_SC5314:688029-687001C, translated using codon table 12 (342 amino acids) Uncharacterized ORF;Putative GTP cyclohydrolase II;enzyme of riboflavin biosynthesis;fungal-specific (no human or murin
0.7255066				6513100	0.1773832472	0.1773832472	0.1773832472	orf19.1414	>orf19.1414 orf19.1414 CGDID:CAL0004484 COORDS:Ca21chr4_C_albicans_SC5314:926702-925797C, translated using codon table 12 (301 amino acids) Uncharacterized ORF;Protein of unknown function, transcription is upregulated in an RHE model of oral candidiasis;
0.7256555				5583800	0.1776384399	0.1776384399	0.1776384399	orf19.6838	>orf19.6838 orf19.6838 CGDID:CAL0005741 COORDS:Ca21chr1_C_albicans_SC5314:919619-918810C, translated using codon table 12 (269 amino acids) Uncharacterized ORF;Putative protein of unknown function, transcription is upregulated in clinical isolates from HI
0.8602322				172690000	0.1777848234	0.1777848234	0.1777848234	orf19.7203	>orf19.7203 orf19.7203 CGDID:CAL0003737 COORDS:Ca21chr7_C_albicans_SC5314:840872-842041W, translated using codon table 12 (389 amino acids) Uncharacterized ORF;Ortholog(s) have structural constituent of ribosome activity and mitochondrial large ribosomal
0.7260039				3984400	0.1782367285	0.1782367285	0.1782367285	orf19.1795	>orf19.1795 PUF3 CGDID:CAL0000998 COORDS:Ca21chr4_C_albicans_SC5314:1171147-1173936W, translated using codon table 12 (929 amino acids) Uncharacterized ORF;Protein not essential for viability;similar to S. cerevisiae Puf3p, which is an mRNA-binding prote
0.8603743				276740000	0.1782407294	0.1782407294	0.1782407294	orf19.3859	>orf19.3859 orf19.3859 CGDID:CAL0002094 COORDS:Ca21chrR_C_albicans_SC5314:1295933-1297159W, translated using codon table 12 (408 amino acids) Uncharacterized ORF;Putative microsomal beta-keto-reductase;transcription is upregulated in response to treatmen
0.8172871				22984000	0.1782637866	0.1782637866	0.1782637866	orf19.980	>orf19.980 orf19.980 CGDID:CAL0003805 COORDS:Ca21chr5_C_albicans_SC5314:21297-23504W, translated using codon table 12 (735 amino acids) Uncharacterized ORF;Ortholog(s) have inositol heptakisphosphate kinase activity, inositol hexakisphosphate 1-kinase act
1.289058				8462000	0.178662661	0.178662661	0.178662661	orf19.4305.1	>orf19.4305.1 orf19.4305.1 CGDID:CAF0007007 COORDS:Ca21chr5_C_albicans_SC5314:629207-629716W, translated using codon table 12 (146 amino acids) Uncharacterized ORF;Ortholog(s) have RNA binding activity, role in nuclear mRNA splicing, via spliceosome and U
0.7263823				7676800	0.1788879868	0.1788879868	0.1788879868	orf19.5648	>orf19.5648 orf19.5648 CGDID:CAL0000647 COORDS:Ca21chr4_C_albicans_SC5314:34782-35390W, translated using codon table 12 (202 amino acids) Uncharacterized ORF;Ortholog of <i>C. parapsilosis CDC317</i> : CPAR2_402190, <i>Debaryomyces hansenii CBS767</i> : D
0.8176692				25730000	0.1792035764	0.1792035764	0.1792035764	orf19.6208	>orf19.6208 MEF2 CGDID:CAL0000430 COORDS:Ca21chr1_C_albicans_SC5314:1490523-1492802W, translated using codon table 12 (759 amino acids) Uncharacterized ORF;Putative mitochondrial translation elongation factor;caspofungin induced
0.8242285				48106000	0.1795228556	0.1795228556	0.1795228556	orf19.4340	>orf19.4340 orf19.4340 CGDID:CAL0001011 COORDS:Ca21chr5_C_albicans_SC5314:690022-689024C, translated using codon table 12 (332 amino acids) Uncharacterized ORF;Ortholog of <i>C. parapsilosis CDC317</i> : CPAR2_501970, <i>Candida tenuis NRRL Y-1498</i> : C
1.145465				295920000	0.1797994313	0.1797994313	0.1797994313	orf19.5544	>orf19.5544 SAC6 CGDID:CAL0006165 COORDS:Ca21chr6_C_albicans_SC5314:564471-566414W, translated using codon table 12 (647 amino acids) Uncharacterized ORF;Actin filament bundling protein, fimbrin;transcription is regulated by Nrg1p and Mig1p;protein leve
1.145317				274720000	0.1802280974	0.1802280974	0.1802280974	orf19.3129	>orf19.3129 orf19.3129 CGDID:CAL0002270 COORDS:Ca21chr4_C_albicans_SC5314:1514961-1516337W, translated using codon table 12 (458 amino acids) Uncharacterized ORF;Putative chromatin remodelling complex protein;heterozygous null mutant displays sensitivity
0.8247125				47110000	0.180721337	0.180721337	0.180721337	orf19.332.1	>orf19.332.1 orf19.332.1 CGDID:CAL0120690 COORDS:Ca21chr3_C_albicans_SC5314:702577-702293C, translated using codon table 12 (94 amino acids) Uncharacterized ORF;Ortholog of <i>C. parapsilosis CDC317</i> : CPAR2_102640, <i>Candida tenuis NRRL Y-1498</i> :
1.125488				601730000	0.1831863712	0.1831863712	0.1831863712	orf19.7328	>orf19.7328 orf19.7328 CGDID:CAL0004580 COORDS:Ca21chrR_C_albicans_SC5314:1980530-1977825C, translated using codon table 12 (901 amino acids) Uncharacterized ORF;Gene transcription regulated by Mig1p and Tup1p
0.7294458				0	0.1842272013	0.1842272013	0.1842272013	orf19.2439.1	>orf19.2439.1 orf19.2439.1 CGDID:CAF0006952 COORDS:Ca21chr1_C_albicans_SC5314:1271693-1271352C, translated using codon table 12 (78 amino acids) Uncharacterized ORF;Ortholog(s) have ubiquinol-cytochrome-c reductase activity, role in aerobic respiration, m
1.285106				8795100	0.1842537005	0.1842537005	0.1842537005	orf19.6652	>orf19.6652 DBP8 CGDID:CAL0004058 COORDS:Ca21chrR_C_albicans_SC5314:1201128-1202450W, translated using codon table 12 (440 amino acids) Uncharacterized ORF;Protein similar to S. cerevisiae Dbp8p, an ATP-dependent helicase involved in rRNA processing;oxid
0.7300219				12496000	0.185244244	0.185244244	0.185244244	orf19.7509.1	>orf19.7509.1 ATP17 CGDID:CAF0007126 COORDS:Ca21chrR_C_albicans_SC5314:62794-63164W, translated using codon table 12 (102 amino acids) Verified ORF;Mitochondrial ATPase complex subunit;downregulated by Efg1p;flucytosine induced;caspofungin repressed
0.8201957				31121000	0.1855111174	0.1855111174	0.1855111174	orf19.1706	>orf19.1706 MET18 CGDID:CAL0000763 COORDS:Ca21chr3_C_albicans_SC5314:311241-307972C, translated using codon table 12 (1089 amino acids) Uncharacterized ORF;Putative protein with a predicted role in nucleotide excision repair (NER) and RNA polymerase II (R
0.862623				166810000	0.18557484	0.18557484	0.18557484	orf19.5195	>orf19.5195 orf19.5195 CGDID:CAL0002732 COORDS:Ca21chr1_C_albicans_SC5314:916169-915330C, translated using codon table 12 (279 amino acids) Uncharacterized ORF;Ortholog(s) have adenylate kinase activity, uridylate kinase activity, role in de novo pyrimi
0.820296				32109000	0.1857649024	0.1857649024	0.1857649024	orf19.1272	>orf19.1272 orf19.1272 CGDID:CAL0003017 COORDS:Ca21chr4_C_albicans_SC5314:1295087-1293849C, translated using codon table 12 (412 amino acids) Uncharacterized ORF;Ortholog(s) have role in regulation of cell size and cytoplasm, nucleus localization
0.8211075				24197000	0.187827244	0.187827244	0.187827244	orf19.4447	>orf19.4447 YMC1 CGDID:CAL0001851 COORDS:Ca21chr1_C_albicans_SC5314:1545462-1546361W, translated using codon table 12 (299 amino acids) Uncharacterized ORF;Putative inner mitochondrial membrane transporter;flucytosine induced
0.8634337				158170000	0.188272871	0.188272871	0.188272871	orf19.118	>orf19.118 FAD2 CGDID:CAL0003001 COORDS:Ca21chr6_C_albicans_SC5314:218253-219563W, translated using codon table 12 (436 amino acids) Verified ORF;Delta-12 fatty acid desaturase, involved in production of linoleic acid, which is a major component of membra
1.142575				210400000	0.1883299189	0.1883299189	0.1883299189	orf19.1762	>orf19.1762 OCA1 CGDID:CAL0000898 COORDS:Ca21chr2_C_albicans_SC5314:2095472-2094663C, translated using codon table 12 (269 amino acids) Verified ORF;Putative protein phosphatase of the PTP family (tyrosine-specific), similar to <i>S. cerevisiae</i> Oca1p;
0.7322724				11540000	0.189257206	0.189257206	0.189257206	orf19.5164	>orf19.5164 ECM39 CGDID:CAL0002625 COORDS:Ca21chr7_C_albicans_SC5314:642621-644375W, translated using codon table 12 (584 amino acids) Uncharacterized ORF;Putative mannosyltransferase similar to S. cerevisiae Ecm39p, which has a role in Calcofluor white r
1.20014				35950000	0.1901150389	0.1901150389	0.1901150389	orf19.2185	>orf19.2185 NSA1 CGDID:CAL0005449 COORDS:Ca21chr2_C_albicans_SC5314:1619808-1618588C, translated using codon table 12 (406 amino acids) Uncharacterized ORF;Putative 66S pre-ribosomal particles conmponent;Hap43p-induced gene;decreased expression in respo
0.8221733				19292000	0.1905615871	0.1905615871	0.1905615871	orf19.6573	>orf19.6573 BEM2 CGDID:CAL0003273 COORDS:Ca21chr7_C_albicans_SC5314:329717-336475W, translated using codon table 12 (2252 amino acids) Uncharacterized ORF;Putative Rho1p GTPase activating protein (GAP);serum-induced transcription
1.123537				381850000	0.1913409838	0.1913409838	0.1913409838	orf19.4623.3	>orf19.4623.3 NHP6A CGDID:CAF0007020 COORDS:Ca21chr4_C_albicans_SC5314:337601-337323C, translated using codon table 12 (92 amino acids) Verified ORF;Putative non-histone chromatin component;RNA abundance regulated by tyrosol and cell density;Hap43p-indu
0.8645095				149660000	0.1918977868	0.1918977868	0.1918977868	orf19.1756	>orf19.1756 GPD1 CGDID:CAL0000872 COORDS:Ca21chr2_C_albicans_SC5314:2107827-2109038W, translated using codon table 12 (403 amino acids) Uncharacterized ORF;Protein similar to S. cerevisiae glycerol-3-phosphate dehydrogenase (enzyme of glycerol biosynthesi
1.279742				10503000	0.1920474741	0.1920474741	0.1920474741	orf19.7519	>orf19.7519 orf19.7519 CGDID:CAL0006393 COORDS:Ca21chrR_C_albicans_SC5314:41283-40843C, translated using codon table 12 (146 amino acids) Uncharacterized ORF;Ortholog of <i>C. parapsilosis CDC317</i> : CPAR2_800030, <i>Candida tenuis NRRL Y-1498</i> : CAN
1.199167				19475000	0.1922144204	0.1922144204	0.1922144204	orf19.1902	>orf19.1902 NOC4 CGDID:CAL0002495 COORDS:Ca21chr2_C_albicans_SC5314:1498605-1500293W, translated using codon table 12 (562 amino acids) Verified ORF;Putative nucleolar protein;Hap43p-induced gene;mutation confers resistance to 5-fluorocytosine (5-FC), 5
0.7341992				4743900	0.1927436617	0.1927436617	0.1927436617	orf19.6967	>orf19.6967 USO6 CGDID:CAL0000342 COORDS:Ca21chr3_C_albicans_SC5314:1171431-1174823W, translated using codon table 12 (1130 amino acids) Uncharacterized ORF;Putative vesicular transport protein;transcription is induced upon filamentous growth
1.123207				17200000000	0.1927466116	0.1927466116	0.1927466116	orf19.3575	>orf19.3575 CDC19 CGDID:CAL0005977 COORDS:Ca21chr2_C_albicans_SC5314:1118746-1120260W, translated using codon table 12 (504 amino acids) Verified ORF;Pyruvate kinase;on yeast cell surface;Gcn4p, Hog1p, GlcNAc regulated;induced on polystyrene adherence;
1.141055				314940000	0.1929357298	0.1929357298	0.1929357298	orf19.482	>orf19.482 RPT4 CGDID:CAL0005827 COORDS:Ca21chrR_C_albicans_SC5314:903069-904355W, translated using codon table 12 (428 amino acids) Uncharacterized ORF;26S proteasome regulatory subunit;regulated by Gcn2p and Gcn4p;protein level decreases in stationary
0.8238885				24550000	0.1950233364	0.1950233364	0.1950233364	orf19.3706	>orf19.3706 orf19.3706 CGDID:CAL0001068 COORDS:Ca21chrR_C_albicans_SC5314:1684739-1686577W, translated using codon table 12 (612 amino acids) Uncharacterized ORF;Has domain(s) with predicted oxidoreductase activity, zinc ion binding activity and role in o
1.152152				91592000	0.1950351689	0.1950351689	0.1950351689	orf19.7469	>orf19.7469 ARG1 CGDID:CAL0005634 COORDS:Ca21chrR_C_albicans_SC5314:151359-149878C, translated using codon table 12 (493 amino acids) Verified ORF;Argininosuccinate synthase;arginine biosynthesis;regulated by Gcn4p, Rim101p;induced by amino acid starva
0.8240672				27646000	0.1954925502	0.1954925502	0.1954925502	orf19.4131	>orf19.4131 orf19.4131 CGDID:CAL0005666 COORDS:Ca21chr5_C_albicans_SC5314:317987-315402C, translated using codon table 12 (861 amino acids) Uncharacterized ORF;Ortholog(s) have role in protein folding in endoplasmic reticulum and ER membrane protein compl
1.140095				120590000	0.1958874981	0.1958874981	0.1958874981	orf19.2608	>orf19.2608 ADH5 CGDID:CAL0003363 COORDS:Ca21chrR_C_albicans_SC5314:455033-454023C, translated using codon table 12 (336 amino acids) Verified ORF;Putative alcohol dehydrogenase;regulated by white-opaque switching;fluconazole-induced;antigenic in murin
0.8656791				226160000	0.1958969772	0.1958969772	0.1958969772	orf19.2304	>orf19.2304 orf19.2304 CGDID:CAL0000646 COORDS:Ca21chr1_C_albicans_SC5314:2447981-2446953C, translated using codon table 12 (342 amino acids) Verified ORF;Protein similar to S. cerevisiae Gvp36p;transposon mutation affects filamentous growth
0.8307785				48367000	0.1962516384	0.1962516384	0.1962516384	orf19.4381	>orf19.4381 VTC3 CGDID:CAL0001140 COORDS:Ca21chrR_C_albicans_SC5314:798914-796560C, translated using codon table 12 (784 amino acids) Uncharacterized ORF;Putative polyphosphate synthetase;downregulated in core caspofungin response;Hog1p-induced;transcr
1.15173				51191000	0.1962807414	0.1962807414	0.1962807414	orf19.7624	>orf19.7624 orf19.7624 CGDID:CAL0000848 COORDS:Ca21chrR_C_albicans_SC5314:2229053-2227458C, translated using codon table 12 (531 amino acids) Uncharacterized ORF;Ortholog(s) have role in rRNA processing and 90S preribosome, nucleolus localization
0.8657928				111670000	0.1962888385	0.1962888385	0.1962888385	orf19.2182	>orf19.2182 BLM3 CGDID:CAL0005443 COORDS:Ca21chr2_C_albicans_SC5314:1624806-1631408W, translated using codon table 12 (2200 amino acids) Uncharacterized ORF;Protein similar to S. cerevisiae Blm10p;transcription is regulated by Nrg1p and Mig1p
0.7361733				6584400	0.1963642467	0.1963642467	0.1963642467	orf19.102	>orf19.102 orf19.102 CGDID:CAL0002963 COORDS:Ca21chr6_C_albicans_SC5314:198335-197085C, translated using codon table 12 (416 amino acids) Uncharacterized ORF;Ortholog(s) have mitochondrion localization
0.8960559				3183200000	0.1972562493	0.1972562493	0.1972562493	orf19.1042	>orf19.1042 POR1 CGDID:CAL0001151 COORDS:Ca21chr1_C_albicans_SC5314:860544-859696C, translated using codon table 12 (282 amino acids) Verified ORF;Mitochondrial outer membrane porin;in detergent-resistant membrane fraction (possible lipid raft component)
1.151365				59823000	0.1973605336	0.1973605336	0.1973605336	orf19.726	>orf19.726 PPZ1 CGDID:CAL0001775 COORDS:Ca21chrR_C_albicans_SC5314:1364440-1365888W, translated using codon table 12 (482 amino acids) Verified ORF;Protein phosphatase Z;type 1 family serine/threonine specific protein phosphatase involved in cation homeo
1.151192				85103000	0.1978742377	0.1978742377	0.1978742377	orf19.5623	>orf19.5623 ARP4 CGDID:CAL0000584 COORDS:Ca21chr6_C_albicans_SC5314:704853-703444C, translated using codon table 12 (469 amino acids) Verified ORF;Subunit of the NuA4 histone acetyltransferase complex
1.195255				37452000	0.2008347548	0.2008347548	0.2008347548	orf19.3347	>orf19.3347 RPB7 CGDID:CAL0004143 COORDS:Ca21chr1_C_albicans_SC5314:318487-317966C, translated using codon table 12 (173 amino acids) Verified ORF;Functional homolog of S. cerevisiae Rpb7p, an essential subunit of RNA Polymerase II;enhances hyperfilament
1.195182				29755000	0.2009989374	0.2009989374	0.2009989374	orf19.6135.1	>orf19.6135.1 SMX4 CGDID:CAF0007066 COORDS:Ca21chrR_C_albicans_SC5314:1595398-1595688W, translated using codon table 12 (96 amino acids) Verified ORF;Component of heteroheptameric complexes (Lsm1p, Lsm8p) involved in RNA processing and decay;flucytosine
0.738973				3059900	0.2015842134	0.2015842134	0.2015842134	orf19.7267	>orf19.7267 orf19.7267 CGDID:CAL0003937 COORDS:Ca21chr1_C_albicans_SC5314:3177540-3176785C, translated using codon table 12 (251 amino acids) Uncharacterized ORF;Ortholog(s) have role in mitochondrial outer membrane translocase complex assembly, protein i
0.8328586				54439000	0.2017960042	0.2017960042	0.2017960042	orf19.2794	>orf19.2794 orf19.2794 CGDID:CAL0004303 COORDS:Ca21chr1_C_albicans_SC5314:1625260-1626093W, translated using codon table 12 (277 amino acids) Uncharacterized ORF;Putative non-specific single-domain racemase;regulated by Gcn4p;repressed in response to am
1.27311				15507000	0.2020155893	0.2020155893	0.2020155893	orf19.962	>orf19.962 orf19.962 CGDID:CAL0003742 COORDS:Ca21chr5_C_albicans_SC5314:53780-53247C, translated using codon table 12 (177 amino acids) Uncharacterized ORF;Hap43p-induced gene
1.138085				203680000	0.2021761747	0.2021761747	0.2021761747	orf19.2917	>orf19.2917 orf19.2917 CGDID:CAL0005973 COORDS:Ca21chr4_C_albicans_SC5314:1388086-1386506C, translated using codon table 12 (526 amino acids) Verified ORF;Putative GTPase;heterozygous null mutant exhibits resistance to parnafungin in the C. albicans fitn
1.138059				145850000	0.2022568967	0.2022568967	0.2022568967	orf19.1815	>orf19.1815 orf19.1815 CGDID:CAL0001603 COORDS:Ca21chrR_C_albicans_SC5314:1538777-1539514W, translated using codon table 12 (245 amino acids) Uncharacterized ORF;Ortholog(s) have ribosomal large subunit binding activity
0.8976877				1502100000	0.2032691121	0.2032691121	0.2032691121	orf19.1559	>orf19.1559 HOM2 CGDID:CAL0005534 COORDS:Ca21chr2_C_albicans_SC5314:470709-469612C, translated using codon table 12 (365 amino acids) Verified ORF;Aspartate-semialdehyde dehydrogenase;forms a homodimer;conserved in bacteria, archaea, and fungi but not i
1.137413				325150000	0.2043107087	0.2043107087	0.2043107087	orf19.2672	>orf19.2672 NCP1 CGDID:CAL0003511 COORDS:Ca21chr4_C_albicans_SC5314:668328-670370W, translated using codon table 12 (680 amino acids) Verified ORF;NADPH-cytochrome P450 reductase, acts with Erg11p in sterol 14 alpha-demethylation in ergosterol biosynthesi
0.8683832				140130000	0.2053754887	0.2053754887	0.2053754887	orf19.1086	>orf19.1086 orf19.1086 CGDID:CAL0001254 COORDS:Ca21chr6_C_albicans_SC5314:948405-950273W, translated using codon table 12 (622 amino acids) Uncharacterized ORF;Ortholog(s) have role in protein deubiquitination, regulation of ER to Golgi vesicle-mediated t
0.8277689				32174000	0.2053992596	0.2053992596	0.2053992596	orf19.2792	>orf19.2792 IST2 CGDID:CAL0004302 COORDS:Ca21chr1_C_albicans_SC5314:1629144-1626286C, translated using codon table 12 (952 amino acids) Uncharacterized ORF;Ortholog(s) have lipid binding activity and cellular bud membrane, endoplasmic reticulum localizati
1.270893				8102800	0.2054307909	0.2054307909	0.2054307909	orf19.6039	>orf19.6039 orf19.6039 CGDID:CAL0005107 COORDS:Ca21chr1_C_albicans_SC5314:113802-112789C, translated using codon table 12 (337 amino acids) Uncharacterized ORF;Ortholog(s) have SNAP receptor activity, role in ER to Golgi vesicle-mediated transport, intra-
0.8342298				98098000	0.2055126523	0.2055126523	0.2055126523	orf19.6944;orf19.357	>orf19.6944 PHB1 CGDID:CAL0000271 COORDS:Ca21chr3_C_albicans_SC5314:786552-785701C, translated using codon table 12 (283 amino acids) Verified ORF;Putative prohibitin;identified in detergent-resistant membrane fraction (possible lipid raft component);pr
1.120238				4350000000	0.2057314915	0.2057314915	0.2057314915	orf19.1896	>orf19.1896 SSC1 CGDID:CAL0001828 COORDS:Ca21chr2_C_albicans_SC5314:1506984-1508930W, translated using codon table 12 (648 amino acids) Verified ORF;Heat shock protein;at yeast-form cell surface, not hyphae;antigenic;Gcn4p-regulated;induced by amino a
0.8279662				24572000	0.205937324	0.205937324	0.205937324	orf19.6548	>orf19.6548 ISU1 CGDID:CAL0003195 COORDS:Ca21chr7_C_albicans_SC5314:377787-377224C, translated using codon table 12 (187 amino acids) Uncharacterized ORF;Protein with similarity to NifU;possible role in iron-sulfur cluster biogenesis;transcriptionally r
0.7417619				5706900	0.2068839527	0.2068839527	0.2068839527	orf19.3449	>orf19.3449 orf19.3449 CGDID:CAL0004998 COORDS:Ca21chr6_C_albicans_SC5314:268193-270313W, translated using codon table 12 (706 amino acids) Uncharacterized ORF;Ortholog(s) have cytoplasm, ribosome localization
0.7421216				10350000	0.2075748121	0.2075748121	0.2075748121	orf19.4798	>orf19.4798 orf19.4798 CGDID:CAL0004618 COORDS:Ca21chr1_C_albicans_SC5314:2064662-2061786C, translated using codon table 12 (958 amino acids) Uncharacterized ORF;Ortholog(s) have role in establishment of protein localization in plasma membrane and mitocho
1.269171				4779500	0.2081119889	0.2081119889	0.2081119889	orf19.1864	>orf19.1864 orf19.1864 CGDID:CAL0001731 COORDS:Ca21chr2_C_albicans_SC5314:1554414-1552255C, translated using codon table 12 (719 amino acids) Uncharacterized ORF;Ortholog(s) have cytosol localization
1.119584				518570000	0.2086758076	0.2086758076	0.2086758076	orf19.1199	>orf19.1199 NOP5 CGDID:CAL0002164 COORDS:Ca21chr6_C_albicans_SC5314:66035-64485C, translated using codon table 12 (516 amino acids) Verified ORF;Protein similar to S. cerevisiae Nop5p protein of small nucleolar ribonucleoprotein complex;transposon mutati
1.119371				744220000	0.2096423523	0.2096423523	0.2096423523	orf19.7448	>orf19.7448 LYS9 CGDID:CAL0005555 COORDS:Ca21chr3_C_albicans_SC5314:1504114-1505448W, translated using codon table 12 (444 amino acids) Verified ORF;Putative enzyme of lysine biosynthesis;soluble protein in hyphae;amphotericin B repressed;Gcn4p-regulat
1.147239				67420000	0.2098822633	0.2098822633	0.2098822633	orf19.6245	>orf19.6245 orf19.6245 CGDID:CAL0000497 COORDS:Ca21chr1_C_albicans_SC5314:1422978-1424678W, translated using codon table 12 (566 amino acids) Uncharacterized ORF;Predicted ORF in Assemblies 19, 20 and 21;regulated by osmotic stress (via Hog1p) and oxidat
1.147064				61520000	0.2104250391	0.2104250391	0.2104250391	orf19.3393	>orf19.3393 orf19.3393 CGDID:CAL0004220 COORDS:Ca21chr6_C_albicans_SC5314:391842-390118C, translated using codon table 12 (574 amino acids) Uncharacterized ORF;Putative DEAD-box helicase;Hap43p-induced gene
0.8362717				65384000	0.2111393731	0.2111393731	0.2111393731	orf19.1037;orf19.4482	>orf19.1037 orf19.1037 CGDID:CAL0001125 COORDS:Ca21chr1_C_albicans_SC5314:775845-774073C, translated using codon table 12 (590 amino acids) Uncharacterized ORF;Ortholog of <i>Candida tenuis NRRL Y-1498</i> : CANTEDRAFT_114303, <i>Candida dubliniensis CD36
0.7442992				7002700	0.2117929258	0.2117929258	0.2117929258	orf19.6396	>orf19.6396 orf19.6396 CGDID:CAL0001431 COORDS:Ca21chrR_C_albicans_SC5314:1800743-1796583C, translated using codon table 12 (1386 amino acids) Verified ORF;Putative patatin-like phospholipase;similar to S. cerevisiae Nte1p, which is predicted to be a mem
1.146325				46549000	0.2127314017	0.2127314017	0.2127314017	orf19.6672	>orf19.6672 MDJ1 CGDID:CAL0004107 COORDS:Ca21chr5_C_albicans_SC5314:803173-804639W, translated using codon table 12 (488 amino acids) Uncharacterized ORF;Ortholog(s) have ATPase activator activity, unfolded protein binding activity
0.7449647				4534000	0.2130941281	0.2130941281	0.2130941281	orf19.7391	>orf19.7391 OCH1 CGDID:CAL0004830 COORDS:Ca21chr3_C_albicans_SC5314:1386772-1385615C, translated using codon table 12 (385 amino acids) Verified ORF;Alpha-1,6-mannosyltransferase;initiates N-glycan outer chain branch addition;similar to S. cerevisiae Oc
1.134148				260070000	0.2149119985	0.2149119985	0.2149119985	orf19.7244	>orf19.7244 orf19.7244 CGDID:CAL0003876 COORDS:Ca21chr1_C_albicans_SC5314:3156949-3156254C, translated using codon table 12 (231 amino acids) Uncharacterized ORF;Putative fumarylacetoacetate hydrolase;biofilm-induced gene;induced by nitric oxide indepen
1.118143				1058100000	0.2152707927	0.2152707927	0.2152707927	orf19.4060	>orf19.4060 ARO4 CGDID:CAL0004867 COORDS:Ca21chr1_C_albicans_SC5314:1069691-1068579C, translated using codon table 12 (370 amino acids) Verified ORF;3-deoxy-D-arabinoheptulosonate-7-phosphate synthase;aromatic amino acid biosynthesis;GCN-regulated;feed
0.9009585				530320000	0.2157203656	0.2157203656	0.2157203656	orf19.6126	>orf19.6126 KGD2 CGDID:CAL0005983 COORDS:Ca21chrR_C_albicans_SC5314:1609238-1610563W, translated using codon table 12 (441 amino acids) Uncharacterized ORF;Putative dihydrolipoamide S-succinyltransferase;transcriptionally regulated by iron;expression gr
1.145156				59573000	0.2164184601	0.2164184601	0.2164184601	orf19.6305	>orf19.6305 orf19.6305 CGDID:CAL0001235 COORDS:Ca21chrR_C_albicans_SC5314:1056992-1058101W, translated using codon table 12 (369 amino acids) Verified ORF;Hydroxytrimethyllysine aldolase, the second enzyme in the carnitine biosynthesis pathway
0.9012868				363170000	0.216999862	0.216999862	0.216999862	orf19.3934	>orf19.3934 CAR1 CGDID:CAL0002934 COORDS:Ca21chr5_C_albicans_SC5314:982845-981892C, translated using codon table 12 (317 amino acids) Uncharacterized ORF;Arginase involved in arginine catabolism;transcription regulated by Nrg1p, Mig1p, and Tup1p;colony
0.9013348				2057700000	0.217187551	0.217187551	0.217187551	orf19.3554	>orf19.3554 AAT1 CGDID:CAL0005926 COORDS:Ca21chr2_C_albicans_SC5314:1079143-1077830C, translated using codon table 12 (437 amino acids) Verified ORF;Aspartate aminotransferase;soluble protein in hyphae;macrophage-induced protein;alkaline upregulated;a
0.8320216				25060000	0.2172252708	0.2172252708	0.2172252708	CaalfMp08	>CaalfMp08 COX1 CGDID:CAF0007377 COORDS:Ca19-mtDNA:14771-20926W, translated using codon table 4 (531 amino acids) Uncharacterized ORF;Subunit I of cytochrome c oxidase, which is the terminal member of the mitochondrial (mt) inner membrane electron transpo
0.8389817				73122000	0.2187778298	0.2187778298	0.2187778298	orf19.2245	>orf19.2245 YPT72 CGDID:CAL0006268 COORDS:Ca21chr2_C_albicans_SC5314:1417737-1418390W, translated using codon table 12 (217 amino acids) Verified ORF;Vacuolar Rab small monomeric GTPase involved in vacuolar biogenesis;involved in filamentous growth and v
1.262329				12445000	0.2190171124	0.2190171124	0.2190171124	orf19.7258	>orf19.7258 DDI1 CGDID:CAL0003905 COORDS:Ca21chr1_C_albicans_SC5314:3170037-3171008W, translated using codon table 12 (323 amino acids) Uncharacterized ORF;Putative DNA damage inducible v-SNARE binding protein;macrophage/pseudohyphal-repressed
0.8391517				70675000	0.2192636787	0.2192636787	0.2192636787	orf19.5213.2	>orf19.5213.2 COX9 CGDID:CAF0007034 COORDS:Ca21chr2_C_albicans_SC5314:1211893-1212078W, translated using codon table 12 (61 amino acids) Verified ORF;Putative subunit VIIa of cytochrome c oxidase;flucytosine induced
0.7485202				4083700	0.2201446241	0.2201446241	0.2201446241	orf19.966	>orf19.966 orf19.966 CGDID:CAL0003746 COORDS:Ca21chr5_C_albicans_SC5314:47854-48873W, translated using codon table 12 (339 amino acids) Uncharacterized ORF;Ortholog(s) have role in tRNA modification and mitochondrion localization
1.117074				518630000	0.2202582968	0.2202582968	0.2202582968	orf19.1030	>orf19.1030 orf19.1030 CGDID:CAL0001110 COORDS:Ca21chr1_C_albicans_SC5314:796893-795613C, translated using codon table 12 (426 amino acids) Uncharacterized ORF;Putative peptidyl-prolyl cis-trans isomerase
1.143636				57257000	0.2212774093	0.2212774093	0.2212774093	orf19.976	>orf19.976 BRE1 CGDID:CAL0003779 COORDS:Ca21chr5_C_albicans_SC5314:35884-33839C, translated using codon table 12 (681 amino acids) Verified ORF;Putative transcription factor with C3HC4 zinc finger DNA-binding motif;similar to S. cerevisiae Bre1p;transpo
1.143531				101470000	0.2216161245	0.2216161245	0.2216161245	orf19.5912	>orf19.5912 MAK21 CGDID:CAL0003265 COORDS:Ca21chr3_C_albicans_SC5314:962572-965772W, translated using codon table 12 (1066 amino acids) Verified ORF;Putative 66S pre-ribosomal particle subunit;mutation confers hypersensitivity to tubercidin (7-deazaadeno
0.8737084				229080000	0.2250072084	0.2250072084	0.2250072084	orf19.2895	>orf19.2895 VMA8 CGDID:CAL0005252 COORDS:Ca21chr4_C_albicans_SC5314:1420702-1419899C, translated using codon table 12 (267 amino acids) Uncharacterized ORF;Protein similar to the S. cerevisiae Vma8p subunit of vacuolar H+-ATPase;transcription is regulate
0.834979				18986000	0.2257329844	0.2257329844	0.2257329844	orf19.4293	>orf19.4293 orf19.4293 CGDID:CAL0000383 COORDS:Ca21chr5_C_albicans_SC5314:614761-613610C, translated using codon table 12 (383 amino acids) Uncharacterized ORF;Ortholog(s) have role in iron-sulfur cluster assembly, ribosomal large subunit export from nucl
0.8739121				173510000	0.2257840285	0.2257840285	0.2257840285	orf19.1760	>orf19.1760 RAS1 CGDID:CAL0000896 COORDS:Ca21chr2_C_albicans_SC5314:2097593-2096718C, translated using codon table 12 (291 amino acids) Verified ORF;RAS signal transduction GTPase;regulates cAMP and MAP kinase pathways;role in hyphal induction, virulenc
0.9036067				3097600000	0.2261969134	0.2261969134	0.2261969134	orf19.4826	>orf19.4826 IDH1 CGDID:CAL0005337 COORDS:Ca21chr1_C_albicans_SC5314:2120442-2121755W, translated using codon table 12 (364 amino acids) Verified ORF;Putative mitochondrial NAD-isocitrate dehydrogenase subunit 1;soluble protein in hyphae;protein level de
1.141754				47910000	0.2274033827	0.2274033827	0.2274033827	orf19.4953	>orf19.4953 orf19.4953 CGDID:CAL0006329 COORDS:Ca21chr1_C_albicans_SC5314:2894367-2895263W, translated using codon table 12 (298 amino acids) Uncharacterized ORF;Ortholog(s) have ATPase activity, role in ER-associated protein catabolic process, invasive g
1.141631				72957000	0.2278076154	0.2278076154	0.2278076154	orf19.5507	>orf19.5507 ENP1 CGDID:CAL0006067 COORDS:Ca21chr7_C_albicans_SC5314:824034-822607C, translated using codon table 12 (475 amino acids) Verified ORF;Protein similar to S. cerevisiae Enp1p;transposon mutation affects filamentous growth;decreased expression
0.8357632				24153000	0.2280281873	0.2280281873	0.2280281873	orf19.3031	>orf19.3031 SEC62 CGDID:CAL0001383 COORDS:Ca21chr1_C_albicans_SC5314:696971-696090C, translated using codon table 12 (293 amino acids) Verified ORF;Putative endoplasmic reticulum (ER) protein-translocation complex subunit
1.130113				138910000	0.2285550197	0.2285550197	0.2285550197	orf19.5228	>orf19.5228 RIB3 CGDID:CAL0003526 COORDS:Ca21chr1_C_albicans_SC5314:2694636-2694013C, translated using codon table 12 (207 amino acids) Verified ORF;3,4-Dihydroxy-2-butanone 4-phosphate synthase;homodimeric enzyme of riboflavin biosynthesis;converts rib
0.8368914				32626000	0.2313594688	0.2313594688	0.2313594688	orf19.5244	>orf19.5244 MCD4 CGDID:CAL0003557 COORDS:Ca21chr1_C_albicans_SC5314:2661825-2664740W, translated using codon table 12 (971 amino acids) Uncharacterized ORF;Protein of major facilitator superfamily;has phosphodiesterase/nucleotide pyrophosphatase domain;
1.254648				6526400	0.2317406982	0.2317406982	0.2317406982	orf19.6558	>orf19.6558 orf19.6558 CGDID:CAL0003224 COORDS:Ca21chr7_C_albicans_SC5314:358624-356177C, translated using codon table 12 (815 amino acids) Uncharacterized ORF;Has domain(s) with predicted zinc ion binding activity, role in ER to Golgi vesicle-mediated tr
0.8755655				283250000	0.2321594679	0.2321594679	0.2321594679	orf19.3733	>orf19.3733 IDP2 CGDID:CAL0001167 COORDS:Ca21chrR_C_albicans_SC5314:525552-526790W, translated using codon table 12 (412 amino acids) Uncharacterized ORF;Isocitrate dehydrogenase;expression is regulated upon white-opaque switching;shows colony morpholog
0.8755924				126840000	0.2322641656	0.2322641656	0.2322641656	orf19.6136	>orf19.6136 orf19.6136 CGDID:CAL0006009 COORDS:Ca21chrR_C_albicans_SC5314:1595113-1594184C, translated using codon table 12 (309 amino acids) Uncharacterized ORF;Predicted ORF in Assemblies 19, 20 and 21;repressed by nitric oxide
0.8373215				37150000	0.2326387193	0.2326387193	0.2326387193	orf19.2461	>orf19.2461 PRN4 CGDID:CAL0001579 COORDS:Ca21chr1_C_albicans_SC5314:1221590-1222576W, translated using codon table 12 (328 amino acids) Uncharacterized ORF;Protein with similarity to pirins;increased transcription is observed upon benomyl treatment
0.8377786				20255000	0.2340033828	0.2340033828	0.2340033828	orf19.5027	>orf19.5027 LCB2 CGDID:CAL0001621 COORDS:Ca21chr1_C_albicans_SC5314:3063251-3061542C, translated using codon table 12 (569 amino acids) Verified ORF;Putative serine palmitoyltransferase component;mutation confers hypersensitivity to aureobasidin A
1.252991				10490000	0.2345533219	0.2345533219	0.2345533219	orf19.132	>orf19.132 orf19.132 CGDID:CAL0003071 COORDS:Ca21chr6_C_albicans_SC5314:240202-238421C, translated using codon table 12 (593 amino acids) Verified ORF;Ortholog(s) have role in histone deacetylation, negative regulation of chromatin silencing at telomere,
0.8383566				32523000	0.2357374339	0.2357374339	0.2357374339	orf19.5547	>orf19.5547 orf19.5547 CGDID:CAL0006170 COORDS:Ca21chr6_C_albicans_SC5314:566751-567074W, translated using codon table 12 (107 amino acids) Uncharacterized ORF;Hap43p-repressed gene
1.252172				14215000	0.2359530456	0.2359530456	0.2359530456	orf19.6828	>orf19.6828 orf19.6828 CGDID:CAL0005705 COORDS:Ca21chr3_C_albicans_SC5314:1542610-1543437W, translated using codon table 12 (275 amino acids) Uncharacterized ORF;Ortholog(s) have role in rRNA processing and nucleolus, preribosome, large subunit precursor
0.8391094				17562000	0.2380093447	0.2380093447	0.2380093447	orf19.7182	>orf19.7182 orf19.7182 CGDID:CAL0003121 COORDS:Ca21chr7_C_albicans_SC5314:870254-869448C, translated using codon table 12 (268 amino acids) Uncharacterized ORF;Ortholog(s) have RNA binding activity, role in tRNA modification and cytoplasm, nucleus localiz
1.113323				654220000	0.2384119231	0.2384119231	0.2384119231	orf19.5832	>orf19.5832 HPT1 CGDID:CAL0002325 COORDS:Ca21chr2_C_albicans_SC5314:547558-546917C, translated using codon table 12 (213 amino acids) Uncharacterized ORF;Putative hypoxanthine-guanine phosphoribosyltransferase;protein abundance is affected by URA3 expres
0.8394018				23514000	0.2388960021	0.2388960021	0.2388960021	orf19.4805	>orf19.4805 orf19.4805 CGDID:CAL0005291 COORDS:Ca21chr1_C_albicans_SC5314:2077715-2080315W, translated using codon table 12 (866 amino acids) Uncharacterized ORF;Putative membrane protein;Hap43p-induced gene;fungal-specific (no human or murine homolog);
1.127048				178120000	0.2393233276	0.2393233276	0.2393233276	orf19.1868	>orf19.1868 RNR22 CGDID:CAL0001735 COORDS:Ca21chr2_C_albicans_SC5314:1546130-1547314W, translated using codon table 12 (394 amino acids) Uncharacterized ORF;Putative ribonucleoside diphosphate reductase;shows colony morphology-related gene regulation by
0.8395932				25800000	0.2394774025	0.2394774025	0.2394774025	orf19.3914	>orf19.3914 orf19.3914 CGDID:CAL0002861 COORDS:Ca21chr5_C_albicans_SC5314:953387-952095C, translated using codon table 12 (430 amino acids) Uncharacterized ORF;Has domain(s) with predicted translation initiation factor activity, role in translational init
1.138044				99555000	0.2398323098	0.2398323098	0.2398323098	orf19.1394	>orf19.1394 orf19.1394 CGDID:CAL0003971 COORDS:Ca21chr2_C_albicans_SC5314:1966535-1966035C, translated using codon table 12 (166 amino acids) Uncharacterized ORF;Putative protein of unknown function;protein not essential for viability;protein level decr
0.839963				37843000	0.2406040892	0.2406040892	0.2406040892	orf19.2290	>orf19.2290 TOR1 CGDID:CAL0006402 COORDS:Ca21chr2_C_albicans_SC5314:1490298-1497746W, translated using codon table 12 (2482 amino acids) Verified ORF;Protein similar to TOR family phosphatidylinositol kinases;mutation confers resistance to rapamycin;inv
1.177971				26066000	0.2422960973	0.2422960973	0.2422960973	orf19.7016	>orf19.7016 PHM5 CGDID:CAL0001934 COORDS:Ca21chr7_C_albicans_SC5314:209134-211122W, translated using codon table 12 (662 amino acids) Uncharacterized ORF;Ortholog(s) have endopolyphosphatase activity, exopolyphosphatase activity, role in polyphosphate cat
1.177404				16977000	0.2437509651	0.2437509651	0.2437509651	orf19.5734	>orf19.5734 POP2 CGDID:CAL0001422 COORDS:Ca21chr6_C_albicans_SC5314:776769-775291C, translated using codon table 12 (492 amino acids) Verified ORF;Component of the Ccr4-Pop2 mRNA deadenylase;heterozygous null mutant exhibits resistance to parnafungin and
1.112049				647740000	0.2448152252	0.2448152252	0.2448152252	orf19.4650	>orf19.4650 ILV6 CGDID:CAL0003717 COORDS:Ca21chr4_C_albicans_SC5314:280567-281478W, translated using codon table 12 (303 amino acids) Uncharacterized ORF;Putative regulatory subunit of acetolacetate synthase;fungal-specific (no human or murine homolog);
1.176503				30969000	0.2460751387	0.2460751387	0.2460751387	orf19.1298	>orf19.1298 NUP84 CGDID:CAL0003108 COORDS:Ca21chr4_C_albicans_SC5314:806316-803782C, translated using codon table 12 (844 amino acids) Uncharacterized ORF;Ortholog(s) have structural constituent of nuclear pore activity
1.136209				52070000	0.2461529662	0.2461529662	0.2461529662	orf19.5597	>orf19.5597 POL5 CGDID:CAL0006292 COORDS:Ca21chr6_C_albicans_SC5314:655323-658490W, translated using codon table 12 (1055 amino acids) Uncharacterized ORF;Putative DNA Polymerase phi;induced upon biofilm formation
1.111648				1891400000	0.2468552262	0.2468552262	0.2468552262	orf19.2525	>orf19.2525 LYS12 CGDID:CAL0002415 COORDS:Ca21chrR_C_albicans_SC5314:332030-333160W, translated using codon table 12 (376 amino acids) Uncharacterized ORF;Putative mitochondrial homoisocitrate dehydrogenase;clade-associated gene expression;protein level
1.245537				15673000	0.2475034479	0.2475034479	0.2475034479	orf19.7200	>orf19.7200 orf19.7200 CGDID:CAL0003734 COORDS:Ca21chr7_C_albicans_SC5314:847360-846836C, translated using codon table 12 (174 amino acids) Uncharacterized ORF;Ortholog of <i>Candida dubliniensis CD36 </i> : CD36_73480, <i>Pichia stipitis Pignal</i> : PIC
0.8794907				111310000	0.2478035085	0.2478035085	0.2478035085	orf19.2852	>orf19.2852 orf19.2852 CGDID:CAL0005153 COORDS:Ca21chrR_C_albicans_SC5314:681188-680607C, translated using codon table 12 (193 amino acids) Uncharacterized ORF;Ortholog(s) have structural constituent of ribosome activity, role in mitochondrial translation
1.135664				72699000	0.2480535642	0.2480535642	0.2480535642	orf19.6074	>orf19.6074 HBR1 CGDID:CAL0005189 COORDS:Ca21chr1_C_albicans_SC5314:49998-50744W, translated using codon table 12 (248 amino acids) Verified ORF;Essential protein involved in regulation of MTL gene expression;hemoglobin-regulated inhibitor of white-opaqu
0.879956				222610000	0.2497056628	0.2497056628	0.2497056628	orf19.4932	>orf19.4932 orf19.4932 CGDID:CAL0006276 COORDS:Ca21chr1_C_albicans_SC5314:2843438-2841153C, translated using codon table 12 (761 amino acids) Uncharacterized ORF;Ortholog(s) have role in mitochondrial translation and mitochondrion localization
1.244075				2727500	0.2501012717	0.2501012717	0.2501012717	orf19.6905	>orf19.6905 orf19.6905 CGDID:CAL0000122 COORDS:Ca21chr7_C_albicans_SC5314:256808-255375C, translated using codon table 12 (477 amino acids) Uncharacterized ORF;Ortholog of <i>S. cerevisiae</i> : YNL011C, <i>C. glabrata CBS138</i> : CAGL0H03619g, <i>C. par
1.134679				54094000	0.2515121626	0.2515121626	0.2515121626	orf19.7638	>orf19.7638 PRO1 CGDID:CAL0000866 COORDS:Ca21chrR_C_albicans_SC5314:2245865-2247136W, translated using codon table 12 (423 amino acids) Uncharacterized ORF;Putative gamma-glutamyl kinase;transcription is regulated by Nrg1p;regulated by Gcn2p and Gcn4p;
0.8499038				66292000	0.2515710055	0.2515710055	0.2515710055	orf19.7394	>orf19.7394 GDA1 CGDID:CAL0004837 COORDS:Ca21chr3_C_albicans_SC5314:1395621-1393822C, translated using codon table 12 (599 amino acids) Verified ORF;Golgi membrane GDPase, required for wild-type O-mannosylation, not N-glycosylation;required for wild-type
1.123509				165970000	0.2521982807	0.2521982807	0.2521982807	orf19.2341	>orf19.2341 HNT1 CGDID:CAL0000734 COORDS:Ca21chr1_C_albicans_SC5314:2389729-2389271C, translated using codon table 12 (152 amino acids) Uncharacterized ORF;Protein with similarity to protein kinase C inhibitor-I;protein level decreases in stationary phas
0.8438201				37457000	0.2525769757	0.2525769757	0.2525769757	orf19.5250	>orf19.5250 orf19.5250 CGDID:CAL0003563 COORDS:Ca21chr1_C_albicans_SC5314:2653711-2654199W, translated using codon table 12 (162 amino acids) Uncharacterized ORF;Has domain(s) with predicted nucleotide binding activity
1.242493				4250000	0.2529346311	0.2529346311	0.2529346311	orf19.1690	>orf19.1690 TOS1 CGDID:CAL0000187 COORDS:Ca21chr3_C_albicans_SC5314:338324-336918C, translated using codon table 12 (468 amino acids) Verified ORF;Protein similar to alpha agglutinin anchor subunit;secreted;exogenously expressed protein is a substrate f
0.8504325				79255000	0.2532412601	0.2532412601	0.2532412601	orf19.3983	>orf19.3983 orf19.3983 CGDID:CAL0003138 COORDS:Ca21chr5_C_albicans_SC5314:1083059-1080849C, translated using codon table 12 (736 amino acids) Uncharacterized ORF;Biofilm-induced gene;S. cerevisiae ortholog YGR266W localizes to plasma membrane, mitochondr
0.8504683				71584000	0.2533546966	0.2533546966	0.2533546966	orf19.1564	>orf19.1564 orf19.1564 CGDID:CAL0005564 COORDS:Ca21chr2_C_albicans_SC5314:478694-479263W, translated using codon table 12 (189 amino acids) Verified ORF;Plasma membrane-localized protein of unknown function
1.173492				24741000	0.2539585981	0.2539585981	0.2539585981	orf19.4686	>orf19.4686 orf19.4686 CGDID:CAL0003825 COORDS:Ca21chr4_C_albicans_SC5314:206038-202436C, translated using codon table 12 (1200 amino acids) Uncharacterized ORF;Ortholog of <i>S. cerevisiae</i> : YIL151C, <i>C. glabrata CBS138</i> : CAGL0H06611g, <i>C. pa
0.9102892				1153500000	0.2542339112	0.2542339112	0.2542339112	orf19.1470	>orf19.1470 RPS26A CGDID:CAL0004688 COORDS:Ca21chr2_C_albicans_SC5314:288228-287869C, translated using codon table 12 (119 amino acids) Uncharacterized ORF;Predicted ribosomal protein;regulated by Nrg1p, Tup1p;genes encoding cytoplasmic ribosomal subuni
0.8507775				49215000	0.2543351943	0.2543351943	0.2543351943	orf19.2333	>orf19.2333 orf19.2333 CGDID:CAL0000720 COORDS:Ca21chr1_C_albicans_SC5314:2401214-2399724C, translated using codon table 12 (496 amino acids) Uncharacterized ORF;Ortholog(s) have role in retrograde transport, endosome to Golgi and cytosol, late endosome,
1.173129				31329000	0.2549203447	0.2549203447	0.2549203447	orf19.2055	>orf19.2055 NPL6 CGDID:CAL0004441 COORDS:Ca21chr2_C_albicans_SC5314:119825-121174W, translated using codon table 12 (449 amino acids) Uncharacterized ORF;Putative nuclear protein localization factor;fungal-specific (no human or murine homolog;Hap43p-ind
0.8512869				58650000	0.2559565857	0.2559565857	0.2559565857	orf19.2115	>orf19.2115 orf19.2115 CGDID:CAL0005281 COORDS:Ca21chr2_C_albicans_SC5314:24816-23512C, translated using codon table 12 (434 amino acids) Uncharacterized ORF;Putative molybdopterin-converting factor;fungal-specific (no human or murine homolog)
1.133393				66675000	0.2560796028	0.2560796028	0.2560796028	orf19.7177	>orf19.7177 KAP120 CGDID:CAL0003089 COORDS:Ca21chr7_C_albicans_SC5314:878376-875434C, translated using codon table 12 (980 amino acids) Verified ORF;Putative karyopherin;mutation confers hypersensitivity to cytochalasin D
1.24072				8320300	0.2561348596	0.2561348596	0.2561348596	orf19.2370	>orf19.2370 DSL1 CGDID:CAL0000778 COORDS:Ca21chrR_C_albicans_SC5314:1487334-1489376W, translated using codon table 12 (680 amino acids) Uncharacterized ORF;Protein similar to S. cerevisiae Dsl1p, which is a member of the t-SNARE complex of the endoplasmic
0.910879				375330000	0.2568200136	0.2568200136	0.2568200136	orf19.922	>orf19.922 ERG11 CGDID:CAL0003627 COORDS:Ca21chr5_C_albicans_SC5314:149706-148120C, translated using codon table 12 (528 amino acids) Verified ORF;Lanosterol 14-alpha-demethylase, cytochrome P450 family member, role in ergosterol biosynthesis;target of a
1.122236				296720000	0.2569439523	0.2569439523	0.2569439523	orf19.5622	>orf19.5622 GLC3 CGDID:CAL0000583 COORDS:Ca21chr6_C_albicans_SC5314:702416-700362C, translated using codon table 12 (684 amino acids) Uncharacterized ORF;Putative 1,4-glucan branching enzyme;fluconazole-induced;shows colony morphology-related gene regul
0.8520436				42935000	0.2583780962	0.2583780962	0.2583780962	orf19.2796	>orf19.2796 orf19.2796 CGDID:CAL0004305 COORDS:Ca21chr1_C_albicans_SC5314:1623502-1621508C, translated using codon table 12 (664 amino acids) Uncharacterized ORF;Ortholog(s) have DNA-directed DNA polymerase activity, role in DNA-dependent DNA replication
0.9114705				670640000	0.2594317159	0.2594317159	0.2594317159	orf19.4831	>orf19.4831 MTS1 CGDID:CAL0005352 COORDS:Ca21chr1_C_albicans_SC5314:2129818-2131359W, translated using codon table 12 (513 amino acids) Verified ORF;Sphingolipid C9-methyltransferase, catalyzes methylation of the 9th carbon in the long chain base componen
0.8823736				176690000	0.2597533962	0.2597533962	0.2597533962	orf19.1782	>orf19.1782 orf19.1782 CGDID:CAL0000962 COORDS:Ca21chr2_C_albicans_SC5314:2050319-2049600C, translated using codon table 12 (239 amino acids) Verified ORF;Membrane-localized protein
1.121416				113120000	0.2600341388	0.2600341388	0.2600341388	orf19.5106	>orf19.5106 DIP2 CGDID:CAL0002491 COORDS:Ca21chr1_C_albicans_SC5314:1819339-1816394C, translated using codon table 12 (981 amino acids) Verified ORF;Putative small ribonucleoprotein complex;transposon mutation affects filamentous growth;physically inter
1.171169				35485000	0.2601599053	0.2601599053	0.2601599053	orf19.568	>orf19.568 SPE2 CGDID:CAL0000281 COORDS:Ca21chr5_C_albicans_SC5314:160775-159627C, translated using codon table 12 (382 amino acids) Uncharacterized ORF;Putative S-adenosylmethionine decarboxylase;Hap43p-induced gene;possibly adherence-induced
1.170705				26292000	0.2614104487	0.2614104487	0.2614104487	orf19.6886	>orf19.6886 orf19.6886 CGDID:CAL0005905 COORDS:Ca21chr2_C_albicans_SC5314:1174647-1175897W, translated using codon table 12 (416 amino acids) Uncharacterized ORF;Ortholog(s) have rRNA binding activity, role in maturation of LSU-rRNA from tricistronic rRNA
0.8531497				87910000	0.2619460596	0.2619460596	0.2619460596	orf19.2306	>orf19.2306 orf19.2306 CGDID:CAL0000649 COORDS:Ca21chr1_C_albicans_SC5314:2445609-2446145W, translated using codon table 12 (178 amino acids) Uncharacterized ORF;Ortholog(s) have oxidoreductase activity, acting on single donors with incorporation of molec
0.7685093				7343400	0.2629019244	0.2629019244	0.2629019244	orf19.3370	>orf19.3370 DOT4 CGDID:CAL0004185 COORDS:Ca21chr4_C_albicans_SC5314:721235-719028C, translated using codon table 12 (735 amino acids) Verified ORF;Protein similar to ubiquitin C-terminal hydrolase;localizes to cell surface of hyphal cells, but not yeast-
0.8536004				48451000	0.26341	0.26341	0.26341	orf19.3628	>orf19.3628 RSP5 CGDID:CAL0000356 COORDS:Ca21chr2_C_albicans_SC5314:1719503-1722001W, translated using codon table 12 (832 amino acids) Uncharacterized ORF;Putative NEDD4 family E3 ubiquitin ligase;induced during infection of murine kidney, compared to g
0.8539634				47981000	0.264592719	0.264592719	0.264592719	orf19.4683	>orf19.4683 MLP1 CGDID:CAL0003820 COORDS:Ca21chr4_C_albicans_SC5314:209114-214612W, translated using codon table 12 (1832 amino acids) Uncharacterized ORF;Ortholog(s) have ribonucleoprotein complex binding activity
1.119984				352040000	0.2654902782	0.2654902782	0.2654902782	orf19.7501	>orf19.7501 orf19.7501 CGDID:CAL0006351 COORDS:Ca21chrR_C_albicans_SC5314:83460-82153C, translated using codon table 12 (435 amino acids) Uncharacterized ORF;Nucleosome assembly protein;protein present in exponential and stationary growth phase yeast cul
1.16915				21514000	0.2656323458	0.2656323458	0.2656323458	orf19.6589	>orf19.6589 orf19.6589 CGDID:CAL0003319 COORDS:Ca21chrR_C_albicans_SC5314:2069970-2068624C, translated using codon table 12 (448 amino acids) Uncharacterized ORF;Hap43p-induced gene;ortholog of <i>S. cerevisiae</i> SSF2 and SSF1, proteins involved in rib
1.168928				18745000	0.266239891	0.266239891	0.266239891	orf19.5828	>orf19.5828 orf19.5828 CGDID:CAL0002309 COORDS:Ca21chr2_C_albicans_SC5314:553526-555679W, translated using codon table 12 (717 amino acids) Uncharacterized ORF;Ortholog(s) have pre-mRNA branch point binding activity and role in generation of catalytic spl
1.119553				147720000	0.2671494172	0.2671494172	0.2671494172	orf19.6059	>orf19.6059 TTR1 CGDID:CAL0005151 COORDS:Ca21chr1_C_albicans_SC5314:78368-78009C, translated using codon table 12 (119 amino acids) Verified ORF;Putative glutaredoxin;described as a glutathione reductase;upregulated in the presence of human neutrophils,
1.168593				28000000	0.2671570857	0.2671570857	0.2671570857	orf19.793	>orf19.793 CAK1 CGDID:CAL0002021 COORDS:Ca21chr2_C_albicans_SC5314:895179-896198W, translated using codon table 12 (339 amino acids) Verified ORF;Monomeric CDK-activating kinase;functional homolog of S. cerevisiae Cak1p;phosphorylates cyclin-free human
0.8483981				19047000	0.2673190323	0.2673190323	0.2673190323	orf19.7488	>orf19.7488 orf19.7488 CGDID:CAL0005715 COORDS:Ca21chrR_C_albicans_SC5314:116160-115609C, translated using codon table 12 (183 amino acids) Uncharacterized ORF;Ortholog(s) have snoRNA binding activity and Mpp10 complex, small-subunit processome localizati
0.8548371				64540000	0.2674550602	0.2674550602	0.2674550602	orf19.1866	>orf19.1866 VMA10 CGDID:CAL0001733 COORDS:Ca21chr2_C_albicans_SC5314:1549286-1549627W, translated using codon table 12 (113 amino acids) Verified ORF;Ortholog(s) have cytosol, nucleus, vacuolar proton-transporting V-type ATPase, V1 domain localization;Gl
1.234324				14904000	0.267915117	0.267915117	0.267915117	orf19.579	>orf19.579 FOL1 CGDID:CAL0000317 COORDS:Ca21chr5_C_albicans_SC5314:184282-181916C, translated using codon table 12 (788 amino acids) Uncharacterized ORF;Putative dihydroneopterin aldolase (dihydro-6-hydroxymethylpterin pyrophosphokinase);fungal-specific
1.16816				27845000	0.2683458001	0.2683458001	0.2683458001	orf19.6056	>orf19.6056 orf19.6056 CGDID:CAL0005147 COORDS:Ca21chr1_C_albicans_SC5314:81234-81902W, translated using codon table 12 (222 amino acids) Uncharacterized ORF;Ortholog(s) have phosphatase activity, role in dephosphorylation and cytosol, nucleus localizatio
1.129891				41120000	0.2688061273	0.2688061273	0.2688061273	orf19.2983	>orf19.2983 CDC73 CGDID:CAL0006129 COORDS:Ca21chr1_C_albicans_SC5314:611996-613108W, translated using codon table 12 (370 amino acids) Verified ORF;Protein similar to S. cerevisiae Cdc73p, which is a transcription elongation factor;cdc73 kap114 double tr
1.118808				126750000	0.2700318409	0.2700318409	0.2700318409	orf19.2262	>orf19.2262 orf19.2262 CGDID:CAL0006314 COORDS:Ca21chr2_C_albicans_SC5314:1443868-1445022W, translated using codon table 12 (384 amino acids) Uncharacterized ORF;Protein similar to quinone oxidoreductases;increased transcription upon benomyl treatment;i
1.167471				22498000	0.2702463315	0.2702463315	0.2702463315	orf19.96	>orf19.96 TOP1 CGDID:CAL0000708 COORDS:Ca21chr6_C_albicans_SC5314:188928-186586C, translated using codon table 12 (780 amino acids) Verified ORF;DNA topoisomerase I;required for wild-type growth and for wild-type mouse virulence;sensitive to camptotheci
1.232263				12920000	0.2717885147	0.2717885147	0.2717885147	orf19.4252	>orf19.4252 orf19.4252 CGDID:CAL0000253 COORDS:Ca21chr5_C_albicans_SC5314:538630-537740C, translated using codon table 12 (296 amino acids) Uncharacterized ORF;Ortholog(s) have protein serine/threonine kinase activity
0.8852982				151990000	0.2722782569	0.2722782569	0.2722782569	orf19.1471	>orf19.1471 COX4 CGDID:CAL0004689 COORDS:Ca21chr2_C_albicans_SC5314:289905-290378W, translated using codon table 12 (157 amino acids) Verified ORF;Putative cytochrome c oxidase subunit IV;transcription is regulated by Mig1p;macrophage/pseudohyphal-induc
0.8499473				17158000	0.2724388332	0.2724388332	0.2724388332	orf19.2347	>orf19.2347 MNN2 CGDID:CAL0000743 COORDS:Ca21chr1_C_albicans_SC5314:2380617-2378824C, translated using codon table 12 (597 amino acids) Verified ORF;Alpha-1,2-mannosyltransferase;likely involved in iron utilization in the endocytosis pathway under iron-l
1.166435				39537000	0.2731183797	0.2731183797	0.2731183797	orf19.5038	>orf19.5038 orf19.5038 CGDID:CAL0001648 COORDS:Ca21chr4_C_albicans_SC5314:812074-816396W, translated using codon table 12 (1440 amino acids) Uncharacterized ORF;Ortholog(s) have tRNA (guanine) methyltransferase activity, role in tRNA methylation and cytop
0.7731053				3802000	0.2734940177	0.2734940177	0.2734940177	orf19.89	>orf19.89 PEX7 CGDID:CAL0000686 COORDS:Ca21chr6_C_albicans_SC5314:172306-173448W, translated using codon table 12 (380 amino acids) Uncharacterized ORF;Ortholog(s) have peroxisome matrix targeting signal-2 binding activity, role in protein import into per
1.106409				1351900000	0.2745915304	0.2745915304	0.2745915304	orf19.4609;orf19.4612	>orf19.4609 orf19.4609 CGDID:CAL0003595 COORDS:Ca21chr4_C_albicans_SC5314:361972-361241C, translated using codon table 12 (243 amino acids) Uncharacterized ORF;Putative dienelactone hydrolase;protein abundance is affected by URA3 expression in the CAI-4
0.850656				23611000	0.2748034858	0.2748034858	0.2748034858	orf19.1959	>orf19.1959 orf19.1959 CGDID:CAL0002605 COORDS:Ca21chr5_C_albicans_SC5314:253350-254321W, translated using codon table 12 (323 amino acids) Uncharacterized ORF;Ortholog(s) have ubiquitin-specific protease activity, role in protein deubiquitination and cyt
0.857109				40831000	0.2749968273	0.2749968273	0.2749968273	orf19.6191;orf19.5700;orf19.5467;orf19.6337;orf19.7127;orf19.1925;orf19.3074;orf19.362;orf19.7544;orf19.4054;orf19.6112;orf19.7680;orf19.2661	>orf19.6191 TLO8 CGDID:CAL0006142 COORDS:Ca21chr3_C_albicans_SC5314:1788222-1787713C, translated using codon table 12 (169 amino acids) Uncharacterized ORF;Member of a family of telomere-proximal genes of unknown function;may be spliced in vivo;>orf19.57
0.7742602				6920800	0.2762008468	0.2762008468	0.2762008468	orf19.3311	>orf19.3311 IFD3 CGDID:CAL0004065 COORDS:Ca21chr1_C_albicans_SC5314:248825-249874W, translated using codon table 12 (349 amino acids) Uncharacterized ORF;Transcription is regulated by Mig1p
1.165245				16983000	0.2764428747	0.2764428747	0.2764428747	orf19.6094	>orf19.6094 VPS53 CGDID:CAL0005237 COORDS:Ca21chr1_C_albicans_SC5314:21714-19615C, translated using codon table 12 (699 amino acids) Uncharacterized ORF;Ortholog(s) have role in Golgi to vacuole transport, retrograde transport, endosome to Golgi and GARP
0.8864004				114230000	0.2771040578	0.2771040578	0.2771040578	orf19.3430	>orf19.3430 orf19.3430 CGDID:CAL0004951 COORDS:Ca21chr6_C_albicans_SC5314:319769-320803W, translated using codon table 12 (344 amino acids) Verified ORF;Plasma membrane-associated protein;physically interacts with TAP-tagged Nop1p
1.164509				28657000	0.2785148421	0.2785148421	0.2785148421	orf19.3247	>orf19.3247 orf19.3247 CGDID:CAL0003321 COORDS:Ca21chrR_C_albicans_SC5314:241123-247626W, translated using codon table 12 (2167 amino acids) Uncharacterized ORF;Putative ortholog of S. cerevisiae Laa1p;likely to be essential for growth, based on an inser
1.127156				67393000	0.2790451539	0.2790451539	0.2790451539	orf19.2966	>orf19.2966 orf19.2966 CGDID:CAL0006082 COORDS:Ca21chr1_C_albicans_SC5314:581904-582662W, translated using codon table 12 (252 amino acids) Uncharacterized ORF;Predicted ORF in Assemblies 19, 20 and 21;clade-associated gene expression;farnesol-downregul
0.8870608				159220000	0.280023329	0.280023329	0.280023329	orf19.400	>orf19.400 GCF1 CGDID:CAL0005535 COORDS:Ca21chr1_C_albicans_SC5314:1872201-1871464C, translated using codon table 12 (245 amino acids) Verified ORF;HMG box-containing mitochondrial (mt) protein;binds to mt DNA and to the HWP1 promoter;mutant phenotype a
1.163473				19107000	0.2814454317	0.2814454317	0.2814454317	orf19.2686	>orf19.2686 orf19.2686 CGDID:CAL0003533 COORDS:Ca21chr4_C_albicans_SC5314:635720-633978C, translated using codon table 12 (580 amino acids) Uncharacterized ORF;Ortholog(s) have carboxypeptidase activity, role in nitrogen compound metabolic process, proteo
1.10511				48400000000	0.2817881664	0.2817881664	0.2817881664	orf19.382;orf19.1435	>orf19.382 TEF2 CGDID:CAL0004916 COORDS:Ca21chr1_C_albicans_SC5314:1842606-1843982W, translated using codon table 12 (458 amino acids) Uncharacterized ORF;Translation elongation factor 1-alpha;genes encoding ribosomal subunits, translation factors, and t
1.115676				146780000	0.2823839191	0.2823839191	0.2823839191	orf19.7097	>orf19.7097 orf19.7097 CGDID:CAL0002199 COORDS:Ca21chr7_C_albicans_SC5314:35195-34632C, translated using codon table 12 (187 amino acids) Verified ORF;Putative cytoplasmic RNA-binding protein;heterozygous null mutant exhibits hypersensitivity to parnafun
1.226356				11414000	0.2831023799	0.2831023799	0.2831023799	orf19.2934	>orf19.2934 orf19.2934 CGDID:CAL0006015 COORDS:Ca21chr1_C_albicans_SC5314:520640-520110C, translated using codon table 12 (176 amino acids) Uncharacterized ORF;Ortholog(s) have role in cellular bud site selection and nucleolus localization
0.8595085				73386000	0.2831186967	0.2831186967	0.2831186967	orf19.7222	>orf19.7222 PAM16 CGDID:CAL0003801 COORDS:Ca21chr1_C_albicans_SC5314:3120326-3119961C, translated using codon table 12 (121 amino acids) Uncharacterized ORF;Putative maltase;regulated by Gcn4p;repressed in response to amino acid starvation (3-aminotriaz
1.162389				37973000	0.2845384292	0.2845384292	0.2845384292	orf19.4622	>orf19.4622 orf19.4622 CGDID:CAL0003637 COORDS:Ca21chr4_C_albicans_SC5314:342124-340967C, translated using codon table 12 (385 amino acids) Uncharacterized ORF;Ortholog(s) have role in telomere maintenance, transcription-coupled nucleotide-excision repair
0.9169605				2058300000	0.2845496445	0.2845496445	0.2845496445	orf19.198	>orf19.198 ASN1 CGDID:CAL0003290 COORDS:Ca21chr2_C_albicans_SC5314:1853558-1851837C, translated using codon table 12 (573 amino acids) Verified ORF;Putative asparagine synthetase;soluble protein in hyphae;regulated by Rim101p;decreased expression at pH
0.8601066				44506000	0.2851683147	0.2851683147	0.2851683147	orf19.3367	>orf19.3367 orf19.3367 CGDID:CAL0004177 COORDS:Ca21chr4_C_albicans_SC5314:712422-713297W, translated using codon table 12 (291 amino acids) Uncharacterized ORF;Ortholog(s) have structural constituent of ribosome activity and mitochondrial large ribosomal
1.125371				46492000	0.2858687696	0.2858687696	0.2858687696	orf19.7326	>orf19.7326 orf19.7326 CGDID:CAL0004578 COORDS:Ca21chrR_C_albicans_SC5314:1974889-1976628W, translated using codon table 12 (579 amino acids) Uncharacterized ORF;Ortholog(s) have protein-lysine N-methyltransferase activity, role in peptidyl-lysine dimethy
1.161569				18789000	0.2868913976	0.2868913976	0.2868913976	orf19.3787	>orf19.3787 orf19.3787 CGDID:CAL0001300 COORDS:Ca21chr4_C_albicans_SC5314:1057101-1058219W, translated using codon table 12 (372 amino acids) Uncharacterized ORF;Ortholog(s) have chromatin DNA binding activity and role in positive regulation of transcript
1.103959				505810000	0.2882686884	0.2882686884	0.2882686884	orf19.2795	>orf19.2795 orf19.2795 CGDID:CAL0004304 COORDS:Ca21chr1_C_albicans_SC5314:1624898-1623924C, translated using codon table 12 (324 amino acids) Uncharacterized ORF;Ortholog(s) have tRNA binding activity, role in regulation of ascospore formation, regulation
0.8617876				95665000	0.2909823119	0.2909823119	0.2909823119	orf19.1701	>orf19.1701 RKI1 CGDID:CAL0000757 COORDS:Ca21chr3_C_albicans_SC5314:316768-316046C, translated using codon table 12 (240 amino acids) Uncharacterized ORF;Ortholog(s) have ribose-5-phosphate isomerase activity, role in pentose-phosphate shunt, pyridoxine b
0.8622305				53401000	0.2925273763	0.2925273763	0.2925273763	orf19.7667	>orf19.7667 IAH1 CGDID:CAL0000954 COORDS:Ca21chrR_C_albicans_SC5314:2276724-2275918C, translated using codon table 12 (268 amino acids) Verified ORF;Protein similar to S. cerevisiae Iah1p, which is involved in acetate metabolism;mutation confers hypersen
1.221106				6692300	0.2934233395	0.2934233395	0.2934233395	orf19.2143	>orf19.2143 orf19.2143 CGDID:CAL0005345 COORDS:Ca21chr6_C_albicans_SC5314:1011582-1008739C, translated using codon table 12 (947 amino acids) Uncharacterized ORF;Ortholog(s) have role in endocytic recycling and cytosol, endosome, nucleus localization
1.123257				75671000	0.2940937281	0.2940937281	0.2940937281	orf19.3552	>orf19.3552 orf19.3552 CGDID:CAL0005922 COORDS:Ca21chr2_C_albicans_SC5314:1075769-1072671C, translated using codon table 12 (1032 amino acids) Uncharacterized ORF;Ortholog(s) have structural constituent of nuclear pore activity
1.220724				6773600	0.2941826995	0.2941826995	0.2941826995	orf19.3177	>orf19.3177 orf19.3177 CGDID:CAL0002400 COORDS:Ca21chr5_C_albicans_SC5314:434212-435981W, translated using codon table 12 (589 amino acids) Uncharacterized ORF;Ortholog(s) have 2,5-diamino-6-ribitylamino-4(3H)-pyrimidinone 5-phosphate deaminase activity,
1.12315				90135000	0.2945125215	0.2945125215	0.2945125215	orf19.5768	>orf19.5768 SNF4 CGDID:CAL0001497 COORDS:Ca21chr6_C_albicans_SC5314:849949-850959W, translated using codon table 12 (336 amino acids) Verified ORF;Protein similar to S. cerevisiae Snf4p transcriptional regulator;caspofungin repressed;transposon mutation
0.8628556				85467000	0.2947172066	0.2947172066	0.2947172066	orf19.7486	>orf19.7486 MRPL6 CGDID:CAL0005711 COORDS:Ca21chrR_C_albicans_SC5314:118396-119097W, translated using codon table 12 (233 amino acids) Uncharacterized ORF;Putative mitochondrial ribosomal protein
0.8904195				145080000	0.2951926946	0.2951926946	0.2951926946	orf19.4228	>orf19.4228 orf19.4228 CGDID:CAL0000144 COORDS:Ca21chr5_C_albicans_SC5314:489979-490962W, translated using codon table 12 (327 amino acids) Uncharacterized ORF;Ortholog(s) have role in posttranslational protein targeting to membrane, protein insertion int
1.219993				10540000	0.2956429119	0.2956429119	0.2956429119	orf19.1276	>orf19.1276 orf19.1276 CGDID:CAL0003021 COORDS:Ca21chr4_C_albicans_SC5314:1304540-1305046W, translated using codon table 12 (168 amino acids) Uncharacterized ORF;Predicted ORF in Assemblies 19, 20 and 21;not essential for viability;similar to S. cerevis
1.122553				57773000	0.2968673165	0.2968673165	0.2968673165	orf19.7603	>orf19.7603 orf19.7603 CGDID:CAL0000795 COORDS:Ca21chrR_C_albicans_SC5314:2191147-2191473W, translated using codon table 12 (108 amino acids) Uncharacterized ORF;Ortholog(s) have cytoplasm, nucleus localization
0.783314				12541000	0.2980533366	0.2980533366	0.2980533366	orf19.2984	>orf19.2984 MST1 CGDID:CAL0006130 COORDS:Ca21chr1_C_albicans_SC5314:614535-613168C, translated using codon table 12 (455 amino acids) Verified ORF;Ortholog(s) have role in mitochondrial threonyl-tRNA aminoacylation and mitochondrion localization
0.9198318				543260000	0.2983209659	0.2983209659	0.2983209659	orf19.1652;orf19.5723;orf19.1655	>orf19.1652 POX1-3 CGDID:CAL0000034 COORDS:Ca21chr3_C_albicans_SC5314:431732-429603C, translated using codon table 12 (709 amino acids) Uncharacterized ORF;Predicted acyl-CoA oxidase;farnesol regulated;stationary phase enriched protein
1.111584				108340000	0.2990909913	0.2990909913	0.2990909913	orf19.522	>orf19.522 orf19.522 CGDID:CAL0000116 COORDS:Ca21chrR_C_albicans_SC5314:963557-966793W, translated using codon table 12 (1078 amino acids) Uncharacterized ORF;Ortholog(s) have ATP-dependent peptidase activity, role in chaperone-mediated protein complex as
0.7837709				9790800	0.2991858438	0.2991858438	0.2991858438	orf19.1917	>orf19.1917 orf19.1917 CGDID:CAL0002522 COORDS:Ca21chr2_C_albicans_SC5314:9289-8144C, translated using codon table 12 (381 amino acids) Uncharacterized ORF;Ortholog of <i>C. parapsilosis CDC317</i> : CPAR2_213720, <i>Candida tenuis NRRL Y-1498</i> : CANTE
1.121869				95232000	0.299578223	0.299578223	0.299578223	orf19.2107	>orf19.2107 MUQ1 CGDID:CAL0005270 COORDS:Ca21chr2_C_albicans_SC5314:34856-33682C, translated using codon table 12 (372 amino acids) Uncharacterized ORF;Putative choline phosphate cytidylyltransferase/phosphoethanolamine cytidylyltransferase;decreased exp
0.8644494				50018000	0.3003502819	0.3003502819	0.3003502819	orf19.967	>orf19.967 orf19.967 CGDID:CAL0003747 COORDS:Ca21chr5_C_albicans_SC5314:47366-46404C, translated using codon table 12 (320 amino acids) Uncharacterized ORF;Ortholog(s) have endodeoxyribonuclease activity, exodeoxyribonuclease activity, ribonuclease activi
1.101843				378420000	0.3004428933	0.3004428933	0.3004428933	orf19.941	>orf19.941 SEC14 CGDID:CAL0003685 COORDS:Ca21chr5_C_albicans_SC5314:88250-87345C, translated using codon table 12 (301 amino acids) Verified ORF;Essential protein;functional homolog of S. cerevisiae Sec14p, a Golgi phosphatidylinositol/phosphatidylcholin
1.111105				200760000	0.3010863395	0.3010863395	0.3010863395	orf19.7384	>orf19.7384 NOG1 CGDID:CAL0004804 COORDS:Ca21chr3_C_albicans_SC5314:1370294-1372216W, translated using codon table 12 (640 amino acids) Verified ORF;Putative GTPase;Hap43p-induced gene;mutation confers hypersensitivity to 5-fluorocytosine (5-FC), 5-fluo
0.8917705				166130000	0.3014465175	0.3014465175	0.3014465175	orf19.3052	>orf19.3052 YPT1 CGDID:CAL0001430 COORDS:Ca21chr1_C_albicans_SC5314:738302-738925W, translated using codon table 12 (207 amino acids) Verified ORF;Functional homolog of S. cerevisiae Ypt1p, which is an essential small Ras-type GTPase involved in protein s
1.156582				25723000	0.3014860056	0.3014860056	0.3014860056	orf19.5158	>orf19.5158 orf19.5158 CGDID:CAL0002595 COORDS:Ca21chr7_C_albicans_SC5314:658048-658566W, translated using codon table 12 (172 amino acids) Uncharacterized ORF;Protein with similarity to a human gene associated with colon cancer and to orf19.5158;regulat
0.9206166				418760000	0.3021616952	0.3021616952	0.3021616952	orf19.6160	>orf19.6160 orf19.6160 CGDID:CAL0006061 COORDS:Ca21chr3_C_albicans_SC5314:171340-168890C, translated using codon table 12 (816 amino acids) Uncharacterized ORF;Ortholog(s) have role in eisosome assembly and eisosome, membrane raft, mitochondrion localizat
1.216609				10808000	0.3024608894	0.3024608894	0.3024608894	orf19.1441	>orf19.1441 orf19.1441 CGDID:CAL0004586 COORDS:Ca21chr2_C_albicans_SC5314:239103-237247C, translated using codon table 12 (618 amino acids) Uncharacterized ORF;Ortholog of <i>C. parapsilosis CDC317</i> : CPAR2_213950, <i>Candida tenuis NRRL Y-1498</i> : C
0.785095				16115000	0.3024843227	0.3024843227	0.3024843227	orf19.1029	>orf19.1029 orf19.1029 CGDID:CAL0001088 COORDS:Ca21chr1_C_albicans_SC5314:797227-798159W, translated using codon table 12 (310 amino acids) Uncharacterized ORF;Ortholog(s) have ribonuclease MRP activity, ribonuclease P activity, role in intronic box C/D s
1.12108				57152000	0.3027269063	0.3027269063	0.3027269063	orf19.7050	>orf19.7050 NOP15 CGDID:CAL0002077 COORDS:Ca21chr7_C_albicans_SC5314:127379-128182W, translated using codon table 12 (267 amino acids) Uncharacterized ORF;Nucleolar ribosome biogenesis factor;hyphal-induced expression;Hap43p-induced gene
1.156106				21424000	0.3029022379	0.3029022379	0.3029022379	orf19.4399	>orf19.4399 orf19.4399 CGDID:CAL0001191 COORDS:Ca21chrR_C_albicans_SC5314:787653-789011W, translated using codon table 12 (452 amino acids) Uncharacterized ORF;Ortholog(s) have role in invasive growth in response to glucose limitation, protein urmylation,
1.101405				1214100000	0.3030101608	0.3030101608	0.3030101608	orf19.6387	>orf19.6387 HSP104 CGDID:CAL0001410 COORDS:Ca21chrR_C_albicans_SC5314:1791743-1789044C, translated using codon table 12 (899 amino acids) Verified ORF;Heat-shock protein;functional homolog of S. cerevisiae Hsp104p;chaperone and prion propagation activit
1.155909				23630000	0.3034899868	0.3034899868	0.3034899868	orf19.2665	>orf19.2665 MSN5 CGDID:CAL0003494 COORDS:Ca21chr4_C_albicans_SC5314:682600-686337W, translated using codon table 12 (1245 amino acids) Uncharacterized ORF;Ortholog(s) have importin-alpha export receptor activity, role in protein export from nucleus, tRNA
0.8654294				44920000	0.3038495035	0.3038495035	0.3038495035	orf19.2067	>orf19.2067 orf19.2067 CGDID:CAL0004471 COORDS:Ca21chr2_C_albicans_SC5314:97528-96815C, translated using codon table 12 (237 amino acids) Uncharacterized ORF;Putative protein with a predicted role in mitochondrial iron metabolism;Hap43p-repressed gene;e
0.7861302				11717000	0.3050797565	0.3050797565	0.3050797565	orf19.1217	>orf19.1217 orf19.1217 CGDID:CAL0002796 COORDS:Ca21chr6_C_albicans_SC5314:881560-884196W, translated using codon table 12 (878 amino acids) Uncharacterized ORF;Ortholog(s) have ribosome binding, ubiquitin-protein ligase activity, role in chromatin modific
1.120488				47159000	0.3051012514	0.3051012514	0.3051012514	orf19.514	>orf19.514 SNP3 CGDID:CAL0000080 COORDS:Ca21chrR_C_albicans_SC5314:953806-954175W, translated using codon table 12 (96 amino acids) Uncharacterized ORF;Putative U6 snRNA-associated protein;transcription is regulated by Mig1p
0.7864552				12615000	0.3058977264	0.3058977264	0.3058977264	orf19.7386	>orf19.7386 orf19.7386 CGDID:CAL0004810 COORDS:Ca21chr3_C_albicans_SC5314:1376387-1375512C, translated using codon table 12 (291 amino acids) Uncharacterized ORF;Ortholog(s) have ribosome binding activity
1.214606				10338000	0.3065453238	0.3065453238	0.3065453238	orf19.4645	>orf19.4645 BEM1 CGDID:CAL0003701 COORDS:Ca21chr4_C_albicans_SC5314:292116-294014W, translated using codon table 12 (632 amino acids) Verified ORF;Protein required for wild-type budding, hyphal growth, and virulence in a mouse systemic infection;suppress
1.109678				144460000	0.3070916458	0.3070916458	0.3070916458	orf19.1891	>orf19.1891 APR1 CGDID:CAL0001825 COORDS:Ca21chr2_C_albicans_SC5314:1513476-1512217C, translated using codon table 12 (419 amino acids) Verified ORF;Vacuolar aspartic proteinase;mRNA abundance equivalent in yeast-form and mycelial cells but is elevated a
0.8663977				88496000	0.3073335086	0.3073335086	0.3073335086	orf19.6843	>orf19.6843 orf19.6843 CGDID:CAL0005761 COORDS:Ca21chr1_C_albicans_SC5314:926944-928065W, translated using codon table 12 (373 amino acids) Uncharacterized ORF;Ortholog(s) have role in CenH3-containing nucleosome assembly at centromere, chromatin silencin
1.154556				30726000	0.3075514012	0.3075514012	0.3075514012	orf19.2330	>orf19.2330 orf19.2330 CGDID:CAL0000714 COORDS:Ca21chr1_C_albicans_SC5314:2407857-2409152W, translated using codon table 12 (431 amino acids) Verified ORF;Putative U3 snoRNA-associated protein;Hap43p-induced gene;transposon mutation affects filamentous
1.154429				21564000	0.3079364564	0.3079364564	0.3079364564	orf19.2711.1	>orf19.2711.1 MED20 CGDID:CAF0006963 COORDS:Ca21chr4_C_albicans_SC5314:592276-591485C, translated using codon table 12 (237 amino acids) Verified ORF;Subunit of the RNA polymerase II mediator complex;involved in control of filamentous growth and biofilm
0.8934844				123140000	0.3095067976	0.3095067976	0.3095067976	orf19.7019	>orf19.7019 YML6 CGDID:CAL0001940 COORDS:Ca21chr7_C_albicans_SC5314:200872-201708W, translated using codon table 12 (278 amino acids) Uncharacterized ORF;Putative mitochondrial ribosomal protein;induced upon adherence to polystyrene
1.109104				299630000	0.3095306482	0.3095306482	0.3095306482	orf19.992	>orf19.992 LKH1 CGDID:CAL0003842 COORDS:Ca21chr1_C_albicans_SC5314:2321637-2323508W, translated using codon table 12 (623 amino acids) Uncharacterized ORF;Putative leukotriene A(4) hydrolase;repressed during the mating process;Hog1p-induced
0.7879449				4452600	0.309665206	0.309665206	0.309665206	orf19.4250	>orf19.4250 orf19.4250 CGDID:CAL0000245 COORDS:Ca21chr5_C_albicans_SC5314:534751-534227C, translated using codon table 12 (174 amino acids) Uncharacterized ORF;Ortholog of <i>C. parapsilosis CDC317</i> : CPAR2_502480, <i>Candida tenuis NRRL Y-1498</i> : C
0.89364				136040000	0.3102453881	0.3102453881	0.3102453881	orf19.558	>orf19.558 GUT1 CGDID:CAL0000250 COORDS:Ca21chrR_C_albicans_SC5314:1128907-1127012C, translated using codon table 12 (631 amino acids) Uncharacterized ORF;Putative glycerol kinase;downregulated upon adherence to polystyrene;greater mRNA abundance observ
1.118995				83356000	0.3111515545	0.3111515545	0.3111515545	orf19.3767	>orf19.3767 orf19.3767 CGDID:CAL0001246 COORDS:Ca21chr1_C_albicans_SC5314:2723345-2727364W, translated using codon table 12 (1339 amino acids) Uncharacterized ORF;Ortholog(s) have signal sequence binding activity, role in protein targeting to vacuole and
0.7885332				9718200	0.3111614905	0.3111614905	0.3111614905	orf19.1588	>orf19.1588 orf19.1588 CGDID:CAL0005646 COORDS:Ca21chr2_C_albicans_SC5314:529140-529559W, translated using codon table 12 (139 amino acids) Uncharacterized ORF;Putative mitochondrial protein of unknown function;regulated by Sef1p-, Sfu1p-, and Hap43p
0.8677689				79921000	0.3123118561	0.3123118561	0.3123118561	orf19.4864	>orf19.4864 orf19.4864 CGDID:CAL0005433 COORDS:Ca21chr1_C_albicans_SC5314:2179911-2178997C, translated using codon table 12 (304 amino acids) Uncharacterized ORF;Ortholog(s) have acylglycerol lipase activity, serine hydrolase activity, role in triglycerid
0.89417				185970000	0.3127704183	0.3127704183	0.3127704183	orf19.1288	>orf19.1288 FOX2 CGDID:CAL0003065 COORDS:Ca21chr3_C_albicans_SC5314:160696-157976C, translated using codon table 12 (906 amino acids) Verified ORF;3-hydroxyacyl-CoA epimerase, required for fatty acid beta-oxidation;upregulated upon phagocytosis;transcri
1.108148				218530000	0.3136178735	0.3136178735	0.3136178735	orf19.7215.3	>orf19.7215.3 orf19.7215.3 CGDID:CAF0007117 COORDS:Ca21chr1_C_albicans_SC5314:3105095-3105476W, translated using codon table 12 (106 amino acids) Uncharacterized ORF;Ortholog(s) have chaperone binding, unfolded protein binding activity, role in protein re
1.108121				135550000	0.3137330786	0.3137330786	0.3137330786	orf19.5671	>orf19.5671 orf19.5671 CGDID:CAL0000711 COORDS:Ca21chr4_C_albicans_SC5314:66706-64271C, translated using codon table 12 (811 amino acids) Uncharacterized ORF;Ortholog(s) have role in actin cortical patch assembly, septin cytoskeleton organization and cell
1.152368				34936000	0.3141953804	0.3141953804	0.3141953804	orf19.5168	>orf19.5168 orf19.5168 CGDID:CAL0002631 COORDS:Ca21chr7_C_albicans_SC5314:636587-635283C, translated using codon table 12 (434 amino acids) Uncharacterized ORF;Ortholog(s) have role in maturation of SSU-rRNA and cytosol, nucleolus localization
1.107973				131150000	0.3143689991	0.3143689991	0.3143689991	orf19.4030	>orf19.4030 orf19.4030 CGDID:CAL0004759 COORDS:Ca21chr5_C_albicans_SC5314:1157239-1158513W, translated using codon table 12 (424 amino acids) Uncharacterized ORF;Ortholog(s) have DNA primase activity, single-stranded DNA binding activity, role in DNA repl
1.151379				20308000	0.3172279738	0.3172279738	0.3172279738	orf19.6597	>orf19.6597 orf19.6597 CGDID:CAL0003340 COORDS:Ca21chrR_C_albicans_SC5314:2053092-2054267W, translated using codon table 12 (391 amino acids) Uncharacterized ORF;Ortholog(s) have cytoplasm localization
1.209411				15735000	0.3173105086	0.3173105086	0.3173105086	orf19.3893	>orf19.3893 SCW11 CGDID:CAL0002202 COORDS:Ca21chr5_C_albicans_SC5314:916885-918405W, translated using codon table 12 (506 amino acids) Verified ORF;Cell wall protein;transcription decreased in mutant lacking ACE2;downregulated in core caspofungin respon
0.7909314				10900000	0.3173105086	0.3173105086	0.3173105086	orf19.3001	>orf19.3001 TEM1 CGDID:CAL0001322 COORDS:Ca21chr1_C_albicans_SC5314:642705-642025C, translated using codon table 12 (200 amino acids) Verified ORF;Protein similar to S. cerevisiae Tem1p, which is a GTPase involved in termination of the M phase of the cell
1.151352				18454000	0.3173105086	0.3173105086	0.3173105086	orf19.2324	>orf19.2324 UBA4 CGDID:CAL0000697 COORDS:Ca21chr1_C_albicans_SC5314:2415599-2414283C, translated using codon table 12 (438 amino acids) Uncharacterized ORF;Putative ubiquitin activating protein;Hap43p-repressed gene;increased expression in response to p
0.8691312				55252000	0.3173105086	0.3173105086	0.3173105086	orf19.5433	>orf19.5433 orf19.5433 CGDID:CAL0005231 COORDS:Ca21chr3_C_albicans_SC5314:48422-48775W, translated using codon table 12 (117 amino acids) Uncharacterized ORF;Ortholog(s) have role in mitochondrial respiratory chain complex III assembly and mitochondrial m
0.8627487				23826000	0.3173105086	0.3173105086	0.3173105086	orf19.73	>orf19.73 orf19.73 CGDID:CAL0000656 COORDS:Ca21chr6_C_albicans_SC5314:920465-923449W, translated using codon table 12 (994 amino acids) Uncharacterized ORF;Ortholog(s) have role in ribosome biogenesis and cytoplasm, ribosome localization
1.117494				70325000	0.3173105086	0.3173105086	0.3173105086	orf19.3977	>orf19.3977 orf19.3977 CGDID:CAL0003099 COORDS:Ca21chr5_C_albicans_SC5314:1066749-1065640C, translated using codon table 12 (369 amino acids) Uncharacterized ORF;Ortholog(s) have role in cytoplasmic translation and cell tip, cytoplasm localization
0.8951159				139830000	0.3173105086	0.3173105086	0.3173105086	orf19.6812	>orf19.6812 PMT2 CGDID:CAL0005653 COORDS:Ca21chr3_C_albicans_SC5314:1577398-1579707W, translated using codon table 12 (769 amino acids) Verified ORF;Protein mannosyltransferase (PMT) with roles in hyphal growth and drug sensitivity;member of the PMT fami
1.099004				505420000	0.3173105086	0.3173105086	0.3173105086	orf19.4177	>orf19.4177 HIS5 CGDID:CAL0005821 COORDS:Ca21chr4_C_albicans_SC5314:111285-112454W, translated using codon table 12 (389 amino acids) Uncharacterized ORF;Putative histidinol-phosphate aminotransferase;Gcn4p-regulated;protein present in exponential and s
0.9236494				868660000	0.3173105086	0.3173105086	0.3173105086	orf19.1390	>orf19.1390 PMI1 CGDID:CAL0003967 COORDS:Ca21chr2_C_albicans_SC5314:1972502-1973827W, translated using codon table 12 (441 amino acids) Verified ORF;Phosphomannose isomerase;cell wall biosynthesis enzyme;drug target;functional homolog of S. cerevisiae
1.107292				116480000	0.3173105086	0.3173105086	0.3173105086	orf19.3288	>orf19.3288 NMA111 CGDID:CAL0003420 COORDS:Ca21chr1_C_albicans_SC5314:202255-199322C, translated using codon table 12 (977 amino acids) Uncharacterized ORF;Putative serine protease and general molecular chaperone;macrophage-induced gene;downregulated in
0.7909402				10869000	0.3173332726	0.3173332726	0.3173332726	orf19.1835	>orf19.1835 orf19.1835 CGDID:CAL0001655 COORDS:Ca21chr1_C_albicans_SC5314:2359254-2357350C, translated using codon table 12 (634 amino acids) Uncharacterized ORF;Ortholog(s) have role in pseudohyphal growth, regulation of initiation of mating projection g
0.7910634				3844400	0.3176513115	0.3176513115	0.3176513115	orf19.2690	>orf19.2690 orf19.2690 CGDID:CAL0003545 COORDS:Ca21chr4_C_albicans_SC5314:627864-630557W, translated using codon table 12 (897 amino acids) Uncharacterized ORF;Ortholog(s) have role in mitochondrial fusion, mitochondrial genome maintenance
0.8628946				16917000	0.3178481964	0.3178481964	0.3178481964	orf19.1970	>orf19.1970 orf19.1970 CGDID:CAL0002666 COORDS:Ca21chr5_C_albicans_SC5314:221192-220488C, translated using codon table 12 (234 amino acids) Verified ORF;Putative vacuole biogenesis protein
1.106906				120740000	0.3189802928	0.3189802928	0.3189802928	orf19.7350	>orf19.7350 RCT1 CGDID:CAL0004665 COORDS:Ca21chr3_C_albicans_SC5314:1279189-1279764W, translated using codon table 12 (191 amino acids) Verified ORF;Fluconazole-induced protein;elevated mRNA levels in a cyr1 or ras1 null mutant and decreased mRNA abundan
0.8632731				27560000	0.3192462873	0.3192462873	0.3192462873	orf19.5444	>orf19.5444 TIM44 CGDID:CAL0005261 COORDS:Ca21chr3_C_albicans_SC5314:32992-31718C, translated using codon table 12 (424 amino acids) Verified ORF;Protein involved in transport across membranes
1.106761				221600000	0.3196143569	0.3196143569	0.3196143569	orf19.7215	>orf19.7215 orf19.7215 CGDID:CAL0003770 COORDS:Ca21chr1_C_albicans_SC5314:3099412-3104868W, translated using codon table 12 (1818 amino acids) Uncharacterized ORF;Ortholog(s) have snoRNA binding activity
0.8634673				17754000	0.3199651669	0.3199651669	0.3199651669	orf19.3136	>orf19.3136 orf19.3136 CGDID:CAL0002294 COORDS:Ca21chr4_C_albicans_SC5314:1500473-1499097C, translated using codon table 12 (458 amino acids) Uncharacterized ORF;Ortholog(s) have transcription coactivator activity, role in DNA repair, cellular carbohydrat
1.208147				16815000	0.319965722	0.319965722	0.319965722	orf19.1261	>orf19.1261 CGT1 CGDID:CAL0002984 COORDS:Ca21chr4_C_albicans_SC5314:1270777-1272126W, translated using codon table 12 (449 amino acids) Verified ORF;mRNA 5 guanylyltransferase;small subunit of mRNA capping enzyme;binds an RNA Pol II C-terminal domain p
1.106651				120790000	0.3200904456	0.3200904456	0.3200904456	orf19.6693	>orf19.6693 orf19.6693 CGDID:CAL0004149 COORDS:Ca21chr7_C_albicans_SC5314:806381-802950C, translated using codon table 12 (1143 amino acids) Uncharacterized ORF;Ortholog(s) have cytosol, nucleus localization
1.207589				5923700	0.3211426343	0.3211426343	0.3211426343	orf19.5871	>orf19.5871 SNF5 CGDID:CAL0002429 COORDS:Ca21chr3_C_albicans_SC5314:893060-890970C, translated using codon table 12 (696 amino acids) Verified ORF;SWI/SNF chromatin remodeling complex subunit involved in transcriptional regulation;mutants have defects in
0.8702288				85923000	0.3213758558	0.3213758558	0.3213758558	orf19.6863	>orf19.6863 VPH1 CGDID:CAL0005829 COORDS:Ca21chr4_C_albicans_SC5314:1137404-1134939C, translated using codon table 12 (821 amino acids) Verified ORF;Vacuolar H(+)-ATPase;transcription regulated by Nrg1p, Mig1p, and Tup1p
1.149979				23976000	0.321555106	0.321555106	0.321555106	orf19.3446	>orf19.3446 orf19.3446 CGDID:CAL0004995 COORDS:Ca21chr6_C_albicans_SC5314:276219-275605C, translated using codon table 12 (204 amino acids) Uncharacterized ORF;Ortholog(s) have Ran GTPase binding activity, role in protein import into nucleus and nucleus l
1.207347				4431300	0.3216537587	0.3216537587	0.3216537587	orf19.7549	>orf19.7549 PMT5 CGDID:CAL0000061 COORDS:Ca21chrR_C_albicans_SC5314:2076212-2074035C, translated using codon table 12 (725 amino acids) Verified ORF;Protein mannosyltransferase (PMT), expressed at extremely low levels;not required for wild-type hyphal gr
0.9246979				4512300000	0.322661668	0.322661668	0.322661668	orf19.778	>orf19.778 PIL1 CGDID:CAL0001950 COORDS:Ca21chr1_C_albicans_SC5314:973551-974477W, translated using codon table 12 (308 amino acids) Verified ORF;Eisosome component with a predicted role in endocytosis;echinocandin-binding protein;localizes to cell surf
1.09808				1180700000	0.322935926	0.322935926	0.322935926	orf19.3138	>orf19.3138 NOP1 CGDID:CAL0002295 COORDS:Ca21chr4_C_albicans_SC5314:1497965-1498915W, translated using codon table 12 (316 amino acids) Verified ORF;Nucleolar protein;flucytosine induced;Hap43p-induced gene
1.10595				316890000	0.3231529945	0.3231529945	0.3231529945	orf19.4024	>orf19.4024 RIB5 CGDID:CAL0004725 COORDS:Ca21chr5_C_albicans_SC5314:1151737-1152450W, translated using codon table 12 (237 amino acids) Uncharacterized ORF;Putative riboflavin synthase;fungal-specific (no human or murine homolog);farnesol-downregulated;
0.8707262				42684000	0.3232292835	0.3232292835	0.3232292835	orf19.4865	>orf19.4865 orf19.4865 CGDID:CAL0005434 COORDS:Ca21chr1_C_albicans_SC5314:2181078-2182934W, translated using codon table 12 (618 amino acids) Uncharacterized ORF;Ortholog(s) have phosphatidylinositol-3,5-bisphosphate 5-phosphatase activity, phosphatidylin
1.105876				241230000	0.3234741921	0.3234741921	0.3234741921	orf19.5550	>orf19.5550 MRT4 CGDID:CAL0006176 COORDS:Ca21chr6_C_albicans_SC5314:570398-571090W, translated using codon table 12 (230 amino acids) Verified ORF;Putative mRNA turnover protein;Hap43p-induced gene;mutation confers hypersensitivity to tubercidin (7-deaz
1.2064				6682400	0.3236615652	0.3236615652	0.3236615652	orf19.4544	>orf19.4544 orf19.4544 CGDID:CAL0002760 COORDS:Ca21chr1_C_albicans_SC5314:375852-376571W, translated using codon table 12 (239 amino acids) Uncharacterized ORF;Ortholog of <i>C. parapsilosis CDC317</i> : CPAR2_106830, <i>Debaryomyces hansenii CBS767</i> :
0.9250121				427360000	0.3242765052	0.3242765052	0.3242765052	orf19.4669	>orf19.4669 AAT22 CGDID:CAL0003762 COORDS:Ca21chr4_C_albicans_SC5314:245382-244153C, translated using codon table 12 (409 amino acids) Uncharacterized ORF;Protein similar to S. cerevisiae Aat2p, which is an aspartate aminotransferase involved in nitrogen
1.105685				159310000	0.324313419	0.324313419	0.324313419	orf19.1164	>orf19.1164 GAR1 CGDID:CAL0002072 COORDS:Ca21chr1_C_albicans_SC5314:2538599-2539159W, translated using codon table 12 (186 amino acids) Verified ORF;Putative H/ACA snoRNP pseudouridylase complex protein;mutation confers hypersensitivity to tubercidin (7-
0.8712466				42068000	0.3251756494	0.3251756494	0.3251756494	orf19.3978	>orf19.3978 orf19.3978 CGDID:CAL0003101 COORDS:Ca21chr5_C_albicans_SC5314:1066976-1067689W, translated using codon table 12 (237 amino acids) Uncharacterized ORF;Ortholog(s) have nucleolus localization
1.205462				8110900	0.3256554028	0.3256554028	0.3256554028	orf19.4299	>orf19.4299 MSW1 CGDID:CAL0000390 COORDS:Ca21chr5_C_albicans_SC5314:621387-622586W, translated using codon table 12 (399 amino acids) Uncharacterized ORF;Protein similar to S. cerevisiae Msw1p, which is mitochondrial tryptophanyl-tRNA synthetase;Hap43p-r
0.8652288				26071000	0.3265343763	0.3265343763	0.3265343763	orf19.2036	>orf19.2036 orf19.2036 CGDID:CAL0004389 COORDS:Ca21chr2_C_albicans_SC5314:149634-150713W, translated using codon table 12 (359 amino acids) Uncharacterized ORF;Ortholog(s) have cytosol, nucleus localization
0.7945407				3530900	0.3267137769	0.3267137769	0.3267137769	orf19.4937	>orf19.4937 CHS3 CGDID:CAL0006283 COORDS:Ca21chr1_C_albicans_SC5314:2859992-2856351C, translated using codon table 12 (1213 amino acids) Verified ORF;Major chitin synthase of yeast-form and hyphal cells;synthesizes short-chitin fibrils;Chs4p-activated;
0.8655737				40333000	0.3278309295	0.3278309295	0.3278309295	orf19.1480	>orf19.1480 orf19.1480 CGDID:CAL0004732 COORDS:Ca21chr2_C_albicans_SC5314:305492-306022W, translated using codon table 12 (176 amino acids) Verified ORF;Putative succinate dehydrogenase, enzyme of citric acid cycle;downregulated by Efg1p;repressed by ni
0.8656316				26592000	0.3280488048	0.3280488048	0.3280488048	orf19.3844	>orf19.3844 MRP8 CGDID:CAL0002064 COORDS:Ca21chr4_C_albicans_SC5314:949500-950117W, translated using codon table 12 (205 amino acids) Uncharacterized ORF;Protein not essential for viability;similar to S. cerevisiae Mrp8p, which is a mitochondrial ribosom
0.8658062				19298000	0.3287068146	0.3287068146	0.3287068146	orf19.4273	>orf19.4273 orf19.4273 CGDID:CAL0000318 COORDS:Ca21chr5_C_albicans_SC5314:579346-576587C, translated using codon table 12 (919 amino acids) Uncharacterized ORF;Hap43p-induced gene
1.096986				678940000	0.3296716213	0.3296716213	0.3296716213	orf19.7569	>orf19.7569 SIK1 CGDID:CAL0000142 COORDS:Ca21chrR_C_albicans_SC5314:2129688-2128138C, translated using codon table 12 (516 amino acids) Verified ORF;Putative U3 snoRNP protein;Hap43p-induced gene;physically interacts with TAP-tagged Nop1p
0.8661041				20428000	0.3298312223	0.3298312223	0.3298312223	orf19.6403	>orf19.6403 orf19.6403 CGDID:CAL0002104 COORDS:Ca21chrR_C_albicans_SC5314:1807379-1808623W, translated using codon table 12 (414 amino acids) Uncharacterized ORF;Ortholog(s) have adenyl-nucleotide exchange factor activity, role in SRP-dependent cotranslat
1.103927				103360000	0.3320901298	0.3320901298	0.3320901298	orf19.5732	>orf19.5732 NOG2 CGDID:CAL0001419 COORDS:Ca21chr6_C_albicans_SC5314:772990-775192W, translated using codon table 12 (533 amino acids) Uncharacterized ORF;Putative nucleolar GTPase;Hap43p-induced gene;decreased expression in response to prostaglandins
0.7970455				16438000	0.3333448872	0.3333448872	0.3333448872	orf19.6565	>orf19.6565 orf19.6565 CGDID:CAL0003249 COORDS:Ca21chr7_C_albicans_SC5314:345796-346920W, translated using codon table 12 (374 amino acids) Uncharacterized ORF;Ortholog(s) have membrane insertase activity, mitochondrial ribosome binding activity
0.9269429				1650000000	0.3343157611	0.3343157611	0.3343157611	orf19.6257	>orf19.6257 GLT1 CGDID:CAL0000516 COORDS:Ca21chr1_C_albicans_SC5314:1398250-1404630W, translated using codon table 12 (2126 amino acids) Uncharacterized ORF;Putative glutamate synthase;alkaline downregulated;transcription is downregulated in both interm
1.145908				31167000	0.334354644	0.334354644	0.334354644	orf19.2760	>orf19.2760 orf19.2760 CGDID:CAL0004251 COORDS:Ca21chr4_C_albicans_SC5314:489039-493301W, translated using codon table 12 (1420 amino acids) Verified ORF;Putative mRNA cleavage and polyadenylation factor;heterozygous null mutant exhibits hypersensitivity
0.9269698				5147300000	0.3344569349	0.3344569349	0.3344569349	orf19.3149	>orf19.3149 LSP1 CGDID:CAL0002322 COORDS:Ca21chr2_C_albicans_SC5314:1379510-1380463W, translated using codon table 12 (317 amino acids) Verified ORF;Eisosome component with a predicted role in endocytosis;protein present in exponential and stationary gro
0.8674321				36851000	0.3348738482	0.3348738482	0.3348738482	orf19.2514	>orf19.2514 orf19.2514 CGDID:CAL0002386 COORDS:Ca21chr3_C_albicans_SC5314:226036-227097W, translated using codon table 12 (353 amino acids) Uncharacterized ORF;Has domain(s) with predicted methyltransferase activity and role in metabolic process
0.8739322				51140000	0.3353423558	0.3353423558	0.3353423558	orf19.7658	>orf19.7658 RFC4 CGDID:CAL0000922 COORDS:Ca21chrR_C_albicans_SC5314:2266570-2267541W, translated using codon table 12 (323 amino acids) Uncharacterized ORF;Putative heteropentameric replication factor C subunit;flucytosine induced;periodic mRNA expressi
0.9272112				757060000	0.3357264034	0.3357264034	0.3357264034	orf19.4317	>orf19.4317 GRE3 CGDID:CAL0000925 COORDS:Ca21chr5_C_albicans_SC5314:650942-649827C, translated using codon table 12 (371 amino acids) Verified ORF;Putative D-xylose reductase;antigenic in murine systemic infection;soluble protein in hyphae;transcriptio
1.113108				72121000	0.335767393	0.335767393	0.335767393	orf19.3577	>orf19.3577 COQ5 CGDID:CAL0005978 COORDS:Ca21chr2_C_albicans_SC5314:1120618-1121538W, translated using codon table 12 (306 amino acids) Verified ORF;Putative methyltransferase of ubiquinone biosynthesis;regulated by Gcn4p;repressed in response to amino
0.9274671				599810000	0.3370757369	0.3370757369	0.3370757369	orf19.3700	>orf19.3700 TOM70 CGDID:CAL0001055 COORDS:Ca21chr7_C_albicans_SC5314:563076-564965W, translated using codon table 12 (629 amino acids) Verified ORF;Ortholog(s) have mitochondrion targeting sequence binding, protein channel activity and role in protein imp
1.1128				67534000	0.3370916657	0.3370916657	0.3370916657	orf19.6458.1	>orf19.6458.1 orf19.6458.1 CGDID:CAF0007080 COORDS:Ca21chr7_C_albicans_SC5314:540454-540928W, translated using codon table 12 (130 amino acids) Uncharacterized ORF;Ortholog(s) have U6 snRNA binding activity and role in cytoplasmic mRNA processing body ass
0.8991846				269110000	0.3373290264	0.3373290264	0.3373290264	orf19.6809	>orf19.6809 orf19.6809 CGDID:CAL0005628 COORDS:Ca21chr3_C_albicans_SC5314:1584183-1585151W, translated using codon table 12 (322 amino acids) Uncharacterized ORF;Putative phosphomutase-like protein;protein present in exponential and stationary growth pha
0.8682259				29349000	0.3379117029	0.3379117029	0.3379117029	orf19.7069	>orf19.7069 orf19.7069 CGDID:CAL0002118 COORDS:Ca21chr7_C_albicans_SC5314:81905-81174C, translated using codon table 12 (243 amino acids) Verified ORF;Putative AdoMet-dependent proline methyltransferase;Hap43p-induced gene;required for normal biofilm gr
0.7987885				4561100	0.3380101266	0.3380101266	0.3380101266	orf19.352	>orf19.352 orf19.352 CGDID:CAL0004823 COORDS:Ca21chr3_C_albicans_SC5314:752839-754470W, translated using codon table 12 (543 amino acids) Uncharacterized ORF;Ortholog of <i>C. parapsilosis CDC317</i> : CPAR2_404510, <i>Debaryomyces hansenii CBS767</i> : D
0.8746514				42664000	0.3380992619	0.3380992619	0.3380992619	orf19.6648	>orf19.6648 SDA1 CGDID:CAL0004046 COORDS:Ca21chrR_C_albicans_SC5314:1205251-1207530W, translated using codon table 12 (759 amino acids) Uncharacterized ORF;Hap43p-induced gene;transcription is upregulated in both intermediate and mature biofilms
0.8748127				58197000	0.3387195364	0.3387195364	0.3387195364	orf19.6898.1	>orf19.6898.1 orf19.6898.1 CGDID:CAF0007115 COORDS:Ca21chr7_C_albicans_SC5314:245755-245477C, translated using codon table 12 (92 amino acids) Uncharacterized ORF;Ortholog of <i>C. parapsilosis CDC317</i> : CPAR2_300360, <i>Candida tenuis NRRL Y-1498</i>
0.8684565				24098000	0.3387973062	0.3387973062	0.3387973062	orf19.5615	>orf19.5615 AYR2 CGDID:CAL0000562 COORDS:Ca21chr6_C_albicans_SC5314:687829-686936C, translated using codon table 12 (297 amino acids) Uncharacterized ORF;Putative NADPH-dependent 1-acyl dihydroxyacetone phosphate reductase;shows colony morphology-related
0.8998293				349380000	0.3405735628	0.3405735628	0.3405735628	orf19.873.1	>orf19.873.1 COX6 CGDID:CAF0006913 COORDS:Ca21chr2_C_albicans_SC5314:724341-723813C, translated using codon table 12 (150 amino acids) Verified ORF;Putative cytochrome c oxidase;flucytosine induced
1.143845				33653000	0.3409658372	0.3409658372	0.3409658372	orf19.71	>orf19.71 orf19.71 CGDID:CAL0000654 COORDS:Ca21chr1_C_albicans_SC5314:765540-766592W, translated using codon table 12 (350 amino acids) Uncharacterized ORF;Ortholog(s) have role in ER to Golgi vesicle-mediated transport, protein secretion and COPII vesicl
1.197998				6934600	0.3418171286	0.3418171286	0.3418171286	orf19.6637	>orf19.6637 orf19.6637 CGDID:CAL0004017 COORDS:Ca21chrR_C_albicans_SC5314:1220015-1221043W, translated using codon table 12 (342 amino acids) Uncharacterized ORF;Biofilm- and planktonic growth-induced gene;induced by hypoxia
0.8756999				76960000	0.3421445526	0.3421445526	0.3421445526	orf19.745	>orf19.745 VAC8 CGDID:CAL0001835 COORDS:Ca21chr4_C_albicans_SC5314:1115505-1117262W, translated using codon table 12 (585 amino acids) Verified ORF;Protein involved in vacuolar inheritance;required for hyphal growth;contains armadillo repeats
0.8695396				32667000	0.3429775857	0.3429775857	0.3429775857	orf19.1317	>orf19.1317 OSH3 CGDID:CAL0003732 COORDS:Ca21chr4_C_albicans_SC5314:769486-766952C, translated using codon table 12 (844 amino acids) Verified ORF;Protein required for wild-type filamentation;has oxysterol binding protein domain and pleckstrin homology m
1.111429				100860000	0.3430144273	0.3430144273	0.3430144273	orf19.5749	>orf19.5749 SBA1 CGDID:CAL0001453 COORDS:Ca21chr6_C_albicans_SC5314:810326-809661C, translated using codon table 12 (221 amino acids) Uncharacterized ORF;Similar to co-chaperones;transcriptionally regulated by iron;expression greater in high iron;farne
1.143073				35346000	0.3434595681	0.3434595681	0.3434595681	orf19.2828	>orf19.2828 orf19.2828 CGDID:CAL0005089 COORDS:Ca21chrR_C_albicans_SC5314:618846-619694W, translated using codon table 12 (282 amino acids) Uncharacterized ORF;Ortholog(s) have alpha-tubulin binding, microtubule binding activity, role in post-chaperonin t
1.197155				13007000	0.3436744864	0.3436744864	0.3436744864	orf19.6362	>orf19.6362 SPA2 CGDID:CAL0001359 COORDS:Ca21chr1_C_albicans_SC5314:2752581-2756981W, translated using codon table 12 (1466 amino acids) Verified ORF;Protein involved in cell polarity, Spitzenkorper formation;required for mouse virulence;localizes to hy
1.101235				165440000	0.3442314544	0.3442314544	0.3442314544	orf19.6904	>orf19.6904 GCN3 CGDID:CAL0000120 COORDS:Ca21chr7_C_albicans_SC5314:254406-255341W, translated using codon table 12 (311 amino acids) Uncharacterized ORF;Putative translation initiator;downregulated in the presence of human whole blood or polymorphonucle
1.101224				136240000	0.3442798572	0.3442798572	0.3442798572	orf19.989	>orf19.989 orf19.989 CGDID:CAL0003817 COORDS:Ca21chr1_C_albicans_SC5314:2318337-2319347W, translated using codon table 12 (336 amino acids) Uncharacterized ORF;Ortholog(s) have structural constituent of ribosome activity and mitochondrial small ribosomal
1.101145				138070000	0.3446443777	0.3446443777	0.3446443777	orf19.6178	>orf19.6178 FBP1 CGDID:CAL0006101 COORDS:Ca21chr3_C_albicans_SC5314:1776156-1777151W, translated using codon table 12 (331 amino acids) Verified ORF;Fructose-1,6-bisphosphatase, key gluconeogenesis enzyme involved in carbohydrate metabolism;regulated by
0.8763601				40725000	0.3447072144	0.3447072144	0.3447072144	orf19.7511	>orf19.7511 orf19.7511 CGDID:CAL0006386 COORDS:Ca21chrR_C_albicans_SC5314:56627-62170W, translated using codon table 12 (1847 amino acids) Uncharacterized ORF;Ortholog(s) have structural constituent of nuclear pore activity, role in cell division, nuclear
0.8766261				76821000	0.3457433675	0.3457433675	0.3457433675	orf19.6534.2	>orf19.6534.2 orf19.6534.2 CGDID:CAF0007082 COORDS:Ca21chr7_C_albicans_SC5314:401744-399689C, translated using codon table 12 (633 amino acids) Uncharacterized ORF;Ortholog(s) have actin filament binding, microtubule binding, protein binding, bridging act
1.142164				19610000	0.346410848	0.346410848	0.346410848	orf19.7563	>orf19.7563 BET2 CGDID:CAL0000126 COORDS:Ca21chrR_C_albicans_SC5314:2114062-2113037C, translated using codon table 12 (341 amino acids) Uncharacterized ORF;Putative Type II geranylgeranyltransferase beta subunit;transcription is regulated by Mig1p
1.100734				117390000	0.3465230977	0.3465230977	0.3465230977	orf19.5850	>orf19.5850 NOC2 CGDID:CAL0002373 COORDS:Ca21chrR_C_albicans_SC5314:1174845-1176989W, translated using codon table 12 (714 amino acids) Verified ORF;Putative nucleolar complex protein;Hap43p-induced gene;transposon mutation affects filamentous growth;m
1.110569				63937000	0.3467645791	0.3467645791	0.3467645791	orf19.501	>orf19.501 orf19.501 CGDID:CAL0000046 COORDS:Ca21chrR_C_albicans_SC5314:932645-934501W, translated using codon table 12 (618 amino acids) Uncharacterized ORF;Ortholog(s) have nucleus, preribosome, large subunit precursor localization
0.8707826				18338000	0.3478155358	0.3478155358	0.3478155358	orf19.4088	>orf19.4088 orf19.4088 CGDID:CAL0004940 COORDS:Ca21chr2_C_albicans_SC5314:1895034-1894228C, translated using codon table 12 (268 amino acids) Uncharacterized ORF;Ortholog(s) have hydroxyacylglutathione hydrolase activity, role in cellular carbohydrate met
1.110232				84115000	0.3482403356	0.3482403356	0.3482403356	orf19.3124	>orf19.3124 orf19.3124 CGDID:CAL0002263 COORDS:Ca21chr4_C_albicans_SC5314:1531744-1530629C, translated using codon table 12 (371 amino acids) Uncharacterized ORF;Ortholog(s) have mRNA binding, metalloaminopeptidase activity, role in negative regulation of
1.100325				154380000	0.3484012017	0.3484012017	0.3484012017	orf19.2278	>orf19.2278 orf19.2278 CGDID:CAL0006349 COORDS:Ca21chr2_C_albicans_SC5314:1472371-1473165W, translated using codon table 12 (264 amino acids) Uncharacterized ORF;Putative 20S proteasome assembly protein;filament induced;transcription is induced in respo
0.8773668				44405000	0.3486391622	0.3486391622	0.3486391622	orf19.7675	>orf19.7675 orf19.7675 CGDID:CAF0007124 COORDS:Ca21chrR_C_albicans_SC5314:2283424-2282948C, translated using codon table 12 (158 amino acids) Uncharacterized ORF;Ortholog(s) have structural constituent of ribosome activity and mitochondrial large ribosoma
1.100225				114810000	0.3488573391	0.3488573391	0.3488573391	orf19.2768	>orf19.2768 AMS1 CGDID:CAL0004258 COORDS:Ca21chr4_C_albicans_SC5314:464968-468435W, translated using codon table 12 (1155 amino acids) Uncharacterized ORF;Putative alpha-mannosidase;transcription is regulated by Nrg1p;induced during cell wall regenerati
0.8774475				46933000	0.3489553464	0.3489553464	0.3489553464	orf19.3060	>orf19.3060 orf19.3060 CGDID:CAL0001449 COORDS:Ca21chr1_C_albicans_SC5314:749657-750484W, translated using codon table 12 (275 amino acids) Uncharacterized ORF;Ortholog(s) have dolichyl-diphosphooligosaccharide-protein glycotransferase activity, role in p
0.901521				292530000	0.3491829731	0.3491829731	0.3491829731	orf19.7484	>orf19.7484 ADE1 CGDID:CAL0005704 COORDS:Ca21chrR_C_albicans_SC5314:121861-120986C, translated using codon table 12 (291 amino acids) Verified ORF;Phosphoribosylaminoimadazole succinocarboxamide synthetase, enzyme of adenine biosynthesis;not induced in G
1.10999				69006000	0.3493028755	0.3493028755	0.3493028755	orf19.7116	>orf19.7116 orf19.7116 CGDID:CAL0002849 COORDS:Ca21chr7_C_albicans_SC5314:7476-6523C, translated using codon table 12 (317 amino acids) Uncharacterized ORF;Putative protein of unknown function, transcription is upregulated in an RHE model of oral candidia
0.9017023				126950000	0.3501138657	0.3501138657	0.3501138657	orf19.2170	>orf19.2170 PHM7 CGDID:CAL0005406 COORDS:Ca21chr2_C_albicans_SC5314:1652255-1649472C, translated using codon table 12 (927 amino acids) Verified ORF;Putative transporter;fungal-specific (no human or murine homolog);Hog1p-downregulated;downregulated in
1.093609				402730000	0.3510449097	0.3510449097	0.3510449097	orf19.2720	>orf19.2720 orf19.2720 CGDID:CAL0004195 COORDS:Ca21chr4_C_albicans_SC5314:580782-582416W, translated using codon table 12 (544 amino acids) Uncharacterized ORF;Ortholog(s) have unfolded protein binding activity, role in protein folding and chaperonin-cont
0.8716672				24043000	0.3512850551	0.3512850551	0.3512850551	orf19.6442	>orf19.6442 PRP8 CGDID:CAL0002209 COORDS:Ca21chrR_C_albicans_SC5314:1864470-1871720W, translated using codon table 12 (2416 amino acids) Uncharacterized ORF;Protein similar to <i>S. cerevisiae</i> Prp8p;transcription is repressed in response to alpha phe
1.140182				30938000	0.3529063353	0.3529063353	0.3529063353	orf19.3947	>orf19.3947 orf19.3947 CGDID:CAL0002982 COORDS:Ca21chr5_C_albicans_SC5314:1004931-1005269W, translated using codon table 12 (112 amino acids) Uncharacterized ORF;Ortholog(s) have rDNA binding activity
0.8050057				4771600	0.3549901812	0.3549901812	0.3549901812	orf19.5921	>orf19.5921 orf19.5921 CGDID:CAL0003297 COORDS:Ca21chr3_C_albicans_SC5314:980598-981689W, translated using codon table 12 (363 amino acids) Uncharacterized ORF;Ortholog of <i>C. parapsilosis CDC317</i> : CPAR2_404290, <i>Candida tenuis NRRL Y-1498</i> : C
1.139173				34379000	0.3562402823	0.3562402823	0.3562402823	orf19.3583	>orf19.3583 orf19.3583 CGDID:CAL0005996 COORDS:Ca21chr2_C_albicans_SC5314:1127371-1126214C, translated using codon table 12 (385 amino acids) Uncharacterized ORF;Ortholog(s) have role in protein export from nucleus, regulation of chromatin silencing at te
1.098614				216520000	0.3563187909	0.3563187909	0.3563187909	orf19.3564	>orf19.3564 RPC40 CGDID:CAL0005950 COORDS:Ca21chr2_C_albicans_SC5314:1099029-1098019C, translated using codon table 12 (336 amino acids) Uncharacterized ORF;Puttive RNA polymerase;protein level decreases in stationary phase cultures;Hap43p-induced gene
0.8055434				2799500	0.3564834152	0.3564834152	0.3564834152	orf19.6562	>orf19.6562 RNH35 CGDID:CAL0003240 COORDS:Ca21chr7_C_albicans_SC5314:350991-352286W, translated using codon table 12 (431 amino acids) Uncharacterized ORF;Putative ribonuclease H2 catalytic subunit;flucytosine induced
0.8056912				6475900	0.3568948305	0.3568948305	0.3568948305	orf19.135	>orf19.135 EXO84 CGDID:CAL0003078 COORDS:Ca21chr6_C_albicans_SC5314:245503-247878W, translated using codon table 12 (791 amino acids) Verified ORF;Predicted subunit of the exocyst complex, involved in exocytosis;localizes to a crescent on the surface of
0.8794709				62780000	0.3569480147	0.3569480147	0.3569480147	orf19.5348	>orf19.5348 TPS3 CGDID:CAL0004319 COORDS:Ca21chr2_C_albicans_SC5314:2198883-2201968W, translated using codon table 12 (1007 amino acids) Uncharacterized ORF;Putative regulatory subunit of trehalose-phosphate synthase;regulated by Efg1p;biofilm-repressed
0.8058391				9253700	0.3573065447	0.3573065447	0.3573065447	orf19.5418	>orf19.5418 orf19.5418 CGDID:CAL0005190 COORDS:Ca21chr3_C_albicans_SC5314:66463-67896W, translated using codon table 12 (477 amino acids) Uncharacterized ORF;Ortholog(s) have role in ER to Golgi vesicle-mediated transport and endoplasmic reticulum localiz
0.9314426				1640000000	0.3584808238	0.3584808238	0.3584808238	orf19.3010.1	>orf19.3010.1 ECM33 CGDID:CAL0006505 COORDS:Ca21chr1_C_albicans_SC5314:664402-662242C, translated using codon table 12 (423 amino acids) Verified ORF;GPI-anchored cell wall protein;mutants show cell-wall defects and reduced adhesion, host cell damage, an
1.107724				43480000	0.3593511671	0.3593511671	0.3593511671	orf19.2070	>orf19.2070 orf19.2070 CGDID:CAL0004485 COORDS:Ca21chr2_C_albicans_SC5314:90652-92431W, translated using codon table 12 (568 amino acids) Uncharacterized ORF;Ortholog(s) have role in G1/S transition of mitotic cell cycle, chromatin remodeling, nucleosome
1.092143				424280000	0.3605861495	0.3605861495	0.3605861495	orf19.7322	>orf19.7322 orf19.7322 CGDID:CAL0004574 COORDS:Ca21chrR_C_albicans_SC5314:1967721-1967278C, translated using codon table 12 (147 amino acids) Uncharacterized ORF;Ortholog(s) have cytosol, nucleus, ribosome localization
0.8741003				19979000	0.3609399033	0.3609399033	0.3609399033	orf19.2972	>orf19.2972 PDE2 CGDID:CAL0006104 COORDS:Ca21chr1_C_albicans_SC5314:598075-599790W, translated using codon table 12 (571 amino acids) Verified ORF;Cyclic nucleotide phosphodiesterase, high affinity;role in moderating signaling via cAMP;required for wild
1.092057				1093700000	0.3611507622	0.3611507622	0.3611507622	orf19.1153	>orf19.1153 GAD1 CGDID:CAL0002044 COORDS:Ca21chr1_C_albicans_SC5314:2555881-2557587W, translated using codon table 12 (568 amino acids) Uncharacterized ORF;Putative glutamate decarboxylase;alkaline, macrophage-downregulated gene;amphotericin B induced;
1.189018				4985700	0.361927695	0.361927695	0.361927695	orf19.5049	>orf19.5049 orf19.5049 CGDID:CAL0001673 COORDS:Ca21chr1_C_albicans_SC5314:1700264-1699335C, translated using codon table 12 (309 amino acids) Uncharacterized ORF;Putative U3-containing 90S preribosome processome complex subunit;Hap43p-induced gene;induc
0.8075037				8633300	0.3619615558	0.3619615558	0.3619615558	orf19.3438	>orf19.3438 orf19.3438 CGDID:CAL0004972 COORDS:Ca21chr6_C_albicans_SC5314:293962-292808C, translated using codon table 12 (384 amino acids) Uncharacterized ORF;Ortholog(s) have chaperone binding activity, role in ER-associated protein catabolic process, p
1.09684				159930000	0.364652202	0.364652202	0.364652202	orf19.6798	>orf19.6798 SSN6 CGDID:CAL0005010 COORDS:Ca21chr3_C_albicans_SC5314:1608040-1611282W, translated using codon table 12 (1080 amino acids) Verified ORF;Functional homolog of S. cerevisiae Cyc8p/Ssn6p;Ssn6p and Tup1p regulate distinct sets of genes;hyphal
1.106401				63157000	0.3653030229	0.3653030229	0.3653030229	orf19.2639.1	>orf19.2639.1 orf19.2639.1 CGDID:CAF0006959 COORDS:Ca21chr5_C_albicans_SC5314:767784-767257C, translated using codon table 12 (123 amino acids) Uncharacterized ORF;Ortholog(s) have RNA binding activity and role in maturation of SSU-rRNA, nuclear mRNA spli
0.9046543				103520000	0.3654907473	0.3654907473	0.3654907473	orf19.3064	>orf19.3064 MRPL27 CGDID:CAL0001458 COORDS:Ca21chr1_C_albicans_SC5314:757871-757365C, translated using codon table 12 (168 amino acids) Uncharacterized ORF;Putative 60S ribosomal protein L27, mitochondrial precursor
1.096467				147850000	0.3664229829	0.3664229829	0.3664229829	orf19.2265	>orf19.2265 orf19.2265 CGDID:CAL0006320 COORDS:Ca21chr2_C_albicans_SC5314:1447816-1449225W, translated using codon table 12 (469 amino acids) Uncharacterized ORF;Ortholog(s) have role in positive regulation of transcription from RNA polymerase II promoter
1.186897				5849200	0.3667858635	0.3667858635	0.3667858635	orf19.4430	>orf19.4430 orf19.4430 CGDID:CAL0001806 COORDS:Ca21chr1_C_albicans_SC5314:1600458-1602098W, translated using codon table 12 (546 amino acids) Uncharacterized ORF;Ortholog(s) have ubiquitin binding activity, role in proteasomal ubiquitin-dependent protein
0.8092401				14738000	0.3668577229	0.3668577229	0.3668577229	orf19.1618.1	>orf19.1618.1 orf19.1618.1 CGDID:CAL0120555 COORDS:Ca21chr3_C_albicans_SC5314:492583-492807W, translated using codon table 12 (74 amino acids) Uncharacterized ORF;Ortholog(s) have cytosol localization
1.186815				15038000	0.3669730921	0.3669730921	0.3669730921	orf19.7615	>orf19.7615 orf19.7615 CGDID:CAL0000823 COORDS:Ca21chrR_C_albicans_SC5314:2216559-2217305W, translated using codon table 12 (248 amino acids) Verified ORF;Protein involved in endoplasmic reticulum (ER) to Golgi vesicle-mediated transport;putative subunit
0.8825422				47348000	0.3692984697	0.3692984697	0.3692984697	orf19.3534	>orf19.3534 RHO3 CGDID:CAL0005878 COORDS:Ca21chr2_C_albicans_SC5314:1044306-1043583C, translated using codon table 12 (210 amino acids) Verified ORF;Putative Rho family GTPase;possible substrate of protein farnesyltransferase and geranylgeranyltransferas
1.090822				423860000	0.369331131	0.369331131	0.369331131	orf19.2093	>orf19.2093 RFA1 CGDID:CAL0004564 COORDS:Ca21chr2_C_albicans_SC5314:55237-53363C, translated using codon table 12 (624 amino acids) Uncharacterized ORF;Putative DNA replication factor A;RNA abundance regulated by cell cycle, tyrosol and cell density
0.8103222				5501300	0.3699297855	0.3699297855	0.3699297855	orf19.3505	>orf19.3505 orf19.3505 CGDID:CAL0005774 COORDS:Ca21chr6_C_albicans_SC5314:422329-424725W, translated using codon table 12 (798 amino acids) Uncharacterized ORF;Ortholog(s) have role in TOR signaling cascade, actin filament bundle assembly, eisosome assemb
1.105359				50616000	0.3700315233	0.3700315233	0.3700315233	orf19.4373	>orf19.4373 orf19.4373 CGDID:CAL0001108 COORDS:Ca21chrR_C_albicans_SC5314:836568-836038C, translated using codon table 12 (176 amino acids) Uncharacterized ORF;Protein similar to S. cerevisiae Fmn1p, which is riboflavin kinase;predicted Kex2p substrate;
1.105083				79241000	0.3712888339	0.3712888339	0.3712888339	orf19.3792	>orf19.3792 orf19.3792 CGDID:CAL0001308 COORDS:Ca21chr4_C_albicans_SC5314:1052250-1049893C, translated using codon table 12 (785 amino acids) Uncharacterized ORF;Ortholog(s) have role in chromosome segregation, cytoplasmic mRNA processing body assembly, d
1.105063				58706000	0.3713808432	0.3713808432	0.3713808432	orf19.1516	>orf19.1516 orf19.1516 CGDID:CAL0005412 COORDS:Ca21chr2_C_albicans_SC5314:389652-392036W, translated using codon table 12 (794 amino acids) Uncharacterized ORF;Ortholog(s) have ubiquitin-specific protease activity, role in negative regulation of gluconeog
0.9339318				3891300000	0.3723091843	0.3723091843	0.3723091843	orf19.3590	>orf19.3590 IPP1 CGDID:CAL0006016 COORDS:Ca21chr2_C_albicans_SC5314:1791316-1790450C, translated using codon table 12 (288 amino acids) Verified ORF;Putative inorganic pyrophosphatase;antigenic;soluble protein in hyphae;macrophage-induced protein;prot
0.9059994				124590000	0.3726349464	0.3726349464	0.3726349464	orf19.6987	>orf19.6987 DNM1 CGDID:CAL0000402 COORDS:Ca21chr3_C_albicans_SC5314:1239019-1236419C, translated using codon table 12 (866 amino acids) Uncharacterized ORF;Putative dynamin-related GTPase;transcription is upregulated in an RHE model of oral candidiasis;
0.8771248				32458000	0.373171669	0.373171669	0.373171669	orf19.2594	>orf19.2594 orf19.2594 CGDID:CAL0002566 COORDS:Ca21chrR_C_albicans_SC5314:427492-428391W, translated using codon table 12 (299 amino acids) Uncharacterized ORF;Ortholog(s) have DNA-directed RNA polymerase activity, role in transcription of nuclear large r
1.090239				447680000	0.3732266168	0.3732266168	0.3732266168	orf19.704	>orf19.704 SOL3 CGDID:CAL0001702 COORDS:Ca21chrR_C_albicans_SC5314:1441728-1440949C, translated using codon table 12 (259 amino acids) Uncharacterized ORF;Putative 6-phosphogluconolactonase;present in exponential and stationary growth phase yeast culture
1.090189				629370000	0.3735625869	0.3735625869	0.3735625869	orf19.6785	>orf19.6785 RPS12 CGDID:CAL0004986 COORDS:Ca21chr3_C_albicans_SC5314:1637100-1636669C, translated using codon table 12 (143 amino acids) Uncharacterized ORF;Acidic ribosomal protein S12;regulated by Gcn4p, activated by Tbf1p;repressed under amino acid s
1.133959				21342000	0.3737908932	0.3737908932	0.3737908932	orf19.457	>orf19.457 orf19.457 CGDID:CAL0005737 COORDS:Ca21chrR_C_albicans_SC5314:1251543-1255457W, translated using codon table 12 (1304 amino acids) Uncharacterized ORF;Ortholog(s) have ubiquitin-specific protease activity, role in protein deubiquitination, ubiqu
0.81178				13795000	0.3740934161	0.3740934161	0.3740934161	orf19.6528	>orf19.6528 orf19.6528 CGDID:CAL0003128 COORDS:Ca21chr7_C_albicans_SC5314:412924-412313C, translated using codon table 12 (203 amino acids) Uncharacterized ORF;Ortholog of <i>C. parapsilosis CDC317</i> : CPAR2_703440, <i>Candida tenuis NRRL Y-1498</i> : C
1.104463				94075000	0.3741285538	0.3741285538	0.3741285538	orf19.597	>orf19.597 orf19.597 CGDID:CAL0000376 COORDS:Ca21chrR_C_albicans_SC5314:1751403-1749721C, translated using codon table 12 (560 amino acids) Uncharacterized ORF;Predicted ORF in Assemblies 19, 20 and 21;Gcn4p-regulated
1.104263				89617000	0.3750454187	0.3750454187	0.3750454187	orf19.7067	>orf19.7067 orf19.7067 CGDID:CAL0002116 COORDS:Ca21chr7_C_albicans_SC5314:84177-87452W, translated using codon table 12 (1091 amino acids) Uncharacterized ORF;Ortholog(s) have RNA polymerase II core binding, RNA polymerase II transcription factor binding
1.104208				73966000	0.3753012935	0.3753012935	0.3753012935	orf19.1468	>orf19.1468 orf19.1468 CGDID:CAL0004658 COORDS:Ca21chr2_C_albicans_SC5314:286599-285040C, translated using codon table 12 (519 amino acids) Uncharacterized ORF;Ortholog(s) have protein phosphatase type 2A regulator activity
1.089893				673560000	0.3755494208	0.3755494208	0.3755494208	orf19.7611	>orf19.7611 TRX1 CGDID:CAL0000819 COORDS:Ca21chrR_C_albicans_SC5314:2210638-2210327C, translated using codon table 12 (103 amino acids) Verified ORF;Thioredoxin, involved in response to reactive oxygen species;biofilm, benomyl, flucytosine, peroxide, Hap
1.094228				116380000	0.3771397968	0.3771397968	0.3771397968	orf19.706	>orf19.706 NMD3 CGDID:CAL0001704 COORDS:Ca21chrR_C_albicans_SC5314:1443627-1445189W, translated using codon table 12 (520 amino acids) Uncharacterized ORF;Putative nonsense-mediated mRNA decay protein;downregulated in core stress response;decreased expr
1.181901				14931000	0.3783846533	0.3783846533	0.3783846533	orf19.3193	>orf19.3193 FCR3 CGDID:CAL0002445 COORDS:Ca21chr5_C_albicans_SC5314:407977-409176W, translated using codon table 12 (399 amino acids) Verified ORF;bZIP family transcriptional regulator;partially complements the fluconazole sensitivity of an S. cerevisiae
1.1326				23336000	0.3784498328	0.3784498328	0.3784498328	orf19.4476	>orf19.4476 orf19.4476 CGDID:CAL0001960 COORDS:Ca21chr1_C_albicans_SC5314:843876-842842C, translated using codon table 12 (344 amino acids) Uncharacterized ORF;Predicted ORF in Assemblies 19, 20 and 21;transcript induced by ketoconazole
0.8135417				11505000	0.3791638023	0.3791638023	0.3791638023	orf19.7665	>orf19.7665 orf19.7665 CGDID:CAL0000949 COORDS:Ca21chrR_C_albicans_SC5314:2273812-2273426C, translated using codon table 12 (128 amino acids) Uncharacterized ORF;Ortholog(s) have role in mitochondrial respiratory chain complex IV assembly and mitochondria
0.9072294				111260000	0.3792430164	0.3792430164	0.3792430164	orf19.5947	>orf19.5947 SEC7 CGDID:CAL0003353 COORDS:Ca21chr3_C_albicans_SC5314:1030394-1024875C, translated using codon table 12 (1839 amino acids) Verified ORF;Putative guanine nucleotide exchange factor (GEF);mutation confers hypersensitivity to Brefeldin A;casp
0.9072332				147920000	0.3792633	0.3792633	0.3792633	orf19.997	>orf19.997 SNL1 CGDID:CAL0003848 COORDS:Ca21chr1_C_albicans_SC5314:2330255-2330854W, translated using codon table 12 (199 amino acids) Verified ORF;Ribosome-associated protein predicted to function in protein synthesis;1 predicted transmembrane domain
0.8135955				12143000	0.3793191988	0.3793191988	0.3793191988	orf19.5640	>orf19.5640 PEX5 CGDID:CAL0000635 COORDS:Ca21chr4_C_albicans_SC5314:25631-23853C, translated using codon table 12 (592 amino acids) Verified ORF;Pex5p family protein;required for PTS1-mediated peroxisomal protein import, fatty acid beta-oxidation;simila
1.103312				40749000	0.3794303584	0.3794303584	0.3794303584	orf19.807	>orf19.807 CHS5 CGDID:CAL0002612 COORDS:Ca21chr2_C_albicans_SC5314:873052-874740W, translated using codon table 12 (562 amino acids) Uncharacterized ORF;Putative chitin biosynthesis protein;fungal-specific (no human or murine homolog);transcription decr
1.102984				55047000	0.3809528164	0.3809528164	0.3809528164	orf19.6718	>orf19.6718 orf19.6718 CGDID:CAL0004761 COORDS:Ca21chr3_C_albicans_SC5314:1754852-1754045C, translated using codon table 12 (250 amino acids) Uncharacterized ORF;Has domain(s) with predicted sequence-specific DNA binding activity
0.814518				10458000	0.3819918468	0.3819918468	0.3819918468	orf19.3371	>orf19.3371 JAB1 CGDID:CAL0004187 COORDS:Ca21chr4_C_albicans_SC5314:723842-722013C, translated using codon table 12 (609 amino acids) Verified ORF;Component of the COP9 signalosome (CSN) complex, provides catalytic activity for deneddylation that cleaves
0.9356536				2642800000	0.3820654475	0.3820654475	0.3820654475	orf19.1680	>orf19.1680 TFP1 CGDID:CAL0000146 COORDS:Ca21chr3_C_albicans_SC5314:355985-357915W, translated using codon table 12 (617 amino acids) Uncharacterized ORF;Subunit of vacuolar H+-ATPase;stationary phase enriched protein;sumoylation target
0.8794017				18412000	0.3825469913	0.3825469913	0.3825469913	orf19.7437	>orf19.7437 orf19.7437 CGDID:CAL0005517 COORDS:Ca21chr3_C_albicans_SC5314:1481996-1482919W, translated using codon table 12 (307 amino acids) Uncharacterized ORF;Putative protein of unknown function;Hap43p-repressed gene;ortholog of <i>S. cerevisiae</i>
1.088858				4873200000	0.3825606833	0.3825606833	0.3825606833	orf19.5025	>orf19.5025 MET3 CGDID:CAL0001619 COORDS:Ca21chr1_C_albicans_SC5314:3051624-3053207W, translated using codon table 12 (527 amino acids) Uncharacterized ORF;ATP sulfurlyase of sulfate assimilation;repressed by Met or Cys, Sfu1p, or in fluconazole-resistan
1.102019				64485000	0.3854445964	0.3854445964	0.3854445964	orf19.829	>orf19.829 SCH9 CGDID:CAL0002687 COORDS:Ca21chr2_C_albicans_SC5314:827890-825527C, translated using codon table 12 (787 amino acids) Verified ORF;Protein kinase involved in growth control, normal cell size, resistance to rapamycin and cations, chlamydospo
1.088379				4150000000	0.3858333297	0.3858333297	0.3858333297	orf19.5007;P60712	>orf19.5007 ACT1 CGDID:CAL0001571 COORDS:Ca21chr1_C_albicans_SC5314:3011464-3013252W, translated using codon table 12 (376 amino acids) Verified ORF;Actin;gene has intron;transcriptionally regulated by growth phase and by starvation;localizes to polari
0.9364392				391530000	0.3865679618	0.3865679618	0.3865679618	orf19.2555	>orf19.2555 URA5 CGDID:CAL0002481 COORDS:Ca21chrR_C_albicans_SC5314:377252-377908W, translated using codon table 12 (218 amino acids) Uncharacterized ORF;Putative orotate phosphoribosyltransferase;protein abundance is affected by URA3 expression in the C
0.9085932				107600000	0.38665368	0.38665368	0.38665368	orf19.2259	>orf19.2259 orf19.2259 CGDID:CAL0006298 COORDS:Ca21chr2_C_albicans_SC5314:1441079-1440264C, translated using codon table 12 (271 amino acids) Uncharacterized ORF;Ortholog(s) have structural constituent of ribosome activity and mitochondrial large ribosoma
0.8161311				11516000	0.3866924168	0.3866924168	0.3866924168	orf19.909.1	>orf19.909.1 orf19.909.1 CGDID:CAF0007453 COORDS:Ca21chr2_C_albicans_SC5314:657188-657627W, translated using codon table 12 (74 amino acids) Uncharacterized ORF;Predicted ORF in Assembly 20 and 21;gene has intron
1.13018				19772000	0.3868370221	0.3868370221	0.3868370221	orf19.2184	>orf19.2184 orf19.2184 CGDID:CAL0005447 COORDS:Ca21chr2_C_albicans_SC5314:1620567-1621445W, translated using codon table 12 (292 amino acids) Uncharacterized ORF;Predicted ORF in Assemblies 19, 20 and 21;clade-associated gene expression
0.8868842				93718000	0.3872056754	0.3872056754	0.3872056754	orf19.6872	>orf19.6872 orf19.6872 CGDID:CAL0005865 COORDS:Ca21chr2_C_albicans_SC5314:1140248-1139328C, translated using codon table 12 (306 amino acids) Uncharacterized ORF;Putative protein of unknown function;Hap43p-repressed gene
0.908749				161560000	0.3875058868	0.3875058868	0.3875058868	orf19.7153	>orf19.7153 orf19.7153 CGDID:CAL0003000 COORDS:Ca21chr7_C_albicans_SC5314:907312-904235C, translated using codon table 12 (1025 amino acids) Uncharacterized ORF;Putative exportin, member of the Exportin-T family
1.088072				2231600000	0.3879361141	0.3879361141	0.3879361141	orf19.4536	>orf19.4536 CYS4 CGDID:CAL0002727 COORDS:Ca21chr1_C_albicans_SC5314:386296-384806C, translated using codon table 12 (496 amino acids) Uncharacterized ORF;Cystathionine beta-synthase;sulfur amino acid biosynthesis;antigenic in mouse;biofilm and alkaline
1.129575				33388000	0.3889514071	0.3889514071	0.3889514071	orf19.2769	>orf19.2769 orf19.2769 CGDID:CAL0004259 COORDS:Ca21chr4_C_albicans_SC5314:463682-464065W, translated using codon table 12 (127 amino acids) Uncharacterized ORF;Putative protease B inhibitor;hyphal-induced expression;Cyr1p- and Ras1p-repressed
0.8873122				55922000	0.3889994051	0.3889994051	0.3889994051	orf19.6696	>orf19.6696 TIM9 CGDID:CAL0004154 COORDS:Ca21chr7_C_albicans_SC5314:809485-809122C, translated using codon table 12 (87 amino acids) Uncharacterized ORF;Predicted protein of the mitochondrial intermembrane space;transcription is upregulated in both inter
0.8810099				18118000	0.3892548215	0.3892548215	0.3892548215	orf19.6796	>orf19.6796 orf19.6796 CGDID:CAL0005007 COORDS:Ca21chr3_C_albicans_SC5314:1615203-1614502C, translated using codon table 12 (233 amino acids) Uncharacterized ORF;Ortholog(s) have ADP-ribose diphosphatase activity, role in ribose phosphate metabolic proces
1.087868				1236900000	0.3893388329	0.3893388329	0.3893388329	orf19.5647	>orf19.5647 SUB2 CGDID:CAL0000645 COORDS:Ca21chr4_C_albicans_SC5314:34763-33383C, translated using codon table 12 (433 amino acids) Uncharacterized ORF;Putative TREX complex component with a predicted role in nuclear mRNA export;transcription is regulate
0.8170554				12424000	0.3894019377	0.3894019377	0.3894019377	orf19.7119	>orf19.7119 RAD3 CGDID:CAL0002854 COORDS:Ca21chr7_C_albicans_SC5314:5761-3464C, translated using codon table 12 (765 amino acids) Verified ORF;Ortholog of <i>S. cerevisiae</i> RAD3;has helicase activity on a duplex DNA substrate
1.101162				77115000	0.389462156	0.389462156	0.389462156	orf19.2688	>orf19.2688 NAN1 CGDID:CAL0003534 COORDS:Ca21chr4_C_albicans_SC5314:633200-630681C, translated using codon table 12 (839 amino acids) Verified ORF;Putative U3 snoRNP protein;Hap43p-induced gene;physically interacts with TAP-tagged Nop1p
1.091701				357240000	0.3894704973	0.3894704973	0.3894704973	orf19.5682	>orf19.5682 orf19.5682 CGDID:CAL0000730 COORDS:Ca21chr5_C_albicans_SC5314:18029-16398C, translated using codon table 12 (543 amino acids) Uncharacterized ORF;Ortholog(s) have protein binding, bridging, protein transporter activity
0.8811113				19096000	0.3896801128	0.3896801128	0.3896801128	orf19.6230	>orf19.6230 orf19.6230 CGDID:CAL0000473 COORDS:Ca21chr1_C_albicans_SC5314:1450648-1451823W, translated using codon table 12 (391 amino acids) Uncharacterized ORF;Ortholog(s) have enzyme regulator activity, m7G(5)pppN diphosphatase activity
0.9369981				885940000	0.3897911803	0.3897911803	0.3897911803	orf19.2028	>orf19.2028 MXR1 CGDID:CAL0004365 COORDS:Ca21chr2_C_albicans_SC5314:158430-157873C, translated using codon table 12 (185 amino acids) Uncharacterized ORF;Putative methionine sulfoxide reductase;flucytosine induced;Plc1p-regulated;upregulated in the pre
0.9092592				336940000	0.3903042641	0.3903042641	0.3903042641	orf19.6676;orf19.1124.2	>orf19.6676 orf19.6676 CGDID:CAL0004115 COORDS:Ca21chr5_C_albicans_SC5314:809408-810307W, translated using codon table 12 (299 amino acids) Uncharacterized ORF;Has domain(s) with predicted diphthine synthase activity and role in peptidyl-diphthamide biosy
0.8173997				7369700	0.390414227	0.390414227	0.390414227	orf19.2591	>orf19.2591 orf19.2591 CGDID:CAL0002562 COORDS:Ca21chrR_C_albicans_SC5314:423370-424671W, translated using codon table 12 (433 amino acids) Uncharacterized ORF;Ortholog(s) have adenosylmethionine-8-amino-7-oxononanoate transaminase activity and role in bi
1.091439				257830000	0.3907634072	0.3907634072	0.3907634072	orf19.6063	>orf19.6063 UBP6 CGDID:CAL0005163 COORDS:Ca21chr1_C_albicans_SC5314:71069-72582W, translated using codon table 12 (478 amino acids) Uncharacterized ORF;Putative ubiquitin-specific protease of the 26S proteasome;oxidative stress-induced via Cap1p
1.128527				36257000	0.3926322651	0.3926322651	0.3926322651	orf19.2471	>orf19.2471 GIM5 CGDID:CAL0001602 COORDS:Ca21chr1_C_albicans_SC5314:1211899-1212375W, translated using codon table 12 (158 amino acids) Uncharacterized ORF;Putative heterohexameric cochaperone prefoldin complex subunit;macrophage/pseudohyphal-repressed g
1.175874				2578000	0.3926730913	0.3926730913	0.3926730913	orf19.5782	>orf19.5782 orf19.5782 CGDID:CAL0001535 COORDS:Ca21chr2_C_albicans_SC5314:636276-634021C, translated using codon table 12 (751 amino acids) Uncharacterized ORF;Ortholog(s) have mitochondrion localization
0.888224				64416000	0.3928367056	0.3928367056	0.3928367056	orf19.6438	>orf19.6438 orf19.6438 CGDID:CAL0002196 COORDS:Ca21chrR_C_albicans_SC5314:1861426-1859663C, translated using codon table 12 (587 amino acids) Uncharacterized ORF;Ortholog(s) have serine C-palmitoyltransferase activity, role in sphingolipid biosynthetic pr
0.8884793				45767000	0.3939152068	0.3939152068	0.3939152068	orf19.4594	>orf19.4594 orf19.4594 CGDID:CAL0002945 COORDS:Ca21chr4_C_albicans_SC5314:387462-386785C, translated using codon table 12 (225 amino acids) Uncharacterized ORF;Ortholog(s) have role in endocytosis and Golgi apparatus localization
1.090444				171370000	0.3956929606	0.3956929606	0.3956929606	orf19.1796	>orf19.1796 orf19.1796 CGDID:CAL0000999 COORDS:Ca21chr4_C_albicans_SC5314:1174948-1176042W, translated using codon table 12 (364 amino acids) Uncharacterized ORF;Ortholog(s) have oxidoreductase activity, acting on the CH-OH group of donors, NAD or NADP as
1.08692				1022100000	0.3959009638	0.3959009638	0.3959009638	orf19.2573	>orf19.2573 FRS1 CGDID:CAL0002521 COORDS:Ca21chrR_C_albicans_SC5314:400470-398692C, translated using codon table 12 (592 amino acids) Verified ORF;Phenylalanyl-tRNA synthetase;possible role in early cell wall biosynthesis;downregulated by phagocytosis b
0.8891448				56066000	0.3967350773	0.3967350773	0.3967350773	orf19.5870	>orf19.5870 CTP1 CGDID:CAL0002428 COORDS:Ca21chr3_C_albicans_SC5314:888046-887091C, translated using codon table 12 (294 amino acids) Verified ORF;Putative citrate transport protein;flucytosine induced;amphotericin B repressed, caspofungin repressed;Ha
1.17413				7113300	0.3968675807	0.3968675807	0.3968675807	orf19.3400	>orf19.3400 COQ3 CGDID:CAL0004858 COORDS:Ca21chr6_C_albicans_SC5314:383593-382610C, translated using codon table 12 (327 amino acids) Uncharacterized ORF;Protein with a predicted role in coenzyme Q biosynthesis;transcriptionally induced by interaction wi
1.099546				41200000	0.3971057486	0.3971057486	0.3971057486	orf19.5835	>orf19.5835 orf19.5835 CGDID:CAL0002329 COORDS:Ca21chr2_C_albicans_SC5314:541905-541063C, translated using codon table 12 (280 amino acids) Uncharacterized ORF;Ortholog(s) have role in rRNA processing, ribosomal small subunit assembly and CURI complex, UT
0.9105744				152640000	0.3975752176	0.3975752176	0.3975752176	orf19.2953	>orf19.2953 TOM20 CGDID:CAL0006051 COORDS:Ca21chr1_C_albicans_SC5314:553430-552915C, translated using codon table 12 (171 amino acids) Verified ORF;Putative mitochondrial primary import receptor
1.126856				30679000	0.3985416616	0.3985416616	0.3985416616	orf19.59	>orf19.59 REI1 CGDID:CAL0000609 COORDS:Ca21chr1_C_albicans_SC5314:1058088-1059233W, translated using codon table 12 (381 amino acids) Uncharacterized ORF;Putative cytoplasmic pre-60S factor;Hap43p-induced gene;decreased expression in response to prostag
1.126766				19433000	0.3988623435	0.3988623435	0.3988623435	orf19.3065	>orf19.3065 DAO1 CGDID:CAL0001460 COORDS:Ca21chr1_C_albicans_SC5314:759714-758629C, translated using codon table 12 (361 amino acids) Uncharacterized ORF;Putative D-amino acid oxidase;transcription is regulated upon yeast-hyphal switch
1.099067				94146000	0.3993911944	0.3993911944	0.3993911944	orf19.6585	>orf19.6585 orf19.6585 CGDID:CAL0003310 COORDS:Ca21chr7_C_albicans_SC5314:302677-303045W, translated using codon table 12 (122 amino acids) Uncharacterized ORF;Ortholog(s) have mitochondrion localization
0.8834428				19367000	0.3995381179	0.3995381179	0.3995381179	orf19.3653	>orf19.3653 FAT1 CGDID:CAL0000418 COORDS:Ca21chr6_C_albicans_SC5314:129850-131802W, translated using codon table 12 (650 amino acids) Uncharacterized ORF;Predicted enzyme of sphingolipid biosynthesis;upregulated in biofilm
0.9389201				397940000	0.4009998074	0.4009998074	0.4009998074	orf19.6524	>orf19.6524 TOM40 CGDID:CAL0003116 COORDS:Ca21chr7_C_albicans_SC5314:423405-422233C, translated using codon table 12 (390 amino acids) Verified ORF;Protein involved in mitochondrial protein import
0.9112739				329900000	0.4014750509	0.4014750509	0.4014750509	orf19.5906	>orf19.5906 ADE2 CGDID:CAL0003241 COORDS:Ca21chr3_C_albicans_SC5314:945230-943524C, translated using codon table 12 (568 amino acids) Verified ORF;Phosphoribosylaminoimadazole carboxylase;role in adenine biosynthesis;required for normal growth and virul
0.8840477				31243000	0.4021201046	0.4021201046	0.4021201046	orf19.6822	>orf19.6822 orf19.6822 CGDID:CAL0005691 COORDS:Ca21chr3_C_albicans_SC5314:1551881-1550805C, translated using codon table 12 (296 amino acids) Uncharacterized ORF;Ortholog(s) have NEDD8 ligase activity, ubiquitin binding activity and role in positive regul
1.125677				31357000	0.4027435144	0.4027435144	0.4027435144	orf19.6026	>orf19.6026 ERG2 CGDID:CAL0005073 COORDS:Ca21chr1_C_albicans_SC5314:155291-154638C, translated using codon table 12 (217 amino acids) Verified ORF;C-8 sterol isomerase;enzyme of ergosterol biosynthesis pathway;converts fecosterol to episterol;mutant is
1.088835				120080000	0.4037489522	0.4037489522	0.4037489522	orf19.6355	>orf19.6355 orf19.6355 CGDID:CAL0001341 COORDS:Ca21chr1_C_albicans_SC5314:2764811-2766364W, translated using codon table 12 (517 amino acids) Uncharacterized ORF;Ortholog(s) have role in ribosome biogenesis and cytosol, nucleolus localization
1.125252				18905000	0.4042671859	0.4042671859	0.4042671859	orf19.2736	>orf19.2736 HFL2 CGDID:CAL0004217 COORDS:Ca21chr4_C_albicans_SC5314:547581-547141C, translated using codon table 12 (146 amino acids) Uncharacterized ORF;HAP5-like protein;flucytosine induced
0.9119304				124610000	0.405156086	0.405156086	0.405156086	orf19.4449	>orf19.4449 orf19.4449 CGDID:CAL0001855 COORDS:Ca21chr1_C_albicans_SC5314:1540755-1541501W, translated using codon table 12 (248 amino acids) Uncharacterized ORF;Ortholog(s) have superoxide dismutase copper chaperone activity, role in cellular copper ion
1.170622				11345000	0.40538736	0.40538736	0.40538736	orf19.6075	>orf19.6075 orf19.6075 CGDID:CAL0005191 COORDS:Ca21chr1_C_albicans_SC5314:49844-49296C, translated using codon table 12 (182 amino acids) Uncharacterized ORF;Hap43p-repressed gene;ortholog of <i>S. cerevisiae</i> CDC36, a CCR4-NOT complex component
0.9398141				685230000	0.4062781987	0.4062781987	0.4062781987	orf19.5801	>orf19.5801 RNR21 CGDID:CAL0002245 COORDS:Ca21chr2_C_albicans_SC5314:604784-603543C, translated using codon table 12 (413 amino acids) Uncharacterized ORF;Ribonucleoside-diphosphate reductase;regulated by tyrosol and cell density;transcription upregulat
0.8851057				18769000	0.4066595765	0.4066595765	0.4066595765	orf19.974	>orf19.974 ROT2 CGDID:CAL0003777 COORDS:Ca21chr5_C_albicans_SC5314:36656-39271W, translated using codon table 12 (871 amino acids) Verified ORF;Alpha-glucosidase II, catalytic subunit, required for N-linked protein glycosylation and normal cell wall synth
0.8851231				27189000	0.4067347696	0.4067347696	0.4067347696	orf19.1376	>orf19.1376 orf19.1376 CGDID:CAL0003912 COORDS:Ca21chr2_C_albicans_SC5314:1989931-1990818W, translated using codon table 12 (295 amino acids) Uncharacterized ORF;Ortholog(s) have SNAP receptor activity, phosphatidic acid binding activity and role in ascos
0.9399015				408700000	0.4067963582	0.4067963582	0.4067963582	orf19.2483	>orf19.2483 RIM1 CGDID:CAL0001631 COORDS:Ca21chr1_C_albicans_SC5314:1190013-1189582C, translated using codon table 12 (143 amino acids) Uncharacterized ORF;Putative single-stranded DNA-binding protein;protein level decreases in stationary phase cultures
0.940034				428680000	0.4075831861	0.4075831861	0.4075831861	orf19.2396;orf19.1763	>orf19.2396 IFR2 CGDID:CAL0000841 COORDS:Ca21chrR_C_albicans_SC5314:737211-738287W, translated using codon table 12 (358 amino acids) Uncharacterized ORF;Zinc-binding dehydrogenase;upregulated by benomyl, ciclopirox olamine or alpha pheromone;regulated
0.8855616				39112000	0.4086252709	0.4086252709	0.4086252709	orf19.1673	>orf19.1673 PPT1 CGDID:CAL0000106 COORDS:Ca21chr3_C_albicans_SC5314:371638-369944C, translated using codon table 12 (564 amino acids) Uncharacterized ORF;Putative serine/threonine phosphatase;transcriptionally regulated by iron;expression greater in hig
0.8857549				31065000	0.4094606425	0.4094606425	0.4094606425	orf19.7041	>orf19.7041 orf19.7041 CGDID:CAL0002053 COORDS:Ca21chr7_C_albicans_SC5314:148191-150485W, translated using codon table 12 (764 amino acids) Verified ORF;Putative pre-tRNA processing protein;heterozygous null mutant exhibits hypersensitivity to parnafungi
1.168461				14151000	0.4106893291	0.4106893291	0.4106893291	orf19.329	>orf19.329 orf19.329 CGDID:CAL0004717 COORDS:Ca21chr3_C_albicans_SC5314:698364-696997C, translated using codon table 12 (455 amino acids) Uncharacterized ORF;Ortholog(s) have pre-mRNA branch point binding activity, role in nuclear mRNA splicing, via splic
1.087406				225940000	0.4109802268	0.4109802268	0.4109802268	orf19.5378	>orf19.5378 SCL1 CGDID:CAL0004386 COORDS:Ca21chr3_C_albicans_SC5314:145925-145182C, translated using codon table 12 (247 amino acids) Uncharacterized ORF;Proteasome subunit YC7alpha;protein present in exponential and stationary growth phase yeast culture
0.9130245				108970000	0.4113359001	0.4113359001	0.4113359001	orf19.863	>orf19.863 orf19.863 CGDID:CAL0002812 COORDS:Ca21chr2_C_albicans_SC5314:756454-755318C, translated using codon table 12 (378 amino acids) Uncharacterized ORF;Ortholog(s) have structural constituent of ribosome activity and mitochondrial large ribosomal su
0.8926553				57194000	0.4118105848	0.4118105848	0.4118105848	orf19.2385	>orf19.2385 KTI12 CGDID:CAL0000813 COORDS:Ca21chrR_C_albicans_SC5314:750070-749204C, translated using codon table 12 (288 amino acids) Uncharacterized ORF;Protein similar to S. cerevisiae Kti12p, which associates with Elongator complex;has a role in resi
1.122926				18470000	0.4126498182	0.4126498182	0.4126498182	orf19.6211	>orf19.6211 orf19.6211 CGDID:CAL0000441 COORDS:Ca21chr1_C_albicans_SC5314:1487542-1485887C, translated using codon table 12 (551 amino acids) Uncharacterized ORF;Ortholog of <i>C. parapsilosis CDC317</i> : CPAR2_209000, <i>Candida tenuis NRRL Y-1498</i> :
1.122491				21570000	0.4142303519	0.4142303519	0.4142303519	orf19.1444	>orf19.1444 orf19.1444 CGDID:CAL0004592 COORDS:Ca21chr2_C_albicans_SC5314:244023-245591W, translated using codon table 12 (522 amino acids) Uncharacterized ORF;Ortholog(s) have phosphatidylinositol-4,5-bisphosphate binding activity, role in actin cortical
0.8932357				57366000	0.4143358021	0.4143358021	0.4143358021	orf19.3687	>orf19.3687 orf19.3687 CGDID:CAL0000470 COORDS:Ca21chr1_C_albicans_SC5314:483733-484098W, translated using codon table 12 (121 amino acids) Uncharacterized ORF;Ortholog(s) have unfolded protein binding activity, role in cytoskeleton organization, protein
0.8932388				41186000	0.4143490499	0.4143490499	0.4143490499	orf19.1711	>orf19.1711 END3 CGDID:CAL0000775 COORDS:Ca21chr3_C_albicans_SC5314:301513-302700W, translated using codon table 12 (395 amino acids) Uncharacterized ORF;Regulated by Gcn4p;induced in response to amino acid starvation (3-aminotriazole treatment)
0.8869513				34256000	0.4146519868	0.4146519868	0.4146519868	orf19.920	>orf19.920 RMT2 CGDID:CAL0003625 COORDS:Ca21chr5_C_albicans_SC5314:156807-158162W, translated using codon table 12 (451 amino acids) Verified ORF;Minor protein arginine methyltransferases (PRMT) involved in methylation of arginine residues
0.8871261				20654000	0.4154135522	0.4154135522	0.4154135522	orf19.1966	>orf19.1966 BUD23 CGDID:CAL0002637 COORDS:Ca21chr5_C_albicans_SC5314:225614-224799C, translated using codon table 12 (271 amino acids) Uncharacterized ORF;Putative methyltransferase;Hap43p-induced gene;decreased expression in response to prostaglandins
0.8261114				15651000	0.4165540082	0.4165540082	0.4165540082	orf19.4416	>orf19.4416 VPS13 CGDID:CAL0001755 COORDS:Ca21chr4_C_albicans_SC5314:1341961-1351212W, translated using codon table 12 (3083 amino acids) Uncharacterized ORF;Putative vacuolar protein sorting-associated protein;gene used for multilocus sequence typing
0.9139728				140140000	0.4167365879	0.4167365879	0.4167365879	orf19.3040	>orf19.3040 EHT1 CGDID:CAL0001403 COORDS:Ca21chr1_C_albicans_SC5314:713038-714315W, translated using codon table 12 (425 amino acids) Uncharacterized ORF;Protein similar to <i>S. cerevisiae</i> Eht1p;transcription is induced in response to alpha pheromon
0.8264462				12281000	0.4175785858	0.4175785858	0.4175785858	orf19.5887	>orf19.5887 NUP85 CGDID:CAL0002462 COORDS:Ca21chr3_C_albicans_SC5314:915536-913215C, translated using codon table 12 (773 amino acids) Verified ORF;Ortholog(s) have structural constituent of nuclear pore activity
0.8940032				52638000	0.41768817	0.41768817	0.41768817	orf19.3128	>orf19.3128 orf19.3128 CGDID:CAL0002269 COORDS:Ca21chr4_C_albicans_SC5314:1518395-1516473C, translated using codon table 12 (640 amino acids) Uncharacterized ORF;Ortholog(s) have syntaxin binding activity and role in ER to Golgi vesicle-mediated transport
1.083692				2963100000	0.418735232	0.418735232	0.418735232	orf19.4193.1	>orf19.4193.1 RPS13 CGDID:CAF0007004 COORDS:Ca21chr6_C_albicans_SC5314:115590-114731C, translated using codon table 12 (151 amino acids) Uncharacterized ORF;Putative ribosomal protein of the small subunit
0.8879998				22949000	0.4192334936	0.4192334936	0.4192334936	orf19.6171	>orf19.6171 orf19.6171 CGDID:CAL0006091 COORDS:Ca21chr3_C_albicans_SC5314:1771524-1768972C, translated using codon table 12 (850 amino acids) Uncharacterized ORF;Ortholog(s) have adenyl-nucleotide exchange factor activity, nucleocytoplasmic transporter ac
0.8944792				95401000	0.419775556	0.419775556	0.419775556	orf19.407	>orf19.407 GCD6 CGDID:CAL0005543 COORDS:Ca21chr1_C_albicans_SC5314:1885055-1882857C, translated using codon table 12 (732 amino acids) Uncharacterized ORF;Putative catalytic epsilon subunit of the translation initiation factor eIF2B, based on similarity t
0.8946376				71964000	0.4204716634	0.4204716634	0.4204716634	orf19.2352	>orf19.2352 orf19.2352 CGDID:CAL0000750 COORDS:Ca21chr1_C_albicans_SC5314:2374045-2375019W, translated using codon table 12 (324 amino acids) Uncharacterized ORF;Ortholog(s) have mitochondrion localization
1.094665				44559000	0.4207402128	0.4207402128	0.4207402128	orf19.7479	>orf19.7479 NTH1 CGDID:CAL0005674 COORDS:Ca21chrR_C_albicans_SC5314:130650-133373W, translated using codon table 12 (907 amino acids) Verified ORF;Neutral trehalase;hyphal induction in null mutant delayed but not reduced overall;not required for virulen
0.8280389				14211000	0.4224738416	0.4224738416	0.4224738416	orf19.4543	>orf19.4543 UGA2 CGDID:CAL0002758 COORDS:Ca21chr1_C_albicans_SC5314:378191-376662C, translated using codon table 12 (509 amino acids) Uncharacterized ORF;Protein not essential for viability;similar to S. cerevisiae Uga2p, which is succinate semialdehyde
0.8951171				42020000	0.4225827069	0.4225827069	0.4225827069	orf19.7383	>orf19.7383 MNN9 CGDID:CAL0004800 COORDS:Ca21chr3_C_albicans_SC5314:1368781-1369887W, translated using codon table 12 (368 amino acids) Verified ORF;Protein of N-linked outer-chain mannan biosynthesis;mutant has defective cell wall;required for wild-typ
0.8888736				30270000	0.4230742787	0.4230742787	0.4230742787	orf19.3960	>orf19.3960 HYS2 CGDID:CAL0003049 COORDS:Ca21chr5_C_albicans_SC5314:1032504-1031080C, translated using codon table 12 (474 amino acids) Uncharacterized ORF;Putative DNA polymerase III (delta) subunit with a predicted role in DNA replication and DNA repair
1.119821				22017000	0.4240050791	0.4240050791	0.4240050791	orf19.4760	>orf19.4760 orf19.4760 CGDID:CAL0004512 COORDS:Ca21chr1_C_albicans_SC5314:1969056-1967593C, translated using codon table 12 (487 amino acids) Uncharacterized ORF;Ortholog(s) have protein-histidine N-methyltransferase activity, role in peptidyl-histidine m
0.9429002				952050000	0.424816714	0.424816714	0.424816714	orf19.4827	>orf19.4827 ADE12 CGDID:CAL0005339 COORDS:Ca21chr1_C_albicans_SC5314:2122303-2123589W, translated using codon table 12 (428 amino acids) Uncharacterized ORF;Adenylosuccinate synthase;upregulated in biofilm;decreased expression in hyphae vs yeast-form ce
1.093825				49003000	0.424890129	0.424890129	0.424890129	orf19.2488	>orf19.2488 FAL1 CGDID:CAL0001638 COORDS:Ca21chr1_C_albicans_SC5314:1182403-1181204C, translated using codon table 12 (399 amino acids) Uncharacterized ORF;Ortholog(s) have role in maturation of SSU-rRNA from tricistronic rRNA transcript (SSU-rRNA, 5.8S r
0.9156351				168390000	0.4263044571	0.4263044571	0.4263044571	orf19.1880	>orf19.1880 HEM15 CGDID:CAL0001790 COORDS:Ca21chr2_C_albicans_SC5314:1531048-1532208W, translated using codon table 12 (386 amino acids) Uncharacterized ORF;Putative ferrochelatase involved in heme biosynthesis;transcription is not regulated by iron leve
1.084385				176640000	0.4265272169	0.4265272169	0.4265272169	orf19.898	>orf19.898 HEM2 CGDID:CAL0002938 COORDS:Ca21chr2_C_albicans_SC5314:681030-682055W, translated using codon table 12 (341 amino acids) Uncharacterized ORF;Putative porphobilinogen synthase;transcriptionally regulated by iron;expression greater in high iro
0.9157416				184870000	0.4269215137	0.4269215137	0.4269215137	orf19.394	>orf19.394 orf19.394 CGDID:CAL0004950 COORDS:Ca21chr1_C_albicans_SC5314:1862609-1863994W, translated using codon table 12 (461 amino acids) Uncharacterized ORF;Putative kynureninase, involved in NAD biosynthesis;Hap43p-repressed gene;biofilm-induced
1.084276				295300000	0.4270935454	0.4270935454	0.4270935454	orf19.512	>orf19.512 orf19.512 CGDID:CAL0000078 COORDS:Ca21chrR_C_albicans_SC5314:951493-948365C, translated using codon table 12 (1042 amino acids) Uncharacterized ORF;Predicted ORF in Assemblies 19, 20 and 21;essential;S. cerevisiae ortholog is essential
0.9158146				140270000	0.4273450477	0.4273450477	0.4273450477	orf19.3755	>orf19.3755 orf19.3755 CGDID:CAL0001217 COORDS:Ca21chr1_C_albicans_SC5314:2749794-2750456W, translated using codon table 12 (220 amino acids) Uncharacterized ORF;Ortholog(s) have structural constituent of ribosome activity and mitochondrial large ribosoma
0.9435017				1346600000	0.4284864593	0.4284864593	0.4284864593	orf19.5285	>orf19.5285 PST3 CGDID:CAL0003649 COORDS:Ca21chrR_C_albicans_SC5314:1158020-1158619W, translated using codon table 12 (199 amino acids) Uncharacterized ORF;Putative flavodoxin;biofilm induced;fungal-specific (no human or murine homolog);stationary phas
0.830029				9201200	0.4286374943	0.4286374943	0.4286374943	orf19.7500	>orf19.7500 PXA1 CGDID:CAL0006350 COORDS:Ca21chrR_C_albicans_SC5314:86206-83900C, translated using codon table 12 (768 amino acids) Uncharacterized ORF;Putative peroxisomal, half-size adrenoleukodystrophy protein (ALD or ALDp) subfamily ABC family transpo
1.083958				305220000	0.4287485112	0.4287485112	0.4287485112	orf19.7234	>orf19.7234 orf19.7234 CGDID:CAL0003837 COORDS:Ca21chr1_C_albicans_SC5314:3139214-3140899W, translated using codon table 12 (561 amino acids) Uncharacterized ORF;Putative RSC chromatin remodeling complex component;possibly an essential gene, disruptants
0.9435974				5750000000	0.429072202	0.429072202	0.429072202	orf19.5645	>orf19.5645 MET15 CGDID:CAL0000641 COORDS:Ca21chr4_C_albicans_SC5314:31982-30660C, translated using codon table 12 (440 amino acids) Verified ORF;O-acetylhomoserine O-acetylserine sulfhydrylase;involved in sulfur amino acid biosynthesis;immunogenic;Hog
0.916283				132850000	0.4300677034	0.4300677034	0.4300677034	orf19.1662	>orf19.1662 orf19.1662 CGDID:CAL0000068 COORDS:Ca21chr3_C_albicans_SC5314:409037-410092W, translated using codon table 12 (351 amino acids) Uncharacterized ORF;Ortholog(s) have structural constituent of ribosome activity and mitochondrial small ribosomal
1.081976				383690000	0.4311797733	0.4311797733	0.4311797733	orf19.5369	>orf19.5369 orf19.5369 CGDID:CAL0004363 COORDS:Ca21chr2_C_albicans_SC5314:2227017-2225932C, translated using codon table 12 (361 amino acids) Uncharacterized ORF;Ortholog(s) have uroporphyrinogen decarboxylase activity, role in heme biosynthetic process a
0.9439523				443560000	0.4312474454	0.4312474454	0.4312474454	orf19.7592	>orf19.7592 FAA4 CGDID:CAL0000241 COORDS:Ca21chrR_C_albicans_SC5314:2172618-2174708W, translated using codon table 12 (696 amino acids) Uncharacterized ORF;Predicted acyl CoA synthase
1.083414				269890000	0.4315943447	0.4315943447	0.4315943447	orf19.1946	>orf19.1946 orf19.1946 CGDID:CAL0002587 COORDS:Ca21chr5_C_albicans_SC5314:275380-274481C, translated using codon table 12 (299 amino acids) Uncharacterized ORF;Similar to an aldose 1-epimerase-related protein;antigenic during murine systemic infection;p
1.160027				7711000	0.4317735615	0.4317735615	0.4317735615	orf19.6319	>orf19.6319 orf19.6319 CGDID:CAL0001266 COORDS:Ca21chr6_C_albicans_SC5314:20661-18685C, translated using codon table 12 (658 amino acids) Uncharacterized ORF;Ortholog(s) have mRNA binding, ubiquitin-specific protease activity and role in protein deubiquit
0.8311514				5995000	0.4321369578	0.4321369578	0.4321369578	orf19.1963	>orf19.1963 GDS1 CGDID:CAL0002635 COORDS:Ca21chr5_C_albicans_SC5314:231072-229549C, translated using codon table 12 (507 amino acids) Uncharacterized ORF;Putative mitochondrial protein;Hap43p-repressed gene
0.8975171				95755000	0.4332415927	0.4332415927	0.4332415927	orf19.2228	>orf19.2228 orf19.2228 CGDID:CAL0006222 COORDS:Ca21chr2_C_albicans_SC5314:1389157-1390380W, translated using codon table 12 (407 amino acids) Uncharacterized ORF;Ortholog(s) have actin monomer binding activity, role in sequestering of actin monomers and m
1.159299				13481000	0.4336215474	0.4336215474	0.4336215474	orf19.4582	>orf19.4582 orf19.4582 CGDID:CAL0002905 COORDS:Ca21chr4_C_albicans_SC5314:417943-417221C, translated using codon table 12 (240 amino acids) Uncharacterized ORF;Ortholog(s) have role in U1 snRNA 3-end processing, U4 snRNA 3-end processing and U5 snRNA 3
1.081565				1970400000	0.4341901165	0.4341901165	0.4341901165	orf19.953.1	>orf19.953.1 COF1 CGDID:CAF0006915 COORDS:Ca21chr5_C_albicans_SC5314:67605-68261W, translated using codon table 12 (141 amino acids) Uncharacterized ORF;Putative cofilin;macrophage-induced protein;protein present in exponential and stationary-phase yeas
1.081468				416840000	0.4349093184	0.4349093184	0.4349093184	orf19.1833	>orf19.1833 orf19.1833 CGDID:CAL0001653 COORDS:Ca21chr1_C_albicans_SC5314:2352602-2354041W, translated using codon table 12 (479 amino acids) Uncharacterized ORF;Ortholog(s) have pseudouridine synthase activity, role in box H/ACA snoRNA 3-end processing,
0.9171298				157040000	0.4350160063	0.4350160063	0.4350160063	orf19.3235	>orf19.3235 orf19.3235 CGDID:CAL0003289 COORDS:Ca21chrR_C_albicans_SC5314:275367-276209W, translated using codon table 12 (280 amino acids) Uncharacterized ORF;Putative F-actin capping protein subunit alpha;possibly an essential gene, disruptants not obt
1.091788				50770000	0.4350509879	0.4350509879	0.4350509879	orf19.2621	>orf19.2621 orf19.2621 CGDID:CAL0003402 COORDS:Ca21chrR_C_albicans_SC5314:1627400-1627850W, translated using codon table 12 (125 amino acids) Uncharacterized ORF;Ortholog(s) have role in nuclear mRNA splicing, via spliceosome and U1 snRNP, U2-type prespli
1.09146				77110000	0.4366997044	0.4366997044	0.4366997044	orf19.5771	>orf19.5771 PBP2 CGDID:CAL0001510 COORDS:Ca21chr6_C_albicans_SC5314:855456-853867C, translated using codon table 12 (529 amino acids) Uncharacterized ORF;Putative RNA binding protein;transcription is regulated by Nrg1p, Mig1p, and Tup1p
1.091429				74802000	0.4368533113	0.4368533113	0.4368533113	orf19.488	>orf19.488 MEX67 CGDID:CAL0005845 COORDS:Ca21chrR_C_albicans_SC5314:912970-911117C, translated using codon table 12 (617 amino acids) Uncharacterized ORF;Nuclear export protein;has NTF2-like domain;interacts with Mtr2p via the NTF2-like domain
1.157993				7860800	0.4369505369	0.4369505369	0.4369505369	orf19.864	>orf19.864 orf19.864 CGDID:CAL0002815 COORDS:Ca21chr2_C_albicans_SC5314:755005-751901C, translated using codon table 12 (1034 amino acids) Uncharacterized ORF;Ortholog(s) have role in nuclear-transcribed mRNA catabolic process, 3-5 exonucleolytic nonsen
1.082271				161770000	0.4376025207	0.4376025207	0.4376025207	orf19.1687	>orf19.1687 orf19.1687 CGDID:CAL0000153 COORDS:Ca21chr3_C_albicans_SC5314:342684-344987W, translated using codon table 12 (767 amino acids) Uncharacterized ORF;Hap43p-induced gene;ortholog of <i>S. cerevisiae</i> PRP43, an RNA helicase in the DEAH-box fa
0.8922723				38305000	0.4382075801	0.4382075801	0.4382075801	orf19.2480.1	>orf19.2480.1 AUT7 CGDID:CAF0006954 COORDS:Ca21chr1_C_albicans_SC5314:1191631-1192122W, translated using codon table 12 (135 amino acids) Uncharacterized ORF;Putative autophagosome protein;macrophage/pseudohyphal-repressed;alternatively spliced intron i
1.082063				172890000	0.4387002346	0.4387002346	0.4387002346	orf19.3058	>orf19.3058 orf19.3058 CGDID:CAL0001438 COORDS:Ca21chr1_C_albicans_SC5314:746407-744965C, translated using codon table 12 (480 amino acids) Uncharacterized ORF;Ortholog(s) have role in ubiquinone biosynthetic process and mitochondrial inner membrane local
0.8923956				32156000	0.4387622204	0.4387622204	0.4387622204	orf19.3558	>orf19.3558 orf19.3558 CGDID:CAL0005932 COORDS:Ca21chr2_C_albicans_SC5314:1091497-1090856C, translated using codon table 12 (213 amino acids) Uncharacterized ORF;Ortholog(s) have Golgi apparatus, endoplasmic reticulum localization
0.8926626				29072000	0.4399654135	0.4399654135	0.4399654135	orf19.2533.1	>orf19.2533.1 orf19.2533.1 CGDID:CAF0006956 COORDS:Ca21chrR_C_albicans_SC5314:344860-344483C, translated using codon table 12 (95 amino acids) Uncharacterized ORF;Protein with a predicted role in protein translocation from the endoplasmic reticulum
0.8991577				68500000	0.4406161584	0.4406161584	0.4406161584	orf19.3686	>orf19.3686 orf19.3686 CGDID:CAL0000469 COORDS:Ca21chr1_C_albicans_SC5314:483625-482414C, translated using codon table 12 (403 amino acids) Uncharacterized ORF;Ortholog(s) have protein domain specific binding activity, role in mitochondrial proton-transpo
0.8992076				76682000	0.4408415392	0.4408415392	0.4408415392	orf19.3797	>orf19.3797 orf19.3797 CGDID:CAL0001313 COORDS:Ca21chr4_C_albicans_SC5314:1037061-1036285C, translated using codon table 12 (258 amino acids) Uncharacterized ORF;Ortholog(s) have structural constituent of ribosome activity and mitochondrial large ribosoma
0.8339744				1616800	0.441010622	0.441010622	0.441010622	orf19.4593.1	>orf19.4593.1 orf19.4593.1 CGDID:CAF0007016 COORDS:Ca21chr4_C_albicans_SC5314:387911-388147W, translated using codon table 12 (78 amino acids) Uncharacterized ORF;Ortholog(s) have role in mitochondrial respiratory chain complex II assembly and mitochondri
0.8342281				13418000	0.4418133048	0.4418133048	0.4418133048	orf19.413.1	>orf19.413.1 RPS27A CGDID:CAF0006896 COORDS:Ca21chr1_C_albicans_SC5314:1155839-1155591C, translated using codon table 12 (82 amino acids) Uncharacterized ORF;Ribosomal protein S27
1.081085				361660000	0.4438926295	0.4438926295	0.4438926295	orf19.2416.1	>orf19.2416.1 MLC1 CGDID:CAF0006950 COORDS:Ca21chrR_C_albicans_SC5314:702329-701831C, translated using codon table 12 (143 amino acids) Verified ORF;Protein with microtubule-dependent localization to the Spitzenkorper, also localizes to cytokinetic ring i
0.9186623				107370000	0.4440532225	0.4440532225	0.4440532225	orf19.1802	>orf19.1802 orf19.1802 CGDID:CAL0001575 COORDS:Ca21chr4_C_albicans_SC5314:1192479-1190626C, translated using codon table 12 (617 amino acids) Uncharacterized ORF;Putative termination and polyadenylation protein;decreased expression in response to prostag
1.155167				16605000	0.444203663	0.444203663	0.444203663	orf19.1309	>orf19.1309 orf19.1309 CGDID:CAL0003711 COORDS:Ca21chr4_C_albicans_SC5314:787968-787555C, translated using codon table 12 (137 amino acids) Uncharacterized ORF;Ortholog of <i>C. parapsilosis CDC317</i> : CPAR2_403630, <i>Candida tenuis NRRL Y-1498</i> : C
0.9187239				224280000	0.4444192612	0.4444192612	0.4444192612	orf19.685	>orf19.685 YHM1 CGDID:CAL0001136 COORDS:Ca21chr6_C_albicans_SC5314:397098-398012W, translated using codon table 12 (304 amino acids) Verified ORF;Putative mitochondrial carrier protein;fungal-specific (no human or murine homolog);Hap43p-repressed gene
0.8350608				10618000	0.4444534894	0.4444534894	0.4444534894	orf19.5961	>orf19.5961 orf19.5961 CGDID:CAL0003397 COORDS:Ca21chr3_C_albicans_SC5314:1060429-1059680C, translated using codon table 12 (249 amino acids) Uncharacterized ORF;Ortholog(s) have role in proteasome regulatory particle assembly, proteolysis and cytosol, nu
0.8938071				25440000	0.4451421882	0.4451421882	0.4451421882	orf19.6780	>orf19.6780 MET8 CGDID:CAL0004979 COORDS:Ca21chr3_C_albicans_SC5314:1652562-1653419W, translated using codon table 12 (285 amino acids) Uncharacterized ORF;Putative bifunctional dehydrogenase and ferrochelatase with a predicted role in siroheme biosynthes
1.080693				103670000	0.4459816636	0.4459816636	0.4459816636	orf19.1453	>orf19.1453 SPT5 CGDID:CAL0004616 COORDS:Ca21chr2_C_albicans_SC5314:265953-268823W, translated using codon table 12 (956 amino acids) Verified ORF;Protein similar to S. cerevisiae Spt5p transcription elongation factor;transposon mutation affects filament
0.8356883				3392200	0.4464487738	0.4464487738	0.4464487738	orf19.5759	>orf19.5759 SNQ2 CGDID:CAL0001479 COORDS:Ca21chr6_C_albicans_SC5314:836962-832475C, translated using codon table 12 (1495 amino acids) Verified ORF;Protein similar to S. cerevisiae Snq2p transporter;member of PDR subfamily of ABC family;transposon mutat
1.113652				29230000	0.4470960495	0.4470960495	0.4470960495	orf19.4846	>orf19.4846 orf19.4846 CGDID:CAL0005381 COORDS:Ca21chr1_C_albicans_SC5314:2148256-2149497W, translated using codon table 12 (413 amino acids) Verified ORF;GlcNAc-induced protein
1.153941				2835800	0.4473705774	0.4473705774	0.4473705774	orf19.3050	>orf19.3050 AGE1 CGDID:CAL0001428 COORDS:Ca21chr1_C_albicans_SC5314:735718-732842C, translated using codon table 12 (958 amino acids) Uncharacterized ORF;Putative GTPase activator;transcriptionally regulated by iron;expression greater in low iron
1.089181				46577000	0.4482545119	0.4482545119	0.4482545119	orf19.2017	>orf19.2017 orf19.2017 CGDID:CAL0004338 COORDS:Ca21chr2_C_albicans_SC5314:174599-175780W, translated using codon table 12 (393 amino acids) Uncharacterized ORF;Ortholog(s) have role in regulation of cell size, transcription elongation from RNA polymerase
1.089113				63314000	0.4486011068	0.4486011068	0.4486011068	orf19.2277	>orf19.2277 TPK2 CGDID:CAL0006348 COORDS:Ca21chr2_C_albicans_SC5314:1470574-1469240C, translated using codon table 12 (444 amino acids) Verified ORF;Catalytic subunit of cAMP-dependent protein kinase (PKA), isoform of Tpk1p;required for wild-type epithel
0.8947524				35870000	0.4494444874	0.4494444874	0.4494444874	orf19.2639	>orf19.2639 orf19.2639 CGDID:CAL0003443 COORDS:Ca21chr5_C_albicans_SC5314:768671-768150C, translated using codon table 12 (173 amino acids) Uncharacterized ORF;Ortholog(s) have structural constituent of ribosome activity and mitochondrial large ribosomal
1.080006				131100000	0.44965347	0.44965347	0.44965347	orf19.2267	>orf19.2267 RFA2 CGDID:CAL0006323 COORDS:Ca21chr2_C_albicans_SC5314:1452518-1453336W, translated using codon table 12 (272 amino acids) Uncharacterized ORF;Putative DNA replication factor A;RNA abundance regulated by cell cycle, tyrosol and cell density
1.079407				1070000000	0.4502108775	0.4502108775	0.4502108775	orf19.6584	>orf19.6584 PRT1 CGDID:CAL0003307 COORDS:Ca21chr7_C_albicans_SC5314:305372-303153C, translated using codon table 12 (739 amino acids) Verified ORF;Putative translation initiation factor eIF3;mutation confers hypersensitivity to roridin A, verrucarin A;g
0.8952454				25628000	0.4516977347	0.4516977347	0.4516977347	orf19.5345	>orf19.5345 orf19.5345 CGDID:CAL0004315 COORDS:Ca21chr2_C_albicans_SC5314:2196208-2197227W, translated using codon table 12 (339 amino acids) Uncharacterized ORF;Putative ubiquitin-like polyubiquitin-binding protein;induced by nitric oxide independent of
1.079569				235200000	0.4519994947	0.4519994947	0.4519994947	orf19.2286	>orf19.2286 orf19.2286 CGDID:CAL0006381 COORDS:Ca21chr2_C_albicans_SC5314:1484709-1485665W, translated using codon table 12 (318 amino acids) Verified ORF;Putative deoxyhypusine hydroxylase;required for biofilm formation;ketoconazole-induced;protein le
0.8375157				4667600	0.4522886394	0.4522886394	0.4522886394	orf19.354	>orf19.354 orf19.354 CGDID:CAL0004826 COORDS:Ca21chr3_C_albicans_SC5314:755915-757387W, translated using codon table 12 (490 amino acids) Uncharacterized ORF;Ortholog(s) have aminopeptidase activity, role in protein processing, protein stabilization and e
0.8954089				17340000	0.4524460479	0.4524460479	0.4524460479	orf19.3237	>orf19.3237 orf19.3237 CGDID:CAL0003293 COORDS:Ca21chrR_C_albicans_SC5314:269863-274998W, translated using codon table 12 (1711 amino acids) Uncharacterized ORF;Ortholog(s) have cytosol, mitochondrion, nucleus localization
1.111912				32984000	0.4537371477	0.4537371477	0.4537371477	orf19.2607	>orf19.2607 orf19.2607 CGDID:CAL0003361 COORDS:Ca21chrR_C_albicans_SC5314:452963-453886W, translated using codon table 12 (307 amino acids) Uncharacterized ORF;Ortholog of <i>C. parapsilosis CDC317</i> : CPAR2_800670, <i>Candida tenuis NRRL Y-1498</i> : C
1.151332				7148500	0.4541519372	0.4541519372	0.4541519372	orf19.4785	>orf19.4785 PTC1 CGDID:CAL0004589 COORDS:Ca21chr1_C_albicans_SC5314:2035953-2034826C, translated using codon table 12 (375 amino acids) Verified ORF;Putative protein phosphatase of the Type 2C-related family (serine/threonine-specific), similar to S. cere
1.11175				38519000	0.4543577618	0.4543577618	0.4543577618	orf19.2835	>orf19.2835 orf19.2835 CGDID:CAL0005113 COORDS:Ca21chrR_C_albicans_SC5314:636143-634977C, translated using codon table 12 (388 amino acids) Uncharacterized ORF;Ortholog(s) have SUMO activating enzyme activity, role in protein sumoylation, regulation of mi
1.087978				44164000	0.4544274541	0.4544274541	0.4544274541	orf19.4488	>orf19.4488 orf19.4488 CGDID:CAL0002007 COORDS:Ca21chr2_C_albicans_SC5314:965502-968417W, translated using codon table 12 (971 amino acids) Uncharacterized ORF;Predicted ORF in Assemblies 19, 20 and 21;possibly an essential gene, disruptants not obtained
1.11166				17641000	0.4547057524	0.4547057524	0.4547057524	orf19.3130	>orf19.3130 orf19.3130 CGDID:CAL0002280 COORDS:Ca21chr4_C_albicans_SC5314:1513945-1514766W, translated using codon table 12 (273 amino acids) Uncharacterized ORF;Predicted ORF in Assemblies 19, 20 and 21;possibly an essential gene, disruptants not obtain
0.8383422				9803800	0.4549441975	0.4549441975	0.4549441975	orf19.6512	>orf19.6512 EXO70 CGDID:CAL0003072 COORDS:Ca21chr7_C_albicans_SC5314:457369-455366C, translated using codon table 12 (667 amino acids) Verified ORF;Predicted subunit of the exocyst complex, involved in exocytosis;localizes to a crescent on the surface of
0.8384147				8122500	0.4551776738	0.4551776738	0.4551776738	orf19.1483	>orf19.1483 orf19.1483 CGDID:CAL0004735 COORDS:Ca21chr2_C_albicans_SC5314:310614-310219C, translated using codon table 12 (131 amino acids) Uncharacterized ORF;Ortholog(s) have copper ion binding activity, role in mitochondrial respiratory chain complex I
0.896267				31519000	0.4563865749	0.4563865749	0.4563865749	orf19.6029	>orf19.6029 ROT1 CGDID:CAL0005077 COORDS:Ca21chr1_C_albicans_SC5314:136438-135656C, translated using codon table 12 (260 amino acids) Uncharacterized ORF;Similar to S. cerevisiae Rot1p, which is involved in cell wall 1,6-beta-glucan biosynthesis;has pred
0.8388137				5370900	0.456462903	0.456462903	0.456462903	orf19.1897	>orf19.1897 orf19.1897 CGDID:CAL0001829 COORDS:Ca21chr2_C_albicans_SC5314:1505373-1506407W, translated using codon table 12 (344 amino acids) Uncharacterized ORF;Ortholog of <i>C. parapsilosis CDC317</i> : CPAR2_105040, <i>Candida tenuis NRRL Y-1498</i> :
1.11059				20623000	0.4588197782	0.4588197782	0.4588197782	orf19.250	>orf19.250 SLC1 CGDID:CAL0004001 COORDS:Ca21chr3_C_albicans_SC5314:564302-563421C, translated using codon table 12 (293 amino acids) Verified ORF;Putative fatty acyltransferase;protein repressed during the mating process
1.087084				66043000	0.459042909	0.459042909	0.459042909	orf19.6295	>orf19.6295 MAS2 CGDID:CAL0000621 COORDS:Ca21chr5_C_albicans_SC5314:360974-362542W, translated using codon table 12 (522 amino acids) Uncharacterized ORF;Putative processing peptidase, catalytic (alpha) subunit;protein level decreases in stationary phase
1.087037				65331000	0.4592867481	0.4592867481	0.4592867481	orf19.2237.1	>orf19.2237.1 orf19.2237.1 CGDID:CAF0007442 COORDS:Ca21chr2_C_albicans_SC5314:1404372-1405051W, translated using codon table 12 (201 amino acids) Uncharacterized ORF;Predicted ORF in Assembly 20 and 21;gene has intron
1.148976				1340900	0.4603270091	0.4603270091	0.4603270091	orf19.6135	>orf19.6135 orf19.6135 CGDID:CAL0006008 COORDS:Ca21chrR_C_albicans_SC5314:1596830-1595757C, translated using codon table 12 (357 amino acids) Uncharacterized ORF;Ortholog of <i>C. parapsilosis CDC317</i> : CPAR2_701710, <i>Candida tenuis NRRL Y-1498</i> :
1.148691				10581000	0.4610778156	0.4610778156	0.4610778156	orf19.4909	>orf19.4909 CBK1 CGDID:CAL0006211 COORDS:Ca21chr1_C_albicans_SC5314:2299136-2296938C, translated using codon table 12 (732 amino acids) Verified ORF;Ser/Thr kinase of cell wall integrity pathway;mutants show abnormal morphology and aggregation;Mob2p ass
1.148664				6675100	0.4611487587	0.4611487587	0.4611487587	orf19.2778	>orf19.2778 orf19.2778 CGDID:CAL0004274 COORDS:Ca21chr1_C_albicans_SC5314:1660272-1662500W, translated using codon table 12 (742 amino acids) Uncharacterized ORF;Putative protein of unknown function, transcription is upregulated in clinical isolates from
1.148584				4780000	0.4613591126	0.4613591126	0.4613591126	orf19.6264	>orf19.6264 orf19.6264 CGDID:CAL0000538 COORDS:Ca21chr1_C_albicans_SC5314:1380462-1381178W, translated using codon table 12 (238 amino acids) Uncharacterized ORF;Ortholog of <i>C. parapsilosis CDC317</i> : CPAR2_803360, <i>Candida tenuis NRRL Y-1498</i> :
1.077802				243170000	0.461562088	0.461562088	0.461562088	orf19.5691	>orf19.5691 CDC11 CGDID:CAL0000744 COORDS:Ca21chr5_C_albicans_SC5314:8946-10154W, translated using codon table 12 (402 amino acids) Verified ORF;Septin;required for wild-type cell and hyphal morphology, agar-invasive growth, full virulence and kidney tis
0.9215927				122210000	0.4616300596	0.4616300596	0.4616300596	orf19.2518	>orf19.2518 orf19.2518 CGDID:CAL0002396 COORDS:Ca21chrR_C_albicans_SC5314:325382-324501C, translated using codon table 12 (293 amino acids) Uncharacterized ORF;Ortholog(s) have ATPase activator activity, soluble NSF attachment protein activity
0.8408659				4682000	0.46310669	0.46310669	0.46310669	orf19.3521	>orf19.3521 ARH2 CGDID:CAL0005833 COORDS:Ca21chr2_C_albicans_SC5314:1023958-1023164C, translated using codon table 12 (264 amino acids) Uncharacterized ORF;Putative adrenodoxin-NADPH oxidoreductase;role in heme biosynthesis
1.109432				19783000	0.4632979296	0.4632979296	0.4632979296	orf19.4945	>orf19.4945 MSH6 CGDID:CAL0006305 COORDS:Ca21chr1_C_albicans_SC5314:2879371-2875727C, translated using codon table 12 (1214 amino acids) Uncharacterized ORF;Protein similar to S. cerevisiae Msh6p, which is involved in mismatch repair;repressed under Cdc5
1.077432				104430000	0.4635759816	0.4635759816	0.4635759816	orf19.346	>orf19.346 orf19.346 CGDID:CAL0004796 COORDS:Ca21chr3_C_albicans_SC5314:740759-739197C, translated using codon table 12 (520 amino acids) Verified ORF;Putative alanine transaminase;biofilm-induced gene;mutation confers hypersensitivity to 5-fluorocytosi
0.8978524				32406000	0.4637173527	0.4637173527	0.4637173527	orf19.3445	>orf19.3445 HOC1 CGDID:CAL0004993 COORDS:Ca21chr6_C_albicans_SC5314:276568-277755W, translated using codon table 12 (395 amino acids) Uncharacterized ORF;Protein with similarity to mannosyltransferases;similar to S. cerevisiae Hoc1p and C. albicans Och1p
0.8412489				4062700	0.4643523953	0.4643523953	0.4643523953	orf19.1871	>orf19.1871 orf19.1871 CGDID:CAL0001763 COORDS:Ca21chr2_C_albicans_SC5314:1539900-1544825W, translated using codon table 12 (1641 amino acids) Uncharacterized ORF;Ortholog(s) have structural molecule activity, role in histone exchange and Swr1 complex loc
0.9043431				94513000	0.4643926551	0.4643926551	0.4643926551	orf19.6264.3	>orf19.6264.3 orf19.6264.3 CGDID:CAF0007072 COORDS:Ca21chr1_C_albicans_SC5314:1379293-1378685C, translated using codon table 12 (175 amino acids) Uncharacterized ORF;Ortholog(s) have role in ER to Golgi vesicle-mediated transport and ER to Golgi transport
1.109112				38404000	0.4645398691	0.4645398691	0.4645398691	orf19.3477	>orf19.3477 orf19.3477 CGDID:CAL0005064 COORDS:Ca21chr6_C_albicans_SC5314:493478-491532C, translated using codon table 12 (612 amino acids) Uncharacterized ORF;Ortholog(s) have pseudouridine synthase activity, role in snRNA pseudouridine synthesis, tRNA p
1.147269				10106000	0.4648310601	0.4648310601	0.4648310601	orf19.3630	>orf19.3630 RRP8 CGDID:CAL0000367 COORDS:Ca21chr2_C_albicans_SC5314:1712650-1713936W, translated using codon table 12 (428 amino acids) Uncharacterized ORF;Ribosomal protein;Hap43p-induced gene;induced upon biofilm formation
0.9221573				327170000	0.4650608226	0.4650608226	0.4650608226	orf19.645.1	>orf19.645.1 VMA13 CGDID:CAF0006905 COORDS:Ca21chrR_C_albicans_SC5314:1099638-1101114W, translated using codon table 12 (469 amino acids) Uncharacterized ORF;Has domain(s) with predicted proton-transporting ATPase activity, rotational mechanism activity,
1.108942				31426000	0.4652011404	0.4652011404	0.4652011404	orf19.1849	>orf19.1849 orf19.1849 CGDID:CAL0001680 COORDS:Ca21chrR_C_albicans_SC5314:1464965-1467118W, translated using codon table 12 (717 amino acids) Uncharacterized ORF;Ortholog(s) have U3 snoRNA binding, rRNA binding activity, role in maturation of SSU-rRNA fro
1.085884				42010000	0.4652775125	0.4652775125	0.4652775125	orf19.5487	>orf19.5487 CDC46 CGDID:CAL0005346 COORDS:Ca21chr2_C_albicans_SC5314:1274900-1272714C, translated using codon table 12 (728 amino acids) Uncharacterized ORF;Putative hexameric MCM complex subunit with a predicted role in control of cell division;periodic
0.8982491				25317000	0.4655619763	0.4655619763	0.4655619763	orf19.3366.1	>orf19.3366.1 orf19.3366.1 CGDID:CAF0006984 COORDS:Ca21chr4_C_albicans_SC5314:711501-712028W, translated using codon table 12 (83 amino acids) Uncharacterized ORF;Hap43p-repressed gene
1.108843				26739000	0.4655843427	0.4655843427	0.4655843427	orf19.6903	>orf19.6903 orf19.6903 CGDID:CAL0000118 COORDS:Ca21chr7_C_albicans_SC5314:254185-253349C, translated using codon table 12 (278 amino acids) Uncharacterized ORF;Ortholog(s) have DNA-directed RNA polymerase activity, role in tRNA transcription from RNA poly
1.14648				11491000	0.4669207417	0.4669207417	0.4669207417	orf19.1049	>orf19.1049 orf19.1049 CGDID:CAL0001159 COORDS:Ca21chr1_C_albicans_SC5314:869162-868578C, translated using codon table 12 (194 amino acids) Uncharacterized ORF;Hap43p-induced gene;expression upregulated during planktonic growth
0.905019				101030000	0.4675439754	0.4675439754	0.4675439754	orf19.3027	>orf19.3027 orf19.3027 CGDID:CAL0001370 COORDS:Ca21chr1_C_albicans_SC5314:690551-691687W, translated using codon table 12 (378 amino acids) Uncharacterized ORF;Ortholog(s) have DNA translocase activity
0.9052466				76327000	0.4686075427	0.4686075427	0.4686075427	orf19.2599	>orf19.2599 CRC1 CGDID:CAL0002572 COORDS:Ca21chrR_C_albicans_SC5314:432233-431379C, translated using codon table 12 (284 amino acids) Verified ORF;Mitochondrial carnitine carrier protein
1.145821				4453500	0.4686680697	0.4686680697	0.4686680697	orf19.6554	>orf19.6554 orf19.6554 CGDID:CAL0003212 COORDS:Ca21chr7_C_albicans_SC5314:370382-371209W, translated using codon table 12 (275 amino acids) Uncharacterized ORF;Hap43p-repressed gene;expression upregulated by ketoconazole, by hypoxia and during growth in
0.905287				96358000	0.4687962719	0.4687962719	0.4687962719	orf19.7214	>orf19.7214 orf19.7214 CGDID:CAL0003768 COORDS:Ca21chr1_C_albicans_SC5314:3097299-3098807W, translated using codon table 12 (502 amino acids) Uncharacterized ORF;Putative glucan 1,3-beta-glucosidase;regulated by Nrg1p, Tup1p and possibly Tac1p;induced u
1.085148				53196000	0.469126462	0.469126462	0.469126462	orf19.6032	>orf19.6032 SPE1 CGDID:CAL0005099 COORDS:Ca21chr1_C_albicans_SC5314:130680-129259C, translated using codon table 12 (473 amino acids) Verified ORF;Ornithine decarboxylase;enzyme of polyamine biosynthesis;not essential for viability;functionally complem
1.076854				405090000	0.4695845124	0.4695845124	0.4695845124	orf19.3015	>orf19.3015 ARX1 CGDID:CAL0001348 COORDS:Ca21chr1_C_albicans_SC5314:679161-677467C, translated using codon table 12 (564 amino acids) Uncharacterized ORF;Putative ribosomal large subunit biogenesis protein;downregulated during core stress response;decre
0.8992997				18280000	0.4704664321	0.4704664321	0.4704664321	orf19.2964	>orf19.2964 orf19.2964 CGDID:CAL0006080 COORDS:Ca21chr1_C_albicans_SC5314:579105-576718C, translated using codon table 12 (795 amino acids) Uncharacterized ORF;Ortholog(s) have DNA translocase activity
1.076599				1340000000	0.4715481888	0.4715481888	0.4715481888	orf19.3942.1	>orf19.3942.1 RPL43A CGDID:CAF0007000 COORDS:Ca21chr5_C_albicans_SC5314:997796-997147C, translated using codon table 12 (92 amino acids) Uncharacterized ORF;Putative ribosomal protein, large subunit;downregulated in the presence of human whole blood or p
0.8999414				29525000	0.4734757824	0.4734757824	0.4734757824	orf19.5607	>orf19.5607 orf19.5607 CGDID:CAL0000537 COORDS:Ca21chr6_C_albicans_SC5314:674328-675269W, translated using codon table 12 (313 amino acids) Uncharacterized ORF;Ortholog of <i>C. parapsilosis CDC317</i> : CPAR2_601140, <i>Candida tenuis NRRL Y-1498</i> : C
0.8999541				21256000	0.4735354331	0.4735354331	0.4735354331	orf19.5522	>orf19.5522 orf19.5522 CGDID:CAL0006112 COORDS:Ca21chr6_C_albicans_SC5314:522447-521995C, translated using codon table 12 (150 amino acids) Uncharacterized ORF;Ortholog of <i>C. parapsilosis CDC317</i> : CPAR2_601700, <i>Candida tenuis NRRL Y-1498</i> : C
1.084054				91141000	0.474878987	0.474878987	0.474878987	orf19.500	>orf19.500 orf19.500 CGDID:CAL0000045 COORDS:Ca21chrR_C_albicans_SC5314:932345-930984C, translated using codon table 12 (453 amino acids) Uncharacterized ORF;Ortholog(s) have tRNA (adenine-N1-)-methyltransferase activity, role in tRNA methylation and nucl
1.083918				73705000	0.47559691	0.47559691	0.47559691	orf19.1709	>orf19.1709 orf19.1709 CGDID:CAL0000769 COORDS:Ca21chr3_C_albicans_SC5314:305175-304792C, translated using codon table 12 (127 amino acids) Uncharacterized ORF;Predicted ORF in Assemblies 19, 20 and 21;alkaline downregulated;shows colony morphology-rela
1.083838				49414000	0.4760181249	0.4760181249	0.4760181249	orf19.399	>orf19.399 orf19.399 CGDID:CAL0004967 COORDS:Ca21chr1_C_albicans_SC5314:1870656-1868518C, translated using codon table 12 (712 amino acids) Uncharacterized ORF;Putative serine/threonine protein kinase;possibly an essential gene, disruptants not obtained
1.142951				14617000	0.4763298507	0.4763298507	0.4763298507	orf19.1783	>orf19.1783 YOR1 CGDID:CAL0000963 COORDS:Ca21chr2_C_albicans_SC5314:2047410-2042944C, translated using codon table 12 (1488 amino acids) Uncharacterized ORF;Protein similar to S. cerevisiae Yor1p, which is a plasma membrane transporter of the ATP-binding
1.142884				5517800	0.4765098035	0.4765098035	0.4765098035	orf19.801	>orf19.801 TBF1 CGDID:CAL0002606 COORDS:Ca21chr2_C_albicans_SC5314:880878-883538W, translated using codon table 12 (886 amino acids) Verified ORF;Essential transcriptional activator that regulates ribosomal protein genes and the rDNA locus;acts with Cbf1
0.9240931				188230000	0.4769293466	0.4769293466	0.4769293466	orf19.4993	>orf19.4993 SEC18 CGDID:CAL0000029 COORDS:Ca21chr1_C_albicans_SC5314:2981615-2984005W, translated using codon table 12 (796 amino acids) Verified ORF;Functional homolog of S. cerevisiae Sec18p, which acts in protein transport;conserved ATP binding site;
1.083642				42707000	0.4770534557	0.4770534557	0.4770534557	orf19.1159	>orf19.1159 orf19.1159 CGDID:CAL0002052 COORDS:Ca21chr1_C_albicans_SC5314:2549999-2548479C, translated using codon table 12 (506 amino acids) Uncharacterized ORF;Protein similar to A. nidulans CYSA serine O-trans-acetylase, suggesting that C. albicans use
1.083629				61846000	0.4771247076	0.4771247076	0.4771247076	orf19.6511	>orf19.6511 LIG1 CGDID:CAL0003070 COORDS:Ca21chr7_C_albicans_SC5314:458226-460724W, translated using codon table 12 (832 amino acids) Verified ORF;tRNA ligase;functional homolog of S. cerevisiae Trl1p;fungal-specific (no human or murine homolog)
1.083601				73818000	0.4772716435	0.4772716435	0.4772716435	orf19.6417	>orf19.6417 TSR1 CGDID:CAL0002141 COORDS:Ca21chrR_C_albicans_SC5314:1832468-1834996W, translated using codon table 12 (842 amino acids) Verified ORF;Component of 20S pre-rRNA processing unit;decreased expression in response to prostaglandins
1.105797				18363000	0.4775112158	0.4775112158	0.4775112158	orf19.4043	>orf19.4043 orf19.4043 CGDID:CAL0004811 COORDS:Ca21chr5_C_albicans_SC5314:1174952-1172694C, translated using codon table 12 (752 amino acids) Uncharacterized ORF;Predicted ORF in Assemblies 19, 20 and 21;transcription is induced in response to alpha pher
0.9513173				46500000000	0.4778201358	0.4778201358	0.4778201358	orf19.2551	>orf19.2551 MET6 CGDID:CAL0002475 COORDS:Ca21chrR_C_albicans_SC5314:371056-368753C, translated using codon table 12 (767 amino acids) Verified ORF;Essential 5-methyltetrahydropteroyltriglutamate-homocysteine methyltransferase (cobalamin-independent methio
1.075758				1242300000	0.478038241	0.478038241	0.478038241	orf19.1448	>orf19.1448 APT1 CGDID:CAL0004599 COORDS:Ca21chr2_C_albicans_SC5314:256733-257299W, translated using codon table 12 (188 amino acids) Uncharacterized ORF;Adenine phosphoribosyltransferase;flucytosine induced;repressed by nitric oxide;protein level decr
1.105547				35135000	0.4784963787	0.4784963787	0.4784963787	orf19.4845	>orf19.4845 orf19.4845 CGDID:CAL0005379 COORDS:Ca21chr1_C_albicans_SC5314:2147583-2147062C, translated using codon table 12 (173 amino acids) Uncharacterized ORF;Putative integral membrane protein;fluconazole-induced
1.141291				16223000	0.4807922816	0.4807922816	0.4807922816	orf19.7089	>orf19.7089 PMR1 CGDID:CAL0002178 COORDS:Ca21chr7_C_albicans_SC5314:51214-48461C, translated using codon table 12 (917 amino acids) Verified ORF;Putative secretory pathway P-type Ca2+/Mn2+-ATPase;required for protein glycosylation and cell wall maintenan
1.082769				93799000	0.4816867782	0.4816867782	0.4816867782	orf19.6582	>orf19.6582 PRE10 CGDID:CAL0003302 COORDS:Ca21chr7_C_albicans_SC5314:310167-309231C, translated using codon table 12 (266 amino acids) Verified ORF;Alpha7 (C8) subunit of the 20S proteasome;multiple phosphorylated residues;transcription is induced upon
1.104673				36998000	0.4819515244	0.4819515244	0.4819515244	orf19.820	>orf19.820 SDS22 CGDID:CAL0002677 COORDS:Ca21chr2_C_albicans_SC5314:840282-839158C, translated using codon table 12 (374 amino acids) Uncharacterized ORF;Putative protein serine-threonine phosphatase;macrophage/pseudohyphal-repressed
0.9249871				192870000	0.4824666579	0.4824666579	0.4824666579	orf19.923	>orf19.923 THR1 CGDID:CAL0003628 COORDS:Ca21chr5_C_albicans_SC5314:147787-146714C, translated using codon table 12 (357 amino acids) Uncharacterized ORF;Putative homoserine kinase;fungal-specific (no human or murine homolog);transcription is regulated b
0.9019008				34534000	0.4827306023	0.4827306023	0.4827306023	orf19.1485	>orf19.1485 orf19.1485 CGDID:CAL0004737 COORDS:Ca21chr2_C_albicans_SC5314:312166-311825C, translated using codon table 12 (113 amino acids) Uncharacterized ORF;Ortholog(s) have structural constituent of ribosome activity and mitochondrial large ribosomal
1.082424				90513000	0.4835192459	0.4835192459	0.4835192459	orf19.6783	>orf19.6783 orf19.6783 CGDID:CAL0004982 COORDS:Ca21chr3_C_albicans_SC5314:1641699-1639687C, translated using codon table 12 (670 amino acids) Verified ORF;Putative geranylgeranyltransferase regulatory component
0.8472166				3292800	0.4840035661	0.4840035661	0.4840035661	orf19.4045	>orf19.4045 EST1 CGDID:CAL0004815 COORDS:Ca21chr5_C_albicans_SC5314:1176415-1178253W, translated using codon table 12 (612 amino acids) Verified ORF;Telomerase subunit;allosteric activator of catalytic activity, but not required for catalytic activity;h
0.9253415				323290000	0.4846712802	0.4846712802	0.4846712802	orf19.3799	>orf19.3799 orf19.3799 CGDID:CAL0001315 COORDS:Ca21chr4_C_albicans_SC5314:1033344-1034444W, translated using codon table 12 (366 amino acids) Uncharacterized ORF;Ortholog(s) have role in endoplasmic reticulum tubular network maintenance, nuclear pore comp
0.9023166				19193000	0.4847071387	0.4847071387	0.4847071387	orf19.336	>orf19.336 YAH1 CGDID:CAL0004752 COORDS:Ca21chr3_C_albicans_SC5314:717413-716904C, translated using codon table 12 (169 amino acids) Uncharacterized ORF;Similar to oxidoreductases;transcriptionally regulated by iron;expression greater in high iron;Hap4
1.10386				18367000	0.4851802812	0.4851802812	0.4851802812	orf19.58	>orf19.58 RRP6 CGDID:CAL0000608 COORDS:Ca21chr1_C_albicans_SC5314:1057731-1055371C, translated using codon table 12 (786 amino acids) Verified ORF;Putative nuclear exosome exonuclease component;Hap43p-induced gene;mutation confers hypersensitivity to 5-
1.074819				2468400000	0.4853481474	0.4853481474	0.4853481474	orf19.6749	>orf19.6749 KRS1 CGDID:CAL0004871 COORDS:Ca21chr3_C_albicans_SC5314:1699059-1697275C, translated using codon table 12 (594 amino acids) Uncharacterized ORF;Putative tRNA-Lys synthetase;genes encoding ribosomal subunits, translation factors, tRNA syntheta
0.9525208				1028300000	0.4856839242	0.4856839242	0.4856839242	orf19.5779	>orf19.5779 RNR1 CGDID:CAL0001524 COORDS:Ca21chr2_C_albicans_SC5314:642004-639440C, translated using codon table 12 (854 amino acids) Verified ORF;Ribonucleotide reductase large subunit;expression greater in low iron;transposon mutation affects filament
0.9525937				678800000	0.4861628529	0.4861628529	0.4861628529	orf19.5260	>orf19.5260 RPN2 CGDID:CAL0003585 COORDS:Ca21chr1_C_albicans_SC5314:2635462-2638320W, translated using codon table 12 (952 amino acids) Uncharacterized ORF;Putative 26S proteasome subunit;transcription is regulated by Mig1p;caspofungin repressed;regula
0.9256107				169030000	0.4863493363	0.4863493363	0.4863493363	orf19.5005	>orf19.5005 OSM2 CGDID:CAL0001569 COORDS:Ca21chr1_C_albicans_SC5314:3006473-3008419W, translated using codon table 12 (648 amino acids) Uncharacterized ORF;Putative mitochondrial fumarate reductase;regulated by Ssn6p, Gcn2p, and Gcn4p;Hog1p-downregulate
0.9090173				77995000	0.4864234804	0.4864234804	0.4864234804	orf19.6176	>orf19.6176 SEC61 CGDID:CAL0006099 COORDS:Ca21chr3_C_albicans_SC5314:1775462-1774023C, translated using codon table 12 (479 amino acids) Verified ORF;ER protein-translocation complex subunit;essential;similar to S. cerevisiae Sec61p;10 transmembrane re
1.1392				7786000	0.4864426827	0.4864426827	0.4864426827	orf19.5920	>orf19.5920 orf19.5920 CGDID:CAL0003296 COORDS:Ca21chr3_C_albicans_SC5314:979047-978637C, translated using codon table 12 (136 amino acids) Uncharacterized ORF;Ortholog of <i>C. parapsilosis CDC317</i> : CPAR2_404420, <i>Candida tenuis NRRL Y-1498</i> : C
0.9256797				106010000	0.4867801316	0.4867801316	0.4867801316	orf19.4026	>orf19.4026 HIS1 CGDID:CAL0004729 COORDS:Ca21chr5_C_albicans_SC5314:1154134-1153238C, translated using codon table 12 (298 amino acids) Verified ORF;ATP phosphoribosyl transferase;enzyme of histidine biosynthesis;fungal-specific (no human, murine homolo
1.074629				701340000	0.4868367732	0.4868367732	0.4868367732	orf19.1986	>orf19.1986 ARO2 CGDID:CAL0002708 COORDS:Ca21chrR_C_albicans_SC5314:1672586-1673827W, translated using codon table 12 (413 amino acids) Verified ORF;Putative chorismate synthase;fungal-specific (no human or murine homolog);protein level decreased in sta
1.103301				20298000	0.4874054914	0.4874054914	0.4874054914	orf19.587	>orf19.587 orf19.587 CGDID:CAL0000345 COORDS:Ca21chr5_C_albicans_SC5314:196724-197917W, translated using codon table 12 (397 amino acids) Uncharacterized ORF;Ortholog(s) have transcription export complex localization
0.9092525				61365000	0.4875467811	0.4875467811	0.4875467811	orf19.891	>orf19.891 orf19.891 CGDID:CAL0002924 COORDS:Ca21chr2_C_albicans_SC5314:698222-700558W, translated using codon table 12 (778 amino acids) Uncharacterized ORF;Putative AMP deaminase;possibly an essential gene, disruptants not obtained by UAU1 method
1.072934				190260000	0.4884666454	0.4884666454	0.4884666454	orf19.5776	>orf19.5776 TOM1 CGDID:CAL0001517 COORDS:Ca21chr2_C_albicans_SC5314:654222-644362C, translated using codon table 12 (3286 amino acids) Uncharacterized ORF;Putative E3 ubiquitin ligase;transcription is regulated by Nrg1p and Mig1p
1.138327				10233000	0.4888154013	0.4888154013	0.4888154013	orf19.1026	>orf19.1026 orf19.1026 CGDID:CAL0001085 COORDS:Ca21chr1_C_albicans_SC5314:804068-803076C, translated using codon table 12 (330 amino acids) Uncharacterized ORF;Ortholog(s) have role in exonucleolytic trimming to generate mature 3-end of 5.8S rRNA from tr
1.072788				122230000	0.4892907252	0.4892907252	0.4892907252	orf19.3559	>orf19.3559 orf19.3559 CGDID:CAL0005933 COORDS:Ca21chr2_C_albicans_SC5314:1093099-1091873C, translated using codon table 12 (314 amino acids) Uncharacterized ORF;S. cerevisiae ortholog Mrps35p is a structural constituent of ribosome and localizes to mitoc
1.102731				31773000	0.4896819373	0.4896819373	0.4896819373	orf19.3796	>orf19.3796 DCR1 CGDID:CAL0001312 COORDS:Ca21chr4_C_albicans_SC5314:1037525-1039360W, translated using codon table 12 (611 amino acids) Verified ORF;Putative Dicer RNAse involved in RNA interference, similar to S. cerevisiae Rnt1p but orthologous to S. ca
0.9531423				939560000	0.489772376	0.489772376	0.489772376	orf19.6763	>orf19.6763 SLK19 CGDID:CAL0004917 COORDS:Ca21chr3_C_albicans_SC5314:1680817-1677224C, translated using codon table 12 (1197 amino acids) Verified ORF;Alkaline-induced protein of plasma membrane;affects cell aggregation, cell wall;similar to S. cerevisi
0.9531894				3050600000	0.490082467	0.490082467	0.490082467	orf19.2013	>orf19.2013 KAR2 CGDID:CAL0004332 COORDS:Ca21chr2_C_albicans_SC5314:180800-182863W, translated using codon table 12 (687 amino acids) Verified ORF;Similar to chaperones of Hsp70p family;role in translocation of proteins into the ER;transcriptionally reg
1.137683				9981300	0.4905676859	0.4905676859	0.4905676859	orf19.536	>orf19.536 orf19.536 CGDID:CAL0000165 COORDS:Ca21chrR_C_albicans_SC5314:986606-984210C, translated using codon table 12 (798 amino acids) Uncharacterized ORF;Ortholog(s) have chromatin binding, protein complex scaffold, ubiquitin binding activity and role
0.926506				315460000	0.491952997	0.491952997	0.491952997	orf19.1108	>orf19.1108 HAM1 CGDID:CAL0001858 COORDS:Ca21chr5_C_albicans_SC5314:846299-846907W, translated using codon table 12 (202 amino acids) Uncharacterized ORF;Putative deoxyribonucleoside triphosphate pyrophosphohydrolase;caspofungin repressed;regulated by G
1.080767				85022000	0.492392921	0.492392921	0.492392921	orf19.1331	>orf19.1331 HSM3 CGDID:CAL0003786 COORDS:Ca21chr7_C_albicans_SC5314:759975-758557C, translated using codon table 12 (472 amino acids) Uncharacterized ORF;Ortholog(s) have role in mismatch repair, proteasome regulatory particle assembly and cytosol, nucleu
1.136808				9858200	0.4929547821	0.4929547821	0.4929547821	orf19.1203	>orf19.1203 SRO77 CGDID:CAL0002765 COORDS:Ca21chr6_C_albicans_SC5314:73882-70652C, translated using codon table 12 (1076 amino acids) Uncharacterized ORF;Protein with a predicted role in docking and fusion of post-Golgi vesicles with the plasma membrane;
0.9267009				142100000	0.4931775443	0.4931775443	0.4931775443	orf19.4204	>orf19.4204 orf19.4204 CGDID:CAL0000059 COORDS:Ca21chr6_C_albicans_SC5314:100601-101506W, translated using codon table 12 (301 amino acids) Uncharacterized ORF;Ortholog(s) have structural constituent of ribosome activity and mitochondrial small ribosomal
0.9041309				22798000	0.4933826172	0.4933826172	0.4933826172	orf19.1769	>orf19.1769 orf19.1769 CGDID:CAL0000905 COORDS:Ca21chr2_C_albicans_SC5314:2075839-2076636W, translated using codon table 12 (265 amino acids) Uncharacterized ORF;Ortholog(s) have G-protein beta/gamma-subunit complex binding, actin binding activity, role i
0.8500987				8605500	0.4936530208	0.4936530208	0.4936530208	orf19.2186	>orf19.2186 orf19.2186 CGDID:CAL0005451 COORDS:Ca21chr2_C_albicans_SC5314:1617552-1618595W, translated using codon table 12 (347 amino acids) Uncharacterized ORF;Ortholog(s) have Seh1-associated complex, cytosol, fungal-type vacuole membrane, nuclear memb
0.9537807				1014600000	0.4939901993	0.4939901993	0.4939901993	orf19.5968	>orf19.5968 RDI1 CGDID:CAL0003409 COORDS:Ca21chr3_C_albicans_SC5314:1075120-1075731W, translated using codon table 12 (203 amino acids) Verified ORF;Putative rho GDP dissociation inhibitor;transposon mutation affects filamentous growth;farnesol-, filame
0.8503205				3171800	0.4943998374	0.4943998374	0.4943998374	orf19.6079	>orf19.6079 orf19.6079 CGDID:CAL0005197 COORDS:Ca21chr1_C_albicans_SC5314:42606-43505W, translated using codon table 12 (299 amino acids) Uncharacterized ORF;Predicted ORF in retrotransposon Tca8 with similarity to the Gag region encoding nucleocapsid-lik
0.9538436				2435700000	0.4944071634	0.4944071634	0.4944071634	orf19.2340	>orf19.2340 CDC48 CGDID:CAL0000732 COORDS:Ca21chr1_C_albicans_SC5314:2390766-2393246W, translated using codon table 12 (826 amino acids) Verified ORF;Putative microsomal ATPase;plasma membrane-localized;regulated by Gcn2p and Gcn4p;induced by amino aci
0.9108193				78271000	0.4950654588	0.4950654588	0.4950654588	orf19.6066	>orf19.6066 orf19.6066 CGDID:CAL0005169 COORDS:Ca21chr1_C_albicans_SC5314:66325-64697C, translated using codon table 12 (542 amino acids) Uncharacterized ORF;Ortholog(s) have endosome, integral to mitochondrial outer membrane, lipid particle localization
0.9045208				33195000	0.4952576754	0.4952576754	0.4952576754	orf19.964	>orf19.964 SMC4 CGDID:CAL0003745 COORDS:Ca21chr5_C_albicans_SC5314:53010-48904C, translated using codon table 12 (1368 amino acids) Uncharacterized ORF;Ortholog(s) have chromatin binding activity, role in mitotic chromosome condensation, tRNA gene cluster
0.9046361				35762000	0.4958130956	0.4958130956	0.4958130956	orf19.200	>orf19.200 orf19.200 CGDID:CAL0003866 COORDS:Ca21chr2_C_albicans_SC5314:1848684-1849265W, translated using codon table 12 (193 amino acids) Uncharacterized ORF;Ortholog(s) have RNA binding, chromatin binding, double-stranded DNA binding activity, role in
0.8507861				8611900	0.4959698958	0.4959698958	0.4959698958	orf19.7118	>orf19.7118 orf19.7118 CGDID:CAL0002851 COORDS:Ca21chr7_C_albicans_SC5314:6467-5799C, translated using codon table 12 (222 amino acids) Uncharacterized ORF;Ortholog(s) have adenylate kinase activity, nucleoside triphosphate adenylate kinase activity, role
1.135635				5323700	0.496162263	0.496162263	0.496162263	orf19.5510	>orf19.5510 orf19.5510 CGDID:CAL0006086 COORDS:Ca21chr6_C_albicans_SC5314:503452-507309W, translated using codon table 12 (1285 amino acids) Uncharacterized ORF;Ortholog(s) have role in chromatin silencing at telomere, negative regulation of transcription
1.073426				1676300000	0.4963066707	0.4963066707	0.4963066707	orf19.2992	>orf19.2992 RPP1A CGDID:CAL0006156 COORDS:Ca21chr1_C_albicans_SC5314:630252-630572W, translated using codon table 12 (106 amino acids) Verified ORF;Conserved acidic ribosomal protein, likely involved in regulation of translation elongation;interacts with
1.079753				85675000	0.4978637878	0.4978637878	0.4978637878	orf19.847	>orf19.847 YIM1 CGDID:CAL0002754 COORDS:Ca21chr2_C_albicans_SC5314:791079-792167W, translated using codon table 12 (362 amino acids) Uncharacterized ORF;Protein similar to protease of mitochondrial inner membrane;increased transcription is observed upon
0.9051794				39122000	0.4984339203	0.4984339203	0.4984339203	orf19.5016	>orf19.5016 orf19.5016 CGDID:CAL0001596 COORDS:Ca21chr1_C_albicans_SC5314:3031406-3031041C, translated using codon table 12 (121 amino acids) Uncharacterized ORF;Ortholog(s) have role in cellular response to UV and cytosol, nucleus localization
0.9276351				299260000	0.4990697328	0.4990697328	0.4990697328	orf19.3340	>orf19.3340 SOD2 CGDID:CAL0004132 COORDS:Ca21chr1_C_albicans_SC5314:306028-305324C, translated using codon table 12 (234 amino acids) Verified ORF;Mitochondrial Mn-containing superoxide dismutase;protection against oxidative stress;homotetramer active;
0.9118965				87119000	0.5002704624	0.5002704624	0.5002704624	orf19.581	>orf19.581 orf19.581 CGDID:CAL0000328 COORDS:Ca21chr5_C_albicans_SC5314:188241-186145C, translated using codon table 12 (698 amino acids) Uncharacterized ORF;Putative RNA-binding protein;transcription is upregulated in an RHE model of oral candidiasis
0.9120552				62531000	0.5010395606	0.5010395606	0.5010395606	orf19.6478	>orf19.6478 YCF1 CGDID:CAL0002291 COORDS:Ca21chr7_C_albicans_SC5314:505458-510200W, translated using codon table 12 (1580 amino acids) Uncharacterized ORF;Putative glutathione S-conjugate transporter;MRP/CFTR-subfamily, ABC transporter family;human neut
0.9058976				30178000	0.5019096283	0.5019096283	0.5019096283	orf19.7195	>orf19.7195 RAD6 CGDID:CAL0003164 COORDS:Ca21chr7_C_albicans_SC5314:855163-855917W, translated using codon table 12 (179 amino acids) Verified ORF;Negative regulator of hyphal growth;required for wild-type UV resistance;acts in pathway with Efg1p;func
1.133186				5505800	0.5028993639	0.5028993639	0.5028993639	orf19.1300	>orf19.1300 orf19.1300 CGDID:CAL0003697 COORDS:Ca21chr4_C_albicans_SC5314:802162-800828C, translated using codon table 12 (444 amino acids) Verified ORF;Putative mitochondrial membrane protein;homozygous transposon insertion causes decreased colony wrink
0.9061646				17462000	0.5032052126	0.5032052126	0.5032052126	orf19.4807	>orf19.4807 orf19.4807 CGDID:CAL0005294 COORDS:Ca21chr1_C_albicans_SC5314:2080938-2081912W, translated using codon table 12 (324 amino acids) Uncharacterized ORF;Ortholog(s) have inorganic diphosphatase activity, role in aerobic respiration and mitochondr
1.133044				13512000	0.5032923614	0.5032923614	0.5032923614	orf19.3327	>orf19.3327 TRM2 CGDID:CAL0004099 COORDS:Ca21chr1_C_albicans_SC5314:271985-270330C, translated using codon table 12 (551 amino acids) Uncharacterized ORF;Putative tRNA methyltransferase;decreased expression in response to prostaglandins
1.078712				51276000	0.5035154701	0.5035154701	0.5035154701	orf19.3547	>orf19.3547 orf19.3547 CGDID:CAL0005913 COORDS:Ca21chr2_C_albicans_SC5314:1067309-1065306C, translated using codon table 12 (667 amino acids) Uncharacterized ORF;Ortholog(s) have mRNA 3-UTR binding, translation repressor activity, nucleic acid binding ac
1.070268				108970000	0.5035567322	0.5035567322	0.5035567322	orf19.1119	>orf19.1119 MTR10 CGDID:CAL0001884 COORDS:Ca21chr5_C_albicans_SC5314:833547-830668C, translated using codon table 12 (959 amino acids) Uncharacterized ORF;Putative importin, member of a family of fungal-specific nuclear importins;transcription is regulat
0.9062414				20835000	0.5035780198	0.5035780198	0.5035780198	orf19.1789	>orf19.1789 orf19.1789 CGDID:CAL0000969 COORDS:Ca21chr4_C_albicans_SC5314:1156891-1158354W, translated using codon table 12 (487 amino acids) Uncharacterized ORF;Ortholog(s) have mitochondrion localization
1.099222				18183000	0.5038115703	0.5038115703	0.5038115703	orf19.6259	>orf19.6259 orf19.6259 CGDID:CAL0000517 COORDS:Ca21chr1_C_albicans_SC5314:1396220-1395099C, translated using codon table 12 (373 amino acids) Uncharacterized ORF;Ortholog(s) have role in exonucleolytic trimming to generate mature 3-end of 5.8S rRNA from
0.9552808				2984400000	0.5039792374	0.5039792374	0.5039792374	orf19.5750	>orf19.5750 SHM2 CGDID:CAL0001464 COORDS:Ca21chr6_C_albicans_SC5314:812212-810800C, translated using codon table 12 (470 amino acids) Verified ORF;Cytoplasmic serine hydroxymethyltransferase;complements glycine auxotrophy of S. cerevisiae shm1 shm2 gly1-
1.078586				54835000	0.5042018133	0.5042018133	0.5042018133	orf19.2654	>orf19.2654 RMS1 CGDID:CAL0003473 COORDS:Ca21chr5_C_albicans_SC5314:734722-736380W, translated using codon table 12 (552 amino acids) Uncharacterized ORF;Putative lysine methyltransferase;Hap43p-induced gene;protein induced during the mating process;po
0.9128433				43883000	0.5048688919	0.5048688919	0.5048688919	orf19.1544	>orf19.1544 orf19.1544 CGDID:CAL0005505 COORDS:Ca21chr2_C_albicans_SC5314:455598-456395W, translated using codon table 12 (265 amino acids) Uncharacterized ORF;Ortholog(s) have role in ER to Golgi vesicle-mediated transport, protein secretion and cis-Golg
0.9554225				1810500000	0.5049280958	0.5049280958	0.5049280958	orf19.3358	>orf19.3358 LSC1 CGDID:CAL0004162 COORDS:Ca21chr1_C_albicans_SC5314:343920-342949C, translated using codon table 12 (323 amino acids) Uncharacterized ORF;Putative succinate-CoA ligase subunit;transcriptionally regulated by iron;expression greater in hig
1.09894				17882000	0.5049577123	0.5049577123	0.5049577123	orf19.1642	>orf19.1642 orf19.1642 CGDID:CAL0000014 COORDS:Ca21chr3_C_albicans_SC5314:447342-446722C, translated using codon table 12 (206 amino acids) Uncharacterized ORF;Hap43p-induced gene;ortholog of <i>S. cerevisiae</i> LOC1, a nuclear protein involved in asymm
1.098831				21974000	0.5053990136	0.5053990136	0.5053990136	orf19.6955	>orf19.6955 HBR3 CGDID:CAL0000302 COORDS:Ca21chr3_C_albicans_SC5314:770521-771921W, translated using codon table 12 (466 amino acids) Uncharacterized ORF;Essential protein;regulated by hemoglobin;S. cerevisiae ortholog is essential;Hap43p-induced gene
0.9555351				2599800000	0.5056828236	0.5056828236	0.5056828236	orf19.5964	>orf19.5964 ARF2 CGDID:CAL0003401 COORDS:Ca21chr3_C_albicans_SC5314:1066235-1066780W, translated using codon table 12 (181 amino acids) Verified ORF;Putative ADP-ribosylation factor;mutation confers hypersensitivity to Brefeldin A
1.078292				80957000	0.5058056318	0.5058056318	0.5058056318	orf19.2538	>orf19.2538 PTC2 CGDID:CAL0002447 COORDS:Ca21chrR_C_albicans_SC5314:349638-351389W, translated using codon table 12 (583 amino acids) Verified ORF;Protein phosphatase of the Type 2C-related family (serine/threonine-specific) with a potential role in DNA d
1.09873				31379000	0.5058128876	0.5058128876	0.5058128876	orf19.2473	>orf19.2473 orf19.2473 CGDID:CAL0001606 COORDS:Ca21chr1_C_albicans_SC5314:1208547-1210451W, translated using codon table 12 (634 amino acids) Uncharacterized ORF;Putative RSC chromatin remodeling complex component;decreased transcription is observed upon
1.132063				9177000	0.5060039694	0.5060039694	0.5060039694	orf19.2721	>orf19.2721 orf19.2721 CGDID:CAL0004196 COORDS:Ca21chr4_C_albicans_SC5314:580529-579492C, translated using codon table 12 (345 amino acids) Uncharacterized ORF;Ortholog(s) have role in meiosis, regulation of mitotic cell cycle, regulation of translation a
0.9289078				225720000	0.5071561938	0.5071561938	0.5071561938	orf19.5083	>orf19.5083 DRG1 CGDID:CAL0001785 COORDS:Ca21chr1_C_albicans_SC5314:1767426-1768532W, translated using codon table 12 (368 amino acids) Verified ORF;Member of the DRG family of GTP-binding proteins;involved in regulation of invasive filamentous growth
1.069568				326160000	0.5075592335	0.5075592335	0.5075592335	orf19.780	>orf19.780 DUR1,2 CGDID:CAL0001974 COORDS:Ca21chr1_C_albicans_SC5314:965238-970679W, translated using codon table 12 (1813 amino acids) Verified ORF;Urea amidolyase;urea carboxylase and allophanate hydrolase activities;hydrolyzes urea to CO2;needed for
0.9135407				64591000	0.5082702438	0.5082702438	0.5082702438	orf19.202	>orf19.202 CDC47 CGDID:CAL0003868 COORDS:Ca21chr2_C_albicans_SC5314:1845016-1847361W, translated using codon table 12 (781 amino acids) Uncharacterized ORF;Phosphorylated protein described as having role in control of cell division;RNA abundance regulate
0.9072294				36793000	0.5083891622	0.5083891622	0.5083891622	orf19.3003	>orf19.3003 orf19.3003 CGDID:CAL0001326 COORDS:Ca21chr1_C_albicans_SC5314:645168-649614W, translated using codon table 12 (1417 amino acids) Verified ORF;Putative lipid-binding protein with a predicted role in calcium-dependent phospholipid-binding
0.9135671				102610000	0.508399557	0.508399557	0.508399557	orf19.1033	>orf19.1033 STR2 CGDID:CAL0001118 COORDS:Ca21chr1_C_albicans_SC5314:786942-785155C, translated using codon table 12 (595 amino acids) Uncharacterized ORF;Ortholog(s) have cystathionine gamma-synthase activity, role in transsulfuration and cytosol, nucleus
1.069413				110890000	0.508443346	0.508443346	0.508443346	orf19.2172	>orf19.2172 ARA1 CGDID:CAL0005411 COORDS:Ca21chr2_C_albicans_SC5314:1648100-1649080W, translated using codon table 12 (326 amino acids) Verified ORF;D-Arabinose dehydrogenase;in dehydro-D-arabinono-1,4-lactone biosynthesis;NADP+ cofactor;active toward
0.854617				14850000	0.5089857802	0.5089857802	0.5089857802	orf19.5642	>orf19.5642 orf19.5642 CGDID:CAL0000637 COORDS:Ca21chr4_C_albicans_SC5314:27530-27943W, translated using codon table 12 (137 amino acids) Uncharacterized ORF;Predicted ORF in Assemblies 19, 20 and 21;shows colony morphology-related gene regulation by Ssn
0.855035				9622200	0.5104167746	0.5104167746	0.5104167746	orf19.2863	>orf19.2863 orf19.2863 CGDID:CAL0005172 COORDS:Ca21chrR_C_albicans_SC5314:690263-689763C, translated using codon table 12 (166 amino acids) Uncharacterized ORF;Ortholog of <i>C. parapsilosis CDC317</i> : CPAR2_802560, <i>Candida tenuis NRRL Y-1498</i> : C
0.9077				20838000	0.5106889728	0.5106889728	0.5106889728	orf19.3260	>orf19.3260 orf19.3260 CGDID:CAL0003355 COORDS:Ca21chrR_C_albicans_SC5314:218979-216784C, translated using codon table 12 (731 amino acids) Uncharacterized ORF;Ortholog(s) have phosphopantothenoylcysteine decarboxylase activity, role in coenzyme A biosynt
0.9294969				149120000	0.5109226495	0.5109226495	0.5109226495	orf19.1078	>orf19.1078 HBR2 CGDID:CAL0001229 COORDS:Ca21chr6_C_albicans_SC5314:932489-931212C, translated using codon table 12 (425 amino acids) Uncharacterized ORF;Putative alanine glyoxylate aminotransferase;regulated by Gcn4p and hemoglobin;stationary phase enr
0.9077873				21022000	0.5111160323	0.5111160323	0.5111160323	orf19.6901	>orf19.6901 orf19.6901 CGDID:CAL0000115 COORDS:Ca21chr7_C_albicans_SC5314:249862-250770W, translated using codon table 12 (302 amino acids) Uncharacterized ORF;Ortholog(s) have enzyme activator activity, m7G(5)pppN diphosphatase activity
1.071547				1642500000	0.5112894837	0.5112894837	0.5112894837	orf19.5225.2	>orf19.5225.2 RPL27A CGDID:CAF0007036 COORDS:Ca21chr1_C_albicans_SC5314:2699181-2698355C, translated using codon table 12 (136 amino acids) Verified ORF;Ribosomal protein L27
0.9143203				77312000	0.5120872539	0.5120872539	0.5120872539	orf19.4897	>orf19.4897 orf19.4897 CGDID:CAL0005528 COORDS:Ca21chr1_C_albicans_SC5314:2268407-2267445C, translated using codon table 12 (320 amino acids) Uncharacterized ORF;Ortholog(s) have phosphatidylinositol transporter activity, role in phospholipid transport an
0.9565142				1902800000	0.512270994	0.512270994	0.512270994	orf19.5130	>orf19.5130 PDI1 CGDID:CAL0002547 COORDS:Ca21chr7_C_albicans_SC5314:707309-705627C, translated using codon table 12 (560 amino acids) Verified ORF;Putative protein disulfide-isomerase;antigenic in human infection;soluble protein in hyphae;transcription
0.9081429				28842000	0.5128582855	0.5128582855	0.5128582855	orf19.7098	>orf19.7098 orf19.7098 CGDID:CAL0002200 COORDS:Ca21chr7_C_albicans_SC5314:33810-34454W, translated using codon table 12 (214 amino acids) Uncharacterized ORF;Putative protein of unknown function;Hap43p-repressed gene;repressed by nitric oxide
1.096888				20487000	0.5133296531	0.5133296531	0.5133296531	orf19.2532	>orf19.2532 PRS CGDID:CAL0002436 COORDS:Ca21chrR_C_albicans_SC5314:342526-344253W, translated using codon table 12 (575 amino acids) Uncharacterized ORF;Putative prolyl-tRNA synthetase;monofunctional Class II synthetase;gene is constitutively expressed
0.8561109				11856000	0.5141095083	0.5141095083	0.5141095083	orf19.4874	>orf19.4874 MNN3 CGDID:CAL0005465 COORDS:Ca21chr1_C_albicans_SC5314:2207407-2205587C, translated using codon table 12 (606 amino acids) Verified ORF;Predicted Golgi alpha-1,2-mannosyltransferase;mutation confers hypersensitivity to toxic ergosterol analo
0.9301758				188460000	0.5152806639	0.5152806639	0.5152806639	orf19.2571	>orf19.2571 SEC4 CGDID:CAL0002519 COORDS:Ca21chrR_C_albicans_SC5314:397884-397252C, translated using codon table 12 (210 amino acids) Verified ORF;Small GTPase of Rab family;role in post-Golgi secretion;possible C-terminal palmitoylation;downregulated
0.9303438				193430000	0.51636233	0.51636233	0.51636233	orf19.5078	>orf19.5078 orf19.5078 CGDID:CAL0001761 COORDS:Ca21chr1_C_albicans_SC5314:1756580-1756987W, translated using codon table 12 (135 amino acids) Uncharacterized ORF;Hap43p-repressed gene
1.067942				205610000	0.5169197526	0.5169197526	0.5169197526	orf19.410.3	>orf19.410.3 orf19.410.3 CGDID:CAF0006895 COORDS:Ca21chr1_C_albicans_SC5314:1166924-1167627W, translated using codon table 12 (206 amino acids) Verified ORF;Lumazine synthase (6,7-dimethyl-8-ribityllumazine synthase, DMRL synthase);catalyzes the penultim
0.9089723				39611000	0.5169338815	0.5169338815	0.5169338815	orf19.4157	>orf19.4157 SPS20 CGDID:CAL0005754 COORDS:Ca21chr4_C_albicans_SC5314:148176-149048W, translated using codon table 12 (290 amino acids) Uncharacterized ORF;Peroxisomal 2,4-dienoyl-CoA reductase;stationary phase enriched protein
0.9090778				20534000	0.517453501	0.517453501	0.517453501	orf19.1670	>orf19.1670 BRO1 CGDID:CAL0000103 COORDS:Ca21chr3_C_albicans_SC5314:384872-382035C, translated using codon table 12 (945 amino acids) Verified ORF;Protein involved in transport from multivesicular body to vacuole;similar to S. cerevisiae Bro1p, a class E
0.930549				121120000	0.5176850233	0.5176850233	0.5176850233	orf19.317	>orf19.317 orf19.317 CGDID:CAL0004668 COORDS:Ca21chr3_C_albicans_SC5314:676623-675700C, translated using codon table 12 (307 amino acids) Uncharacterized ORF;Ortholog(s) have inosine nucleosidase activity, nicotinamide riboside hydrolase activity, purine-
1.076121				83508000	0.5177273307	0.5177273307	0.5177273307	orf19.7160	>orf19.7160 orf19.7160 CGDID:CAL0003034 COORDS:Ca21chr7_C_albicans_SC5314:893852-893214C, translated using codon table 12 (212 amino acids) Uncharacterized ORF;Ortholog(s) have role in cellular response to oxidative stress, response to osmotic stress, rib
1.127831				3148300	0.5177971862	0.5177971862	0.5177971862	orf19.494	>orf19.494 orf19.494 CGDID:CAL0005870 COORDS:Ca21chrR_C_albicans_SC5314:921819-923564W, translated using codon table 12 (581 amino acids) Uncharacterized ORF;Ortholog(s) have RNA binding activity, role in box H/ACA snoRNP assembly and nucleoplasm localiza
1.067726				124170000	0.5181643271	0.5181643271	0.5181643271	orf19.424	>orf19.424 TRP99 CGDID:CAL0005613 COORDS:Ca21chr1_C_albicans_SC5314:1137135-1136581C, translated using codon table 12 (184 amino acids) Uncharacterized ORF;Putative thioredoxin peroxidase/alkyl hydroperoxide reductase;transcriptionally regulated by iron;
1.095694				17746000	0.5182364706	0.5182364706	0.5182364706	orf19.1828	>orf19.1828 BUD16 CGDID:CAL0001634 COORDS:Ca21chr1_C_albicans_SC5314:1297270-1298319W, translated using codon table 12 (349 amino acids) Uncharacterized ORF;Protein similar to <i>S. cerevisiae</i> Bud16p;induced in response to alpha pheromone in SpiderM
1.070672				808510000	0.5183501865	0.5183501865	0.5183501865	orf19.6345	>orf19.6345 RPG1A CGDID:CAL0001323 COORDS:Ca21chr1_C_albicans_SC5314:2782583-2785375W, translated using codon table 12 (930 amino acids) Verified ORF;Putative translation initiation factor;mutation confers hypersensitivity to roridin A and verrucarin A;
0.957444				1507500000	0.5185678678	0.5185678678	0.5185678678	orf19.4506	>orf19.4506 LYS22 CGDID:CAL0002622 COORDS:Ca21chr2_C_albicans_SC5314:932070-933323W, translated using codon table 12 (417 amino acids) Uncharacterized ORF;Putative homocitrate synthase;fungal-specific (no human or murine homolog);repressed by nitric oxi
1.070615				7557200000	0.5188154129	0.5188154129	0.5188154129	orf19.3324	>orf19.3324 TIF CGDID:CAL0004095 COORDS:Ca21chr1_C_albicans_SC5314:264681-263488C, translated using codon table 12 (397 amino acids) Uncharacterized ORF;Translation initiation factor;upregulated in highly virulent strain compared to less virulent strain;
1.075899				91378000	0.518953757	0.518953757	0.518953757	orf19.2454	>orf19.2454 PHO87 CGDID:CAL0001557 COORDS:Ca21chr1_C_albicans_SC5314:1244696-1247716W, translated using codon table 12 (1006 amino acids) Uncharacterized ORF;Putative phosphate permease;transcription negatively regulated by Rim101p at pH 8;expression re
1.075893				68452000	0.5189906851	0.5189906851	0.5189906851	orf19.3459	>orf19.3459 orf19.3459 CGDID:CAL0005015 COORDS:Ca21chr6_C_albicans_SC5314:455539-454319C, translated using codon table 12 (406 amino acids) Uncharacterized ORF;Putative serine/threonine/tyrosine (dual-specificity) kinase;disruptants not obtained by UAU1
1.07059				798610000	0.5190172067	0.5190172067	0.5190172067	orf19.6099	>orf19.6099 CCT8 CGDID:CAL0005242 COORDS:Ca21chr1_C_albicans_SC5314:17338-18960W, translated using codon table 12 (540 amino acids) Verified ORF;Chaperonin-containing T-complex subunit;involved in hyphal morphogenesis, particularly starvation-induced;es
1.067553				169730000	0.5191692551	0.5191692551	0.5191692551	orf19.5034	>orf19.5034 orf19.5034 CGDID:CAL0001644 COORDS:Ca21chr1_C_albicans_SC5314:3076739-3078670W, translated using codon table 12 (643 amino acids) Uncharacterized ORF;Ortholog(s) have role in cellular response to hydrogen peroxide and cytoplasm localization
1.075859				89948000	0.5191766649	0.5191766649	0.5191766649	orf19.4952.1	>orf19.4952.1 orf19.4952.1 CGDID:CAF0007028 COORDS:Ca21chr1_C_albicans_SC5314:2893446-2894008W, translated using codon table 12 (151 amino acids) Uncharacterized ORF;Ortholog(s) have FK506 binding activity
1.075563				57399000	0.5208143732	0.5208143732	0.5208143732	orf19.4611	>orf19.4611 orf19.4611 CGDID:CAL0003609 COORDS:Ca21chr4_C_albicans_SC5314:358932-357958C, translated using codon table 12 (324 amino acids) Uncharacterized ORF;Ortholog(s) have ribose phosphate diphosphokinase activity, role in 5-phosphoribose 1-diphospha
1.094708				21654000	0.5223054848	0.5223054848	0.5223054848	orf19.5861	>orf19.5861 KRE9 CGDID:CAL0002403 COORDS:Ca21chr3_C_albicans_SC5314:870659-871474W, translated using codon table 12 (271 amino acids) Verified ORF;Protein of beta-1,6-glucan biosynthesis;required for serum-induced hyphal growth;required for efficient ut
0.8586548				14294000	0.5228960902	0.5228960902	0.5228960902	orf19.3952	>orf19.3952 orf19.3952 CGDID:CAL0003010 COORDS:Ca21chr5_C_albicans_SC5314:1013452-1015059W, translated using codon table 12 (535 amino acids) Uncharacterized ORF;Ortholog(s) have GTP binding, signal recognition particle binding activity, role in protein t
1.070056				20500000000	0.5233505252	0.5233505252	0.5233505252	orf19.657	>orf19.657 SAM2 CGDID:CAL0001034 COORDS:Ca21chr1_C_albicans_SC5314:2514777-2513620C, translated using codon table 12 (385 amino acids) Verified ORF;S-adenosylmethionine synthetase, localizes to surface of hyphal cells, but not yeast-form cells;possible b
0.8588645				11720000	0.5236239767	0.5236239767	0.5236239767	orf19.551	>orf19.551 orf19.551 CGDID:CAL0000230 COORDS:Ca21chrR_C_albicans_SC5314:1006507-1008165W, translated using codon table 12 (552 amino acids) Uncharacterized ORF;Ortholog of <i>C. parapsilosis CDC317</i> : CPAR2_204170, <i>Candida tenuis NRRL Y-1498</i> : C
0.9104892				39135000	0.5244311587	0.5244311587	0.5244311587	orf19.2439	>orf19.2439 orf19.2439 CGDID:CAL0001529 COORDS:Ca21chr1_C_albicans_SC5314:1272642-1272208C, translated using codon table 12 (144 amino acids) Uncharacterized ORF;Predicted ORF in Assemblies 19, 20 and 21;shows colony morphology-related gene regulation by
1.094105				40141000	0.5248006023	0.5248006023	0.5248006023	orf19.3798	>orf19.3798 orf19.3798 CGDID:CAL0001314 COORDS:Ca21chr4_C_albicans_SC5314:1035871-1034894C, translated using codon table 12 (325 amino acids) Uncharacterized ORF;Ortholog(s) have tRNA (guanine-N7-)-methyltransferase activity, role in tRNA methylation and
0.8596361				9165700	0.5263060468	0.5263060468	0.5263060468	orf19.6183	>orf19.6183 orf19.6183 CGDID:CAL0006119 COORDS:Ca21chr3_C_albicans_SC5314:1781188-1781454W, translated using codon table 12 (88 amino acids) Uncharacterized ORF;Ortholog(s) have protein transporter activity, role in protein import into mitochondrial inner
0.9318897				111290000	0.5263690708	0.5263690708	0.5263690708	orf19.2322.3	>orf19.2322.3 orf19.2322.3 CGDID:CAF0006946 COORDS:Ca21chr1_C_albicans_SC5314:2416629-2415911C, translated using codon table 12 (218 amino acids) Uncharacterized ORF;Ortholog(s) have Golgi apparatus, endoplasmic reticulum localization
0.9319264				122640000	0.5266075495	0.5266075495	0.5266075495	orf19.484	>orf19.484 MRPL40 CGDID:CAL0005830 COORDS:Ca21chrR_C_albicans_SC5314:905449-904433C, translated using codon table 12 (338 amino acids) Uncharacterized ORF;Putative mitochondrial ribosomal protein
0.9109435				25951000	0.5266873038	0.5266873038	0.5266873038	orf19.2346	>orf19.2346 orf19.2346 CGDID:CAL0000742 COORDS:Ca21chr1_C_albicans_SC5314:2381550-2383424W, translated using codon table 12 (624 amino acids) Uncharacterized ORF;Putative protein of unknown function, transcription is positively regulated by Tbf1p
0.9587414				2810000000	0.5274219436	0.5274219436	0.5274219436	orf19.1409.1	>orf19.1409.1 orf19.1409.1 CGDID:CAF0007454 COORDS:Ca21chr4_C_albicans_SC5314:936933-937879W, translated using codon table 12 (124 amino acids) Uncharacterized ORF;Ortholog(s) have structural constituent of ribosome activity, role in cytoplasmic translati
0.9174256				51709000	0.5274361143	0.5274361143	0.5274361143	orf19.6324	>orf19.6324 VID27 CGDID:CAL0001289 COORDS:Ca21chr6_C_albicans_SC5314:16035-13798C, translated using codon table 12 (745 amino acids) Verified ORF;Protein similar to S. cerevisiae Vid27p;transposon mutation affects filamentous growth;mutation confers hyp
1.093464				31584000	0.5274622991	0.5274622991	0.5274622991	orf19.5847	>orf19.5847 orf19.5847 CGDID:CAL0002357 COORDS:Ca21chrR_C_albicans_SC5314:1185262-1181789C, translated using codon table 12 (1157 amino acids) Uncharacterized ORF;Ortholog(s) have DNA-directed RNA polymerase activity, role in tRNA transcription from RNA p
0.9321147				110050000	0.5278337733	0.5278337733	0.5278337733	orf19.1338	>orf19.1338 orf19.1338 CGDID:CAL0003798 COORDS:Ca21chr7_C_albicans_SC5314:743668-742574C, translated using codon table 12 (364 amino acids) Uncharacterized ORF;Ortholog(s) have COPI-coated vesicle, Golgi apparatus, ribosome localization
1.124259				16602000	0.5278577979	0.5278577979	0.5278577979	orf19.3225	>orf19.3225 CWH43 CGDID:CAL0003256 COORDS:Ca21chrR_C_albicans_SC5314:310304-307236C, translated using codon table 12 (1022 amino acids) Uncharacterized ORF;Putative sensor/transporter protein with a predicted role in cell wall biogenesis;transcription is
0.8601979				6185400	0.5282632152	0.5282632152	0.5282632152	orf19.1761	>orf19.1761 orf19.1761 CGDID:CAL0000897 COORDS:Ca21chr2_C_albicans_SC5314:2095818-2096333W, translated using codon table 12 (171 amino acids) Uncharacterized ORF;Ortholog(s) have dolichyl-diphosphooligosaccharide-protein glycotransferase activity, role in
1.123224				7949000	0.5307920742	0.5307920742	0.5307920742	orf19.232	>orf19.232 orf19.232 CGDID:CAL0003950 COORDS:Ca21chr3_C_albicans_SC5314:536061-535147C, translated using codon table 12 (304 amino acids) Uncharacterized ORF;RNA polymerase II mediator complex subunit;possibly an essential gene, disruptants not obtained
0.9326304				137810000	0.5311981853	0.5311981853	0.5311981853	orf19.3185	>orf19.3185 orf19.3185 CGDID:CAL0002422 COORDS:Ca21chr5_C_albicans_SC5314:424769-427117W, translated using codon table 12 (782 amino acids) Uncharacterized ORF;Ortholog(s) have peptide alpha-N-acetyltransferase activity, role in N-terminal protein amino a
0.9326661				245370000	0.531431541	0.531431541	0.531431541	orf19.2008	>orf19.2008 orf19.2008 CGDID:CAL0004323 COORDS:Ca21chr2_C_albicans_SC5314:188354-189604W, translated using codon table 12 (416 amino acids) Uncharacterized ORF;Ortholog(s) have S-methyl-5-thioribose-1-phosphate isomerase activity, role in L-methionine sal
1.092508				18476000	0.531441855	0.531441855	0.531441855	orf19.2301	>orf19.2301 orf19.2301 CGDID:CAL0000640 COORDS:Ca21chr1_C_albicans_SC5314:2451516-2452211W, translated using codon table 12 (231 amino acids) Uncharacterized ORF;Ortholog(s) have role in proteasome regulatory particle assembly and cytosol, nucleus localiz
1.065406				152790000	0.5316910483	0.5316910483	0.5316910483	orf19.6477	>orf19.6477 orf19.6477 CGDID:CAL0002289 COORDS:Ca21chr7_C_albicans_SC5314:511622-510342C, translated using codon table 12 (426 amino acids) Uncharacterized ORF;Ortholog(s) have tRNA (guanine-N7-)-methyltransferase activity, role in tRNA methylation and cy
0.9119679				21213000	0.5317925573	0.5317925573	0.5317925573	orf19.5201	>orf19.5201 orf19.5201 CGDID:CAL0003481 COORDS:Ca21chr1_C_albicans_SC5314:906625-906023C, translated using codon table 12 (200 amino acids) Uncharacterized ORF;Ortholog(s) have structural constituent of ribosome activity and mitochondrial small ribosomal
0.8612896				5817100	0.5320770292	0.5320770292	0.5320770292	orf19.5960	>orf19.5960 NCE102 CGDID:CAL0003396 COORDS:Ca21chr3_C_albicans_SC5314:1057272-1056760C, translated using codon table 12 (170 amino acids) Verified ORF;Protein involved in non classical protein export;localized to plasma membrane;Hap43p-induced gene;lat
0.8614038				11311000	0.5324770194	0.5324770194	0.5324770194	orf19.5658	>orf19.5658 MNN10 CGDID:CAL0000673 COORDS:Ca21chr4_C_albicans_SC5314:49314-48307C, translated using codon table 12 (335 amino acids) Uncharacterized ORF;Ortholog(s) have alpha-1,6-mannosyltransferase activity, role in barrier septum assembly and alpha-1,6
1.122425				14967000	0.5330625511	0.5330625511	0.5330625511	orf19.5350	>orf19.5350 orf19.5350 CGDID:CAL0004325 COORDS:Ca21chr2_C_albicans_SC5314:2202837-2201965C, translated using codon table 12 (290 amino acids) Uncharacterized ORF;Ortholog(s) have cyclin-dependent protein kinase activity
0.9122598				24420000	0.5332521296	0.5332521296	0.5332521296	orf19.3843	>orf19.3843 orf19.3843 CGDID:CAL0002063 COORDS:Ca21chr4_C_albicans_SC5314:950420-951226W, translated using codon table 12 (268 amino acids) Uncharacterized ORF;Ortholog(s) have role in filamentous growth, posttranslational protein targeting to membrane, t
0.9186776				91888000	0.5336903379	0.5336903379	0.5336903379	orf19.3530	>orf19.3530 CKA2 CGDID:CAL0005868 COORDS:Ca21chr2_C_albicans_SC5314:1039733-1038744C, translated using codon table 12 (329 amino acids) Verified ORF;Catalytic alpha-subunit of protein kinase CK2;interaction with calcineurin pathway affects fluconazole se
1.122048				8422500	0.5341364821	0.5341364821	0.5341364821	orf19.3945	>orf19.3945 orf19.3945 CGDID:CAL0002980 COORDS:Ca21chr5_C_albicans_SC5314:1002133-1003563W, translated using codon table 12 (476 amino acids) Uncharacterized ORF;Ortholog(s) have role in adaptation of signaling pathway by response to pheromone involved in
0.8618945				13100000	0.5341963896	0.5341963896	0.5341963896	orf19.2829	>orf19.2829 orf19.2829 CGDID:CAL0005091 COORDS:Ca21chrR_C_albicans_SC5314:620009-620392W, translated using codon table 12 (127 amino acids) Uncharacterized ORF;Ortholog(s) have role in protein transport and endoplasmic reticulum, nuclear envelope localiza
0.9332138				360950000	0.5350178521	0.5350178521	0.5350178521	orf19.2275	>orf19.2275 orf19.2275 CGDID:CAL0006345 COORDS:Ca21chr2_C_albicans_SC5314:1467917-1467393C, translated using codon table 12 (174 amino acids) Uncharacterized ORF;Ortholog(s) have role in aerobic respiration and mitochondrial nucleoid localization
1.068498				24600000000	0.5361015954	0.5361015954	0.5361015954	orf19.5024	>orf19.5024 GND1 CGDID:CAL0001618 COORDS:Ca21chr1_C_albicans_SC5314:3048182-3045995C, translated using codon table 12 (495 amino acids) Verified ORF;Putative 6-phosphogluconate dehydrogenase;soluble in hyphae;farnesol-, macrophage-induced protein;antig
0.9192201				97610000	0.5364123406	0.5364123406	0.5364123406	orf19.6601.1	>orf19.6601.1 YKE2 CGDID:CAF0007113 COORDS:Ca21chrR_C_albicans_SC5314:2044321-2043818C, translated using codon table 12 (167 amino acids) Uncharacterized ORF;Possible cytoskeletal modulator;transcription induced upon yeast-to-hyphal switch;regulated by
0.9192794				62522000	0.5367099916	0.5367099916	0.5367099916	orf19.7012	>orf19.7012 orf19.7012 CGDID:CAL0001930 COORDS:Ca21chr7_C_albicans_SC5314:214766-214245C, translated using codon table 12 (173 amino acids) Uncharacterized ORF;Ortholog(s) have structural constituent of ribosome activity and mitochondrial small ribosomal
0.9601056				742290000	0.536813618	0.536813618	0.536813618	orf19.5854	>orf19.5854 SBP1 CGDID:CAL0002378 COORDS:Ca21chr3_C_albicans_SC5314:856949-857797W, translated using codon table 12 (282 amino acids) Uncharacterized ORF;Similar to RNA binding proteins;downregulated upon adherence to polystyrene;stationary-phase enrich
1.064527				269680000	0.5368610657	0.5368610657	0.5368610657	orf19.2233	>orf19.2233 PRE2 CGDID:CAL0006242 COORDS:Ca21chr2_C_albicans_SC5314:1397736-1396879C, translated using codon table 12 (285 amino acids) Uncharacterized ORF;Putative proteasome beta-5 subunit;macrophage-induced protein
1.121073				15105000	0.5369154255	0.5369154255	0.5369154255	orf19.5368	>orf19.5368 orf19.5368 CGDID:CAL0004361 COORDS:Ca21chr2_C_albicans_SC5314:2225673-2224060C, translated using codon table 12 (537 amino acids) Uncharacterized ORF;Ortholog(s) have role in ER-associated protein catabolic process, mitochondria-associated pro
1.091184				32823000	0.5369796036	0.5369796036	0.5369796036	orf19.1712	>orf19.1712 GEA2 CGDID:CAL0000776 COORDS:Ca21chr3_C_albicans_SC5314:300271-296888C, translated using codon table 12 (1127 amino acids) Uncharacterized ORF;Putative ARF GTP/GDP exchange factor;transcriptionally regulated by iron;expression greater in low
1.064503				123590000	0.537003768	0.537003768	0.537003768	orf19.1560	>orf19.1560 POB3 CGDID:CAL0005561 COORDS:Ca21chr2_C_albicans_SC5314:471244-472860W, translated using codon table 12 (538 amino acids) Verified ORF;Protein similar to S. cerevisiae Pob3p, which is involved in chromatin assembly and disassembly;transposon
1.064253				130630000	0.5384783006	0.5384783006	0.5384783006	orf19.577	>orf19.577 orf19.577 CGDID:CAL0000310 COORDS:Ca21chr5_C_albicans_SC5314:178140-176158C, translated using codon table 12 (660 amino acids) Uncharacterized ORF;Has domain(s) with predicted protein tyrosine phosphatase activity and role in dephosphorylation
0.913369				40032000	0.5388158945	0.5388158945	0.5388158945	orf19.4339	>orf19.4339 VPS4 CGDID:CAL0000992 COORDS:Ca21chr5_C_albicans_SC5314:687547-688866W, translated using codon table 12 (439 amino acids) Verified ORF;AAA-ATPase involved in transport from MVB to the vacuole and ESCRT-III complex disassembly;mutation decreas
0.9604013				601250000	0.5388603973	0.5388603973	0.5388603973	orf19.2770.1	>orf19.2770.1 SOD1 CGDID:CAL0006717 COORDS:Ca21chr4_C_albicans_SC5314:461741-461032C, translated using codon table 12 (154 amino acids) Verified ORF;Cytosolic copper- and zinc-containing superoxide dismutase, involved in protection from oxidative stress a
1.064151				166440000	0.5390831919	0.5390831919	0.5390831919	orf19.2283	>orf19.2283 DQD1 CGDID:CAL0006377 COORDS:Ca21chr2_C_albicans_SC5314:1481049-1480609C, translated using codon table 12 (146 amino acids) Uncharacterized ORF;Putative 3-dehydroquinate dehydratase;biofilm-induced gene;ketoconazole-repressed;macrophage-dow
1.09068				37866000	0.5390937024	0.5390937024	0.5390937024	orf19.1954	>orf19.1954 PUS4 CGDID:CAL0002600 COORDS:Ca21chr5_C_albicans_SC5314:266976-268136W, translated using codon table 12 (386 amino acids) Uncharacterized ORF;Putative pseudouridine synthase;transcription is regulated by Nrg1p, Mig1p, and Tup1p
0.9605357				888090000	0.5397920431	0.5397920431	0.5397920431	orf19.2598	>orf19.2598 VMA4 CGDID:CAL0002571 COORDS:Ca21chrR_C_albicans_SC5314:431051-430303C, translated using codon table 12 (226 amino acids) Uncharacterized ORF;H+ transporting ATPase E chain;transcription is regulated by Mig1p;caspofungin repressed;protein l
0.9605467				366990000	0.539868511	0.539868511	0.539868511	orf19.6640	>orf19.6640 TPS1 CGDID:CAL0004028 COORDS:Ca21chrR_C_albicans_SC5314:1213719-1215155W, translated using codon table 12 (478 amino acids) Verified ORF;Trehalose-6-phosphate synthase;role in hyphal growth and virulence in mouse systemic infection;upregulat
0.9137449				23652000	0.5407078581	0.5407078581	0.5407078581	orf19.5669	>orf19.5669 orf19.5669 CGDID:CAL0000699 COORDS:Ca21chr4_C_albicans_SC5314:63561-64121W, translated using codon table 12 (186 amino acids) Verified ORF;Membrane-localized protein
1.119628				10504000	0.5410494176	0.5410494176	0.5410494176	orf19.6742	>orf19.6742 orf19.6742 CGDID:CAL0004856 COORDS:Ca21chr3_C_albicans_SC5314:1704386-1706692W, translated using codon table 12 (768 amino acids) Uncharacterized ORF;Ortholog(s) have CTD phosphatase activity and role in cellular protein complex assembly, deph
0.9341597				272530000	0.5412402495	0.5412402495	0.5412402495	orf19.1889	>orf19.1889 orf19.1889 CGDID:CAL0001798 COORDS:Ca21chr2_C_albicans_SC5314:1516534-1517256W, translated using codon table 12 (240 amino acids) Uncharacterized ORF;Putative phosphoglycerate mutase family protein;stationary phase enriched protein;early-sta
1.063651				257990000	0.5420378757	0.5420378757	0.5420378757	orf19.1552	>orf19.1552 CPR3 CGDID:CAL0005525 COORDS:Ca21chr2_C_albicans_SC5314:461919-461344C, translated using codon table 12 (191 amino acids) Uncharacterized ORF;Putative peptidyl-prolyl cis-trans isomerase;macrophage-induced protein;protein levels decrease in
1.063651				248590000	0.5420378757	0.5420378757	0.5420378757	orf19.6058	>orf19.6058 GLO1 CGDID:CAL0005149 COORDS:Ca21chr1_C_albicans_SC5314:79670-78642C, translated using codon table 12 (342 amino acids) Uncharacterized ORF;Putative monomeric glyoxalase I;oxidative stress-induced via Cap1p
0.9140784				21323000	0.542389279	0.542389279	0.542389279	orf19.4163	>orf19.4163 orf19.4163 CGDID:CAL0005781 COORDS:Ca21chr4_C_albicans_SC5314:138778-135560C, translated using codon table 12 (1072 amino acids) Uncharacterized ORF;Ortholog(s) have role in protein targeting to vacuole, receptor-mediated endocytosis, response
0.9205559				82572000	0.5431430692	0.5431430692	0.5431430692	orf19.6082	>orf19.6082 orf19.6082 CGDID:CAL0005211 COORDS:Ca21chr1_C_albicans_SC5314:35679-34525C, translated using codon table 12 (384 amino acids) Verified ORF;Ortholog(s) have unfolded protein binding activity, role in protein folding, protein localization at cel
1.089709				19480000	0.5431815233	0.5431815233	0.5431815233	orf19.6423	>orf19.6423 orf19.6423 CGDID:CAL0002167 COORDS:Ca21chrR_C_albicans_SC5314:1845375-1846403W, translated using codon table 12 (342 amino acids) Uncharacterized ORF;Ortholog(s) have fructose-2,6-bisphosphate 2-phosphatase activity and role in glucose metabol
1.067599				6307500000	0.5435331842	0.5435331842	0.5435331842	orf19.6002	>orf19.6002 RPL8B CGDID:CAL0005018 COORDS:Ca21chr3_C_albicans_SC5314:1154042-1153254C, translated using codon table 12 (262 amino acids) Uncharacterized ORF;Predicted ribosomal protein;transcription is regulated upon yeast-hyphal switch;genes encoding c
0.9345694				164190000	0.5439462253	0.5439462253	0.5439462253	orf19.3683	>orf19.3683 AGE3 CGDID:CAL0000466 COORDS:Ca21chr1_C_albicans_SC5314:477070-475931C, translated using codon table 12 (379 amino acids) Verified ORF;Putative ADP-ribosylation factor GTPase activating protein, functional ortholog of S. cerevisiae GCS1;mutat
1.067511				402470000	0.5442579854	0.5442579854	0.5442579854	orf19.2150	>orf19.2150 orf19.2150 CGDID:CAL0005361 COORDS:Ca21chr6_C_albicans_SC5314:1015905-1016894W, translated using codon table 12 (329 amino acids) Uncharacterized ORF;Ortholog(s) have mitochondrion localization
1.089436				24894000	0.5443324564	0.5443324564	0.5443324564	orf19.7572	>orf19.7572 SPT7 CGDID:CAL0000166 COORDS:Ca21chrR_C_albicans_SC5314:2135360-2139283W, translated using codon table 12 (1307 amino acids) Verified ORF;Putative SAGA transcriptional regulatory complex subunit;mutation confers hypersensitivity to toxic ergo
0.9207929				79186000	0.5443419201	0.5443419201	0.5443419201	orf19.4306	>orf19.4306 orf19.4306 CGDID:CAL0000892 COORDS:Ca21chr5_C_albicans_SC5314:630575-629763C, translated using codon table 12 (270 amino acids) Uncharacterized ORF;Ortholog(s) have role in L-methionine salvage from methylthioadenosine and cytoplasm localizati
0.864811				3594100	0.5444738313	0.5444738313	0.5444738313	orf19.349	>orf19.349 orf19.349 CGDID:CAL0004805 COORDS:Ca21chr3_C_albicans_SC5314:750598-748493C, translated using codon table 12 (701 amino acids) Uncharacterized ORF;Ortholog(s) have role in aerobic respiration, mRNA metabolic process and mitochondrial outer memb
1.067458				1472700000	0.5447041796	0.5447041796	0.5447041796	orf19.2864.1	>orf19.2864.1 RPL28 CGDID:CAF0006966 COORDS:Ca21chrR_C_albicans_SC5314:693534-692734C, translated using codon table 12 (149 amino acids) Uncharacterized ORF;Putative ribosomal protein;Plc1p-regulated;genes encoding cytoplasmic ribosomal subunits, transl
1.089288				21787000	0.5449572235	0.5449572235	0.5449572235	orf19.3647	>orf19.3647 SEC8 CGDID:CAL0000407 COORDS:Ca21chr6_C_albicans_SC5314:137397-140720W, translated using codon table 12 (1107 amino acids) Verified ORF;Predicted subunit of the exocyst complex, involved in exocytosis;localizes to a crescent on the surface of
1.089247				32785000	0.5451299656	0.5451299656	0.5451299656	orf19.4625	>orf19.4625 TOA2 CGDID:CAL0003642 COORDS:Ca21chr4_C_albicans_SC5314:334560-334952W, translated using codon table 12 (130 amino acids) Uncharacterized ORF;Putative TFIIA small subunit;protein abundance decreased in CAI4 strain compared to the SC5314 strai
0.9349803				105270000	0.5466672117	0.5466672117	0.5466672117	orf19.5058	>orf19.5058 SMI1 CGDID:CAL0001688 COORDS:Ca21chr1_C_albicans_SC5314:1713620-1711758C, translated using codon table 12 (620 amino acids) Verified ORF;Cell wall biosynthesis protein;Hap43p-, caspofungin-repressed;Cyr1p-induced in hyphal cells;planktonic
1.06282				156390000	0.5469747938	0.5469747938	0.5469747938	orf19.2988	>orf19.2988 orf19.2988 CGDID:CAL0006134 COORDS:Ca21chr1_C_albicans_SC5314:618441-619706W, translated using codon table 12 (421 amino acids) Uncharacterized ORF;Biofilm-induced gene
0.9213911				42871000	0.5473727654	0.5473727654	0.5473727654	orf19.991	>orf19.991 DJP1 CGDID:CAL0003840 COORDS:Ca21chr1_C_albicans_SC5314:2319827-2321353W, translated using codon table 12 (508 amino acids) Uncharacterized ORF;Similar to bacterial DnaJ;reported to have a role in peroxisome biogenesis;transcriptionally regul
0.9351428				120160000	0.5477453863	0.5477453863	0.5477453863	orf19.5561	>orf19.5561 RAV2 CGDID:CAL0006201 COORDS:Ca21chr6_C_albicans_SC5314:590479-593712W, translated using codon table 12 (1077 amino acids) Verified ORF;Protein similar to S. cerevisiae Rav2p, which is involved in acidification of the vacuole;transposon mutat
1.117289				12037000	0.5477743378	0.5477743378	0.5477743378	orf19.5977	>orf19.5977 CEM1 CGDID:CAL0003432 COORDS:Ca21chr3_C_albicans_SC5314:1091392-1092717W, translated using codon table 12 (441 amino acids) Uncharacterized ORF;Protein similar to S. cerevisiae Cem1p, an acyl carrier protein involved in fatty acid biosynthesis
0.9619069				1816600000	0.5493418922	0.5493418922	0.5493418922	orf19.6165	>orf19.6165 KGD1 CGDID:CAL0006070 COORDS:Ca21chr3_C_albicans_SC5314:175326-178316W, translated using codon table 12 (996 amino acids) Uncharacterized ORF;Putative 2-oxoglutarate dehydrogenase;regulated by Efg1p under yeast-form but not hyphal growth cond
0.8663197				7317900	0.5498286446	0.5498286446	0.5498286446	orf19.1988	>orf19.1988 CDC45 CGDID:CAL0002709 COORDS:Ca21chrR_C_albicans_SC5314:1675738-1673999C, translated using codon table 12 (579 amino acids) Uncharacterized ORF;Putative DNA replication initiation factor;transcriptionally regulated by interaction with macrop
0.9355057				171300000	0.5501565837	0.5501565837	0.5501565837	orf19.6947;orf19.359	>orf19.6947 GTT11 CGDID:CAL0000275 COORDS:Ca21chr3_C_albicans_SC5314:784807-785633W, translated using codon table 12 (249 amino acids) Verified ORF;Glutathione S-transferase, localized to ER;induced in exponentially growing cells, under oxidative stress;
0.9356738				229480000	0.5512746538	0.5512746538	0.5512746538	orf19.2622	>orf19.2622 YPT31 CGDID:CAL0003404 COORDS:Ca21chrR_C_albicans_SC5314:1628715-1628047C, translated using codon table 12 (222 amino acids) Verified ORF;Protein required for resistance to toxic ergosterol analog
1.116052				10565000	0.5513469016	0.5513469016	0.5513469016	orf19.7022	>orf19.7022 orf19.7022 CGDID:CAL0001971 COORDS:Ca21chr7_C_albicans_SC5314:192481-191453C, translated using codon table 12 (342 amino acids) Uncharacterized ORF;Ortholog of <i>Debaryomyces hansenii CBS767</i> : DEHA2F22462g, <i>Candida dubliniensis CD36 </
1.087709				29335000	0.5516498962	0.5516498962	0.5516498962	orf19.4346	>orf19.4346 orf19.4346 CGDID:CAL0001016 COORDS:Ca21chr5_C_albicans_SC5314:705913-699638C, translated using codon table 12 (2091 amino acids) Uncharacterized ORF;Ortholog(s) have protein anchor activity, role in COPII vesicle coating and ER to Golgi transp
0.9223052				48937000	0.5520207273	0.5520207273	0.5520207273	orf19.4375.1	>orf19.4375.1 RPS30 CGDID:CAF0007010 COORDS:Ca21chrR_C_albicans_SC5314:840810-840283C, translated using codon table 12 (63 amino acids) Uncharacterized ORF;Putative 40S ribosomal protein S30;shows colony morphology-related gene regulation by Ssn6p
1.06657				511040000	0.5520930095	0.5520930095	0.5520930095	orf19.5480	>orf19.5480 ILV1 CGDID:CAL0005334 COORDS:Ca21chr2_C_albicans_SC5314:1262982-1264691W, translated using codon table 12 (569 amino acids) Verified ORF;Putative threonine dehydratase;regulated by Gcn4p and Gcn2p;induced by amino acid starvation (3-AT treat
1.11575				7398500	0.5522222408	0.5522222408	0.5522222408	orf19.5170;orf19.6070	>orf19.5170 ENA21 CGDID:CAL0002653 COORDS:Ca21chr7_C_albicans_SC5314:629811-632726W, translated using codon table 12 (971 amino acids) Uncharacterized ORF;Predicted ORF similar to S. cerevisiae sodium transporters Ena1p and Ena5p;Gcn4p-regulated;flucyto
0.9160813				36271000	0.5525425412	0.5525425412	0.5525425412	orf19.3974	>orf19.3974 PUT2 CGDID:CAL0003096 COORDS:Ca21chr5_C_albicans_SC5314:1063882-1062095C, translated using codon table 12 (595 amino acids) Uncharacterized ORF;Putative delta-1-pyrroline-5-carboxylate dehydrogenase;alkaline upregulated;protein present in ex
1.061764				360610000	0.5532787495	0.5532787495	0.5532787495	orf19.518	>orf19.518 orf19.518 CGDID:CAL0000089 COORDS:Ca21chrR_C_albicans_SC5314:958491-960632W, translated using codon table 12 (713 amino acids) Uncharacterized ORF;Ortholog(s) have tRNA (cytosine-5-)-methyltransferase activity, role in tRNA methylation and nucl
0.9162695				34166000	0.5535011822	0.5535011822	0.5535011822	orf19.3836	>orf19.3836 orf19.3836 CGDID:CAL0002034 COORDS:Ca21chr4_C_albicans_SC5314:964922-964170C, translated using codon table 12 (250 amino acids) Uncharacterized ORF;Ortholog(s) have cytoplasm localization
0.916307				18903000	0.5536922789	0.5536922789	0.5536922789	orf19.2379	>orf19.2379 NOT4 CGDID:CAL0000791 COORDS:Ca21chrR_C_albicans_SC5314:759538-757726C, translated using codon table 12 (576 amino acids) Verified ORF;Putative E3 ubiquitin-protein ligase;required for maintenance, but not induction, of hyphal development;ho
0.9625454				411050000	0.5538175347	0.5538175347	0.5538175347	orf19.1949	>orf19.1949 VPS1 CGDID:CAL0002589 COORDS:Ca21chr5_C_albicans_SC5314:270302-272383W, translated using codon table 12 (693 amino acids) Verified ORF;Dynamin-family GTPase-related protein;induced upon adherence to polystyrene;regulated by Gcn2p and Gcn4p
1.086886				35499000	0.5551500412	0.5551500412	0.5551500412	orf19.4681	>orf19.4681 RAT1 CGDID:CAL0003816 COORDS:Ca21chr4_C_albicans_SC5314:219462-222368W, translated using codon table 12 (968 amino acids) Verified ORF;5-->3 exoribonuclease;similar to S. cerevisiae nuclear exoribonuclease Rat1p;suppresses S. cerevisiae ke
0.9362751				113950000	0.555285277	0.555285277	0.555285277	orf19.806	>orf19.806 VMA7 CGDID:CAL0002611 COORDS:Ca21chr2_C_albicans_SC5314:875328-874972C, translated using codon table 12 (118 amino acids) Verified ORF;Putative subunit of the V-ATPase complex, which is involved in control of vacuolar pH;highly similar to S. c
1.061328				200930000	0.555891074	0.555891074	0.555891074	orf19.5054	>orf19.5054 orf19.5054 CGDID:CAL0001685 COORDS:Ca21chr1_C_albicans_SC5314:1707564-1708466W, translated using codon table 12 (300 amino acids) Uncharacterized ORF;Putative quinolinate phosphoribosyl transferase, involved in NAD biosynthesis;Hap43p-repress
[truncated: 1,096 more rows]
