# Supplementary material for: Proteins that physically interact with the phosphatase Cdc14 in Candida albicans have diverse roles in the cell cycle
Source: Sci Rep. 2019 Apr 18;9:6258. doi: 10.1038/s41598-019-42530-1 (PMC6472416; doi:10.1038/s41598-019-42530-1)
Supplement: Supplementary file 5 — Dataset 5 [file 41598_2019_42530_MOESM5_ESM.zip › Zip/code/yeast_ms.tsv]

H/L ratio	B significant FDR=0.05	B significant FDR=0.01	B significant FDR=0.001	Intensity	B significant FDR=0.05	B significant FDR=0.01	B significant FDR=0.001	Protein.IDs	Fasta.headers
11.68446	+	+	+	9671600	0	0	0	orf19.4101	>orf19.4101 orf19.4101 CGDID:CAL0005549 COORDS:Ca21chr2_C_albicans_SC5314:1255179-1255487W, translated using codon table 12 (102 amino acids) Uncharacterized ORF;Ortholog of <i>C. parapsilosis CDC317</i> : CPAR2_104840, <i>Candida tenuis NRRL Y-1498</i> :
11.29677	+	+	+	125510000	0	0	0	orf19.3289	>orf19.3289 orf19.3289 CGDID:CAL0003421 COORDS:Ca21chr1_C_albicans_SC5314:203629-202538C, translated using codon table 12 (363 amino acids) Uncharacterized ORF;Phosphorylated protein of unknown function
15.7698	+	+	+	397800000	0	0	0	orf19.5491	>orf19.5491 orf19.5491 CGDID:CAL0005356 COORDS:Ca21chr2_C_albicans_SC5314:1278420-1277233C, translated using codon table 12 (395 amino acids) Uncharacterized ORF;Ortholog of <i>C. parapsilosis CDC317</i> : CPAR2_104720, <i>Candida tenuis NRRL Y-1498</i> :
10.2696	+	+	+	95260000	0	0	0	orf19.7060	>orf19.7060 orf19.7060 CGDID:CAL0002105 COORDS:Ca21chr7_C_albicans_SC5314:96928-97902W, translated using codon table 12 (324 amino acids) Uncharacterized ORF;Ortholog of <i>C. parapsilosis CDC317</i> : CPAR2_301080, <i>Debaryomyces hansenii CBS767</i> : D
9.819019	+	+	+	62942000	0	0	0	orf19.3296	>orf19.3296 orf19.3296 CGDID:CAL0003445 COORDS:Ca21chr1_C_albicans_SC5314:210881-212386W, translated using codon table 12 (501 amino acids) Uncharacterized ORF;Ortholog of <i>C. parapsilosis CDC317</i> : CPAR2_110130, <i>Candida tenuis NRRL Y-1498</i> : C
6.833397	+	+	+	250460000	0	0	0	orf19.3551	>orf19.3551 DAD2 CGDID:CAL0005920 COORDS:Ca21chr2_C_albicans_SC5314:1072240-1072617W, translated using codon table 12 (125 amino acids) Verified ORF;Essential subunit of the Dam1 (DASH) complex, which acts in chromosome segregation by coupling kinetochore
14.69444	+	+	+	39781000	0	0	0	orf19.4275	>orf19.4275 RAD9 CGDID:CAL0000322 COORDS:Ca21chr5_C_albicans_SC5314:586193-582669C, translated using codon table 12 (1174 amino acids) Verified ORF;Protein involved in regulation of DNA-damage-induced filamentous growth;putative component of DNA damage c
4.946012	+	+	+	396330000	0	0	0	orf19.4473	>orf19.4473 SPC19 CGDID:CAL0001953 COORDS:Ca21chr1_C_albicans_SC5314:838307-838834W, translated using codon table 12 (175 amino acids) Uncharacterized ORF;Essential subunit of the Dam1 (DASH) complex, which acts in chromosome segregation by coupling kinet
12.81255	+	+	+	387640000	0	0	0	orf19.4988	>orf19.4988 orf19.4988 CGDID:CAL0000017 COORDS:Ca21chr1_C_albicans_SC5314:2970121-2971638W, translated using codon table 12 (505 amino acids) Uncharacterized ORF;Predicted ORF in Assemblies 19, 20 and 21;greater mRNA abundance observed in a cyr1 homozygo
7.239268	+	+	+	247690000	0	0	0	orf19.4221	>orf19.4221 ORC4 CGDID:CAL0000132 COORDS:Ca21chr5_C_albicans_SC5314:479720-478026C, translated using codon table 12 (564 amino acids) Uncharacterized ORF;Phosphorylated protein similar to S. cerevisiae Orc4p;transcription is induced in response to alpha
23.19672	+	+	+	47857000	0	0	0	orf19.427	>orf19.427 orf19.427 CGDID:CAL0005619 COORDS:Ca21chr1_C_albicans_SC5314:1133437-1128440C, translated using codon table 12 (1665 amino acids) Uncharacterized ORF;Ortholog(s) have telomeric DNA binding activity and role in chromatin silencing at silent mati
8.350781	+	+	+	513420000	0	0	0	orf19.6942	>orf19.6942 ORC3 CGDID:CAL0000266 COORDS:Ca21chr3_C_albicans_SC5314:789657-787609C, translated using codon table 12 (682 amino acids) Verified ORF;Protein similar to S. cerevisiae Orc3p, which is a component of the origin recognition complex involved in D
7.850118	+	+	+	201140000	0	0	0	orf19.5358	>orf19.5358 orf19.5358 CGDID:CAL0004335 COORDS:Ca21chr2_C_albicans_SC5314:2213298-2211232C, translated using codon table 12 (688 amino acids) Uncharacterized ORF;Phosphorylated protein of unknown function
8.515037	+	+	+	306260000	0	0	0	orf19.2084	>orf19.2084 CDH1 CGDID:CAL0004530 COORDS:Ca21chr2_C_albicans_SC5314:68137-66344C, translated using codon table 12 (597 amino acids) Verified ORF;Protein involved in regulation of mitosis, similar to S. cerevisiae Cdh1p, which is an APC/C component;transc
15.17608	+	+	+	159960000	0	0	0	orf19.6049	>orf19.6049 orf19.6049 CGDID:CAL0005134 COORDS:Ca21chr1_C_albicans_SC5314:93695-91311C, translated using codon table 12 (794 amino acids) Uncharacterized ORF;Ortholog(s) have protein kinase activator activity, role in protein phosphorylation, regulation o
8.461924	+	+	+	215310000	0	0	0	orf19.2369	>orf19.2369 orf19.2369 CGDID:CAL0000773 COORDS:Ca21chrR_C_albicans_SC5314:1490389-1491879W, translated using codon table 12 (496 amino acids) Uncharacterized ORF;Ortholog(s) have ATP binding, DNA replication origin binding activity
23.40822	+	+	+	672620000	0	0	0	orf19.4208	>orf19.4208 RAD52 CGDID:CAL0000064 COORDS:Ca21chr6_C_albicans_SC5314:97421-95727C, translated using codon table 12 (564 amino acids) Verified ORF;Required for homologous DNA recombination, repair of UV- or MMS-damaged DNA, telomere length, UV-induced LOH;
7.523848	+	+	+	404640000	0	0	0	orf19.3000	>orf19.3000 ORC1 CGDID:CAL0001320 COORDS:Ca21chr1_C_albicans_SC5314:641622-639205C, translated using codon table 12 (805 amino acids) Uncharacterized ORF;Putative origin recognition complex large subunit;essential for viability;similar to S. cerevisiae
7.361316	+	+	+	1633900000	0	0	0	orf19.4675	>orf19.4675 ASK1 CGDID:CAL0003789 COORDS:Ca21chr4_C_albicans_SC5314:231171-232955W, translated using codon table 12 (594 amino acids) Uncharacterized ORF;Essential subunit of the Dam1 (DASH) complex, which acts in chromosome segregation by coupling kineto
34.49685	+	+	+	35900000000	0	0	0	orf19.4192	>orf19.4192 CDC14 CGDID:CAL0005886 COORDS:Ca21chr6_C_albicans_SC5314:116893-118596W, translated using codon table 12 (542 amino acids) Verified ORF;Protein involved in exit from mitosis and morphogenesis;ortholog of S. cerevisiae Cdc14p, which is a dual-
30.47566	+	+	+	11100000000	0	0	0	orf19.652	>orf19.652 orf19.652 CGDID:CAL0001028 COORDS:Ca21chrR_C_albicans_SC5314:1082058-1084112W, translated using codon table 12 (684 amino acids) Uncharacterized ORF;Ortholog(s) have crossover junction endodeoxyribonuclease activity, role in DNA repair and cyto
6.048208	+	+	+	5290000000	0	0	0	orf19.2684	>orf19.2684 orf19.2684 CGDID:CAL0003531 COORDS:Ca21chr4_C_albicans_SC5314:641845-644280W, translated using codon table 12 (811 amino acids) Uncharacterized ORF;Ortholog of <i>C. parapsilosis CDC317</i> : CPAR2_401570, <i>Debaryomyces hansenii CBS767</i> :
3.499647	+	+	+	810840000	9.49E-258	9.49E-258	9.49E-258	orf19.267	>orf19.267 orf19.267 CGDID:CAL0004042 COORDS:Ca21chr3_C_albicans_SC5314:599389-595748C, translated using codon table 12 (1213 amino acids) Verified ORF;Protein required for normal filamentous growth;mRNA binds to She3p
5.444187	+	+	+	158110000	4.44E-238	4.44E-238	4.44E-238	orf19.1428	>orf19.1428 DUO1 CGDID:CAL0004529 COORDS:Ca21chr4_C_albicans_SC5314:902219-902734W, translated using codon table 12 (171 amino acids) Uncharacterized ORF;Subunit of the Dam1 (DASH) complex, which acts in chromosome segregation by coupling kinetochores to
4.085453	+	+	+	586520000	4.21E-213	4.21E-213	4.21E-213	orf19.2381	>orf19.2381 orf19.2381 CGDID:CAL0000806 COORDS:Ca21chrR_C_albicans_SC5314:756742-757680W, translated using codon table 12 (312 amino acids) Uncharacterized ORF;Predicted ORF in Assemblies 19, 20 and 21;possibly an essential gene, disruptants not obtained
5.095863	+	+	+	208210000	1.39E-202	1.39E-202	1.39E-202	orf19.4837	>orf19.4837 DAM1 CGDID:CAL0005362 COORDS:Ca21chr1_C_albicans_SC5314:2138563-2139396W, translated using codon table 12 (277 amino acids) Verified ORF;Essential subunit of the Dam1 (DASH) complex, which acts in chromosome segregation by coupling kinetochore
5.055735	+	+	+	149750000	1.11E-198	1.11E-198	1.11E-198	orf19.3871	>orf19.3871 DAD3 CGDID:CAL0002149 COORDS:Ca21chrR_C_albicans_SC5314:1321396-1320980C, translated using codon table 12 (138 amino acids) Uncharacterized ORF;Subunit of the Dam1 (DASH) complex, which acts in chromosome segregation by coupling kinetochores t
8.100957	+	+	+	16731000	3.84E-166	3.84E-166	3.84E-166	orf19.5518	>orf19.5518 orf19.5518 CGDID:CAL0006096 COORDS:Ca21chr6_C_albicans_SC5314:516545-515805C, translated using codon table 12 (246 amino acids) Uncharacterized ORF;Ortholog of <i>C. parapsilosis CDC317</i> : CPAR2_601850, <i>Candida tenuis NRRL Y-1498</i> : C
7.491256	+	+	+	22892000	3.67E-139	3.67E-139	3.67E-139	orf19.6030	>orf19.6030 orf19.6030 CGDID:CAL0005097 COORDS:Ca21chr1_C_albicans_SC5314:134256-134915W, translated using codon table 12 (219 amino acids) Uncharacterized ORF;Predicted ORF in Assemblies 19, 20 and 21;transcription detected in high-resolution tiling arr
5.552814	+	+	+	52149000	3.24E-127	3.24E-127	3.24E-127	orf19.5166	>orf19.5166 DBF4 CGDID:CAL0002629 COORDS:Ca21chr7_C_albicans_SC5314:640747-639227C, translated using codon table 12 (506 amino acids) Uncharacterized ORF;Putative Cdc7p-Dbf4p kinase complex regulatory subunit;Hap43p-induced gene;macrophage/pseudohyphal-
5.355289	+	+	+	72216000	1.25E-116	1.25E-116	1.25E-116	orf19.3561	>orf19.3561 CDC7 CGDID:CAL0005945 COORDS:Ca21chr2_C_albicans_SC5314:1093604-1095574W, translated using codon table 12 (656 amino acids) Uncharacterized ORF;Putative kinase;cell-cycle regulated periodic mRNA expression;S. cerevisiae ortholog is not cell-
4.83952	+	+	+	37739000	3.46E-91	3.46E-91	3.46E-91	orf19.6496	>orf19.6496 TRS33 CGDID:CAL0002339 COORDS:Ca21chr7_C_albicans_SC5314:477807-477169C, translated using codon table 12 (212 amino acids) Uncharacterized ORF;Putative TRAPP complex subunit;constitutive expression independent of MTL or white-opaque status
3.554328	+	+	+	111040000	3.54E-80	3.54E-80	3.54E-80	orf19.6291	>orf19.6291 orf19.6291 CGDID:CAL0000615 COORDS:Ca21chrR_C_albicans_SC5314:1651031-1654324W, translated using codon table 12 (1097 amino acids) Uncharacterized ORF;Ortholog(s) have DNA binding, DNA-dependent ATPase activity, chromatin binding, protein homo
5.551778	+	+	+	3009800	2.03E-69	2.03E-69	2.03E-69	orf19.6689	>orf19.6689 ARG4 CGDID:CAL0004142 COORDS:Ca21chr7_C_albicans_SC5314:792083-793489W, translated using codon table 12 (468 amino acids) Verified ORF;Argininosuccinate lyase, catalyzes the final step in the arginine biosynthesis pathway;alkaline downregulat
5.502381	+	+	+	16058000	5.82E-68	5.82E-68	5.82E-68	orf19.638	>orf19.638 FDH1 CGDID:CAL0000982 COORDS:Ca21chrR_C_albicans_SC5314:1118217-1117078C, translated using codon table 12 (379 amino acids) Uncharacterized ORF;Formate dehydrogenase, oxidizes formate to produce CO2;Mig1p regulated;induced by macrophages;flu
3.1752	+	+	+	109700000	9.83E-59	9.83E-59	9.83E-59	orf19.355;orf19.6999	>orf19.355 orf19.355 CGDID:CAL0004829 COORDS:Ca21chr3_C_albicans_SC5314:758825-757554C, translated using codon table 12 (423 amino acids) Uncharacterized ORF;Has domain(s) with predicted oxidoreductase activity and role in oxidation-reduction process
3.17385	+	+	+	221950000	1.16E-58	1.16E-58	1.16E-58	orf19.1996	>orf19.1996 CHA1 CGDID:CAL0002743 COORDS:Ca21chr2_C_albicans_SC5314:215567-216628W, translated using codon table 12 (353 amino acids) Verified ORF;Similar to catabolic serine/threonine dehydratases;negatively regulated by Rim101p;expression greater in l
4.025998	+	+	+	39001000	1.59E-57	1.59E-57	1.59E-57	orf19.7663	>orf19.7663 orf19.7663 CGDID:CAL0000945 COORDS:Ca21chrR_C_albicans_SC5314:2272249-2272926W, translated using codon table 12 (225 amino acids) Uncharacterized ORF;Ortholog(s) have role in homologous chromosome segregation, protein localization to nucleolar
3.872398	+	+	+	45948000	4.69E-52	4.69E-52	4.69E-52	orf19.557	>orf19.557 orf19.557 CGDID:CAL0000246 COORDS:Ca21chrR_C_albicans_SC5314:1125729-1126754W, translated using codon table 12 (341 amino acids) Uncharacterized ORF;Hap43p-repressed gene;planktonic growth-induced gene
4.587996	+	+	+	13376000	7.50E-44	7.50E-44	7.50E-44	orf19.926	>orf19.926 EXO1 CGDID:CAL0003631 COORDS:Ca21chr5_C_albicans_SC5314:144424-142325C, translated using codon table 12 (699 amino acids) Uncharacterized ORF;Putative exodeoxyribonuclease;cell-cycle regulated periodic mRNA expression
3.556417	+	+	+	50341000	1.09E-41	1.09E-41	1.09E-41	orf19.2826	>orf19.2826 orf19.2826 CGDID:CAL0005085 COORDS:Ca21chrR_C_albicans_SC5314:614526-613126C, translated using codon table 12 (466 amino acids) Uncharacterized ORF;Ortholog of <i>C. parapsilosis CDC317</i> : CPAR2_801140, <i>Candida tenuis NRRL Y-1498</i> : C
4.245059	+	+	+	12273000	3.30E-36	3.30E-36	3.30E-36	orf19.1446	>orf19.1446 CLB2 CGDID:CAL0004596 COORDS:Ca21chr2_C_albicans_SC5314:250508-249030C, translated using codon table 12 (492 amino acids) Verified ORF;B-type mitotic cyclin (cyclin-dependent protein kinase regulatory subunit);essential;required for wild-typ
3.843984	+	+	+	31912000	3.11E-28	3.11E-28	3.11E-28	orf19.580	>orf19.580 orf19.580 CGDID:CAL0000326 COORDS:Ca21chr5_C_albicans_SC5314:185724-184672C, translated using codon table 12 (350 amino acids) Uncharacterized ORF;Protein not essential for viability
2.043945	+	+	+	313860000	5.43E-26	5.43E-26	5.43E-26	orf19.3356	>orf19.3356 ESP1 CGDID:CAL0004160 COORDS:Ca21chr1_C_albicans_SC5314:341515-336719C, translated using codon table 12 (1598 amino acids) Verified ORF;Putative caspase-like cysteine protease;mutation confers increased sensitivity to nocodazole;periodic mRN
2.974186	+	+	+	82905000	1.04E-25	1.04E-25	1.04E-25	orf19.2400	>orf19.2400 orf19.2400 CGDID:CAL0001442 COORDS:Ca21chrR_C_albicans_SC5314:724234-726351W, translated using codon table 12 (705 amino acids) Uncharacterized ORF;Ortholog(s) have role in maturation of SSU-rRNA, nuclear mRNA splicing, via spliceosome, positi
3.647738	+	+	+	4622000	1.03E-24	1.03E-24	1.03E-24	orf19.1451	>orf19.1451 SRB9 CGDID:CAL0004613 COORDS:Ca21chr2_C_albicans_SC5314:260784-265781W, translated using codon table 12 (1665 amino acids) Verified ORF;Subunit of the RNA polymerase II mediator complex;transposon mutation affects filamentous growth;suppress
3.630387	+	+	+	15297000	2.06E-24	2.06E-24	2.06E-24	orf19.658	>orf19.658 GIN1 CGDID:CAL0001036 COORDS:Ca21chr1_C_albicans_SC5314:2511975-2508271C, translated using codon table 12 (1234 amino acids) Verified ORF;Protein involved in regulation of DNA-damage-induced filamentous growth;putative component of DNA replica
2.774023	+	+	+	50669000	3.80E-21	3.80E-21	3.80E-21	orf19.5276	>orf19.5276 orf19.5276 CGDID:CAL0003621 COORDS:Ca21chr1_C_albicans_SC5314:2605879-2607126W, translated using codon table 12 (415 amino acids) Uncharacterized ORF;Putative nuclear pore-associated protein;Hap43p-induced gene;induced upon low-level peroxid
2.256076	+	+	+	142160000	6.63E-21	6.63E-21	6.63E-21	orf19.4435	>orf19.4435 orf19.4435 CGDID:CAL0001812 COORDS:Ca21chr1_C_albicans_SC5314:1586011-1589922W, translated using codon table 12 (1303 amino acids) Uncharacterized ORF;Ortholog(s) have structural constituent of cytoskeleton activity, role in microtubule nuclea
3.205366	+	+	+	17821000	1.10E-17	1.10E-17	1.10E-17	orf19.3809	>orf19.3809 BAS1 CGDID:CAL0001915 COORDS:Ca21chr4_C_albicans_SC5314:1013121-1015337W, translated using codon table 12 (738 amino acids) Verified ORF;Putative transcription factor with Myb-like DNA-binding motif;similar to S. cerevisiae Bas1p, which is a
2.096491	+	+	+	94269000	2.26E-16	2.26E-16	2.26E-16	orf19.7469	>orf19.7469 ARG1 CGDID:CAL0005634 COORDS:Ca21chrR_C_albicans_SC5314:151359-149878C, translated using codon table 12 (493 amino acids) Verified ORF;Argininosuccinate synthase;arginine biosynthesis;regulated by Gcn4p, Rim101p;induced by amino acid starva
2.504495	+	+	+	49629000	9.40E-16	9.40E-16	9.40E-16	orf19.520	>orf19.520 orf19.520 CGDID:CAL0000113 COORDS:Ca21chrR_C_albicans_SC5314:961925-963124W, translated using codon table 12 (399 amino acids) Uncharacterized ORF;Ortholog of <i>C. parapsilosis CDC317</i> : CPAR2_205200, <i>Candida tenuis NRRL Y-1498</i> : CAN
1.567103	+	+	+	847530000	3.20E-15	3.20E-15	3.20E-15	orf19.1515	>orf19.1515 CHT4 CGDID:CAL0005409 COORDS:Ca21chr2_C_albicans_SC5314:389302-388136C, translated using codon table 12 (388 amino acids) Uncharacterized ORF;Chitinase;similar to S. cerevisiae sporulation-specific Cts2p;functionally complements A. gossypii
1.980241	+	+	+	194610000	1.90E-13	1.90E-13	1.90E-13	orf19.6583	>orf19.6583 orf19.6583 CGDID:CAL0003304 COORDS:Ca21chr7_C_albicans_SC5314:308850-305830C, translated using codon table 12 (1006 amino acids) Uncharacterized ORF;Predicted ORF in Assemblies 19, 20 and 21;transcription is induced in response to alpha phero
1.516919	+	+	+	1117300000	5.87E-13	5.87E-13	5.87E-13	orf19.7600	>orf19.7600 FDH3 CGDID:CAL0000792 COORDS:Ca21chrR_C_albicans_SC5314:2187850-2186501C, translated using codon table 12 (381 amino acids) Uncharacterized ORF;Glutathione-dependent formaldehyde dehydrogenase involved in glycine catabolism;downregulated by E
2.8437	+	+	+	5977700	7.14E-13	7.14E-13	7.14E-13	orf19.6536	>orf19.6536 IQG1 CGDID:CAL0003156 COORDS:Ca21chr7_C_albicans_SC5314:394417-399360W, translated using codon table 12 (1647 amino acids) Verified ORF;Component of actomyosin ring at bud neck;cell-cycle regulated serine phosphorylation at CDK sites regulate
1.94212	+	+	+	160030000	1.48E-12	1.48E-12	1.48E-12	orf19.3707	>orf19.3707 YHB1 CGDID:CAL0001071 COORDS:Ca21chrR_C_albicans_SC5314:1688203-1687007C, translated using codon table 12 (398 amino acids) Verified ORF;Nitric oxide dioxygenase, acts in nitric oxide scavenging/detoxification;role in virulence in mouse;tran
2.305341	+	+	+	59677000	2.55E-12	2.55E-12	2.55E-12	orf19.3477	>orf19.3477 orf19.3477 CGDID:CAL0005064 COORDS:Ca21chr6_C_albicans_SC5314:493478-491532C, translated using codon table 12 (612 amino acids) Uncharacterized ORF;Ortholog(s) have pseudouridine synthase activity, role in snRNA pseudouridine synthesis, tRNA p
1.898451	+	+	+	96927000	1.40E-11	1.40E-11	1.40E-11	orf19.6610	>orf19.6610 orf19.6610 CGDID:CAL0003948 COORDS:Ca21chrR_C_albicans_SC5314:2031915-2029141C, translated using codon table 12 (924 amino acids) Uncharacterized ORF;Ortholog(s) have microtubule binding, structural constituent of cytoskeleton activity
1.471793	+	+	+	1551400000	4.29E-11	4.29E-11	4.29E-11	orf19.2672	>orf19.2672 NCP1 CGDID:CAL0003511 COORDS:Ca21chr4_C_albicans_SC5314:668328-670370W, translated using codon table 12 (680 amino acids) Verified ORF;NADPH-cytochrome P450 reductase, acts with Erg11p in sterol 14 alpha-demethylation in ergosterol biosynthesi
2.224056	+	+	+	40560000	4.72E-11	4.72E-11	4.72E-11	orf19.4295	>orf19.4295 orf19.4295 CGDID:CAL0000387 COORDS:Ca21chr5_C_albicans_SC5314:619739-616686C, translated using codon table 12 (1017 amino acids) Uncharacterized ORF;Ortholog(s) have DNA binding, nucleosome binding, transcription corepressor activity
1.627262	+	+	+	253580000	1.90E-10	1.90E-10	1.90E-10	orf19.1570	>orf19.1570 ERG7 CGDID:CAL0005598 COORDS:Ca21chr2_C_albicans_SC5314:491866-494052W, translated using codon table 12 (728 amino acids) Verified ORF;2,3-epoxysqualene-lanosterol cyclase (lanosterol synthase), catalyzes the conversion of 2,3-oxidosqualene to
1.621568	+	+	+	429680000	2.74E-10	2.74E-10	2.74E-10	orf19.6596	>orf19.6596 orf19.6596 CGDID:CAL0003339 COORDS:Ca21chrR_C_albicans_SC5314:2055203-2054292C, translated using codon table 12 (303 amino acids) Uncharacterized ORF;Putative esterase;possibly transcriptionally regulated by Tac1p;transcriptionally activated
1.836356	+	+	+	176600000	2.89E-10	2.89E-10	2.89E-10	orf19.272	>orf19.272 FAA21 CGDID:CAL0004057 COORDS:Ca21chr3_C_albicans_SC5314:607345-605189C, translated using codon table 12 (718 amino acids) Uncharacterized ORF;Predicted acyl CoA synthetase;upregulated upon phagocytosis;transcription is regulated by Nrg1p and
2.612811	+	+	+	13538000	3.07E-10	3.07E-10	3.07E-10	orf19.6124	>orf19.6124 ACE2 CGDID:CAL0005982 COORDS:Ca21chrR_C_albicans_SC5314:1611848-1614199W, translated using codon table 12 (783 amino acids) Verified ORF;Transcription factor involved in regulation of morphogenesis, cell separation, adherence, biofilm formatio
1.820847	+	+	+	128410000	5.96E-10	5.96E-10	5.96E-10	orf19.3684	>orf19.3684 orf19.3684 CGDID:CAL0000467 COORDS:Ca21chr1_C_albicans_SC5314:478218-477340C, translated using codon table 12 (292 amino acids) Uncharacterized ORF;Has domain(s) with predicted nucleotide binding activity and role in oxidation-reduction proces
1.797899	+	+	+	159630000	1.70E-09	1.70E-09	1.70E-09	orf19.6868	>orf19.6868 orf19.6868 CGDID:CAL0005844 COORDS:Ca21chr2_C_albicans_SC5314:1129825-1130841W, translated using codon table 12 (338 amino acids) Verified ORF;Putative NADPH-dependent methylglyoxal reductase;homozygous transposon insertion causes decreased c
1.785605	+	+	+	115980000	2.94E-09	2.94E-09	2.94E-09	orf19.1442	>orf19.1442 PLB4.5 CGDID:CAL0004588 COORDS:Ca21chr2_C_albicans_SC5314:241143-243251W, translated using codon table 12 (702 amino acids) Verified ORF;Putative phospholipase B;Hog1p-induced;regulated by Ssn6p;putative GPI-anchor;repressed during cell wa
1.421905	+	+	+	11600000000	3.19E-09	3.19E-09	3.19E-09	orf19.4716	>orf19.4716 GDH3 CGDID:CAL0004374 COORDS:Ca21chr4_C_albicans_SC5314:1362564-1363934W, translated using codon table 12 (456 amino acids) Verified ORF;NADP-glutamate dehydrogenase;hyphal downregulated;regulated by Nrg1p, Plc1p;Efg1p-downregulated;upregu
2.070912	+	+	+	39336000	7.10E-09	7.10E-09	7.10E-09	orf19.6254	>orf19.6254 ANT1 CGDID:CAL0000514 COORDS:Ca21chr1_C_albicans_SC5314:1407331-1408368W, translated using codon table 12 (345 amino acids) Uncharacterized ORF;Ortholog(s) have adenine nucleotide transmembrane transporter activity, role in ATP transport, fatt
1.381518	+	+	+	6506200000	7.47E-08	7.47E-08	7.47E-08	orf19.6385	>orf19.6385 ACO1 CGDID:CAL0001406 COORDS:Ca21chrR_C_albicans_SC5314:1785893-1783560C, translated using codon table 12 (777 amino acids) Verified ORF;Aconitase;expression greater in high iron;2 upstream CCAAT motifs;amino acid starvation (3-AT), amphote
1.377754	+	+	+	2697700000	9.88E-08	9.88E-08	9.88E-08	orf19.1631	>orf19.1631 ERG6 CGDID:CAL0006397 COORDS:Ca21chr3_C_albicans_SC5314:466244-465114C, translated using codon table 12 (376 amino acids) Verified ORF;Delta(24)-sterol C-methyltransferase, converts zymosterol to fecosterol in ergosterol biosynthesis by methyl
2.348365	+	+	+	4887200	1.22E-07	1.22E-07	1.22E-07	orf19.3954	>orf19.3954 orf19.3954 CGDID:CAL0003011 COORDS:Ca21chr5_C_albicans_SC5314:1015820-1019032W, translated using codon table 12 (1070 amino acids) Verified ORF;Ortholog(s) have phosphatidylserine decarboxylase activity and role in phosphatidylcholine biosynth
1.502596	+	+	+	570620000	2.85E-07	2.85E-07	2.85E-07	orf19.6882	>orf19.6882 OSM1 CGDID:CAL0005898 COORDS:Ca21chr2_C_albicans_SC5314:1165501-1167012W, translated using codon table 12 (503 amino acids) Verified ORF;Putative flavoprotein subunit of fumarate reductase;soluble protein in hyphae;fungal-specific (no human
1.502557	+	+	+	256220000	2.86E-07	2.86E-07	2.86E-07	orf19.6758	>orf19.6758 orf19.6758 CGDID:CAL0004900 COORDS:Ca21chr3_C_albicans_SC5314:1687705-1688574W, translated using codon table 12 (289 amino acids) Uncharacterized ORF;Ortholog(s) have cytosol, nucleus localization
1.491082	+	+	+	493160000	5.18E-07	5.18E-07	5.18E-07	orf19.2125	>orf19.2125 orf19.2125 CGDID:CAL0005305 COORDS:Ca21chr6_C_albicans_SC5314:986080-986535W, translated using codon table 12 (151 amino acids) Verified ORF;GlcNAc-induced protein
1.907183	+	+	+	54837000	7.52E-07	7.52E-07	7.52E-07	orf19.3091	>orf19.3091 orf19.3091 CGDID:CAL0001522 COORDS:Ca21chr4_C_albicans_SC5314:1578626-1582930W, translated using codon table 12 (1434 amino acids) Uncharacterized ORF;Predicted ORF in Assemblies 19, 20 and 21;downregulated during core stress response
1.477941	+	+	+	533220000	1.01E-06	1.01E-06	1.01E-06	orf19.3362;orf19.2671	>orf19.3362 orf19.3362 CGDID:CAL0004170 COORDS:Ca21chr4_C_albicans_SC5314:704120-702777C, translated using codon table 12 (447 amino acids) Uncharacterized ORF;Has domain(s) with predicted flavin adenine dinucleotide binding, oxidoreductase activity and r
2.239629	+	+	+	8388200	1.06E-06	1.06E-06	1.06E-06	orf19.5730	>orf19.5730 orf19.5730 CGDID:CAL0001417 COORDS:Ca21chr6_C_albicans_SC5314:771412-769871C, translated using codon table 12 (513 amino acids) Uncharacterized ORF;Predicted ORF in Assemblies 19, 20 and 21;clade-associated gene expression
1.47458	+	+	+	554250000	1.19E-06	1.19E-06	1.19E-06	orf19.406	>orf19.406 ERG1 CGDID:CAL0005541 COORDS:Ca21chr1_C_albicans_SC5314:1882136-1880646C, translated using codon table 12 (496 amino acids) Verified ORF;Squalene epoxidase, catalyzes epoxidation of squalene to 2,3(S)-oxidosqualene in the ergosterol biosynthesi
1.340481	+	+	+	13500000000	1.36E-06	1.36E-06	1.36E-06	orf19.7288	>orf19.7288 orf19.7288 CGDID:CAL0004000 COORDS:Ca21chrR_C_albicans_SC5314:1911800-1913122W, translated using codon table 12 (440 amino acids) Uncharacterized ORF;Hap43p-repressed gene
1.336663	+	+	+	1225700000	1.75E-06	1.75E-06	1.75E-06	orf19.3040	>orf19.3040 EHT1 CGDID:CAL0001403 COORDS:Ca21chr1_C_albicans_SC5314:713038-714315W, translated using codon table 12 (425 amino acids) Uncharacterized ORF;Protein similar to <i>S. cerevisiae</i> Eht1p;transcription is induced in response to alpha pheromon
2.210122	+	+	+	13166000	1.85E-06	1.85E-06	1.85E-06	orf19.384	>orf19.384 orf19.384 CGDID:CAL0004918 COORDS:Ca21chr1_C_albicans_SC5314:1845892-1844216C, translated using codon table 12 (558 amino acids) Uncharacterized ORF;Ortholog(s) have Golgi apparatus, cytosol, nucleus localization
1.462231	+	+	+	376040000	2.19E-06	2.19E-06	2.19E-06	orf19.3733	>orf19.3733 IDP2 CGDID:CAL0001167 COORDS:Ca21chrR_C_albicans_SC5314:525552-526790W, translated using codon table 12 (412 amino acids) Uncharacterized ORF;Isocitrate dehydrogenase;expression is regulated upon white-opaque switching;shows colony morpholog
1.458714	+	+	+	666260000	2.59E-06	2.59E-06	2.59E-06	orf19.4777	>orf19.4777 DAK2 CGDID:CAL0004557 COORDS:Ca21chr1_C_albicans_SC5314:2019470-2017683C, translated using codon table 12 (595 amino acids) Uncharacterized ORF;Putative dihydroxyacetone kinase;transcription decreases upon yeast-hyphal switch;fluconazole-ind
2.158703	+	+	+	27389000	4.76E-06	4.76E-06	4.76E-06	orf19.5389	>orf19.5389 FKH2 CGDID:CAL0004415 COORDS:Ca21chr3_C_albicans_SC5314:115299-113160C, translated using codon table 12 (687 amino acids) Verified ORF;Forkhead transcription factor;morphogenesis regulator;required for wild-type hyphal transcription, cell se
1.593776	+	+	+	169210000	5.44E-06	5.44E-06	5.44E-06	orf19.2124	>orf19.2124 orf19.2124 CGDID:CAL0005303 COORDS:Ca21chr6_C_albicans_SC5314:985627-984557C, translated using codon table 12 (356 amino acids) Uncharacterized ORF;Has domain(s) with predicted nucleotide binding, oxidoreductase activity, transferase activity,
1.59201	+	+	+	128480000	5.78E-06	5.78E-06	5.78E-06	orf19.489	>orf19.489 DAP1 CGDID:CAL0005848 COORDS:Ca21chrR_C_albicans_SC5314:913874-913407C, translated using codon table 12 (155 amino acids) Uncharacterized ORF;Similar to mammalian membrane-associated progesterone receptors involved in DNA damage response;induc
1.550146	+	+	+	141310000	2.29E-05	2.29E-05	2.29E-05	orf19.3823	>orf19.3823 ZDS1 CGDID:CAL0001987 COORDS:Ca21chr4_C_albicans_SC5314:982303-987240W, translated using codon table 12 (1645 amino acids) Uncharacterized ORF;Nonessential protein;similar to S. cerevisiae Zds1p
1.549987	+	+	+	162110000	2.31E-05	2.31E-05	2.31E-05	orf19.2397	>orf19.2397 orf19.2397 CGDID:CAL0000842 COORDS:Ca21chrR_C_albicans_SC5314:734584-736089W, translated using codon table 12 (501 amino acids) Uncharacterized ORF;Predicted membrane transporter, member of the anion:cation symporter (ACS) family, major facili
2.061845	+	+	+	10978000	2.53E-05	2.53E-05	2.53E-05	orf19.826	>orf19.826 orf19.826 CGDID:CAL0002681 COORDS:Ca21chr2_C_albicans_SC5314:835946-834090C, translated using codon table 12 (618 amino acids) Uncharacterized ORF;Has domain(s) with predicted RNA polymerase II transcription cofactor activity, role in regulatio
1.391454	+	+		442560000	5.30E-05	5.30E-05	5.30E-05	orf19.5437	>orf19.5437 RHR2 CGDID:CAL0005236 COORDS:Ca21chr3_C_albicans_SC5314:45115-45879W, translated using codon table 12 (254 amino acids) Verified ORF;Glycerol 3-phosphatase;roles in osmotic tolerance, glycerol accumulation in response to salt;required for bi
1.727902	+	+		64182000	5.47E-05	5.47E-05	5.47E-05	orf19.6155	>orf19.6155 orf19.6155 CGDID:CAL0006047 COORDS:Ca21chr3_C_albicans_SC5314:167647-165335C, translated using codon table 12 (770 amino acids) Uncharacterized ORF;Ortholog(s) have DNA ligase (ATP) activity
1.727079	+	+		47865000	5.57E-05	5.57E-05	5.57E-05	orf19.7306	>orf19.7306 orf19.7306 CGDID:CAL0004509 COORDS:Ca21chrR_C_albicans_SC5314:1943395-1942346C, translated using codon table 12 (349 amino acids) Uncharacterized ORF;Aldo-keto reductase family protein;increased transcription associated with MDR1 overexpressi
2.008874	+	+		20793000	5.97E-05	5.97E-05	5.97E-05	orf19.2827	>orf19.2827 orf19.2827 CGDID:CAL0005087 COORDS:Ca21chrR_C_albicans_SC5314:615887-618253W, translated using codon table 12 (788 amino acids) Uncharacterized ORF;Ortholog(s) have structural constituent of cytoskeleton activity
1.510457	+	+		112460000	7.79E-05	7.79E-05	7.79E-05	orf19.6026	>orf19.6026 ERG2 CGDID:CAL0005073 COORDS:Ca21chr1_C_albicans_SC5314:155291-154638C, translated using codon table 12 (217 amino acids) Verified ORF;C-8 sterol isomerase;enzyme of ergosterol biosynthesis pathway;converts fecosterol to episterol;mutant is
1.267024	+	+		26100000000	0.0001145879	0.0001145879	0.0001145879	orf19.3311	>orf19.3311 IFD3 CGDID:CAL0004065 COORDS:Ca21chr1_C_albicans_SC5314:248825-249874W, translated using codon table 12 (349 amino acids) Uncharacterized ORF;Transcription is regulated by Mig1p
1.261636	+	+		4060000000	0.0001527129	0.0001527129	0.0001527129	orf19.4311	>orf19.4311 YNK1 CGDID:CAL0000917 COORDS:Ca21chr5_C_albicans_SC5314:641794-642249W, translated using codon table 12 (151 amino acids) Verified ORF;Nucleoside diphosphate kinase (NDP kinase);homo-hexameric;soluble protein in hyphae;flucytosine induced;
1.363385	+	+		257830000	0.0001637251	0.0001637251	0.0001637251	orf19.4043	>orf19.4043 orf19.4043 CGDID:CAL0004811 COORDS:Ca21chr5_C_albicans_SC5314:1174952-1172694C, translated using codon table 12 (752 amino acids) Uncharacterized ORF;Predicted ORF in Assemblies 19, 20 and 21;transcription is induced in response to alpha pher
1.258947	+	+		940180000	0.0001759156	0.0001759156	0.0001759156	orf19.1801	>orf19.1801 CBR1 CGDID:CAL0001574 COORDS:Ca21chr4_C_albicans_SC5314:1189820-1188936C, translated using codon table 12 (294 amino acids) Verified ORF;Putative cytochrome B5 reductase;plasma membrane-localized
1.67116	+	+		55621000	0.0001779958	0.0001779958	0.0001779958	orf19.4013	>orf19.4013 orf19.4013 CGDID:CAL0004678 COORDS:Ca21chr5_C_albicans_SC5314:1141603-1140299C, translated using codon table 12 (434 amino acids) Uncharacterized ORF;Putative protein of unknown function;Hap43p-repressed gene;<I>S. cerevisiae</I> ortholog YH
1.4815	+	+		105030000	0.0001805061	0.0001805061	0.0001805061	orf19.3252	>orf19.3252 DAL81 CGDID:CAL0003338 COORDS:Ca21chrR_C_albicans_SC5314:231768-234404W, translated using codon table 12 (878 amino acids) Verified ORF;Predicted zinc-finger transcription factor with similarity to S. cerevisiae Dal81p, which is involved in th
1.668998	+	+		48365000	0.0001858749	0.0001858749	0.0001858749	orf19.7111.1	>orf19.7111.1 SOD3 CGDID:CAL0006719 COORDS:Ca21chr7_C_albicans_SC5314:15982-16662W, translated using codon table 12 (206 amino acids) Verified ORF;Cytosolic manganese-containing superoxide dismutase;protection against oxidative stress;downregulated by c
1.250437	+	+		1020800000	0.0002728977	0.0002728977	0.0002728977	orf19.2417	>orf19.2417 SMC5 CGDID:CAL0001481 COORDS:Ca21chrR_C_albicans_SC5314:702960-706181W, translated using codon table 12 (1073 amino acids) Verified ORF;Protein similar to S. cerevisiae Smc5p, which is involved in DNA repair;transposon mutation affects filame
1.907181	+	+		5132500	0.0002766595	0.0002766595	0.0002766595	orf19.3231	>orf19.3231 CDC27 CGDID:CAL0003279 COORDS:Ca21chrR_C_albicans_SC5314:290913-288286C, translated using codon table 12 (875 amino acids) Uncharacterized ORF;Putative ubiquitin-protein ligase;periodic mRNA expression, peak at cell-cycle S/G2 phase
1.3443	+	+		353500000	0.000337593	0.000337593	0.000337593	orf19.7185	>orf19.7185 orf19.7185 CGDID:CAL0003130 COORDS:Ca21chr7_C_albicans_SC5314:867936-866479C, translated using codon table 12 (485 amino acids) Uncharacterized ORF;Ortholog of <i>C. parapsilosis CDC317</i> : CPAR2_805330, <i>Candida tenuis NRRL Y-1498</i> : C
1.343736	+	+		572790000	0.0003447135	0.0003447135	0.0003447135	orf19.3856	>orf19.3856 CDC28 CGDID:CAL0002090 COORDS:Ca21chrR_C_albicans_SC5314:1293485-1294438W, translated using codon table 12 (317 amino acids) Verified ORF;Cyclin-dependent protein kinase, interacts with regulatory subunit Cyb1p;involved in determination of ce
1.45786	+	+		105980000	0.0003470449	0.0003470449	0.0003470449	orf19.2389	>orf19.2389 orf19.2389 CGDID:CAL0000817 COORDS:Ca21chrR_C_albicans_SC5314:746253-745189C, translated using codon table 12 (354 amino acids) Uncharacterized ORF;Ortholog(s) have DNA replication origin binding, DNA strand annealing activity
1.243503	+	+		1532900000	0.0003865998	0.0003865998	0.0003865998	orf19.3507	>orf19.3507 MCR1 CGDID:CAL0005780 COORDS:Ca21chr6_C_albicans_SC5314:418020-418925W, translated using codon table 12 (301 amino acids) Verified ORF;Putative NADH-cytochrome-b5 reductase;soluble protein in hyphae;biofilm induced;alkaline downregulated;k
1.243333	+	+		30600000000	0.0003898737	0.0003898737	0.0003898737	orf19.771	>orf19.771 LPG20 CGDID:CAL0001933 COORDS:Ca21chr1_C_albicans_SC5314:984797-985843W, translated using codon table 12 (348 amino acids) Uncharacterized ORF;Aldo-keto reductase family protein;similar to aryl alcohol dehydrogenases;osmotic stress-induced, c
1.24264	+	+		4533300000	0.0004034899	0.0004034899	0.0004034899	orf19.6257	>orf19.6257 GLT1 CGDID:CAL0000516 COORDS:Ca21chr1_C_albicans_SC5314:1398250-1404630W, translated using codon table 12 (2126 amino acids) Uncharacterized ORF;Putative glutamate synthase;alkaline downregulated;transcription is downregulated in both interm
1.625815	+			44618000	0.000430368	0.000430368	0.000430368	orf19.1598	>orf19.1598 ERG24 CGDID:CAL0005685 COORDS:Ca21chr2_C_albicans_SC5314:1914692-1913346C, translated using codon table 12 (448 amino acids) Verified ORF;C-14 sterol reductase, has a role in ergosterol biosynthesis;mutation confers increased sensitivity to d
1.871721	+			18509000	0.0004563158	0.0004563158	0.0004563158	orf19.1357	>orf19.1357 FCY21 CGDID:CAL0003863 COORDS:Ca21chr2_C_albicans_SC5314:2034842-2036386W, translated using codon table 12 (514 amino acids) Verified ORF;High affinity, high capacity, hypoxanthine-adenine-guanine-cytosine/ H+ symporter;purine-cytosine permea
1.332318	+			645140000	0.00052231	0.00052231	0.00052231	orf19.2416.1	>orf19.2416.1 MLC1 CGDID:CAF0006950 COORDS:Ca21chrR_C_albicans_SC5314:702329-701831C, translated using codon table 12 (143 amino acids) Verified ORF;Protein with microtubule-dependent localization to the Spitzenkorper, also localizes to cytokinetic ring i
1.440702	+			147900000	0.0005477498	0.0005477498	0.0005477498	orf19.3240	>orf19.3240 ERG27 CGDID:CAL0003306 COORDS:Ca21chrR_C_albicans_SC5314:259606-258566C, translated using codon table 12 (346 amino acids) Verified ORF;3-Keto sterol reductase of ergosterol biosynthesis;acts in C-4 sterol demethylation with Erg25p and Erg26p
1.85581	+			11240000	0.0005679078	0.0005679078	0.0005679078	orf19.1941	>orf19.1941 NUF2 CGDID:CAL0002582 COORDS:Ca21chr5_C_albicans_SC5314:290129-288720C, translated using codon table 12 (469 amino acids) Verified ORF;Kinetochore component;amount of Nuf2p and Mtw1p protein detected at each centromere is consistent with a si
1.23444	+			858940000	0.0006017903	0.0006017903	0.0006017903	orf19.1608	>orf19.1608 orf19.1608 CGDID:CAL0006319 COORDS:Ca21chr3_C_albicans_SC5314:516763-514997C, translated using codon table 12 (588 amino acids) Uncharacterized ORF;Ortholog(s) have cytosol, nucleus localization
1.326886	+			303710000	0.0006336847	0.0006336847	0.0006336847	orf19.2909	>orf19.2909 ERG26 CGDID:CAL0005951 COORDS:Ca21chr4_C_albicans_SC5314:1398286-1397234C, translated using codon table 12 (350 amino acids) Verified ORF;C-3 sterol dehydrogenase, catalyzes the second of three steps required to remove two C-4 methyl groups fr
1.324141	+			618410000	0.0006979458	0.0006979458	0.0006979458	orf19.6011	>orf19.6011 SIN3 CGDID:CAL0005043 COORDS:Ca21chr1_C_albicans_SC5314:190152-185514C, translated using codon table 12 (1411 amino acids) Verified ORF;Protein similar to S. cerevisiae Sin3p (transcriptional corepressor involved in histone deacetylase recruit
1.59687	+			86893000	0.0007353347	0.0007353347	0.0007353347	orf19.5246	>orf19.5246 orf19.5246 CGDID:CAL0003559 COORDS:Ca21chr1_C_albicans_SC5314:2658916-2657750C, translated using codon table 12 (388 amino acids) Uncharacterized ORF;Hap43p-repressed gene
1.588182	+			42311000	0.0008599653	0.0008599653	0.0008599653	orf19.147	>orf19.147 YAK1 CGDID:CAL0003123 COORDS:Ca21chr2_C_albicans_SC5314:979332-976903C, translated using codon table 12 (809 amino acids) Verified ORF;Predicted serine-threonine protein kinase involved in hyphal growth regulation and biofilm formation;biofilm
1.579874	+			88156000	0.0009970395	0.0009970395	0.0009970395	orf19.1223	>orf19.1223 DBF2 CGDID:CAL0002833 COORDS:Ca21chr2_C_albicans_SC5314:1360034-1357902C, translated using codon table 12 (710 amino acids) Verified ORF;Essential serine/threonine protein kinase involved in mitotic spindle formation and cytokinesis;required
1.312729	+			334310000	0.0010348849	0.0010348849	0.0010348849	orf19.1779	>orf19.1779 MP65 CGDID:CAL0000936 COORDS:Ca21chr2_C_albicans_SC5314:2054703-2053567C, translated using codon table 12 (378 amino acids) Verified ORF;Cell surface mannoprotein;cell-wall glucan metabolism, biofilm, adhesion;adhesin motif;O-glycosylation;
1.222628	+			2282500000	0.0010482999	0.0010482999	0.0010482999	orf19.1618	>orf19.1618 GFA1 CGDID:CAL0006344 COORDS:Ca21chr3_C_albicans_SC5314:495612-493471C, translated using codon table 12 (713 amino acids) Verified ORF;Glucosamine-6-phosphate synthase, homotetrameric enzyme of chitin/hexosamine biosynthesis;inhibited by UDP-
1.576768	+			60488000	0.0010532379	0.0010532379	0.0010532379	orf19.1792	>orf19.1792 orf19.1792 CGDID:CAL0000995 COORDS:Ca21chr4_C_albicans_SC5314:1162041-1164398W, translated using codon table 12 (785 amino acids) Uncharacterized ORF;Ortholog(s) have ubiquitin-protein ligase activity
1.804767	+			10549000	0.001118566	0.001118566	0.001118566	orf19.6443	>orf19.6443 orf19.6443 CGDID:CAL0002210 COORDS:Ca21chrR_C_albicans_SC5314:1872540-1871737C, translated using codon table 12 (267 amino acids) Uncharacterized ORF;Has domain(s) with predicted catalytic activity and role in metabolic process
1.307071	+			272060000	0.0012522955	0.0012522955	0.0012522955	orf19.4212;orf19.4213	>orf19.4212 FET99 CGDID:CAL0000094 COORDS:Ca21chr6_C_albicans_SC5314:85591-83711C, translated using codon table 12 (626 amino acids) Verified ORF;Multicopper oxidase family protein similar to S. cerevisiae Fet3p;does not complement S. cerevisiae fet3 mut
1.211586	+			848060000	0.0017227895	0.0017227895	0.0017227895	orf19.7406	>orf19.7406 orf19.7406 CGDID:CAL0005427 COORDS:Ca21chr3_C_albicans_SC5314:1428029-1425969C, translated using codon table 12 (686 amino acids) Uncharacterized ORF;Ortholog of <i>C. parapsilosis CDC317</i> : CPAR2_404490, <i>Candida tenuis NRRL Y-1498</i> :
1.762265	+			23992000	0.0019130015	0.0019130015	0.0019130015	orf19.3535	>orf19.3535 orf19.3535 CGDID:CAL0005881 COORDS:Ca21chr2_C_albicans_SC5314:1045705-1044839C, translated using codon table 12 (288 amino acids) Uncharacterized ORF;Ortholog(s) have cellular bud neck, fungal-type vacuole localization
1.38554	+			157230000	0.0021446081	0.0021446081	0.0021446081	orf19.6010	>orf19.6010 CDC5 CGDID:CAL0005042 COORDS:Ca21chr1_C_albicans_SC5314:193411-191450C, translated using codon table 12 (653 amino acids) Verified ORF;Polo-like kinase;member of conserved Mcm1p regulon;depletion causes defects in spindle elongation and Cdc3
1.288296	+			536260000	0.0023069017	0.0023069017	0.0023069017	orf19.6837	>orf19.6837 FMA1 CGDID:CAL0005738 COORDS:Ca21chr1_C_albicans_SC5314:918388-917556C, translated using codon table 12 (253 amino acids) Uncharacterized ORF;Protein similar to oxidoreductases;transcription is upregulated in response to treatment with ciclop
1.380618	+			131670000	0.0024041719	0.0024041719	0.0024041719	orf19.3221	>orf19.3221 CPA2 CGDID:CAL0003247 COORDS:Ca21chrR_C_albicans_SC5314:318330-321779W, translated using codon table 12 (1149 amino acids) Uncharacterized ORF;Putative arginine-specific carbamoylphosphate synthetase;protein enriched in stationary phase yeast
4.768831	+	+	+	373730000	4.64220424746656E-317	4.64220424746656E-317	4.64220424746656E-317	orf19.3788	>orf19.3788 SPC34 CGDID:CAL0001301 COORDS:Ca21chr4_C_albicans_SC5314:1056829-1056086C, translated using codon table 12 (247 amino acids) Uncharacterized ORF;Subunit of the Dam1 (DASH) complex, which acts in chromosome segregation by coupling kinetochores
1.718545				24904000	0.0032365199	0.0032365199	0.0032365199	orf19.998	>orf19.998 orf19.998 CGDID:CAL0003850 COORDS:Ca21chr1_C_albicans_SC5314:2332552-2330990C, translated using codon table 12 (520 amino acids) Uncharacterized ORF;Protein not essential for viability
1.716373				22235000	0.0033199096	0.0033199096	0.0033199096	orf19.5727	>orf19.5727 orf19.5727 CGDID:CAL0001402 COORDS:Ca21chr6_C_albicans_SC5314:762899-762210C, translated using codon table 12 (229 amino acids) Uncharacterized ORF;Ortholog of <i>C. parapsilosis CDC317</i> : CPAR2_601230, <i>Candida tenuis NRRL Y-1498</i> : C
1.714304				13562000	0.0034010994	0.0034010994	0.0034010994	orf19.6563.1	>orf19.6563.1 orf19.6563.1 CGDID:CAF0007084 COORDS:Ca21chr7_C_albicans_SC5314:347247-347584W, translated using codon table 12 (88 amino acids) Uncharacterized ORF;Ortholog(s) have role in mitochondrial respiratory chain complex IV assembly, negative regul
1.496908				46475000	0.0039629239	0.0039629239	0.0039629239	orf19.3449	>orf19.3449 orf19.3449 CGDID:CAL0004998 COORDS:Ca21chr6_C_albicans_SC5314:268193-270313W, translated using codon table 12 (706 amino acids) Uncharacterized ORF;Ortholog(s) have cytoplasm, ribosome localization
1.696056				21965000	0.0041983278	0.0041983278	0.0041983278	orf19.3939	>orf19.3939 orf19.3939 CGDID:CAL0002949 COORDS:Ca21chr5_C_albicans_SC5314:991305-992213W, translated using codon table 12 (302 amino acids) Uncharacterized ORF;Ortholog(s) have role in protein folding in endoplasmic reticulum, regulation of mitotic cell c
1.682025				23550000	0.0049209439	0.0049209439	0.0049209439	orf19.177	>orf19.177 orf19.177 CGDID:CAL0003220 COORDS:Ca21chr1_C_albicans_SC5314:1337672-1340068W, translated using codon table 12 (798 amino acids) Uncharacterized ORF;Has domain(s) with predicted phosphatidylinositol binding activity and role in cell communicati
1.184826				2360200000	0.0052598871	0.0052598871	0.0052598871	orf19.4427	>orf19.4427 SKP1 CGDID:CAL0001786 COORDS:Ca21chr1_C_albicans_SC5314:1605009-1604515C, translated using codon table 12 (164 amino acids) Uncharacterized ORF;Putative subunit D of kinetochore protein complex CBF3;regulated by Gcn4p;repressed in response t
1.341854				176910000	0.0056644081	0.0056644081	0.0056644081	orf19.1865	>orf19.1865 orf19.1865 CGDID:CAL0001732 COORDS:Ca21chr2_C_albicans_SC5314:1551800-1549956C, translated using codon table 12 (614 amino acids) Uncharacterized ORF;Ortholog(s) have role in reciprocal meiotic recombination and cytosol, endoplasmic reticulum,
1.665665				31984000	0.0059018161	0.0059018161	0.0059018161	orf19.3603	>orf19.3603 orf19.3603 CGDID:CAL0000273 COORDS:Ca21chr2_C_albicans_SC5314:1774591-1776867W, translated using codon table 12 (758 amino acids) Uncharacterized ORF;Ortholog(s) have cytoplasm, nucleus localization
1.181737				827200000	0.0059359141	0.0059359141	0.0059359141	orf19.3962	>orf19.3962 HAS1 CGDID:CAL0003050 COORDS:Ca21chr5_C_albicans_SC5314:1034421-1032724C, translated using codon table 12 (565 amino acids) Verified ORF;Functional homolog of S. cerevisiae Has1p, which is a nucleolar protein of the DEAD-box ATP-dependent RNA
1.180604				1036700000	0.0062024541	0.0062024541	0.0062024541	orf19.7297	>orf19.7297 orf19.7297 CGDID:CAL0004025 COORDS:Ca21chrR_C_albicans_SC5314:1926092-1924941C, translated using codon table 12 (383 amino acids) Uncharacterized ORF;Putative cystathionine gamma-synthase;decreased levels in stationary phase cultures;Hog1p-i
1.180167				1443600000	0.0063081184	0.0063081184	0.0063081184	orf19.3799	>orf19.3799 orf19.3799 CGDID:CAL0001315 COORDS:Ca21chr4_C_albicans_SC5314:1033344-1034444W, translated using codon table 12 (366 amino acids) Uncharacterized ORF;Ortholog(s) have role in endoplasmic reticulum tubular network maintenance, nuclear pore comp
1.254551				416100000	0.0063619686	0.0063619686	0.0063619686	orf19.5517	>orf19.5517 orf19.5517 CGDID:CAL0006095 COORDS:Ca21chr6_C_albicans_SC5314:514411-515520W, translated using codon table 12 (369 amino acids) Uncharacterized ORF;Similar to alcohol dehydrogenases;increased transcription is observed upon benomyl treatment;
1.254262				259900000	0.0064146047	0.0064146047	0.0064146047	orf19.813	>orf19.813 orf19.813 CGDID:CAL0002644 COORDS:Ca21chr2_C_albicans_SC5314:858692-860770W, translated using codon table 12 (692 amino acids) Uncharacterized ORF;Similar to S. cerevisiae Vhs3p, a putative phosphopantothenoylcysteine decarboxylase;not essenti
1.253337				693270000	0.0065854254	0.0065854254	0.0065854254	orf19.6724	>orf19.6724 FUM12 CGDID:CAL0004792 COORDS:Ca21chr3_C_albicans_SC5314:1743277-1741745C, translated using codon table 12 (510 amino acids) Uncharacterized ORF;Putative fumarate hydratase, enzyme of citric acid cycle;fluconazole-downregulated;downregulated
1.65337				14570000	0.0067493198	0.0067493198	0.0067493198	orf19.1723	>orf19.1723 orf19.1723 CGDID:CAL0000804 COORDS:Ca21chr3_C_albicans_SC5314:274598-275266W, translated using codon table 12 (222 amino acids) Uncharacterized ORF;Ortholog(s) have role in response to purine-containing compound and cytoplasm, nucleus localiza
1.176366				2525600000	0.0072960215	0.0072960215	0.0072960215	orf19.5989	>orf19.5989 orf19.5989 CGDID:CAL0003460 COORDS:Ca21chr3_C_albicans_SC5314:1103543-1104970W, translated using codon table 12 (475 amino acids) Uncharacterized ORF;Ortholog(s) have mRNA binding activity, role in mRNA cleavage, mRNA polyadenylation and cytop
1.644654				5787500	0.007413591	0.007413591	0.007413591	orf19.2236	>orf19.2236 FHL1 CGDID:CAL0006246 COORDS:Ca21chr2_C_albicans_SC5314:1401601-1398143C, translated using codon table 12 (1152 amino acids) Verified ORF;Transcription factor that forms a heterodimer with Ifh1p that is tethered to promoters by Tbf1p;positive
1.174156				805750000	0.0079311476	0.0079311476	0.0079311476	orf19.2770.1	>orf19.2770.1 SOD1 CGDID:CAL0006717 COORDS:Ca21chr4_C_albicans_SC5314:461741-461032C, translated using codon table 12 (154 amino acids) Verified ORF;Cytosolic copper- and zinc-containing superoxide dismutase, involved in protection from oxidative stress a
1.246402				513880000	0.0079991549	0.0079991549	0.0079991549	orf19.3618	>orf19.3618 YWP1 CGDID:CAL0000321 COORDS:Ca21chr2_C_albicans_SC5314:1747033-1748634W, translated using codon table 12 (533 amino acids) Verified ORF;Secreted yeast cell wall protein;possible role in dispersal in host;mutation causes increased adhesion a
1.448662				72524000	0.0081588626	0.0081588626	0.0081588626	orf19.1911	>orf19.1911 PGA52 CGDID:CAL0002515 COORDS:Ca21chr2_C_albicans_SC5314:14415-13261C, translated using codon table 12 (384 amino acids) Verified ORF;GPI-anchored cell surface protein of unknown function;Hap43p-repressed gene;fluconazole-induced;possibly a
1.323089				121820000	0.0083475354	0.0083475354	0.0083475354	orf19.5799	>orf19.5799 orf19.5799 CGDID:CAL0001560 COORDS:Ca21chr2_C_albicans_SC5314:608308-606248C, translated using codon table 12 (686 amino acids) Uncharacterized ORF;Ortholog(s) have cytoplasm localization
1.322534				159720000	0.0084415101	0.0084415101	0.0084415101	orf19.955	>orf19.955 orf19.955 CGDID:CAL0003715 COORDS:Ca21chr5_C_albicans_SC5314:63667-64644W, translated using codon table 12 (325 amino acids) Uncharacterized ORF;Ortholog of <i>C. parapsilosis CDC317</i> : CPAR2_304150, <i>Candida tenuis NRRL Y-1498</i> : CANTE
1.630619				8158300	0.0086046969	0.0086046969	0.0086046969	orf19.330.1	>orf19.330.1 RUB1 CGDID:CAF0006894 COORDS:Ca21chr3_C_albicans_SC5314:699417-699650W, translated using codon table 12 (77 amino acids) Verified ORF;Ubiquitin-related protein with similarity to mammalian NEDD8;reversible conjugation (neddylation) of the cu
1.444417				42919000	0.00866968	0.00866968	0.00866968	orf19.6021	>orf19.6021 IHD2 CGDID:CAL0005068 COORDS:Ca21chr1_C_albicans_SC5314:167084-167830W, translated using codon table 12 (248 amino acids) Uncharacterized ORF;Transcriptionally regulated by iron and by yeast-hyphal switching;expression greater in low iron
1.629269				8648800	0.0087276132	0.0087276132	0.0087276132	orf19.5275	>orf19.5275 orf19.5275 CGDID:CAL0003620 COORDS:Ca21chr1_C_albicans_SC5314:2607454-2608677W, translated using codon table 12 (407 amino acids) Uncharacterized ORF;Ortholog(s) have ATPase activator activity and role in late endosome to vacuole transport via
1.320051				227140000	0.0088736163	0.0088736163	0.0088736163	orf19.4025	>orf19.4025 PRE1 CGDID:CAL0004727 COORDS:Ca21chr5_C_albicans_SC5314:1152595-1153185W, translated using codon table 12 (196 amino acids) Uncharacterized ORF;Putative beta 4 subunit of the 20S proteasome;upregulated by Rim101p at acid pH;flucytosine induc
1.170123				1214900000	0.009216536	0.009216536	0.009216536	orf19.6994	>orf19.6994 BAT22 CGDID:CAL0000414 COORDS:Ca21chr3_C_albicans_SC5314:1251796-1250687C, translated using codon table 12 (369 amino acids) Verified ORF;Putative branched chain amino acid aminotransferase;regulated by Gcn4p;induced by farnesol treatment, G
1.169457				1106500000	0.0094453321	0.0094453321	0.0094453321	orf19.7350	>orf19.7350 RCT1 CGDID:CAL0004665 COORDS:Ca21chr3_C_albicans_SC5314:1279189-1279764W, translated using codon table 12 (191 amino acids) Verified ORF;Fluconazole-induced protein;elevated mRNA levels in a cyr1 or ras1 null mutant and decreased mRNA abundan
1.429868				39253000	0.0106397614	0.0106397614	0.0106397614	orf19.5921	>orf19.5921 orf19.5921 CGDID:CAL0003297 COORDS:Ca21chr3_C_albicans_SC5314:980598-981689W, translated using codon table 12 (363 amino acids) Uncharacterized ORF;Ortholog of <i>C. parapsilosis CDC317</i> : CPAR2_404290, <i>Candida tenuis NRRL Y-1498</i> : C
1.429828				74902000	0.010645648	0.010645648	0.010645648	orf19.837	>orf19.837 GNA1 CGDID:CAL0002717 COORDS:Ca21chr2_C_albicans_SC5314:811096-811545W, translated using codon table 12 (149 amino acids) Verified ORF;Glucosamine-6-phosphate acetyltransferase;enzyme of UDP-GlcNAc biosynthesis;required for viability in absen
1.235443				428350000	0.0107789102	0.0107789102	0.0107789102	orf19.6938	>orf19.6938 MEU1 CGDID:CAL0000248 COORDS:Ca21chr3_C_albicans_SC5314:794873-795907W, translated using codon table 12 (344 amino acids) Uncharacterized ORF;Putative methylthioadenosine phosphorylase;protein level decreases in stationary phase cultures
1.425786				47572000	0.0112581208	0.0112581208	0.0112581208	orf19.4615	>orf19.4615 orf19.4615 CGDID:CAL0003615 COORDS:Ca21chr4_C_albicans_SC5314:351044-350088C, translated using codon table 12 (318 amino acids) Uncharacterized ORF;Ortholog(s) have histone deacetylase activity
1.307958				105840000	0.0112667879	0.0112667879	0.0112667879	orf19.5961	>orf19.5961 orf19.5961 CGDID:CAL0003397 COORDS:Ca21chr3_C_albicans_SC5314:1060429-1059680C, translated using codon table 12 (249 amino acids) Uncharacterized ORF;Ortholog(s) have role in proteasome regulatory particle assembly, proteolysis and cytosol, nu
1.163674				3430000000	0.0116508714	0.0116508714	0.0116508714	orf19.5682	>orf19.5682 orf19.5682 CGDID:CAL0000730 COORDS:Ca21chr5_C_albicans_SC5314:18029-16398C, translated using codon table 12 (543 amino acids) Uncharacterized ORF;Ortholog(s) have protein binding, bridging, protein transporter activity
1.163173				1160300000	0.0118615478	0.0118615478	0.0118615478	orf19.1674	>orf19.1674 CDC53 CGDID:CAL0000107 COORDS:Ca21chr3_C_albicans_SC5314:367386-369644W, translated using codon table 12 (752 amino acids) Verified ORF;Cullin, a scaffold subunit of the SCF ubiquitin-ligase complexes;depletion leads to increased filamentous
1.598291				21094000	0.0120048366	0.0120048366	0.0120048366	orf19.3266	>orf19.3266 orf19.3266 CGDID:CAL0003367 COORDS:Ca21chrR_C_albicans_SC5314:200129-201214W, translated using codon table 12 (361 amino acids) Uncharacterized ORF;Ortholog of <i>C. parapsilosis CDC317</i> : CPAR2_800910, <i>Candida tenuis NRRL Y-1498</i> : C
1.160572				6700300000	0.0130089219	0.0130089219	0.0130089219	orf19.5177;orf19.1596	>orf19.5177 orf19.5177 CGDID:CAL0002664 COORDS:Ca21chr7_C_albicans_SC5314:614946-616880W, translated using codon table 12 (644 amino acids) Uncharacterized ORF;Ortholog of <i>Candida albicans WO-1</i> : CAWG_05627
1.159925				48000000000	0.0133087681	0.0133087681	0.0133087681	orf19.171	>orf19.171 DBP2 CGDID:CAL0003204 COORDS:Ca21chrR_C_albicans_SC5314:561933-564684W, translated using codon table 12 (562 amino acids) Uncharacterized ORF;Putative DEAD-box family ATP-dependent RNA helicase;flucytosine induced;downregulated in core stress
1.159803				3019800000	0.0133660095	0.0133660095	0.0133660095	orf19.850	>orf19.850 orf19.850 CGDID:CAL0002774 COORDS:Ca21chr2_C_albicans_SC5314:782312-783436W, translated using codon table 12 (374 amino acids) Uncharacterized ORF;Ortholog(s) have protein-N-terminal asparagine amidohydrolase activity, role in cellular protein
1.412519				49014000	0.0134888347	0.0134888347	0.0134888347	orf19.2896	>orf19.2896 SOU1 CGDID:CAL0005253 COORDS:Ca21chr4_C_albicans_SC5314:1418888-1419733W, translated using codon table 12 (281 amino acids) Verified ORF;Enzyme involved in utilization of L-sorbose;has sorbitol dehydrogenase, fructose reductase, and sorbose r
1.296496				117160000	0.0140343374	0.0140343374	0.0140343374	orf19.2346	>orf19.2346 orf19.2346 CGDID:CAL0000742 COORDS:Ca21chr1_C_albicans_SC5314:2381550-2383424W, translated using codon table 12 (624 amino acids) Uncharacterized ORF;Putative protein of unknown function, transcription is positively regulated by Tbf1p
1.157873				807310000	0.0142997387	0.0142997387	0.0142997387	orf19.3916	>orf19.3916 orf19.3916 CGDID:CAL0002866 COORDS:Ca21chr5_C_albicans_SC5314:956373-957956W, translated using codon table 12 (527 amino acids) Uncharacterized ORF;Ortholog of <i>C. parapsilosis CDC317</i> : CPAR2_100980, <i>Debaryomyces hansenii CBS767</i> :
1.404419				40437000	0.0150306054	0.0150306054	0.0150306054	orf19.4161	>orf19.4161 orf19.4161 CGDID:CAL0005775 COORDS:Ca21chr4_C_albicans_SC5314:142987-144102W, translated using codon table 12 (371 amino acids) Uncharacterized ORF;Ortholog(s) have role in DNA repair and Smc5-Smc6 complex, nucleus localization
1.574193				11647000	0.0152464264	0.0152464264	0.0152464264	orf19.4341	>orf19.4341 orf19.4341 CGDID:CAL0001012 COORDS:Ca21chr5_C_albicans_SC5314:691336-692784W, translated using codon table 12 (482 amino acids) Uncharacterized ORF;Ortholog(s) have GPI-anchor transamidase complex localization
1.221804				305980000	0.0153833296	0.0153833296	0.0153833296	orf19.6568	>orf19.6568 SMC6 CGDID:CAL0003255 COORDS:Ca21chr7_C_albicans_SC5314:340592-343978W, translated using codon table 12 (1128 amino acids) Uncharacterized ORF;Putative structural maintenance of chromosomes (SMC) protein;Hap43p-induced gene;cell-cycle regula
1.290018				224730000	0.0158438683	0.0158438683	0.0158438683	orf19.3952	>orf19.3952 orf19.3952 CGDID:CAL0003010 COORDS:Ca21chr5_C_albicans_SC5314:1013452-1015059W, translated using codon table 12 (535 amino acids) Uncharacterized ORF;Ortholog(s) have GTP binding, signal recognition particle binding activity, role in protein t
1.154571				3683600000	0.016027504	0.016027504	0.016027504	orf19.5779	>orf19.5779 RNR1 CGDID:CAL0001524 COORDS:Ca21chr2_C_albicans_SC5314:642004-639440C, translated using codon table 12 (854 amino acids) Verified ORF;Ribonucleotide reductase large subunit;expression greater in low iron;transposon mutation affects filament
1.568814				5339700	0.016064873	0.016064873	0.016064873	orf19.5391	>orf19.5391 orf19.5391 CGDID:CAL0004426 COORDS:Ca21chr3_C_albicans_SC5314:109085-112744W, translated using codon table 12 (1219 amino acids) Uncharacterized ORF;Hap43p-induced gene
1.395021				53925000	0.0170071065	0.0170071065	0.0170071065	orf19.1964	>orf19.1964 orf19.1964 CGDID:CAL0002636 COORDS:Ca21chr5_C_albicans_SC5314:227465-225963C, translated using codon table 12 (500 amino acids) Uncharacterized ORF;Putative protein of unknown function;downregulated upon fluphenazine treatment;upregulated up
1.216249				288970000	0.0176950192	0.0176950192	0.0176950192	orf19.4909	>orf19.4909 CBK1 CGDID:CAL0006211 COORDS:Ca21chr1_C_albicans_SC5314:2299136-2296938C, translated using codon table 12 (732 amino acids) Verified ORF;Ser/Thr kinase of cell wall integrity pathway;mutants show abnormal morphology and aggregation;Mob2p ass
1.389975				36120000	0.0181569642	0.0181569642	0.0181569642	orf19.4316	>orf19.4316 orf19.4316 CGDID:CAL0000924 COORDS:Ca21chr5_C_albicans_SC5314:648551-649741W, translated using codon table 12 (396 amino acids) Verified ORF;Trimethyllysine dioxygenase, the first enzyme in the carnitine biosynthesis pathway;hyphal-induced ex
1.387522				73487000	0.0187394993	0.0187394993	0.0187394993	orf19.1991	>orf19.1991 orf19.1991 CGDID:CAL0002738 COORDS:Ca21chr2_C_albicans_SC5314:230504-232237W, translated using codon table 12 (577 amino acids) Uncharacterized ORF;Ortholog(s) have cytoplasm localization
1.278926				231470000	0.0194076111	0.0194076111	0.0194076111	orf19.5005	>orf19.5005 OSM2 CGDID:CAL0001569 COORDS:Ca21chr1_C_albicans_SC5314:3006473-3008419W, translated using codon table 12 (648 amino acids) Uncharacterized ORF;Putative mitochondrial fumarate reductase;regulated by Ssn6p, Gcn2p, and Gcn4p;Hog1p-downregulate
1.544413				1495800	0.020266799	0.020266799	0.020266799	orf19.4736	>orf19.4736 orf19.4736 CGDID:CAL0004429 COORDS:Ca21chr1_C_albicans_SC5314:1912123-1913778W, translated using codon table 12 (551 amino acids) Uncharacterized ORF;Ortholog(s) have alkaline phosphatase activity, nucleotide phosphatase activity, role in nico
1.543553				28798000	0.0204304739	0.0204304739	0.0204304739	orf19.846	>orf19.846 orf19.846 CGDID:CAL0002752 COORDS:Ca21chr2_C_albicans_SC5314:795282-792391C, translated using codon table 12 (963 amino acids) Uncharacterized ORF;Predicted ORF in Assemblies 19, 20 and 21;transcriptionally activated by Mnl1p under weak acid s
1.275063				136030000	0.0207990872	0.0207990872	0.0207990872	orf19.399	>orf19.399 orf19.399 CGDID:CAL0004967 COORDS:Ca21chr1_C_albicans_SC5314:1870656-1868518C, translated using codon table 12 (712 amino acids) Uncharacterized ORF;Putative serine/threonine protein kinase;possibly an essential gene, disruptants not obtained
1.377426				73222000	0.0213076554	0.0213076554	0.0213076554	orf19.6445	>orf19.6445 ECI1 CGDID:CAL0002213 COORDS:Ca21chrR_C_albicans_SC5314:1875847-1874930C, translated using codon table 12 (305 amino acids) Verified ORF;Protein similar to S. cerevisiae Eci1p, which is involved in fatty acid oxidation;transposon mutation aff
1.208689				325520000	0.0213115759	0.0213115759	0.0213115759	orf19.6640	>orf19.6640 TPS1 CGDID:CAL0004028 COORDS:Ca21chrR_C_albicans_SC5314:1213719-1215155W, translated using codon table 12 (478 amino acids) Verified ORF;Trehalose-6-phosphate synthase;role in hyphal growth and virulence in mouse systemic infection;upregulat
1.273614				94550000	0.0213421319	0.0213421319	0.0213421319	orf19.2278	>orf19.2278 orf19.2278 CGDID:CAL0006349 COORDS:Ca21chr2_C_albicans_SC5314:1472371-1473165W, translated using codon table 12 (264 amino acids) Uncharacterized ORF;Putative 20S proteasome assembly protein;filament induced;transcription is induced in respo
1.208426				281720000	0.0214478908	0.0214478908	0.0214478908	orf19.539;REV__orf19.539	>orf19.539 LAP3 CGDID:CAL0000177 COORDS:Ca21chrR_C_albicans_SC5314:990430-988901C, translated using codon table 12 (509 amino acids) Uncharacterized ORF;Putative aminopeptidase;transcription positively regulated by Sfu1p;transcription repressed by alpha
1.145741				1661900000	0.0215496027	0.0215496027	0.0215496027	orf19.939	>orf19.939 NAM7 CGDID:CAL0003666 COORDS:Ca21chr5_C_albicans_SC5314:95043-98102W, translated using codon table 12 (1019 amino acids) Uncharacterized ORF;Putative role in nonsense-mediated mRNA decay;similar to S. cerevisiae Nam7p;gene induced by ciclopir
1.143878				1641700000	0.0229009922	0.0229009922	0.0229009922	orf19.6757	>orf19.6757 GCY1 CGDID:CAL0004896 COORDS:Ca21chr3_C_albicans_SC5314:1689011-1689898W, translated using codon table 12 (295 amino acids) Verified ORF;Possible aldo/keto reductase;mutation confers hypersensitivity to toxic ergosterol analog;farnesol-downr
1.369485				47544000	0.0235310843	0.0235310843	0.0235310843	orf19.5833	>orf19.5833 orf19.5833 CGDID:CAL0002326 COORDS:Ca21chr2_C_albicans_SC5314:545705-546796W, translated using codon table 12 (363 amino acids) Uncharacterized ORF;Ortholog(s) have polyubiquitin binding activity and role in ER-associated misfolded protein cat
1.364585				47954000	0.0249982008	0.0249982008	0.0249982008	orf19.7214	>orf19.7214 orf19.7214 CGDID:CAL0003768 COORDS:Ca21chr1_C_albicans_SC5314:3097299-3098807W, translated using codon table 12 (502 amino acids) Uncharacterized ORF;Putative glucan 1,3-beta-glucosidase;regulated by Nrg1p, Tup1p and possibly Tac1p;induced u
1.518403				8226800	0.0257364831	0.0257364831	0.0257364831	orf19.6012	>orf19.6012 orf19.6012 CGDID:CAL0005044 COORDS:Ca21chr1_C_albicans_SC5314:181410-185246W, translated using codon table 12 (1278 amino acids) Uncharacterized ORF;Ortholog(s) have cell division site, cell tip, cytosol localization
1.517037				16603000	0.0260549983	0.0260549983	0.0260549983	orf19.6195	>orf19.6195 orf19.6195 CGDID:CAL0006149 COORDS:Ca21chr1_C_albicans_SC5314:1516388-1514154C, translated using codon table 12 (744 amino acids) Uncharacterized ORF;Ortholog(s) have 3-5-exoribonuclease activity
1.516609				11728000	0.02615549	0.02615549	0.02615549	orf19.3083	>orf19.3083 orf19.3083 CGDID:CAL0001501 COORDS:Ca21chr4_C_albicans_SC5314:1589817-1588615C, translated using codon table 12 (400 amino acids) Uncharacterized ORF;Ortholog(s) have role in DNA repair, actin cytoskeleton organization, cellular manganese ion
1.360613				42410000	0.0262431265	0.0262431265	0.0262431265	orf19.540	>orf19.540 orf19.540 CGDID:CAL0000194 COORDS:Ca21chrR_C_albicans_SC5314:991762-990812C, translated using codon table 12 (316 amino acids) Uncharacterized ORF;Has domain(s) with predicted palmitoyl-(protein) hydrolase activity and role in cellular protein
1.137925				22100000000	0.0277042752	0.0277042752	0.0277042752	orf19.6190	>orf19.6190 SRB1 CGDID:CAL0006140 COORDS:Ca21chr3_C_albicans_SC5314:1786285-1785197C, translated using codon table 12 (362 amino acids) Verified ORF;Essential GDP-mannose pyrophosphorylase;synthesizes GDP-mannose for protein glycosylation;functional hom
1.355788				59339000	0.0278245456	0.0278245456	0.0278245456	orf19.1974	>orf19.1974 TFS1 CGDID:CAL0002671 COORDS:Ca21chr5_C_albicans_SC5314:213880-213101C, translated using codon table 12 (259 amino acids) Uncharacterized ORF;Putative carboxypeptidase y inhibitor;transcription is regulated upon yeast-hyphal switch;shows col
1.355213				43216000	0.0280180943	0.0280180943	0.0280180943	orf19.7362	>orf19.7362 SKN1 CGDID:CAL0004709 COORDS:Ca21chr3_C_albicans_SC5314:1302586-1300373C, translated using codon table 12 (737 amino acids) Uncharacterized ORF;Protein with predicted role in beta-1,6-glucan synthesis;probable N-glycosylated type II membrane
1.194483				260860000	0.0298061963	0.0298061963	0.0298061963	orf19.4127	>orf19.4127 orf19.4127 CGDID:CAL0005635 COORDS:Ca21chr2_C_albicans_SC5314:1014567-1013161C, translated using codon table 12 (442 amino acids) Uncharacterized ORF;Ortholog(s) have actin filament binding activity, role in actin cortical patch localization,
1.347518				47412000	0.0307194312	0.0307194312	0.0307194312	orf19.3592	>orf19.3592 JEM1 CGDID:CAL0006020 COORDS:Ca21chr2_C_albicans_SC5314:1786043-1787953W, translated using codon table 12 (636 amino acids) Verified ORF;Functional homolog of S. cerevisiae Jem1p, which acts with Scj1p and Kar2p (BiP) in protein folding and ER
1.252336				188970000	0.0308023126	0.0308023126	0.0308023126	orf19.6591	>orf19.6591 orf19.6591 CGDID:CAL0003330 COORDS:Ca21chrR_C_albicans_SC5314:2066600-2067778W, translated using codon table 12 (392 amino acids) Uncharacterized ORF;Ortholog(s) have pyrophosphatase activity and peroxisome localization
1.134137				2640700000	0.0311781693	0.0311781693	0.0311781693	orf19.4309	>orf19.4309 GRP2 CGDID:CAL0000895 COORDS:Ca21chr5_C_albicans_SC5314:640030-639005C, translated using codon table 12 (341 amino acids) Verified ORF;Methylglyoxal reductase;regulation associated with azole resistance;induced in core stress response or by
1.249597				101950000	0.0322406602	0.0322406602	0.0322406602	orf19.4897	>orf19.4897 orf19.4897 CGDID:CAL0005528 COORDS:Ca21chr1_C_albicans_SC5314:2268407-2267445C, translated using codon table 12 (320 amino acids) Uncharacterized ORF;Ortholog(s) have phosphatidylinositol transporter activity, role in phospholipid transport an
1.189886				357620000	0.0330945296	0.0330945296	0.0330945296	orf19.7658	>orf19.7658 RFC4 CGDID:CAL0000922 COORDS:Ca21chrR_C_albicans_SC5314:2266570-2267541W, translated using codon table 12 (323 amino acids) Uncharacterized ORF;Putative heteropentameric replication factor C subunit;flucytosine induced;periodic mRNA expressi
1.247608				143500000	0.0333197562	0.0333197562	0.0333197562	orf19.3150	>orf19.3150 GRE2 CGDID:CAL0002333 COORDS:Ca21chr2_C_albicans_SC5314:1376462-1377499W, translated using codon table 12 (345 amino acids) Verified ORF;Putative reductase;Nrg1p- and Tup1p-regulated;benomyl- and hyphal-induced;macrophage/pseudohyphal-repre
1.488978				6602700	0.0333617889	0.0333617889	0.0333617889	orf19.1224	>orf19.1224 FRP3 CGDID:CAL0002835 COORDS:Ca21chr2_C_albicans_SC5314:1365218-1366075W, translated using codon table 12 (285 amino acids) Verified ORF;Putative ammonium transporter;upregulated in the presence of human neutrophils;fluconazole-downregulated
1.189401				579040000	0.0334583258	0.0334583258	0.0334583258	orf19.5544	>orf19.5544 SAC6 CGDID:CAL0006165 COORDS:Ca21chr6_C_albicans_SC5314:564471-566414W, translated using codon table 12 (647 amino acids) Uncharacterized ORF;Actin filament bundling protein, fimbrin;transcription is regulated by Nrg1p and Mig1p;protein leve
1.130624				26400000000	0.0347137513	0.0347137513	0.0347137513	orf19.2803	>orf19.2803 HEM13 CGDID:CAL0005027 COORDS:Ca21chr3_C_albicans_SC5314:847275-846304C, translated using codon table 12 (323 amino acids) Verified ORF;Coproporphyrinogen III oxidase;antigenic;localizes to yeast cell surface, not hyphae;iron-regulated expr
1.336825				57218000	0.0348275742	0.0348275742	0.0348275742	orf19.6374	>orf19.6374 orf19.6374 CGDID:CAL0001381 COORDS:Ca21chrR_C_albicans_SC5314:1770183-1771313W, translated using codon table 12 (376 amino acids) Uncharacterized ORF;Ortholog(s) have unfolded protein binding activity, role in mitochondrial proton-transporting
1.48376				18293000	0.0348913994	0.0348913994	0.0348913994	orf19.4747	>orf19.4747 HEM14 CGDID:CAL0004457 COORDS:Ca21chr1_C_albicans_SC5314:1931411-1933006W, translated using codon table 12 (531 amino acids) Uncharacterized ORF;Putative protoporphyrinogen oxidase involved in heme biosynthesis;predicted Kex2p substrate;tran
1.482995				4815700	0.0351204004	0.0351204004	0.0351204004	orf19.2242	>orf19.2242 PRB1 CGDID:CAL0006263 COORDS:Ca21chr2_C_albicans_SC5314:1415365-1413968C, translated using codon table 12 (465 amino acids) Uncharacterized ORF;Endoprotease B;regulated by heat, carbon source (GlcNAc-induced), nitrogen, macrophage response, h
1.336067				63018000	0.0351352356	0.0351352356	0.0351352356	orf19.2887	>orf19.2887 orf19.2887 CGDID:CAL0005225 COORDS:Ca21chr4_C_albicans_SC5314:1436372-1436986W, translated using codon table 12 (204 amino acids) Uncharacterized ORF;Ortholog(s) have cellular bud, mating projection tip, ribosome localization
1.33393				56570000	0.036014265	0.036014265	0.036014265	orf19.7413	>orf19.7413 MMS21 CGDID:CAL0005456 COORDS:Ca21chr3_C_albicans_SC5314:1416935-1416117C, translated using codon table 12 (272 amino acids) Uncharacterized ORF;Putative MMS21-SMC5-SMC6 complex component
1.241448				109080000	0.0368511168	0.0368511168	0.0368511168	orf19.2673	>orf19.2673 orf19.2673 CGDID:CAL0003512 COORDS:Ca21chr4_C_albicans_SC5314:665708-666727W, translated using codon table 12 (339 amino acids) Uncharacterized ORF;Ortholog(s) have role in DNA repair and Smc5-Smc6 complex, cytoplasm, nucleus localization
1.127491				938330000	0.0381390118	0.0381390118	0.0381390118	orf19.6507	>orf19.6507 orf19.6507 CGDID:CAL0003041 COORDS:Ca21chr7_C_albicans_SC5314:463558-464782W, translated using codon table 12 (387 amino acids) Uncharacterized ORF;Stationary phase enriched protein
1.127024				919190000	0.03867251	0.03867251	0.03867251	orf19.7011	>orf19.7011 orf19.7011 CGDID:CAL0001929 COORDS:Ca21chr7_C_albicans_SC5314:218578-214925C, translated using codon table 12 (1217 amino acids) Uncharacterized ORF;Ortholog(s) have 90S preribosome, nucleus, spindle pole body localization
1.126836				1062700000	0.0388896384	0.0388896384	0.0388896384	orf19.1649	>orf19.1649 RNA1 CGDID:CAL0000022 COORDS:Ca21chr3_C_albicans_SC5314:436239-437483W, translated using codon table 12 (414 amino acids) Uncharacterized ORF;Putative GTPase-activating protein;protein level decreases in stationary phase cultures
1.468357				26530000	0.0397452199	0.0397452199	0.0397452199	orf19.6554	>orf19.6554 orf19.6554 CGDID:CAL0003212 COORDS:Ca21chr7_C_albicans_SC5314:370382-371209W, translated using codon table 12 (275 amino acids) Uncharacterized ORF;Hap43p-repressed gene;expression upregulated by ketoconazole, by hypoxia and during growth in
1.467227				9472000	0.0401219894	0.0401219894	0.0401219894	orf19.4715	>orf19.4715 orf19.4715 CGDID:CAL0004372 COORDS:Ca21chr4_C_albicans_SC5314:1364687-1376167W, translated using codon table 12 (3826 amino acids) Uncharacterized ORF;Ortholog(s) have tubulin binding activity, role in microtubule cytoskeleton organization, mi
1.46493				4276100	0.0408963864	0.0408963864	0.0408963864	orf19.2097	>orf19.2097 orf19.2097 CGDID:CAL0004569 COORDS:Ca21chr2_C_albicans_SC5314:44288-47542W, translated using codon table 12 (1084 amino acids) Uncharacterized ORF;Ortholog(s) have DNA-dependent ATPase activity, Y-form DNA binding, four-way junction DNA bindin
1.233958				129040000	0.0415508197	0.0415508197	0.0415508197	orf19.2347	>orf19.2347 MNN2 CGDID:CAL0000743 COORDS:Ca21chr1_C_albicans_SC5314:2380617-2378824C, translated using codon table 12 (597 amino acids) Verified ORF;Alpha-1,2-mannosyltransferase;likely involved in iron utilization in the endocytosis pathway under iron-l
1.124431				1145700000	0.0417458161	0.0417458161	0.0417458161	orf19.4157	>orf19.4157 SPS20 CGDID:CAL0005754 COORDS:Ca21chr4_C_albicans_SC5314:148176-149048W, translated using codon table 12 (290 amino acids) Uncharacterized ORF;Peroxisomal 2,4-dienoyl-CoA reductase;stationary phase enriched protein
1.232405				220860000	0.0425839225	0.0425839225	0.0425839225	orf19.4066	>orf19.4066 orf19.4066 CGDID:CAL0004879 COORDS:Ca21chr2_C_albicans_SC5314:1856793-1854382C, translated using codon table 12 (803 amino acids) Uncharacterized ORF;Predicted ORF in Assemblies 19, 20 and 21;Hog1p-downregulated
1.457959				24383000	0.0433219091	0.0433219091	0.0433219091	orf19.6838	>orf19.6838 orf19.6838 CGDID:CAL0005741 COORDS:Ca21chr1_C_albicans_SC5314:919619-918810C, translated using codon table 12 (269 amino acids) Uncharacterized ORF;Putative protein of unknown function, transcription is upregulated in clinical isolates from HI
1.176451				302890000	0.0444522193	0.0444522193	0.0444522193	orf19.1267	>orf19.1267 orf19.1267 CGDID:CAL0002990 COORDS:Ca21chr4_C_albicans_SC5314:1288486-1289871W, translated using codon table 12 (461 amino acids) Uncharacterized ORF;Has domain(s) with predicted heat shock protein binding, unfolded protein binding activity an
1.453666				7880900	0.0448726617	0.0448726617	0.0448726617	orf19.4478	>orf19.4478 orf19.4478 CGDID:CAL0001963 COORDS:Ca21chr1_C_albicans_SC5314:846723-848819W, translated using codon table 12 (698 amino acids) Uncharacterized ORF;Ortholog(s) have aspartate-tRNA ligase activity, role in mitochondrial aspartyl-tRNA aminoacyla
1.175631				269310000	0.0452366851	0.0452366851	0.0452366851	orf19.3873	>orf19.3873 ARC40 CGDID:CAL0002151 COORDS:Ca21chrR_C_albicans_SC5314:1322922-1324076W, translated using codon table 12 (384 amino acids) Verified ORF;Protein similar to S. cerevisiae Arc40p, which is involved in actin filament organization in S. cerevisia
1.312685				43173000	0.0457711855	0.0457711855	0.0457711855	orf19.6013	>orf19.6013 orf19.6013 CGDID:CAL0005045 COORDS:Ca21chr1_C_albicans_SC5314:179830-180836W, translated using codon table 12 (252 amino acids) Uncharacterized ORF;Ortholog(s) have cytosol, nucleolus localization
1.174114				283210000	0.0467162413	0.0467162413	0.0467162413	orf19.7421	>orf19.7421 CYP5 CGDID:CAL0005487 COORDS:Ca21chr3_C_albicans_SC5314:1455477-1454866C, translated using codon table 12 (203 amino acids) Verified ORF;Putative peptidyl-prolyl cis-trans isomerase;macrophage-downregulated protein level;protein level decrea
1.120086				2873200000	0.0473370964	0.0473370964	0.0473370964	orf19.3442	>orf19.3442 orf19.3442 CGDID:CAL0004987 COORDS:Ca21chr6_C_albicans_SC5314:284006-282765C, translated using codon table 12 (413 amino acids) Uncharacterized ORF;Hap43p-repressed gene
1.309322				52243000	0.047494751	0.047494751	0.047494751	orf19.3737	>orf19.3737 orf19.3737 CGDID:CAL0001179 COORDS:Ca21chrR_C_albicans_SC5314:514916-512535C, translated using codon table 12 (793 amino acids) Uncharacterized ORF;Hap43p-repressed gene;transcription is downregulated in response to treatment with ciclopirox
1.224442				169840000	0.0482108197	0.0482108197	0.0482108197	orf19.7258	>orf19.7258 DDI1 CGDID:CAL0003905 COORDS:Ca21chr1_C_albicans_SC5314:3170037-3171008W, translated using codon table 12 (323 amino acids) Uncharacterized ORF;Putative DNA damage inducible v-SNARE binding protein;macrophage/pseudohyphal-repressed
1.306937				36827000	0.0487480053	0.0487480053	0.0487480053	orf19.5999	>orf19.5999 DYN1 CGDID:CAL0003475 COORDS:Ca21chr3_C_albicans_SC5314:1143879-1131394C, translated using codon table 12 (4161 amino acids) Verified ORF;Dynein heavy chain, a motor protein that moves toward the microtubule minus end;required for wild-type y
1.118257				9106200000	0.0498636431	0.0498636431	0.0498636431	orf19.3014	>orf19.3014 BMH1 CGDID:CAL0001346 COORDS:Ca21chr1_C_albicans_SC5314:675939-675145C, translated using codon table 12 (264 amino acids) Verified ORF;Sole 14-3-3 protein in C. albicans;role in hyphal growth;possibly regulated by host interaction;localizes
1.304205				48823000	0.0502161508	0.0502161508	0.0502161508	orf19.3237	>orf19.3237 orf19.3237 CGDID:CAL0003293 COORDS:Ca21chrR_C_albicans_SC5314:269863-274998W, translated using codon table 12 (1711 amino acids) Uncharacterized ORF;Ortholog(s) have cytosol, mitochondrion, nucleus localization
1.117839				3307500000	0.0504560783	0.0504560783	0.0504560783	orf19.5591	>orf19.5591 ADO1 CGDID:CAL0006279 COORDS:Ca21chr6_C_albicans_SC5314:647819-646776C, translated using codon table 12 (347 amino acids) Verified ORF;Adenosine kinase;heterozygous null mutant exhibits resistance to cordycepin in the C. albicans fitness test
1.169694				437630000	0.0512517577	0.0512517577	0.0512517577	orf19.6081;orf19.3829	>orf19.6081 PHR2 CGDID:CAL0005209 COORDS:Ca21chr1_C_albicans_SC5314:37852-39486W, translated using codon table 12 (544 amino acids) Verified ORF;Glycosidase;role in cell wall structure;may act on beta-1,3-glucan prior to beta-1,6-glucan linkage;role in
1.432425				8811100	0.0532138545	0.0532138545	0.0532138545	orf19.1668	>orf19.1668 orf19.1668 CGDID:CAL0000074 COORDS:Ca21chr3_C_albicans_SC5314:390089-388218C, translated using codon table 12 (623 amino acids) Uncharacterized ORF;Protein of unknown function;expression downregulated in an ssr1 null mutant
1.167112				457960000	0.0540587432	0.0540587432	0.0540587432	orf19.543	>orf19.543 FUM11 CGDID:CAL0000200 COORDS:Ca21chrR_C_albicans_SC5314:997835-999223W, translated using codon table 12 (462 amino acids) Uncharacterized ORF;Putative fumarate hydratase;transcriptionally regulated by iron;expression greater in high iron;ro
1.216608				181710000	0.0543110514	0.0543110514	0.0543110514	orf19.4937	>orf19.4937 CHS3 CGDID:CAL0006283 COORDS:Ca21chr1_C_albicans_SC5314:2859992-2856351C, translated using codon table 12 (1213 amino acids) Verified ORF;Major chitin synthase of yeast-form and hyphal cells;synthesizes short-chitin fibrils;Chs4p-activated;
1.429773				27046000	0.0543361001	0.0543361001	0.0543361001	orf19.6437	>orf19.6437 CDC23 CGDID:CAL0002194 COORDS:Ca21chrR_C_albicans_SC5314:1857783-1859531W, translated using codon table 12 (582 amino acids) Uncharacterized ORF;Similar to anaphase-promoting complex component;possibly transcriptionally regulated by Tac1p
1.216376				99131000	0.0545011068	0.0545011068	0.0545011068	orf19.2175	>orf19.2175 orf19.2175 CGDID:CAL0005416 COORDS:Ca21chr2_C_albicans_SC5314:1642904-1644007W, translated using codon table 12 (367 amino acids) Uncharacterized ORF;Putative mitochondrial cell death effector;induced by nitric oxide
1.114532				1090000000	0.05533964	0.05533964	0.05533964	orf19.2884	>orf19.2884 CDC68 CGDID:CAL0005222 COORDS:Ca21chr4_C_albicans_SC5314:1444317-1447499W, translated using codon table 12 (1060 amino acids) Verified ORF;Functional homolog of S. cerevisiae Cdc68p, which is a transcription elongation factor;essential;possi
1.214589				174570000	0.0559789473	0.0559789473	0.0559789473	orf19.2667	>orf19.2667 RPF1 CGDID:CAL0003496 COORDS:Ca21chr4_C_albicans_SC5314:680960-681850W, translated using codon table 12 (296 amino acids) Uncharacterized ORF;Putative nucleolar protein with a predicted role in the assembly and export of the large ribosomal su
1.419285				13487000	0.0589602976	0.0589602976	0.0589602976	orf19.5377	>orf19.5377 HOS2 CGDID:CAL0004384 COORDS:Ca21chr3_C_albicans_SC5314:146266-147630W, translated using codon table 12 (454 amino acids) Verified ORF;Putative histone deacetylase;mutations affect filamentous growth;genetic evidence suggests that Set3p and
1.111864				1224200000	0.0595476513	0.0595476513	0.0595476513	orf19.6230	>orf19.6230 orf19.6230 CGDID:CAL0000473 COORDS:Ca21chr1_C_albicans_SC5314:1450648-1451823W, translated using codon table 12 (391 amino acids) Uncharacterized ORF;Ortholog(s) have enzyme regulator activity, m7G(5)pppN diphosphatase activity
1.210409				125610000	0.0595594043	0.0595594043	0.0595594043	orf19.3304	>orf19.3304 orf19.3304 CGDID:CAL0004045 COORDS:Ca21chr1_C_albicans_SC5314:235898-235086C, translated using codon table 12 (270 amino acids) Uncharacterized ORF;Ortholog(s) have RNA binding, manganese ion binding activity
1.162107				777060000	0.0598445196	0.0598445196	0.0598445196	orf19.3417	>orf19.3417 ACF2 CGDID:CAL0004906 COORDS:Ca21chr6_C_albicans_SC5314:354214-356418W, translated using codon table 12 (734 amino acids) Uncharacterized ORF;Putative endo-1,3-beta-glucanase;fungal-specific (no human or murine homolog)
1.285025				32756000	0.0615382184	0.0615382184	0.0615382184	orf19.1730	>orf19.1730 orf19.1730 CGDID:CAL0000827 COORDS:Ca21chr3_C_albicans_SC5314:258650-257641C, translated using codon table 12 (311 amino acids) Uncharacterized ORF;Ortholog(s) have DNA end binding, loop DNA binding activity, role in double-strand break repair
1.110066				1167900000	0.0625209624	0.0625209624	0.0625209624	orf19.7178	>orf19.7178 PRE5 CGDID:CAL0003090 COORDS:Ca21chr7_C_albicans_SC5314:875213-874362C, translated using codon table 12 (283 amino acids) Verified ORF;Alpha6 subunit of the 20S proteasome;regulated by Gcn4p;induced in response to amino acid starvation (3-am
1.109179				3216700000	0.0640306413	0.0640306413	0.0640306413	orf19.7308	>orf19.7308 TUB1 CGDID:CAL0004511 COORDS:Ca21chrR_C_albicans_SC5314:1947002-1945442C, translated using codon table 12 (448 amino acids) Verified ORF;Alpha-tubulin;gene has intron;complements cold-sensitivity of S. cerevisiae tub1 mutant;C. albicans has
1.204865				112790000	0.0645816966	0.0645816966	0.0645816966	orf19.6740	>orf19.6740 orf19.6740 CGDID:CAL0004852 COORDS:Ca21chr3_C_albicans_SC5314:1709405-1710745W, translated using codon table 12 (446 amino acids) Uncharacterized ORF;Ortholog(s) have ubiquitin-protein ligase activity and role in generation of catalytic splice
1.158165				287570000	0.064735679	0.064735679	0.064735679	orf19.2647	>orf19.2647 ZCF14 CGDID:CAL0003462 COORDS:Ca21chr5_C_albicans_SC5314:755770-754184C, translated using codon table 12 (528 amino acids) Verified ORF;Putative transcription factor with zinc cluster DNA-binding motif;caspofungin induced
1.203444				233560000	0.0659203661	0.0659203661	0.0659203661	orf19.5182	>orf19.5182 POL3 CGDID:CAL0002693 COORDS:Ca21chr7_C_albicans_SC5314:601113-597997C, translated using codon table 12 (1038 amino acids) Verified ORF;Large subunit of DNA polymerase III;partially complements defects of an S. cerevisiae cdc2 mutant;differi
1.203071				196940000	0.0662760476	0.0662760476	0.0662760476	orf19.4788	>orf19.4788 ARG5,6 CGDID:CAL0004595 COORDS:Ca21chr1_C_albicans_SC5314:2043918-2041345C, translated using codon table 12 (857 amino acids) Verified ORF;Arginine biosynthetic enzyme activities;in S. cerevisiae, processed into distinct polypeptides with ace
1.20268				155480000	0.0666499976	0.0666499976	0.0666499976	orf19.6362	>orf19.6362 SPA2 CGDID:CAL0001359 COORDS:Ca21chr1_C_albicans_SC5314:2752581-2756981W, translated using codon table 12 (1466 amino acids) Verified ORF;Protein involved in cell polarity, Spitzenkorper formation;required for mouse virulence;localizes to hy
1.201532				109730000	0.0677562017	0.0677562017	0.0677562017	orf19.4719	>orf19.4719 CWH41 CGDID:CAL0004381 COORDS:Ca21chr4_C_albicans_SC5314:1355471-1357963W, translated using codon table 12 (830 amino acids) Verified ORF;Processing alpha glucosidase I, involved in N-linked protein glycosylation and assembly of cell wall beta
1.155826				637600000	0.0677807086	0.0677807086	0.0677807086	orf19.4441	>orf19.4441 orf19.4441 CGDID:CAL0001839 COORDS:Ca21chr1_C_albicans_SC5314:1557966-1556170C, translated using codon table 12 (598 amino acids) Uncharacterized ORF;Ortholog(s) have DNA replication origin binding, double-stranded DNA binding, single-stranded
1.106946				1130000000	0.0679541155	0.0679541155	0.0679541155	orf19.7384	>orf19.7384 NOG1 CGDID:CAL0004804 COORDS:Ca21chr3_C_albicans_SC5314:1370294-1372216W, translated using codon table 12 (640 amino acids) Verified ORF;Putative GTPase;Hap43p-induced gene;mutation confers hypersensitivity to 5-fluorocytosine (5-FC), 5-fluo
1.399153				12622000	0.0686957115	0.0686957115	0.0686957115	orf19.4475	>orf19.4475 KTR4 CGDID:CAL0001958 COORDS:Ca21chr1_C_albicans_SC5314:841877-840435C, translated using codon table 12 (480 amino acids) Verified ORF;Mannosyltransferase;induced during cell wall regeneration;fungal-specific (no human or murine homolog)
1.273605				67471000	0.0691712324	0.0691712324	0.0691712324	orf19.252	>orf19.252 orf19.252 CGDID:CAL0004004 COORDS:Ca21chr3_C_albicans_SC5314:568049-567696C, translated using codon table 12 (117 amino acids) Uncharacterized ORF;Putative protein of unknown function;Hap43p-repressed gene;<I>S. cerevisiae</I> ortholog FMP37
1.272622				33073000	0.0698614004	0.0698614004	0.0698614004	orf19.1040	>orf19.1040 MAD2 CGDID:CAL0001147 COORDS:Ca21chr1_C_albicans_SC5314:857326-857970W, translated using codon table 12 (214 amino acids) Verified ORF;Protein required for the spindle assembly checkpoint of the cell cycle;necessary for survival in host cell
1.104432				4421800000	0.0725907166	0.0725907166	0.0725907166	orf19.4393	>orf19.4393 CIT1 CGDID:CAL0001178 COORDS:Ca21chrR_C_albicans_SC5314:777837-779333W, translated using codon table 12 (467 amino acids) Verified ORF;Citrate synthase;soluble in hyphae;expression greater in high iron;upregulated by phagocytosis, biofilm g
1.391647				7705100	0.0726274126	0.0726274126	0.0726274126	orf19.757	>orf19.757 orf19.757 CGDID:CAL0001868 COORDS:Ca21chr1_C_albicans_SC5314:1009021-1011591W, translated using codon table 12 (856 amino acids) Uncharacterized ORF;Ortholog of <i>S. cerevisiae</i> : YPR089W, <i>C. glabrata CBS138</i> : CAGL0K08008g, <i>C. par
1.151644				362460000	0.0735001897	0.0735001897	0.0735001897	orf19.5010	>orf19.5010 DIM1 CGDID:CAL0001590 COORDS:Ca21chr1_C_albicans_SC5314:3017083-3016103C, translated using codon table 12 (326 amino acids) Uncharacterized ORF;Putative 18S rRNA dimethylase with a predicted role in rRNA modification and processing;induced up
1.266783				44884000	0.0740679131	0.0740679131	0.0740679131	orf19.1759	>orf19.1759 PHO23 CGDID:CAL0000874 COORDS:Ca21chr2_C_albicans_SC5314:2100586-2099138C, translated using codon table 12 (482 amino acids) Verified ORF;Ortholog(s) have methylated histone residue binding activity
1.266174				43268000	0.0745176077	0.0745176077	0.0745176077	orf19.2697	>orf19.2697 orf19.2697 CGDID:CAL0003551 COORDS:Ca21chr4_C_albicans_SC5314:609473-615169W, translated using codon table 12 (1898 amino acids) Uncharacterized ORF;Ortholog(s) have role in protein monoubiquitination and cytoplasm localization
1.194445				130170000	0.0749050336	0.0749050336	0.0749050336	orf19.6435	>orf19.6435 orf19.6435 CGDID:CAL0002190 COORDS:Ca21chrR_C_albicans_SC5314:1856108-1856506W, translated using codon table 12 (132 amino acids) Verified ORF;Mitochondrial membrane protein;Hap43p-repressed gene
1.387371				29560000	0.0749427585	0.0749427585	0.0749427585	orf19.1091	>orf19.1091 orf19.1091 CGDID:CAL0001277 COORDS:Ca21chr6_C_albicans_SC5314:955195-957267W, translated using codon table 12 (690 amino acids) Uncharacterized ORF;Ortholog(s) have role in ribosomal large subunit biogenesis and nucleolus localization
1.150518				692320000	0.0751000458	0.0751000458	0.0751000458	orf19.4725	>orf19.4725 SWI6 CGDID:CAL0004400 COORDS:Ca21chr1_C_albicans_SC5314:1893017-1895206W, translated using codon table 12 (729 amino acids) Verified ORF;Putative component of the MBF and SBF transcription complexes involved in G1/S cell-cycle progression;per
1.386059				2621800	0.0756641457	0.0756641457	0.0756641457	orf19.5292	>orf19.5292 AXL2 CGDID:CAL0003673 COORDS:Ca21chr4_C_albicans_SC5314:893170-890369C, translated using codon table 12 (933 amino acids) Uncharacterized ORF;Protein not essential for viability;similar to S. cerevisiae Axl2p, which is a plasma membrane prote
1.264195				87617000	0.0759934022	0.0759934022	0.0759934022	orf19.1902	>orf19.1902 NOC4 CGDID:CAL0002495 COORDS:Ca21chr2_C_albicans_SC5314:1498605-1500293W, translated using codon table 12 (562 amino acids) Verified ORF;Putative nucleolar protein;Hap43p-induced gene;mutation confers resistance to 5-fluorocytosine (5-FC), 5
1.193062				122030000	0.0763643028	0.0763643028	0.0763643028	orf19.4639	>orf19.4639 orf19.4639 CGDID:CAL0003680 COORDS:Ca21chr4_C_albicans_SC5314:307948-307274C, translated using codon table 12 (224 amino acids) Uncharacterized ORF;Protein present in exponential and stationary growth phase yeast cultures
1.193062				139550000	0.0763643028	0.0763643028	0.0763643028	orf19.829	>orf19.829 SCH9 CGDID:CAL0002687 COORDS:Ca21chr2_C_albicans_SC5314:827890-825527C, translated using codon table 12 (787 amino acids) Verified ORF;Protein kinase involved in growth control, normal cell size, resistance to rapamycin and cations, chlamydospo
1.149587				289890000	0.0764449423	0.0764449423	0.0764449423	orf19.6891	>orf19.6891 RFC1 CGDID:CAL0005916 COORDS:Ca21chr2_C_albicans_SC5314:1185303-1182572C, translated using codon table 12 (888 amino acids) Uncharacterized ORF;Protein similar to S. cerevisiae Rfc1p, a subunit of DNA replication factor C;likely to be essenti
1.192844				212630000	0.0765970456	0.0765970456	0.0765970456	orf19.5487	>orf19.5487 CDC46 CGDID:CAL0005346 COORDS:Ca21chr2_C_albicans_SC5314:1274900-1272714C, translated using codon table 12 (728 amino acids) Uncharacterized ORF;Putative hexameric MCM complex subunit with a predicted role in control of cell division;periodic
1.263207				32794000	0.0767382865	0.0767382865	0.0767382865	orf19.5825	>orf19.5825 NCB2 CGDID:CAL0002303 COORDS:Ca21chr2_C_albicans_SC5314:561278-560829C, translated using codon table 12 (149 amino acids) Verified ORF;Beta subunit of NC2, heterodimeric regulator of transcription;activates CDR1 transcription;possibly an ess
1.148592				494700000	0.0779001273	0.0779001273	0.0779001273	orf19.7477	>orf19.7477 YRB1 CGDID:CAL0005670 COORDS:Ca21chrR_C_albicans_SC5314:136157-136795W, translated using codon table 12 (212 amino acids) Verified ORF;Functional homolog of S. cerevisiae Yrb1p, which regulates Gsp1p GTPase activity and thereby affects nucleoc
1.101622				2156500000	0.0780568849	0.0780568849	0.0780568849	orf19.2929;orf19.3269	>orf19.2929 GSC1 CGDID:CAL0005999 COORDS:Ca21chr1_C_albicans_SC5314:511700-506007C, translated using codon table 12 (1897 amino acids) Verified ORF;Subunit of beta-1,3-glucan synthase;essential;gsc1 allele determines resistance/sensitivity to echinocand
1.147997				278930000	0.0787822093	0.0787822093	0.0787822093	orf19.730;orf19.729.1	>orf19.730 orf19.730 CGDID:CAF0007423 COORDS:Ca21chrR_C_albicans_SC5314:1566291-1568930W, translated using codon table 12 (879 amino acids) Uncharacterized ORF;Ortholog(s) have Rho GTPase activator activity, role in establishment or maintenance of actin c
1.190677				242520000	0.0789333009	0.0789333009	0.0789333009	orf19.3340	>orf19.3340 SOD2 CGDID:CAL0004132 COORDS:Ca21chr1_C_albicans_SC5314:306028-305324C, translated using codon table 12 (234 amino acids) Verified ORF;Mitochondrial Mn-containing superoxide dismutase;protection against oxidative stress;homotetramer active;
1.190385				170310000	0.0792521136	0.0792521136	0.0792521136	orf19.1089	>orf19.1089 PEX11 CGDID:CAL0001256 COORDS:Ca21chr6_C_albicans_SC5314:953697-954434W, translated using codon table 12 (245 amino acids) Uncharacterized ORF;Putative peroxisomal membrane protein involved in fatty acid oxidation;expression is Tac1p;Hms1p-d
1.378167				21977000	0.0801173926	0.0801173926	0.0801173926	orf19.6778	>orf19.6778 orf19.6778 CGDID:CAL0004962 COORDS:Ca21chr3_C_albicans_SC5314:1655334-1659296W, translated using codon table 12 (1320 amino acids) Uncharacterized ORF;Ortholog(s) have phospholipid-translocating ATPase activity and role in endocytosis, intrace
1.25806				70696000	0.0807089946	0.0807089946	0.0807089946	orf19.5623	>orf19.5623 ARP4 CGDID:CAL0000584 COORDS:Ca21chr6_C_albicans_SC5314:704853-703444C, translated using codon table 12 (469 amino acids) Verified ORF;Subunit of the NuA4 histone acetyltransferase complex
1.10013				3798100000	0.0810841276	0.0810841276	0.0810841276	orf19.4683	>orf19.4683 MLP1 CGDID:CAL0003820 COORDS:Ca21chr4_C_albicans_SC5314:209114-214612W, translated using codon table 12 (1832 amino acids) Uncharacterized ORF;Ortholog(s) have ribonucleoprotein complex binding activity
1.146451				682820000	0.0811056239	0.0811056239	0.0811056239	orf19.2250	>orf19.2250 SPE3 CGDID:CAL0006284 COORDS:Ca21chr2_C_albicans_SC5314:1427916-1428809W, translated using codon table 12 (297 amino acids) Uncharacterized ORF;Ortholog(s) have spermidine synthase activity, role in pantothenate biosynthetic process, spermidin
1.37618				5017200	0.0812690717	0.0812690717	0.0812690717	orf19.4998	>orf19.4998 ROB1 CGDID:CAL0000039 COORDS:Ca21chr1_C_albicans_SC5314:2993348-2996389W, translated using codon table 12 (991 amino acids) Verified ORF;Transcriptional regulator involved in control of biofilm formation;null mutant displays abnormal colony m
1.145906				334150000	0.081937367	0.081937367	0.081937367	orf19.3322	>orf19.3322 DUT1 CGDID:CAL0004091 COORDS:Ca21chr1_C_albicans_SC5314:261847-261368C, translated using codon table 12 (159 amino acids) Verified ORF;dUTP pyrophosphatase;cell-cycle regulated if expressed in S. cerevisiae;upstream MluI and SCB transcriptio
1.373249				12118000	0.0829906988	0.0829906988	0.0829906988	orf19.729	>orf19.729 orf19.729 CGDID:CAL0001780 COORDS:Ca21chrR_C_albicans_SC5314:1642563-1643390W, translated using codon table 12 (275 amino acids) Verified ORF;Protein similar to S. cerevisiae She3p, an adaptor protein required for specific mRNA transport;trans
1.25419				78176000	0.083795461	0.083795461	0.083795461	orf19.250	>orf19.250 SLC1 CGDID:CAL0004001 COORDS:Ca21chr3_C_albicans_SC5314:564302-563421C, translated using codon table 12 (293 amino acids) Verified ORF;Putative fatty acyltransferase;protein repressed during the mating process
1.371489				8562000	0.0840376372	0.0840376372	0.0840376372	orf19.3342	>orf19.3342 orf19.3342 CGDID:CAL0004136 COORDS:Ca21chr1_C_albicans_SC5314:309137-310987W, translated using codon table 12 (616 amino acids) Uncharacterized ORF;Ortholog(s) have role in protein deubiquitination and cytoplasm, nucleus localization
1.09865				870990000	0.084173916	0.084173916	0.084173916	orf19.1628	>orf19.1628 LAP41 CGDID:CAL0006379 COORDS:Ca21chr3_C_albicans_SC5314:472085-470532C, translated using codon table 12 (517 amino acids) Verified ORF;Putative aminopeptidase yscI precursor;not essential for viability;protein present in exponential and sta
1.098576				2021400000	0.0843304534	0.0843304534	0.0843304534	orf19.5450	>orf19.5450 orf19.5450 CGDID:CAL0005272 COORDS:Ca21chr3_C_albicans_SC5314:26203-25109C, translated using codon table 12 (364 amino acids) Uncharacterized ORF;Putative 2-enoyl thioester reductase;protein present in exponential and stationary growth phase
1.185688				112770000	0.0845162656	0.0845162656	0.0845162656	orf19.2782	>orf19.2782 orf19.2782 CGDID:CAL0004286 COORDS:Ca21chr1_C_albicans_SC5314:1649731-1650258W, translated using codon table 12 (175 amino acids) Uncharacterized ORF;Ortholog(s) have disulfide oxidoreductase activity, role in cellular response to oxidative st
1.25306				81607000	0.084713687	0.084713687	0.084713687	orf19.5871	>orf19.5871 SNF5 CGDID:CAL0002429 COORDS:Ca21chr3_C_albicans_SC5314:893060-890970C, translated using codon table 12 (696 amino acids) Verified ORF;SWI/SNF chromatin remodeling complex subunit involved in transcriptional regulation;mutants have defects in
1.184101				160550000	0.0863525591	0.0863525591	0.0863525591	orf19.4787	>orf19.4787 orf19.4787 CGDID:CAL0004593 COORDS:Ca21chr1_C_albicans_SC5314:2038995-2041187W, translated using codon table 12 (730 amino acids) Uncharacterized ORF;Ortholog(s) have cytoplasm, nucleus localization
1.366497				9606400	0.0870609109	0.0870609109	0.0870609109	orf19.1883	>orf19.1883 YCS4 CGDID:CAL0001793 COORDS:Ca21chr2_C_albicans_SC5314:1524754-1528272W, translated using codon table 12 (1172 amino acids) Uncharacterized ORF;Putative condensin complex subunit;cell-cycle regulated periodic mRNA expression
1.249672				53775000	0.0875103437	0.0875103437	0.0875103437	orf19.5861	>orf19.5861 KRE9 CGDID:CAL0002403 COORDS:Ca21chr3_C_albicans_SC5314:870659-871474W, translated using codon table 12 (271 amino acids) Verified ORF;Protein of beta-1,6-glucan biosynthesis;required for serum-induced hyphal growth;required for efficient ut
1.096892				1162500000	0.0879564234	0.0879564234	0.0879564234	orf19.512	>orf19.512 orf19.512 CGDID:CAL0000078 COORDS:Ca21chrR_C_albicans_SC5314:951493-948365C, translated using codon table 12 (1042 amino acids) Uncharacterized ORF;Predicted ORF in Assemblies 19, 20 and 21;essential;S. cerevisiae ortholog is essential
1.141787				314270000	0.0884303177	0.0884303177	0.0884303177	orf19.5564	>orf19.5564 orf19.5564 CGDID:CAL0006207 COORDS:Ca21chr6_C_albicans_SC5314:596555-597253W, translated using codon table 12 (232 amino acids) Uncharacterized ORF;Ortholog(s) have nucleolus localization
1.364202				31597000	0.0884778479	0.0884778479	0.0884778479	orf19.2114	>orf19.2114 orf19.2114 CGDID:CAL0005280 COORDS:Ca21chr2_C_albicans_SC5314:25825-24914C, translated using codon table 12 (303 amino acids) Uncharacterized ORF;Ortholog(s) have cytosol, nucleus localization
1.362782				26259000	0.0893635007	0.0893635007	0.0893635007	orf19.6874	>orf19.6874 orf19.6874 CGDID:CAL0005869 COORDS:Ca21chr2_C_albicans_SC5314:1150098-1151921W, translated using codon table 12 (607 amino acids) Verified ORF;Putative helix-loop-helix (HLH) transcription factor with a role in filamentous growth
1.180932				112200000	0.0901095017	0.0901095017	0.0901095017	orf19.96	>orf19.96 TOP1 CGDID:CAL0000708 COORDS:Ca21chr6_C_albicans_SC5314:188928-186586C, translated using codon table 12 (780 amino acids) Verified ORF;DNA topoisomerase I;required for wild-type growth and for wild-type mouse virulence;sensitive to camptotheci
1.095699				901240000	0.0905940648	0.0905940648	0.0905940648	orf19.5085	>orf19.5085 orf19.5085 CGDID:CAL0001788 COORDS:Ca21chr1_C_albicans_SC5314:1769083-1772358W, translated using codon table 12 (1091 amino acids) Uncharacterized ORF;Ortholog(s) have nuclear localization sequence binding, protein transporter activity and rol
1.140276				524090000	0.0909057795	0.0909057795	0.0909057795	orf19.4609;orf19.4612	>orf19.4609 orf19.4609 CGDID:CAL0003595 COORDS:Ca21chr4_C_albicans_SC5314:361972-361241C, translated using codon table 12 (243 amino acids) Uncharacterized ORF;Putative dienelactone hydrolase;protein abundance is affected by URA3 expression in the CAI-4
1.140223				566760000	0.0909938185	0.0909938185	0.0909938185	orf19.3859	>orf19.3859 orf19.3859 CGDID:CAL0002094 COORDS:Ca21chrR_C_albicans_SC5314:1295933-1297159W, translated using codon table 12 (408 amino acids) Uncharacterized ORF;Putative microsomal beta-keto-reductase;transcription is upregulated in response to treatmen
1.360159				25982000	0.0910159546	0.0910159546	0.0910159546	orf19.2384	>orf19.2384 orf19.2384 CGDID:CAL0000811 COORDS:Ca21chrR_C_albicans_SC5314:750309-751415W, translated using codon table 12 (368 amino acids) Uncharacterized ORF;Ortholog(s) have role in mitochondrial translation and mitochondrial inner membrane localizatio
1.359242				19125000	0.091598975	0.091598975	0.091598975	orf19.2331	>orf19.2331 ADA2 CGDID:CAL0000716 COORDS:Ca21chr1_C_albicans_SC5314:2405785-2404448C, translated using codon table 12 (445 amino acids) Verified ORF;Zinc finger transcriptional coactivator with a role in cell wall integrity and in sensitivity to caspofung
1.244406				81411000	0.0919936575	0.0919936575	0.0919936575	orf19.1495	>orf19.1495 orf19.1495 CGDID:CAL0004780 COORDS:Ca21chr2_C_albicans_SC5314:343631-342834C, translated using codon table 12 (265 amino acids) Uncharacterized ORF;Ortholog(s) have role in L-methionine salvage from methylthioadenosine and cytosol, nucleus loc
1.09493				1354700000	0.0923266991	0.0923266991	0.0923266991	orf19.1949	>orf19.1949 VPS1 CGDID:CAL0002589 COORDS:Ca21chr5_C_albicans_SC5314:270302-272383W, translated using codon table 12 (693 amino acids) Verified ORF;Dynamin-family GTPase-related protein;induced upon adherence to polystyrene;regulated by Gcn2p and Gcn4p
1.137764				766700000	0.0951347267	0.0951347267	0.0951347267	orf19.2093	>orf19.2093 RFA1 CGDID:CAL0004564 COORDS:Ca21chr2_C_albicans_SC5314:55237-53363C, translated using codon table 12 (624 amino acids) Uncharacterized ORF;Putative DNA replication factor A;RNA abundance regulated by cell cycle, tyrosol and cell density
1.093285				5682500000	0.0961109475	0.0961109475	0.0961109475	orf19.7382	>orf19.7382 CAM1 CGDID:CAL0004797 COORDS:Ca21chr3_C_albicans_SC5314:1366732-1368199W, translated using codon table 12 (412 amino acids) Uncharacterized ORF;Putative translation elongation factor eEF1 gamma;protein level decreased in stationary phase cult
1.35085				16822000	0.0970639764	0.0970639764	0.0970639764	orf19.3314	>orf19.3314 orf19.3314 CGDID:CAL0004070 COORDS:Ca21chr1_C_albicans_SC5314:252497-252045C, translated using codon table 12 (150 amino acids) Uncharacterized ORF;Ortholog(s) have role in ER to Golgi vesicle-mediated transport and TRAPP complex, cytosol, nuc
1.236667				40172000	0.0988869856	0.0988869856	0.0988869856	orf19.6326	>orf19.6326 orf19.6326 CGDID:CAL0001290 COORDS:Ca21chr6_C_albicans_SC5314:13439-12654C, translated using codon table 12 (261 amino acids) Uncharacterized ORF;Ortholog of <i>C. parapsilosis CDC317</i> : CPAR2_603380, <i>Candida tenuis NRRL Y-1498</i> : CAN
1.236449				72862000	0.0990869718	0.0990869718	0.0990869718	orf19.4755	>orf19.4755 KEX2 CGDID:CAL0004481 COORDS:Ca21chr1_C_albicans_SC5314:1959364-1956554C, translated using codon table 12 (936 amino acids) Verified ORF;Subtilisin-like protease (proprotein convertase), processes aspartyl proteinase Sap2p;required for hyphal
1.234524				83420000	0.1008611223	0.1008611223	0.1008611223	orf19.7108	>orf19.7108 orf19.7108 CGDID:CAL0002810 COORDS:Ca21chr7_C_albicans_SC5314:19179-19871W, translated using codon table 12 (230 amino acids) Uncharacterized ORF;D-ribulose-5-phosphate 3-epimerase;stationary phase enriched protein
1.172267				186720000	0.1009984496	0.1009984496	0.1009984496	orf19.558	>orf19.558 GUT1 CGDID:CAL0000250 COORDS:Ca21chrR_C_albicans_SC5314:1128907-1127012C, translated using codon table 12 (631 amino acids) Uncharacterized ORF;Putative glycerol kinase;downregulated upon adherence to polystyrene;greater mRNA abundance observ
1.234154				73754000	0.1012053195	0.1012053195	0.1012053195	orf19.3482	>orf19.3482 orf19.3482 CGDID:CAL0005086 COORDS:Ca21chr6_C_albicans_SC5314:499269-500660W, translated using codon table 12 (463 amino acids) Uncharacterized ORF;Ortholog(s) have NAD+ diphosphatase activity, role in NADH metabolic process and cytosol, nucle
1.233716				64751000	0.1016125231	0.1016125231	0.1016125231	orf19.481	>orf19.481 GCD1 CGDID:CAL0005825 COORDS:Ca21chrR_C_albicans_SC5314:902746-901304C, translated using codon table 12 (480 amino acids) Uncharacterized ORF;Putative translation initiation factor;transcription is regulated by Mig1p;genes encoding ribosomal
1.13383				313610000	0.1020464976	0.1020464976	0.1020464976	orf19.3767	>orf19.3767 orf19.3767 CGDID:CAL0001246 COORDS:Ca21chr1_C_albicans_SC5314:2723345-2727364W, translated using codon table 12 (1339 amino acids) Uncharacterized ORF;Ortholog(s) have signal sequence binding activity, role in protein targeting to vacuole and
1.0905				1140100000	0.1027786195	0.1027786195	0.1027786195	orf19.6285	>orf19.6285 GLC7 CGDID:CAL0000595 COORDS:Ca21chrR_C_albicans_SC5314:1660910-1661902W, translated using codon table 12 (330 amino acids) Verified ORF;Putative catalytic subunit of type 1 serine/threonine protein phosphatase;regulated by Shp1p;transcripti
1.232077				61694000	0.1031501335	0.1031501335	0.1031501335	orf19.2365	>orf19.2365 POL2 CGDID:CAL0000768 COORDS:Ca21chrR_C_albicans_SC5314:1506184-1499549C, translated using codon table 12 (2211 amino acids) Uncharacterized ORF;DNA polymerase epsilon;transcriptionally induced by interaction with macrophage;transcription is
1.13301				426540000	0.1035314079	0.1035314079	0.1035314079	orf19.1193	>orf19.1193 GNP1 CGDID:CAL0002160 COORDS:Ca21chr6_C_albicans_SC5314:56126-54387C, translated using codon table 12 (579 amino acids) Uncharacterized ORF;Protein similar to asparagine and glutamine permease;fluconazole or caspofungin induced;transcription
1.170206				126850000	0.1037242549	0.1037242549	0.1037242549	orf19.1298	>orf19.1298 NUP84 CGDID:CAL0003108 COORDS:Ca21chr4_C_albicans_SC5314:806316-803782C, translated using codon table 12 (844 amino acids) Uncharacterized ORF;Ortholog(s) have structural constituent of nuclear pore activity
1.090094				1047500000	0.1037778357	0.1037778357	0.1037778357	orf19.5369	>orf19.5369 orf19.5369 CGDID:CAL0004363 COORDS:Ca21chr2_C_albicans_SC5314:2227017-2225932C, translated using codon table 12 (361 amino acids) Uncharacterized ORF;Ortholog(s) have uroporphyrinogen decarboxylase activity, role in heme biosynthetic process a
1.340997				18345000	0.103781058	0.103781058	0.103781058	orf19.5528	>orf19.5528 MOB1 CGDID:CAL0006122 COORDS:Ca21chr6_C_albicans_SC5314:529251-528430C, translated using codon table 12 (273 amino acids) Uncharacterized ORF;Putative mitotic exit network component;periodic mRNA expression, peak at cell-cycle G2/M phase
1.132741				249050000	0.1040235285	0.1040235285	0.1040235285	orf19.780	>orf19.780 DUR1,2 CGDID:CAL0001974 COORDS:Ca21chr1_C_albicans_SC5314:965238-970679W, translated using codon table 12 (1813 amino acids) Verified ORF;Urea amidolyase;urea carboxylase and allophanate hydrolase activities;hydrolyzes urea to CO2;needed for
1.13234				653610000	0.1047566754	0.1047566754	0.1047566754	orf19.5530	>orf19.5530 NAB3 CGDID:CAL0006136 COORDS:Ca21chr6_C_albicans_SC5314:529703-532213W, translated using codon table 12 (836 amino acids) Uncharacterized ORF;Putative nuclear polyadenylated RNA-binding protein;flucytosine repressed
1.132136				673120000	0.1051324416	0.1051324416	0.1051324416	orf19.7654	>orf19.7654 CPR6 CGDID:CAL0000916 COORDS:Ca21chrR_C_albicans_SC5314:2258818-2259927W, translated using codon table 12 (369 amino acids) Uncharacterized ORF;Putative peptidyl-prolyl cis-trans isomerase;macrophage/pseudohyphal-repressed;heavy metal (cadmi
1.132082				437410000	0.1052330155	0.1052330155	0.1052330155	orf19.7081	>orf19.7081 SPL1 CGDID:CAL0002170 COORDS:Ca21chr7_C_albicans_SC5314:62478-63944W, translated using codon table 12 (488 amino acids) Uncharacterized ORF;Protein similar to S. cerevisiae Spl1p, which is involved in tRNA splicing;member of pyridoxal-phospha
1.132016				262390000	0.1053536641	0.1053536641	0.1053536641	orf19.2070	>orf19.2070 orf19.2070 CGDID:CAL0004485 COORDS:Ca21chr2_C_albicans_SC5314:90652-92431W, translated using codon table 12 (568 amino acids) Uncharacterized ORF;Ortholog(s) have role in G1/S transition of mitotic cell cycle, chromatin remodeling, nucleosome
1.168692				123230000	0.1057607684	0.1057607684	0.1057607684	orf19.4107	>orf19.4107 orf19.4107 CGDID:CAL0005559 COORDS:Ca21chr2_C_albicans_SC5314:1248733-1249938W, translated using codon table 12 (401 amino acids) Uncharacterized ORF;Ortholog(s) have exopolyphosphatase activity, role in polyphosphate catabolic process and cyt
1.089271				23800000000	0.1058263406	0.1058263406	0.1058263406	orf19.5383	>orf19.5383 PMA1 CGDID:CAL0004402 COORDS:Ca21chr3_C_albicans_SC5314:133120-135807W, translated using codon table 12 (895 amino acids) Verified ORF;Plasma membrane H(+)-ATPase;highly expressed, comprising 20-40% of total plasma membrane protein;abundance
1.168583				123310000	0.1059088904	0.1059088904	0.1059088904	orf19.3752	>orf19.3752 RAD51 CGDID:CAL0001214 COORDS:Ca21chrR_C_albicans_SC5314:485125-484040C, translated using codon table 12 (361 amino acids) Verified ORF;Protein involved in homologous recombination and DNA repair;flucytosine induced;slow growth and increased
1.337881				8606400	0.1059738242	0.1059738242	0.1059738242	orf19.3415	>orf19.3415 PTK2 CGDID:CAL0004902 COORDS:Ca21chr6_C_albicans_SC5314:360612-358174C, translated using codon table 12 (812 amino acids) Verified ORF;Putative protein kinase of polyamine import;mutation confers hypersensitivity to high concentrations of tun
1.167941				139900000	0.1067810991	0.1067810991	0.1067810991	orf19.1609	>orf19.1609 orf19.1609 CGDID:CAL0006321 COORDS:Ca21chr3_C_albicans_SC5314:512847-514847W, translated using codon table 12 (666 amino acids) Uncharacterized ORF;Ortholog(s) have role in endonucleolytic cleavage in ITS1 to separate SSU-rRNA from 5.8S rRNA a
1.131098				268950000	0.1070568204	0.1070568204	0.1070568204	orf19.4809	>orf19.4809 ERG12 CGDID:CAL0005299 COORDS:Ca21chr1_C_albicans_SC5314:2087469-2088764W, translated using codon table 12 (431 amino acids) Uncharacterized ORF;Ortholog(s) have mevalonate kinase activity and role in ergosterol biosynthetic process, farnesyl
1.131054				536520000	0.1071386911	0.1071386911	0.1071386911	orf19.4616	>orf19.4616 POL30 CGDID:CAL0003616 COORDS:Ca21chr4_C_albicans_SC5314:349157-349936W, translated using codon table 12 (259 amino acids) Uncharacterized ORF;Similar to proliferating cell nuclear antigen (PCNA);RNA abundance regulated by tyrosol and cell de
1.227323				53494000	0.1077047316	0.1077047316	0.1077047316	orf19.6843	>orf19.6843 orf19.6843 CGDID:CAL0005761 COORDS:Ca21chr1_C_albicans_SC5314:926944-928065W, translated using codon table 12 (373 amino acids) Uncharacterized ORF;Ortholog(s) have role in CenH3-containing nucleosome assembly at centromere, chromatin silencin
1.130699				312820000	0.1078026587	0.1078026587	0.1078026587	orf19.4593	>orf19.4593 RGA2 CGDID:CAL0002942 COORDS:Ca21chr4_C_albicans_SC5314:391839-388309C, translated using codon table 12 (1176 amino acids) Verified ORF;Putative GTPase-activating protein (GAP) for Rho-type GTPase Cdc42p;involved in cell signaling pathways co
1.166283				113030000	0.1090592712	0.1090592712	0.1090592712	orf19.1033	>orf19.1033 STR2 CGDID:CAL0001118 COORDS:Ca21chr1_C_albicans_SC5314:786942-785155C, translated using codon table 12 (595 amino acids) Uncharacterized ORF;Ortholog(s) have cystathionine gamma-synthase activity, role in transsulfuration and cytosol, nucleus
1.087848				1009900000	0.1094343589	0.1094343589	0.1094343589	orf19.3462	>orf19.3462 SAR1 CGDID:CAL0005033 COORDS:Ca21chr6_C_albicans_SC5314:461502-462232W, translated using codon table 12 (190 amino acids) Verified ORF;Functional homolog of S. cerevisiae Sar1p, which is required for ER-to-Golgi protein transport;binds GTP;s
1.16592				182940000	0.1095628805	0.1095628805	0.1095628805	orf19.7546	>orf19.7546 orf19.7546 CGDID:CAL0000056 COORDS:Ca21chrR_C_albicans_SC5314:2070097-2071701W, translated using codon table 12 (534 amino acids) Uncharacterized ORF;Ortholog(s) have RNA-dependent ATPase activity, role in maturation of SSU-rRNA from tricistro
1.087461				1807600000	0.1104332983	0.1104332983	0.1104332983	orf19.953.1	>orf19.953.1 COF1 CGDID:CAF0006915 COORDS:Ca21chr5_C_albicans_SC5314:67605-68261W, translated using codon table 12 (141 amino acids) Uncharacterized ORF;Putative cofilin;macrophage-induced protein;protein present in exponential and stationary-phase yeas
1.08663				1862300000	0.1125943417	0.1125943417	0.1125943417	orf19.6197	>orf19.6197 DHH1 CGDID:CAL0006152 COORDS:Ca21chr1_C_albicans_SC5314:1511622-1509973C, translated using codon table 12 (549 amino acids) Verified ORF;Putative RNA helicase
1.222351				40753000	0.1126218464	0.1126218464	0.1126218464	orf19.6822	>orf19.6822 orf19.6822 CGDID:CAL0005691 COORDS:Ca21chr3_C_albicans_SC5314:1551881-1550805C, translated using codon table 12 (296 amino acids) Uncharacterized ORF;Ortholog(s) have NEDD8 ligase activity, ubiquitin binding activity and role in positive regul
1.127978				695310000	0.1129917804	0.1129917804	0.1129917804	orf19.597	>orf19.597 orf19.597 CGDID:CAL0000376 COORDS:Ca21chrR_C_albicans_SC5314:1751403-1749721C, translated using codon table 12 (560 amino acids) Uncharacterized ORF;Predicted ORF in Assemblies 19, 20 and 21;Gcn4p-regulated
1.086447				4570000000	0.1130741233	0.1130741233	0.1130741233	orf19.1389	>orf19.1389 orf19.1389 CGDID:CAL0003946 COORDS:Ca21chr2_C_albicans_SC5314:1974713-1975204W, translated using codon table 12 (163 amino acids) Uncharacterized ORF;Ortholog(s) have poly(A) RNA binding activity, role in mRNA metabolic process and cytoplasm l
1.327045				25262000	0.1138604463	0.1138604463	0.1138604463	orf19.5619	>orf19.5619 orf19.5619 CGDID:CAL0000570 COORDS:Ca21chr6_C_albicans_SC5314:693815-695932W, translated using codon table 12 (705 amino acids) Uncharacterized ORF;Predicted ORF in Assemblies 19, 20 and 21;transcription is induced in response to alpha pherom
1.127109				696090000	0.1146866239	0.1146866239	0.1146866239	orf19.6063	>orf19.6063 UBP6 CGDID:CAL0005163 COORDS:Ca21chr1_C_albicans_SC5314:71069-72582W, translated using codon table 12 (478 amino acids) Uncharacterized ORF;Putative ubiquitin-specific protease of the 26S proteasome;oxidative stress-induced via Cap1p
1.219684				84428000	0.115323855	0.115323855	0.115323855	orf19.6044	>orf19.6044 MOB2 CGDID:CAL0005128 COORDS:Ca21chr1_C_albicans_SC5314:103869-104810W, translated using codon table 12 (313 amino acids) Verified ORF;Mob1/phocein domain protein of RAM signaling network of cell wall integrity;role in cell separation, cortic
1.161596				190700000	0.1156885778	0.1156885778	0.1156885778	orf19.7086	>orf19.7086 orf19.7086 CGDID:CAL0002176 COORDS:Ca21chr7_C_albicans_SC5314:55866-52951C, translated using codon table 12 (971 amino acids) Uncharacterized ORF;Ortholog(s) have protein transporter activity, role in transcription factor import into nucleus a
1.161335				144420000	0.1160660663	0.1160660663	0.1160660663	orf19.6477	>orf19.6477 orf19.6477 CGDID:CAL0002289 COORDS:Ca21chr7_C_albicans_SC5314:511622-510342C, translated using codon table 12 (426 amino acids) Uncharacterized ORF;Ortholog(s) have tRNA (guanine-N7-)-methyltransferase activity, role in tRNA methylation and cy
1.160594				226280000	0.1171426287	0.1171426287	0.1171426287	orf19.5006.1	>orf19.5006.1 orf19.5006.1 CGDID:CAF0007029 COORDS:Ca21chr1_C_albicans_SC5314:3010010-3009603C, translated using codon table 12 (111 amino acids) Uncharacterized ORF;Ortholog(s) have SNAP receptor activity and role in Golgi to plasma membrane transport, c
1.125436				451800000	0.1179989868	0.1179989868	0.1179989868	orf19.1560	>orf19.1560 POB3 CGDID:CAL0005561 COORDS:Ca21chr2_C_albicans_SC5314:471244-472860W, translated using codon table 12 (538 amino acids) Verified ORF;Protein similar to S. cerevisiae Pob3p, which is involved in chromatin assembly and disassembly;transposon
1.124864				373840000	0.1191478438	0.1191478438	0.1191478438	orf19.5118	>orf19.5118 SDS24 CGDID:CAL0002512 COORDS:Ca21chr1_C_albicans_SC5314:1839339-1841225W, translated using codon table 12 (628 amino acids) Uncharacterized ORF;Protein similar to S. cerevisiae Sds24p;transcription regulated by Mig1p and Tup1p;fluconazole-i
1.21595				85179000	0.1191848982	0.1191848982	0.1191848982	orf19.3583	>orf19.3583 orf19.3583 CGDID:CAL0005996 COORDS:Ca21chr2_C_albicans_SC5314:1127371-1126214C, translated using codon table 12 (385 amino acids) Uncharacterized ORF;Ortholog(s) have role in protein export from nucleus, regulation of chromatin silencing at te
1.123885				515710000	0.1211300534	0.1211300534	0.1211300534	orf19.2518	>orf19.2518 orf19.2518 CGDID:CAL0002396 COORDS:Ca21chrR_C_albicans_SC5314:325382-324501C, translated using codon table 12 (293 amino acids) Uncharacterized ORF;Ortholog(s) have ATPase activator activity, soluble NSF attachment protein activity
1.082936				961780000	0.1225698104	0.1225698104	0.1225698104	orf19.4093	>orf19.4093 PES1 CGDID:CAL0004971 COORDS:Ca21chr2_C_albicans_SC5314:1902937-1901174C, translated using codon table 12 (587 amino acids) Verified ORF;Pescadillo homolog required for filament-to-yeast switching;mutation confers hypersensitivity to 5-fluoro
1.31562				25151000	0.1226189595	0.1226189595	0.1226189595	orf19.2948	>orf19.2948 SNO1 CGDID:CAL0006041 COORDS:Ca21chr1_C_albicans_SC5314:544113-544862W, translated using codon table 12 (249 amino acids) Verified ORF;Protein with a predicted role in pyridoxine metabolism;expressed during stationary phase;transcription is
1.082499				3981700000	0.1237901508	0.1237901508	0.1237901508	orf19.4223	>orf19.4223 GCD11 CGDID:CAL0000138 COORDS:Ca21chr5_C_albicans_SC5314:483987-482383C, translated using codon table 12 (534 amino acids) Uncharacterized ORF;Protein similar to S. cerevisiae Gcd11p, which is a subunit of translation initiation factor eIF2;l
1.122464				460820000	0.1240489697	0.1240489697	0.1240489697	orf19.7424;orf19.7397.1;orf19.7398	>orf19.7424 NSA2 CGDID:CAL0005489 COORDS:Ca21chr3_C_albicans_SC5314:1457022-1457807W, translated using codon table 12 (261 amino acids) Uncharacterized ORF;Putative protein constituent of 66S pre-ribosomal particles;Hap43p-induced gene;decreased express
1.313135				13654000	0.1245848172	0.1245848172	0.1245848172	orf19.2047	>orf19.2047 orf19.2047 CGDID:CAL0004417 COORDS:Ca21chr2_C_albicans_SC5314:132181-132807W, translated using codon table 12 (208 amino acids) Verified ORF;Putative protein of unknown function;Hap43p-repressed gene;mutation confers hypersensitivity to toxi
1.081887				2652600000	0.1255136196	0.1255136196	0.1255136196	orf19.506	>orf19.506 YDJ1 CGDID:CAL0000049 COORDS:Ca21chrR_C_albicans_SC5314:939273-940454W, translated using codon table 12 (393 amino acids) Uncharacterized ORF;Putative type I HSP40 co-chaperone;heavy metal (cadmium) stress-induced
1.081832				1599200000	0.1256691306	0.1256691306	0.1256691306	orf19.1153	>orf19.1153 GAD1 CGDID:CAL0002044 COORDS:Ca21chr1_C_albicans_SC5314:2555881-2557587W, translated using codon table 12 (568 amino acids) Uncharacterized ORF;Putative glutamate decarboxylase;alkaline, macrophage-downregulated gene;amphotericin B induced;
1.154594				156050000	0.1261171213	0.1261171213	0.1261171213	orf19.4268	>orf19.4268 UTP13 CGDID:CAL0000293 COORDS:Ca21chr5_C_albicans_SC5314:570509-568110C, translated using codon table 12 (799 amino acids) Verified ORF;Putative U3 snoRNA-associated protein;Hap43p-induced gene;downregulated in core stress response;physical
1.080616				1330900000	0.1291436796	0.1291436796	0.1291436796	orf19.4317	>orf19.4317 GRE3 CGDID:CAL0000925 COORDS:Ca21chr5_C_albicans_SC5314:650942-649827C, translated using codon table 12 (371 amino acids) Verified ORF;Putative D-xylose reductase;antigenic in murine systemic infection;soluble protein in hyphae;transcriptio
1.206177				78565000	0.1297181896	0.1297181896	0.1297181896	orf19.3965	>orf19.3965 orf19.3965 CGDID:CAL0003053 COORDS:Ca21chr5_C_albicans_SC5314:1038734-1038084C, translated using codon table 12 (216 amino acids) Uncharacterized ORF;Ortholog(s) have role in double-strand break repair via homologous recombination, meiotic gen
1.305502				20857000	0.1307613442	0.1307613442	0.1307613442	orf19.5181	>orf19.5181 NIK1 CGDID:CAL0002691 COORDS:Ca21chr7_C_albicans_SC5314:601548-604793W, translated using codon table 12 (1081 amino acids) Verified ORF;Histidine kinase involved in a two-component signaling pathway that regulates cell wall biosynthesis;requi
1.119149				770500000	0.1310515078	0.1310515078	0.1310515078	orf19.7136	>orf19.7136 SPT6 CGDID:CAL0002923 COORDS:Ca21chr7_C_albicans_SC5314:934914-939119W, translated using codon table 12 (1401 amino acids) Verified ORF;Protein similar to S. cerevisiae Spt6p transcription elongation factor;transposon mutation affects filamen
1.079641				3548500000	0.1319776997	0.1319776997	0.1319776997	orf19.6034	>orf19.6034 TUB2 CGDID:CAL0005101 COORDS:Ca21chr1_C_albicans_SC5314:125597-123869C, translated using codon table 12 (449 amino acids) Verified ORF;Beta-tubulin;functional homolog of ScTub2p;overproduction causes S. cerevisiae inviability;has two intron
1.15083				109110000	0.1319872355	0.1319872355	0.1319872355	orf19.1509	>orf19.1509 ROD1 CGDID:CAL0005393 COORDS:Ca21chr2_C_albicans_SC5314:372659-369888C, translated using codon table 12 (923 amino acids) Uncharacterized ORF;Protein not essential for viability;similar to S. cerevisiae Rod1p, which is a membrane protein with
1.202816				43688000	0.1334849307	0.1334849307	0.1334849307	orf19.820	>orf19.820 SDS22 CGDID:CAL0002677 COORDS:Ca21chr2_C_albicans_SC5314:840282-839158C, translated using codon table 12 (374 amino acids) Uncharacterized ORF;Putative protein serine-threonine phosphatase;macrophage/pseudohyphal-repressed
1.149731				133280000	0.133735279	0.133735279	0.133735279	orf19.5379	>orf19.5379 ERG4 CGDID:CAL0004388 COORDS:Ca21chr3_C_albicans_SC5314:143572-144981W, translated using codon table 12 (469 amino acids) Uncharacterized ORF;Protein similar to sterol C-24 reductase;shows Mob2p-dependent hyphal regulation;fluconazole-induce
1.301244				15681000	0.1342970441	0.1342970441	0.1342970441	orf19.587	>orf19.587 orf19.587 CGDID:CAL0000345 COORDS:Ca21chr5_C_albicans_SC5314:196724-197917W, translated using codon table 12 (397 amino acids) Uncharacterized ORF;Ortholog(s) have transcription export complex localization
1.149348				180090000	0.1343474735	0.1343474735	0.1343474735	orf19.7531	>orf19.7531 orf19.7531 CGDID:CAL0000023 COORDS:Ca21chrR_C_albicans_SC5314:25163-24474C, translated using codon table 12 (229 amino acids) Uncharacterized ORF;Putative protein of unknown function;stationary phase enriched protein;transcription is induced
1.30067				11445000	0.1347787664	0.1347787664	0.1347787664	orf19.2711.1	>orf19.2711.1 MED20 CGDID:CAF0006963 COORDS:Ca21chr4_C_albicans_SC5314:592276-591485C, translated using codon table 12 (237 amino acids) Verified ORF;Subunit of the RNA polymerase II mediator complex;involved in control of filamentous growth and biofilm
1.201259				67434000	0.1352556048	0.1352556048	0.1352556048	orf19.3093	>orf19.3093 MSH2 CGDID:CAL0001526 COORDS:Ca21chr4_C_albicans_SC5314:1578386-1575765C, translated using codon table 12 (873 amino acids) Uncharacterized ORF;Putative DNA mismatch repair factor;transcription is regulated by Nrg1p;flucytosine repressed;RN
1.078346				809760000	0.1358080871	0.1358080871	0.1358080871	orf19.1233	>orf19.1233 ADE4 CGDID:CAL0002876 COORDS:Ca21chr1_C_albicans_SC5314:1678759-1677134C, translated using codon table 12 (541 amino acids) Uncharacterized ORF;Putative phosphoribosylpyrophosphate amidotransferase;flucytosine induced
1.298872				7308000	0.1362949124	0.1362949124	0.1362949124	orf19.6893	>orf19.6893 orf19.6893 CGDID:CAL0005917 COORDS:Ca21chr2_C_albicans_SC5314:1187214-1185853C, translated using codon table 12 (453 amino acids) Uncharacterized ORF;Ortholog(s) have role in ER to Golgi vesicle-mediated transport
1.078034				3103900000	0.1367424891	0.1367424891	0.1367424891	orf19.6749	>orf19.6749 KRS1 CGDID:CAL0004871 COORDS:Ca21chr3_C_albicans_SC5314:1699059-1697275C, translated using codon table 12 (594 amino acids) Uncharacterized ORF;Putative tRNA-Lys synthetase;genes encoding ribosomal subunits, translation factors, tRNA syntheta
1.147108				179690000	0.1379724476	0.1379724476	0.1379724476	orf19.4479	>orf19.4479 orf19.4479 CGDID:CAL0001965 COORDS:Ca21chr1_C_albicans_SC5314:851044-848882C, translated using codon table 12 (720 amino acids) Uncharacterized ORF;Putative U3-containing 90S preribosome subunit;Hap43p-induced gene;downregulated during core
1.29652				9416800	0.1382963047	0.1382963047	0.1382963047	orf19.5751	>orf19.5751 ORM1 CGDID:CAL0001465 COORDS:Ca21chr6_C_albicans_SC5314:814324-813518C, translated using codon table 12 (268 amino acids) Verified ORF;Putative endoplasmic reticulum membrane protein;Hap43p-repressed gene;mutation confers hypersensitivity to
1.196396				40451000	0.1408886597	0.1408886597	0.1408886597	orf19.1805	>orf19.1805 PEX14 CGDID:CAL0001580 COORDS:Ca21chrR_C_albicans_SC5314:1066201-1067559W, translated using codon table 12 (452 amino acids) Uncharacterized ORF;Ortholog(s) have protein binding, bridging activity, role in protein import into peroxisome matrix
1.292365				10796000	0.1418800577	0.1418800577	0.1418800577	orf19.7210	>orf19.7210 orf19.7210 CGDID:CAL0003765 COORDS:Ca21chr1_C_albicans_SC5314:3090053-3091060W, translated using codon table 12 (335 amino acids) Uncharacterized ORF;Ortholog(s) have cytosol, nucleus localization
1.195288				68021000	0.1421936574	0.1421936574	0.1421936574	orf19.1078	>orf19.1078 HBR2 CGDID:CAL0001229 COORDS:Ca21chr6_C_albicans_SC5314:932489-931212C, translated using codon table 12 (425 amino acids) Uncharacterized ORF;Putative alanine glyoxylate aminotransferase;regulated by Gcn4p and hemoglobin;stationary phase enr
1.076171				4856200000	0.1424105846	0.1424105846	0.1424105846	orf19.6402	>orf19.6402 CYS3 CGDID:CAL0002103 COORDS:Ca21chrR_C_albicans_SC5314:1805750-1806949W, translated using codon table 12 (399 amino acids) Uncharacterized ORF;Cystathionine gamma-lyase;upregulated by alkaline, biofilm, amphotericin B, heavy metal (cadmium)
1.195066				34546000	0.1424560022	0.1424560022	0.1424560022	orf19.4807	>orf19.4807 orf19.4807 CGDID:CAL0005294 COORDS:Ca21chr1_C_albicans_SC5314:2080938-2081912W, translated using codon table 12 (324 amino acids) Uncharacterized ORF;Ortholog(s) have inorganic diphosphatase activity, role in aerobic respiration and mitochondr
1.29163				11277000	0.1425200254	0.1425200254	0.1425200254	orf19.2655	>orf19.2655 BUB3 CGDID:CAL0003474 COORDS:Ca21chr5_C_albicans_SC5314:731837-732958W, translated using codon table 12 (373 amino acids) Uncharacterized ORF;Protein similar to S. cerevisiae Bub3p, a kinetochore checkpoint component;induced under hydroxyurea
1.11394				248420000	0.1425942912	0.1425942912	0.1425942912	orf19.5995	>orf19.5995 MCA1 CGDID:CAL0003470 COORDS:Ca21chr3_C_albicans_SC5314:1128917-1127571C, translated using codon table 12 (448 amino acids) Verified ORF;Putative cysteine protease with similarity to S. cerevisiae Mca1p;has a role in apoptotic cell death upon
1.113706				434510000	0.1431290914	0.1431290914	0.1431290914	orf19.1891	>orf19.1891 APR1 CGDID:CAL0001825 COORDS:Ca21chr2_C_albicans_SC5314:1513476-1512217C, translated using codon table 12 (419 amino acids) Verified ORF;Vacuolar aspartic proteinase;mRNA abundance equivalent in yeast-form and mycelial cells but is elevated a
1.290432				23548000	0.1435680384	0.1435680384	0.1435680384	orf19.7489	>orf19.7489 orf19.7489 CGDID:CAL0005717 COORDS:Ca21chrR_C_albicans_SC5314:112632-108226C, translated using codon table 12 (1468 amino acids) Uncharacterized ORF;Ortholog(s) have Rho GTPase activator activity
1.192273				34462000	0.1457863587	0.1457863587	0.1457863587	orf19.1813	>orf19.1813 FLC2 CGDID:CAL0001600 COORDS:Ca21chrR_C_albicans_SC5314:1547993-1550428W, translated using codon table 12 (811 amino acids) Uncharacterized ORF;Protein involved in heme uptake;putative FAD transporter, similar to S. cerevisiae Flc2p
1.075068				1114200000	0.1458433345	0.1458433345	0.1458433345	orf19.3034	>orf19.3034 RLI1 CGDID:CAL0001388 COORDS:Ca21chr1_C_albicans_SC5314:699468-697600C, translated using codon table 12 (622 amino acids) Uncharacterized ORF;Member of RNase L inhibitor (RLI) subfamily of ABC family;predicted not to be a transporter;regulat
1.112106				255610000	0.146818275	0.146818275	0.146818275	orf19.5694	>orf19.5694 orf19.5694 CGDID:CAL0000748 COORDS:Ca21chr5_C_albicans_SC5314:6532-7230W, translated using codon table 12 (232 amino acids) Uncharacterized ORF;Predicted ORF from Assembly 19;removed from Assembly 20;restored based on transcription data
1.074673				2880000000	0.1470827645	0.1470827645	0.1470827645	orf19.6387	>orf19.6387 HSP104 CGDID:CAL0001410 COORDS:Ca21chrR_C_albicans_SC5314:1791743-1789044C, translated using codon table 12 (899 amino acids) Verified ORF;Heat-shock protein;functional homolog of S. cerevisiae Hsp104p;chaperone and prion propagation activit
1.07462				1799100000	0.1472527165	0.1472527165	0.1472527165	orf19.4870	>orf19.4870 DBP3 CGDID:CAL0005460 COORDS:Ca21chr1_C_albicans_SC5314:2197121-2198815W, translated using codon table 12 (564 amino acids) Uncharacterized ORF;Putative ATP-dependent DEAD-box RNA helicase;Hap43p-induced gene;decreased expression in response
1.286009				19451000	0.1474826008	0.1474826008	0.1474826008	orf19.6247	>orf19.6247 orf19.6247 CGDID:CAL0000499 COORDS:Ca21chr1_C_albicans_SC5314:1418596-1421211W, translated using codon table 12 (871 amino acids) Uncharacterized ORF;Ortholog(s) have chromatin binding activity
1.190437				88184000	0.1480051452	0.1480051452	0.1480051452	orf19.967	>orf19.967 orf19.967 CGDID:CAL0003747 COORDS:Ca21chr5_C_albicans_SC5314:47366-46404C, translated using codon table 12 (320 amino acids) Uncharacterized ORF;Ortholog(s) have endodeoxyribonuclease activity, exodeoxyribonuclease activity, ribonuclease activi
1.189893				55016000	0.1486661073	0.1486661073	0.1486661073	orf19.2075	>orf19.2075 DFG5 CGDID:CAL0004498 COORDS:Ca21chr2_C_albicans_SC5314:82837-84192W, translated using codon table 12 (451 amino acids) Verified ORF;N-linked mannoprotein of cell wall and membrane;possible signal transducer;role in hyphal growth and HWP1 in
1.189727				44833000	0.148868703	0.148868703	0.148868703	orf19.2480.1	>orf19.2480.1 AUT7 CGDID:CAF0006954 COORDS:Ca21chr1_C_albicans_SC5314:1191631-1192122W, translated using codon table 12 (135 amino acids) Uncharacterized ORF;Putative autophagosome protein;macrophage/pseudohyphal-repressed;alternatively spliced intron i
1.139657				100880000	0.1505055804	0.1505055804	0.1505055804	orf19.1533	>orf19.1533 orf19.1533 CGDID:CAL0005469 COORDS:Ca21chr2_C_albicans_SC5314:425071-426447W, translated using codon table 12 (458 amino acids) Uncharacterized ORF;Hap43p-induced gene;<I>S. cerevisiae</I> ortholog YKL077W localizes to fungal-type vacuole
1.139513				139050000	0.1507554621	0.1507554621	0.1507554621	orf19.7538	>orf19.7538 orf19.7538 CGDID:CAL0000026 COORDS:Ca21chrR_C_albicans_SC5314:16827-14971C, translated using codon table 12 (618 amino acids) Uncharacterized ORF;Ortholog(s) have ATP-dependent DNA helicase activity, role in DNA replication, mitochondrial geno
1.282184				4186000	0.1509250024	0.1509250024	0.1509250024	orf19.5131	>orf19.5131 orf19.5131 CGDID:CAL0002548 COORDS:Ca21chr7_C_albicans_SC5314:703314-705476W, translated using codon table 12 (720 amino acids) Uncharacterized ORF;Hap43p-repressed gene
1.073252				939620000	0.1516098772	0.1516098772	0.1516098772	orf19.5627	>orf19.5627 orf19.5627 CGDID:CAL0000592 COORDS:Ca21chr6_C_albicans_SC5314:712332-713438W, translated using codon table 12 (368 amino acids) Uncharacterized ORF;Hap43p-induced gene
1.27999				25094000	0.1529233902	0.1529233902	0.1529233902	orf19.5003	>orf19.5003 orf19.5003 CGDID:CAL0001567 COORDS:Ca21chr1_C_albicans_SC5314:3003092-3001746C, translated using codon table 12 (448 amino acids) Uncharacterized ORF;Ortholog(s) have GTPase regulator activity and cytoplasm, nuclear envelope localization
1.072821				3751400000	0.1529994278	0.1529994278	0.1529994278	orf19.6373	>orf19.6373 DCP2 CGDID:CAL0001378 COORDS:Ca21chrR_C_albicans_SC5314:1770096-1767373C, translated using codon table 12 (907 amino acids) Verified ORF;Ortholog(s) have m7G(5)pppN diphosphatase activity, mRNA binding activity and role in deadenylation-depen
1.279018				10853000	0.1538144803	0.1538144803	0.1538144803	orf19.3344	>orf19.3344 VPS17 CGDID:CAL0004139 COORDS:Ca21chr1_C_albicans_SC5314:311215-312774W, translated using codon table 12 (519 amino acids) Uncharacterized ORF;Ortholog(s) have phosphatidylinositol-3-phosphate binding, protein transporter activity and role in
1.185522				47489000	0.1540530074	0.1540530074	0.1540530074	orf19.6872	>orf19.6872 orf19.6872 CGDID:CAL0005865 COORDS:Ca21chr2_C_albicans_SC5314:1140248-1139328C, translated using codon table 12 (306 amino acids) Uncharacterized ORF;Putative protein of unknown function;Hap43p-repressed gene
1.108937				302650000	0.1543108263	0.1543108263	0.1543108263	orf19.4265	>orf19.4265 UAP1 CGDID:CAL0000289 COORDS:Ca21chr5_C_albicans_SC5314:565078-566538W, translated using codon table 12 (486 amino acids) Verified ORF;UDP-N-acetylglucosamine pyrophosphorylase, catalyzes biosynthesis of UDP-N-acetylglucosamine from UTP and N-
1.137218				148000000	0.1547684169	0.1547684169	0.1547684169	orf19.1441	>orf19.1441 orf19.1441 CGDID:CAL0004586 COORDS:Ca21chr2_C_albicans_SC5314:239103-237247C, translated using codon table 12 (618 amino acids) Uncharacterized ORF;Ortholog of <i>C. parapsilosis CDC317</i> : CPAR2_213950, <i>Candida tenuis NRRL Y-1498</i> : C
1.137109				125800000	0.1549613045	0.1549613045	0.1549613045	orf19.1706	>orf19.1706 MET18 CGDID:CAL0000763 COORDS:Ca21chr3_C_albicans_SC5314:311241-307972C, translated using codon table 12 (1089 amino acids) Uncharacterized ORF;Putative protein with a predicted role in nucleotide excision repair (NER) and RNA polymerase II (R
1.18432				87295000	0.1555567295	0.1555567295	0.1555567295	orf19.4798	>orf19.4798 orf19.4798 CGDID:CAL0004618 COORDS:Ca21chr1_C_albicans_SC5314:2064662-2061786C, translated using codon table 12 (958 amino acids) Uncharacterized ORF;Ortholog(s) have role in establishment of protein localization in plasma membrane and mitocho
1.27684				12597000	0.1558231688	0.1558231688	0.1558231688	orf19.4293	>orf19.4293 orf19.4293 CGDID:CAL0000383 COORDS:Ca21chr5_C_albicans_SC5314:614761-613610C, translated using codon table 12 (383 amino acids) Uncharacterized ORF;Ortholog(s) have role in iron-sulfur cluster assembly, ribosomal large subunit export from nucl
1.135743				187510000	0.1573850454	0.1573850454	0.1573850454	orf19.1526	>orf19.1526 SNF2 CGDID:CAL0005444 COORDS:Ca21chr2_C_albicans_SC5314:410274-415346W, translated using codon table 12 (1690 amino acids) Verified ORF;Protein involved in transcriptional regulation;ortholog of S. cerevisiae Snf2p, which is the catalytic sub
1.107383				268080000	0.1580769204	0.1580769204	0.1580769204	orf19.1525	>orf19.1525 orf19.1525 CGDID:CAL0005441 COORDS:Ca21chr2_C_albicans_SC5314:408210-409406W, translated using codon table 12 (398 amino acids) Uncharacterized ORF;Ortholog(s) have role in nuclear-transcribed mRNA catabolic process, nonsense-mediated decay an
1.182025				62982000	0.1584543808	0.1584543808	0.1584543808	orf19.4625	>orf19.4625 TOA2 CGDID:CAL0003642 COORDS:Ca21chr4_C_albicans_SC5314:334560-334952W, translated using codon table 12 (130 amino acids) Uncharacterized ORF;Putative TFIIA small subunit;protein abundance decreased in CAI4 strain compared to the SC5314 strai
1.107226				387810000	0.1584615447	0.1584615447	0.1584615447	orf19.7676	>orf19.7676 XYL2 CGDID:CAL0000985 COORDS:Ca21chrR_C_albicans_SC5314:2284606-2283524C, translated using codon table 12 (360 amino acids) Verified ORF;Putative D-xylulose reductase;immunogenic in mice;soluble protein in hyphae;induced by caspofungin, flu
1.273801				13995000	0.1586552543	0.1586552543	0.1586552543	orf19.1988	>orf19.1988 CDC45 CGDID:CAL0002709 COORDS:Ca21chrR_C_albicans_SC5314:1675738-1673999C, translated using codon table 12 (579 amino acids) Uncharacterized ORF;Putative DNA replication initiation factor;transcriptionally regulated by interaction with macrop
1.181867				40625000	0.1586552543	0.1586552543	0.1586552543	orf19.168	>orf19.168 orf19.168 CGDID:CAL0003194 COORDS:Ca21chrR_C_albicans_SC5314:569697-568822C, translated using codon table 12 (291 amino acids) Uncharacterized ORF;Ortholog(s) have role in U4 snRNA 3-end processing, exonucleolytic trimming to generate mature 3
1.135032				113510000	0.1586552543	0.1586552543	0.1586552543	orf19.6234	>orf19.6234 orf19.6234 CGDID:CAL0000477 COORDS:Ca21chr1_C_albicans_SC5314:1444495-1442891C, translated using codon table 12 (534 amino acids) Verified ORF;Putative U2 snRNP component;Hap43p-induced gene;mutation confers hypersensitivity to 5-fluorocytos
1.107147				279140000	0.1586552543	0.1586552543	0.1586552543	orf19.6776	>orf19.6776 GCD2 CGDID:CAL0004955 COORDS:Ca21chr3_C_albicans_SC5314:1661371-1662873W, translated using codon table 12 (500 amino acids) Uncharacterized ORF;Putative translation initiation factor;genes encoding ribosomal subunits, translation factors, and
1.071095				42100000000	0.1586552543	0.1586552543	0.1586552543	orf19.5788	>orf19.5788 EFT2 CGDID:CAL0001544 COORDS:Ca21chr2_C_albicans_SC5314:623592-626320W, translated using codon table 12 (842 amino acids) Verified ORF;Elongation Factor 2 (eEF2);GTPase;essential;highly expressed;target of sordarin antifungals;antigenic i
1.107065				459590000	0.1588546687	0.1588546687	0.1588546687	orf19.501	>orf19.501 orf19.501 CGDID:CAL0000046 COORDS:Ca21chrR_C_albicans_SC5314:932645-934501W, translated using codon table 12 (618 amino acids) Uncharacterized ORF;Ortholog(s) have nucleus, preribosome, large subunit precursor localization
1.273278				14318000	0.1591462785	0.1591462785	0.1591462785	orf19.1097	>orf19.1097 ALS2 CGDID:CAL0001283 COORDS:Ca21chr6_C_albicans_SC5314:971454-978542W, translated using codon table 12 (2362 amino acids) Verified ORF;ALS family protein;role in adhesion, biofilm formation, germ tube induction;expressed at infection of hum
1.070915				1204500000	0.1592539543	0.1592539543	0.1592539543	orf19.4021	>orf19.4021 orf19.4021 CGDID:CAL0004718 COORDS:Ca21chr5_C_albicans_SC5314:1150168-1149257C, translated using codon table 12 (303 amino acids) Uncharacterized ORF;Ortholog of <i>C. parapsilosis CDC317</i> : CPAR2_100250, <i>Debaryomyces hansenii CBS767</i>
1.106658				275460000	0.1598544971	0.1598544971	0.1598544971	orf19.5614	>orf19.5614 orf19.5614 CGDID:CAL0000560 COORDS:Ca21chr6_C_albicans_SC5314:685914-686771W, translated using codon table 12 (285 amino acids) Uncharacterized ORF;Putative ribonuclease H1;biofilm-induced gene;possibly an essential gene, disruptants not obt
1.1064				291630000	0.1604911792	0.1604911792	0.1604911792	orf19.6355	>orf19.6355 orf19.6355 CGDID:CAL0001341 COORDS:Ca21chr1_C_albicans_SC5314:2764811-2766364W, translated using codon table 12 (517 amino acids) Uncharacterized ORF;Ortholog(s) have role in ribosome biogenesis and cytosol, nucleolus localization
1.180306				50838000	0.1606478032	0.1606478032	0.1606478032	orf19.2172	>orf19.2172 ARA1 CGDID:CAL0005411 COORDS:Ca21chr2_C_albicans_SC5314:1648100-1649080W, translated using codon table 12 (326 amino acids) Verified ORF;D-Arabinose dehydrogenase;in dehydro-D-arabinono-1,4-lactone biosynthesis;NADP+ cofactor;active toward
1.17973				47332000	0.161387059	0.161387059	0.161387059	orf19.3836	>orf19.3836 orf19.3836 CGDID:CAL0002034 COORDS:Ca21chr4_C_albicans_SC5314:964922-964170C, translated using codon table 12 (250 amino acids) Uncharacterized ORF;Ortholog(s) have cytoplasm localization
1.270256				22546000	0.1620011468	0.1620011468	0.1620011468	orf19.6855	>orf19.6855 orf19.6855 CGDID:CAL0005799 COORDS:Ca21chr1_C_albicans_SC5314:952391-954121W, translated using codon table 12 (576 amino acids) Uncharacterized ORF;Ortholog of <i>C. parapsilosis CDC317</i> : CPAR2_105410, <i>Candida tenuis NRRL Y-1498</i> : C
1.179093				80930000	0.1622072478	0.1622072478	0.1622072478	orf19.549	>orf19.549 orf19.549 CGDID:CAL0000218 COORDS:Ca21chrR_C_albicans_SC5314:1004064-1004687W, translated using codon table 12 (207 amino acids) Uncharacterized ORF;Ortholog(s) have structural constituent of ribosome activity and mitochondrial inner membrane,
1.105596				692600000	0.1624805112	0.1624805112	0.1624805112	orf19.7635	>orf19.7635 DRS1 CGDID:CAL0000864 COORDS:Ca21chrR_C_albicans_SC5314:2240886-2242727W, translated using codon table 12 (613 amino acids) Verified ORF;Putative nucleolar DEAD-box protein;Hap43p-induced gene;mutation confers hypersensitivity to 5-fluoroura
1.104433				297990000	0.1653909831	0.1653909831	0.1653909831	orf19.1687	>orf19.1687 orf19.1687 CGDID:CAL0000153 COORDS:Ca21chr3_C_albicans_SC5314:342684-344987W, translated using codon table 12 (767 amino acids) Uncharacterized ORF;Hap43p-induced gene;ortholog of <i>S. cerevisiae</i> PRP43, an RNA helicase in the DEAH-box fa
1.265628				9986200	0.1664375653	0.1664375653	0.1664375653	orf19.4570	>orf19.4570 orf19.4570 CGDID:CAL0002860 COORDS:Ca21chr4_C_albicans_SC5314:437692-437252C, translated using codon table 12 (146 amino acids) Uncharacterized ORF;Ortholog of <i>Debaryomyces hansenii CBS767</i> : DEHA2C14872g, <i>Candida dubliniensis CD36 </
1.26448				26603000	0.1675495793	0.1675495793	0.1675495793	orf19.1011	>orf19.1011 orf19.1011 CGDID:CAL0001040 COORDS:Ca21chrR_C_albicans_SC5314:1141357-1139375C, translated using codon table 12 (660 amino acids) Uncharacterized ORF;Ortholog(s) have alpha-1,2-mannosyltransferase activity, role in protein glycosylation and Go
1.103574				336570000	0.1675587895	0.1675587895	0.1675587895	orf19.5106	>orf19.5106 DIP2 CGDID:CAL0002491 COORDS:Ca21chr1_C_albicans_SC5314:1819339-1816394C, translated using codon table 12 (981 amino acids) Verified ORF;Putative small ribonucleoprotein complex;transposon mutation affects filamentous growth;physically inter
1.129677				169000000	0.168446204	0.168446204	0.168446204	orf19.4705	>orf19.4705 orf19.4705 CGDID:CAL0004347 COORDS:Ca21chr4_C_albicans_SC5314:157322-158917W, translated using codon table 12 (531 amino acids) Uncharacterized ORF;Ortholog(s) have tRNA adenylyltransferase activity, role in tRNA 3-terminal CCA addition and c
1.263387				21431000	0.1686130076	0.1686130076	0.1686130076	orf19.715	>orf19.715 orf19.715 CGDID:CAL0001742 COORDS:Ca21chrR_C_albicans_SC5314:1390665-1391147W, translated using codon table 12 (160 amino acids) Uncharacterized ORF;Hap43p-induced gene
1.173857				65427000	0.169051863	0.169051863	0.169051863	orf19.964	>orf19.964 SMC4 CGDID:CAL0003745 COORDS:Ca21chr5_C_albicans_SC5314:53010-48904C, translated using codon table 12 (1368 amino acids) Uncharacterized ORF;Ortholog(s) have chromatin binding activity, role in mitotic chromosome condensation, tRNA gene cluster
1.102902				469740000	0.1692689557	0.1692689557	0.1692689557	orf19.5906	>orf19.5906 ADE2 CGDID:CAL0003241 COORDS:Ca21chr3_C_albicans_SC5314:945230-943524C, translated using codon table 12 (568 amino acids) Verified ORF;Phosphoribosylaminoimadazole carboxylase;role in adenine biosynthesis;required for normal growth and virul
1.128174				97989000	0.1712637441	0.1712637441	0.1712637441	orf19.4306	>orf19.4306 orf19.4306 CGDID:CAL0000892 COORDS:Ca21chr5_C_albicans_SC5314:630575-629763C, translated using codon table 12 (270 amino acids) Uncharacterized ORF;Ortholog(s) have role in L-methionine salvage from methylthioadenosine and cytoplasm localizati
1.128147				114220000	0.171313379	0.171313379	0.171313379	orf19.1711	>orf19.1711 END3 CGDID:CAL0000775 COORDS:Ca21chr3_C_albicans_SC5314:301513-302700W, translated using codon table 12 (395 amino acids) Uncharacterized ORF;Regulated by Gcn4p;induced in response to amino acid starvation (3-aminotriazole treatment)
1.127978				145710000	0.1716318449	0.1716318449	0.1716318449	orf19.3978	>orf19.3978 orf19.3978 CGDID:CAL0003101 COORDS:Ca21chr5_C_albicans_SC5314:1066976-1067689W, translated using codon table 12 (237 amino acids) Uncharacterized ORF;Ortholog(s) have nucleolus localization
1.101933				683530000	0.1717557291	0.1717557291	0.1717557291	orf19.5378	>orf19.5378 SCL1 CGDID:CAL0004386 COORDS:Ca21chr3_C_albicans_SC5314:145925-145182C, translated using codon table 12 (247 amino acids) Uncharacterized ORF;Proteasome subunit YC7alpha;protein present in exponential and stationary growth phase yeast culture
1.170987				47200000	0.1728816701	0.1728816701	0.1728816701	orf19.6862	>orf19.6862 orf19.6862 CGDID:CAL0005828 COORDS:Ca21chr4_C_albicans_SC5314:1134550-1132241C, translated using codon table 12 (769 amino acids) Verified ORF;Hap43p-induced gene;mutation confers hypersensitivity to 5-fluorocytosine (5-FC), 5-fluorouracil (5
1.127119				141410000	0.1732576688	0.1732576688	0.1732576688	orf19.4686	>orf19.4686 orf19.4686 CGDID:CAL0003825 COORDS:Ca21chr4_C_albicans_SC5314:206038-202436C, translated using codon table 12 (1200 amino acids) Uncharacterized ORF;Ortholog of <i>S. cerevisiae</i> : YIL151C, <i>C. glabrata CBS138</i> : CAGL0H06611g, <i>C. pa
1.126945				149970000	0.1735888539	0.1735888539	0.1735888539	orf19.2875	>orf19.2875 orf19.2875 CGDID:CAL0005200 COORDS:Ca21chr4_C_albicans_SC5314:1472576-1473400W, translated using codon table 12 (274 amino acids) Uncharacterized ORF;Hap43p-induced gene
1.126727				210570000	0.1740036849	0.1740036849	0.1740036849	orf19.3003	>orf19.3003 orf19.3003 CGDID:CAL0001326 COORDS:Ca21chr1_C_albicans_SC5314:645168-649614W, translated using codon table 12 (1417 amino acids) Verified ORF;Putative lipid-binding protein with a predicted role in calcium-dependent phospholipid-binding
1.257759				12591000	0.1741585281	0.1741585281	0.1741585281	orf19.4960	>orf19.4960 orf19.4960 CGDID:CAL0006358 COORDS:Ca21chr1_C_albicans_SC5314:2908446-2907412C, translated using codon table 12 (344 amino acids) Uncharacterized ORF;Ortholog(s) have spermine synthase activity, role in pantothenate biosynthetic process, sperm
1.066387				840640000	0.1747669743	0.1747669743	0.1747669743	orf19.3129	>orf19.3129 orf19.3129 CGDID:CAL0002270 COORDS:Ca21chr4_C_albicans_SC5314:1514961-1516337W, translated using codon table 12 (458 amino acids) Uncharacterized ORF;Putative chromatin remodelling complex protein;heterozygous null mutant displays sensitivity
1.066308				1132100000	0.1750447588	0.1750447588	0.1750447588	orf19.3959	>orf19.3959 SSD1 CGDID:CAL0003016 COORDS:Ca21chr5_C_albicans_SC5314:1029517-1025693C, translated using codon table 12 (1274 amino acids) Verified ORF;Protein with role in resistance to host antimicrobial peptides;virulence role in murine infection;funct
1.168962				69429000	0.1756170308	0.1756170308	0.1756170308	orf19.3549	>orf19.3549 CDC21 CGDID:CAL0005915 COORDS:Ca21chr2_C_albicans_SC5314:1069634-1070581W, translated using codon table 12 (315 amino acids) Uncharacterized ORF;Putative thymidylate synthase;flucytosine induced;transcription is downregulated in both interme
1.100394				479340000	0.1757503492	0.1757503492	0.1757503492	orf19.5797;orf19.1586	>orf19.5797 PLC2 CGDID:CAL0001556 COORDS:Ca21chr2_C_albicans_SC5314:614063-614950W, translated using codon table 12 (295 amino acids) Verified ORF;Phosphatidylinositol (PtdIns)-specific phospholipase C (PI-PLC);predicted type 2 membrane protein;role in,
1.168385				73149000	0.1764011384	0.1764011384	0.1764011384	orf19.6344	>orf19.6344 RBK1 CGDID:CAL0001321 COORDS:Ca21chr1_C_albicans_SC5314:2785714-2786886W, translated using codon table 12 (390 amino acids) Uncharacterized ORF;Ortholog(s) have cytosol, nucleus localization
1.125415				133400000	0.1765106979	0.1765106979	0.1765106979	orf19.6816	>orf19.6816 orf19.6816 CGDID:CAL0005659 COORDS:Ca21chr3_C_albicans_SC5314:1573418-1572570C, translated using codon table 12 (282 amino acids) Uncharacterized ORF;Ortholog(s) have alditol:NADP+ 1-oxidoreductase activity, role in D-xylose catabolic process,
1.065866				3156400000	0.1766127233	0.1766127233	0.1766127233	orf19.6858	>orf19.6858 EDC3 CGDID:CAL0005806 COORDS:Ca21chr4_C_albicans_SC5314:1126754-1125216C, translated using codon table 12 (512 amino acids) Verified ORF;Ortholog(s) have role in cytoplasmic mRNA processing body assembly, deadenylation-independent decapping of
1.16809				33691000	0.1768027152	0.1768027152	0.1768027152	orf19.6460	>orf19.6460 PEX1 CGDID:CAL0002247 COORDS:Ca21chr7_C_albicans_SC5314:534971-538246W, translated using codon table 12 (1091 amino acids) Uncharacterized ORF;Ortholog(s) have ATPase activity, protein heterodimerization activity, role in protein import into p
1.065666				1611100000	0.1773216843	0.1773216843	0.1773216843	orf19.7062	>orf19.7062 RPA135 CGDID:CAL0002109 COORDS:Ca21chr7_C_albicans_SC5314:92423-95923W, translated using codon table 12 (1166 amino acids) Uncharacterized ORF;Putative RNA polymerase I subunit A135;decreased expression in response to prostaglandins
1.099729				588060000	0.1774950804	0.1774950804	0.1774950804	orf19.7394	>orf19.7394 GDA1 CGDID:CAL0004837 COORDS:Ca21chr3_C_albicans_SC5314:1395621-1393822C, translated using codon table 12 (599 amino acids) Verified ORF;Golgi membrane GDPase, required for wild-type O-mannosylation, not N-glycosylation;required for wild-type
1.254262				18497000	0.1776619853	0.1776619853	0.1776619853	orf19.1418	>orf19.1418 SEC15 CGDID:CAL0004495 COORDS:Ca21chr4_C_albicans_SC5314:915503-918181W, translated using codon table 12 (892 amino acids) Verified ORF;Predicted exocyst subunit;cellular bud tip-associated protein;ortholog of <i>S. cerevisiae</i> SEC15
1.124433				181370000	0.1784031656	0.1784031656	0.1784031656	orf19.891	>orf19.891 orf19.891 CGDID:CAL0002924 COORDS:Ca21chr2_C_albicans_SC5314:698222-700558W, translated using codon table 12 (778 amino acids) Uncharacterized ORF;Putative AMP deaminase;possibly an essential gene, disruptants not obtained by UAU1 method
1.065076				1190000000	0.1794315262	0.1794315262	0.1794315262	orf19.2573	>orf19.2573 FRS1 CGDID:CAL0002521 COORDS:Ca21chrR_C_albicans_SC5314:400470-398692C, translated using codon table 12 (592 amino acids) Verified ORF;Phenylalanyl-tRNA synthetase;possible role in early cell wall biosynthesis;downregulated by phagocytosis b
1.064963				1259100000	0.1798373043	0.1798373043	0.1798373043	orf19.2288	>orf19.2288 CCT5 CGDID:CAL0006383 COORDS:Ca21chr2_C_albicans_SC5314:1486767-1488413W, translated using codon table 12 (548 amino acids) Uncharacterized ORF;T-complex protein 1, epsilon subunit;protein present in exponential and stationary growth phase ye
1.252076				20405000	0.1798739477	0.1798739477	0.1798739477	orf19.841	>orf19.841 orf19.841 CGDID:CAL0002748 COORDS:Ca21chr2_C_albicans_SC5314:804110-802020C, translated using codon table 12 (696 amino acids) Uncharacterized ORF;Ortholog(s) have role in Golgi vesicle transport and Golgi membrane localization
1.123667				204270000	0.179888728	0.179888728	0.179888728	orf19.58	>orf19.58 RRP6 CGDID:CAL0000608 COORDS:Ca21chr1_C_albicans_SC5314:1057731-1055371C, translated using codon table 12 (786 amino acids) Verified ORF;Putative nuclear exosome exonuclease component;Hap43p-induced gene;mutation confers hypersensitivity to 5-
1.06486				1181200000	0.1802072001	0.1802072001	0.1802072001	orf19.3126	>orf19.3126 CCT6 CGDID:CAL0002267 COORDS:Ca21chr4_C_albicans_SC5314:1529615-1527936C, translated using codon table 12 (559 amino acids) Verified ORF;Putative cytosolic chaperonin Cct ring complex subunit;mutation confers hypersensitivity to cytochalasin
1.165304				63452000	0.1806261303	0.1806261303	0.1806261303	orf19.5139	>orf19.5139 orf19.5139 CGDID:CAL0002557 COORDS:Ca21chr7_C_albicans_SC5314:685158-687395W, translated using codon table 12 (745 amino acids) Uncharacterized ORF;Ortholog of <i>Candida dubliniensis CD36 </i> : CD36_72800, <i>Candida tropicalis MYA-3404</i>
1.098531				252210000	0.1806661478	0.1806661478	0.1806661478	orf19.2611	>orf19.2611 MCM6 CGDID:CAL0003376 COORDS:Ca21chrR_C_albicans_SC5314:459676-462318W, translated using codon table 12 (880 amino acids) Uncharacterized ORF;Putative MCM DNA replication initiation complex component;mRNA expression, peak at cell-cycle M/G1 p
1.123172				136410000	0.1808506289	0.1808506289	0.1808506289	orf19.7552	>orf19.7552 orf19.7552 CGDID:CAL0000085 COORDS:Ca21chrR_C_albicans_SC5314:2095287-2092669C, translated using codon table 12 (872 amino acids) Uncharacterized ORF;Putative U3-containing small subunit processome complex protein;Hap43p-induced gene;downreg
1.064672				1270000000	0.1808847904	0.1808847904	0.1808847904	orf19.6882.1	>orf19.6882.1 orf19.6882.1 CGDID:CAF0007090 COORDS:Ca21chr2_C_albicans_SC5314:1168075-1167296C, translated using codon table 12 (107 amino acids) Uncharacterized ORF;Ortholog(s) have structural constituent of ribosome activity, role in cytoplasmic transla
1.164999				72715000	0.1810474239	0.1810474239	0.1810474239	orf19.1666;REV__orf19.1666	>orf19.1666 orf19.1666 CGDID:CAL0000072 COORDS:Ca21chr3_C_albicans_SC5314:396747-395152C, translated using codon table 12 (531 amino acids) Uncharacterized ORF;Predicted ORF in Assemblies 19, 20 and 21;transcription is induced in response to alpha pherom
1.250403				21636000	0.1815790024	0.1815790024	0.1815790024	orf19.2209	>orf19.2209 YVC1 CGDID:CAL0006175 COORDS:Ca21chr2_C_albicans_SC5314:1577496-1579523W, translated using codon table 12 (675 amino acids) Uncharacterized ORF;Protein similar to <i>S. cerevisiae</i> Yvc1p;transcription is repressed in response to alpha pher
1.122704				157660000	0.1817649082	0.1817649082	0.1817649082	orf19.290	>orf19.290 KRE5 CGDID:CAL0004102 COORDS:Ca21chr3_C_albicans_SC5314:634857-630514C, translated using codon table 12 (1447 amino acids) Verified ORF;Predicted UDP-glucose:glycoprotein glucosyltransferase;required for wild-type 1,6-beta-D-glucan biosynthesi
1.122662				108580000	0.1818470014	0.1818470014	0.1818470014	orf19.6448	>orf19.6448 orf19.6448 CGDID:CAL0002218 COORDS:Ca21chrR_C_albicans_SC5314:1876856-1879009W, translated using codon table 12 (717 amino acids) Uncharacterized ORF;Ortholog of <i>C. parapsilosis CDC317</i> : CPAR2_206180, <i>Candida tenuis NRRL Y-1498</i> :
1.098036				713600000	0.1819865856	0.1819865856	0.1819865856	orf19.7498	>orf19.7498 LEU1 CGDID:CAL0005750 COORDS:Ca21chrR_C_albicans_SC5314:91784-89454C, translated using codon table 12 (776 amino acids) Uncharacterized ORF;3-isopropylmalate dehydratase;antigenic in humans;decreased expression in hyphae vs yeast cells;alka
1.064264				3008400000	0.1823592361	0.1823592361	0.1823592361	orf19.1833	>orf19.1833 orf19.1833 CGDID:CAL0001653 COORDS:Ca21chr1_C_albicans_SC5314:2352602-2354041W, translated using codon table 12 (479 amino acids) Uncharacterized ORF;Ortholog(s) have pseudouridine synthase activity, role in box H/ACA snoRNA 3-end processing,
1.064194				1713800000	0.1826155797	0.1826155797	0.1826155797	orf19.1652;orf19.1655	>orf19.1652 POX1-3 CGDID:CAL0000034 COORDS:Ca21chr3_C_albicans_SC5314:431732-429603C, translated using codon table 12 (709 amino acids) Uncharacterized ORF;Predicted acyl-CoA oxidase;farnesol regulated;stationary phase enriched protein
1.122107				177380000	0.1829357539	0.1829357539	0.1829357539	orf19.3778	>orf19.3778 orf19.3778 CGDID:CAL0001276 COORDS:Ca21chr4_C_albicans_SC5314:1069672-1071231W, translated using codon table 12 (519 amino acids) Verified ORF;Hap43p-induced gene;mutation confers hypersensitivity to 5-fluorocytosine (5-FC), 5-fluorouracil (5
1.162464				84427000	0.1845764311	0.1845764311	0.1845764311	orf19.2434	>orf19.2434 NPL4 CGDID:CAL0001521 COORDS:Ca21chr1_C_albicans_SC5314:1282994-1281198C, translated using codon table 12 (598 amino acids) Uncharacterized ORF;Putative ubiquitin-binding protein;regulated by Gcn2p and Gcn4p
1.247268				21852000	0.1848011043	0.1848011043	0.1848011043	orf19.1802	>orf19.1802 orf19.1802 CGDID:CAL0001575 COORDS:Ca21chr4_C_albicans_SC5314:1192479-1190626C, translated using codon table 12 (617 amino acids) Uncharacterized ORF;Putative termination and polyadenylation protein;decreased expression in response to prostag
1.063553				1280000000	0.1849497879	0.1849497879	0.1849497879	orf19.1853;orf19.1061;orf19.6791	>orf19.1853 HHT2 CGDID:CAL0001692 COORDS:Ca21chrR_C_albicans_SC5314:1462310-1462720W, translated using codon table 12 (136 amino acids) Uncharacterized ORF;Putative histone H3;farnesol regulated;Hap43p-induced gene;>orf19.1061 HHT21 CGDID:CAL0001203 COO
1.247085				6688000	0.1849897534	0.1849897534	0.1849897534	orf19.4328	>orf19.4328 CCC2 CGDID:CAL0000959 COORDS:Ca21chr5_C_albicans_SC5314:668063-671677W, translated using codon table 12 (1204 amino acids) Verified ORF;Copper-transporting P-type ATPase of Golgi;required for wild-type iron assimilation (indirect effect via F
1.247049				5039900	0.1850271031	0.1850271031	0.1850271031	orf19.806	>orf19.806 VMA7 CGDID:CAL0002611 COORDS:Ca21chr2_C_albicans_SC5314:875328-874972C, translated using codon table 12 (118 amino acids) Verified ORF;Putative subunit of the V-ATPase complex, which is involved in control of vacuolar pH;highly similar to S. c
1.24694				11569000	0.1851401669	0.1851401669	0.1851401669	orf19.6163	>orf19.6163 CSE4 CGDID:CAL0006066 COORDS:Ca21chr3_C_albicans_SC5314:173053-173688W, translated using codon table 12 (211 amino acids) Verified ORF;Centromeric histone H3 variant involved in structural changes of centromeric nucleosomes during cell cycle;
1.063449				3896200000	0.1853283962	0.1853283962	0.1853283962	orf19.1738	>orf19.1738 UGP1 CGDID:CAL0000839 COORDS:Ca21chrR_C_albicans_SC5314:1018054-1016412C, translated using codon table 12 (500 amino acids) Verified ORF;Possible UTP-glucose-1-phosphaturidyl transferase;localizes to cell surface of yeast-form cells, but not
1.1206				126080000	0.1859095308	0.1859095308	0.1859095308	orf19.7260	>orf19.7260 orf19.7260 CGDID:CAL0003922 COORDS:Ca21chr1_C_albicans_SC5314:3171784-3171005C, translated using codon table 12 (259 amino acids) Uncharacterized ORF;Hap43p-repressed gene
1.096572				305790000	0.1859271388	0.1859271388	0.1859271388	orf19.3445	>orf19.3445 HOC1 CGDID:CAL0004993 COORDS:Ca21chr6_C_albicans_SC5314:276568-277755W, translated using codon table 12 (395 amino acids) Uncharacterized ORF;Protein with similarity to mannosyltransferases;similar to S. cerevisiae Hoc1p and C. albicans Och1p
1.06309				1426600000	0.1866472278	0.1866472278	0.1866472278	orf19.1453	>orf19.1453 SPT5 CGDID:CAL0004616 COORDS:Ca21chr2_C_albicans_SC5314:265953-268823W, translated using codon table 12 (956 amino acids) Verified ORF;Protein similar to S. cerevisiae Spt5p transcription elongation factor;transposon mutation affects filament
1.096127				340970000	0.1871348178	0.1871348178	0.1871348178	orf19.5776	>orf19.5776 TOM1 CGDID:CAL0001517 COORDS:Ca21chr2_C_albicans_SC5314:654222-644362C, translated using codon table 12 (3286 amino acids) Uncharacterized ORF;Putative E3 ubiquitin ligase;transcription is regulated by Nrg1p and Mig1p
1.062954				5332500000	0.1871482788	0.1871482788	0.1871482788	orf19.5791	>orf19.5791 IDH2 CGDID:CAL0001550 COORDS:Ca21chr2_C_albicans_SC5314:620950-622059W, translated using codon table 12 (369 amino acids) Uncharacterized ORF;Putative mitochondrial NAD-isocitrate dehydrogenase subunit;transcription upregulated by treatment w
1.160354				42023000	0.1875467359	0.1875467359	0.1875467359	orf19.3751	>orf19.3751 orf19.3751 CGDID:CAL0001213 COORDS:Ca21chrR_C_albicans_SC5314:490320-493304W, translated using codon table 12 (994 amino acids) Uncharacterized ORF;Putative serine/threonine protein kinase;possibly an essential gene, disruptants not obtained
1.0628				949880000	0.1877139444	0.1877139444	0.1877139444	orf19.6810	>orf19.6810 orf19.6810 CGDID:CAL0005649 COORDS:Ca21chr3_C_albicans_SC5314:1582861-1580930C, translated using codon table 12 (643 amino acids) Uncharacterized ORF;Ortholog(s) have protein serine/threonine phosphatase activity and role in establishment or m
1.095817				427540000	0.1879777405	0.1879777405	0.1879777405	orf19.2095	>orf19.2095 orf19.2095 CGDID:CAL0004568 COORDS:Ca21chr2_C_albicans_SC5314:49686-47587C, translated using codon table 12 (699 amino acids) Uncharacterized ORF;Ortholog(s) have role in negative regulation of transcription from RNA polymerase II promoter in
1.243333				27112000	0.1888941909	0.1888941909	0.1888941909	orf19.2722	>orf19.2722 CGR1 CGDID:CAL0004197 COORDS:Ca21chr4_C_albicans_SC5314:579236-578214C, translated using codon table 12 (340 amino acids) Verified ORF;Negative regulator of yeast-form growth;HSP70 family member;induced by growth cessation at yeast-hyphal tr
1.062202				2257300000	0.1899313114	0.1899313114	0.1899313114	orf19.2720	>orf19.2720 orf19.2720 CGDID:CAL0004195 COORDS:Ca21chr4_C_albicans_SC5314:580782-582416W, translated using codon table 12 (544 amino acids) Uncharacterized ORF;Ortholog(s) have unfolded protein binding activity, role in protein folding and chaperonin-cont
1.094941				741620000	0.1903779584	0.1903779584	0.1903779584	orf19.1030	>orf19.1030 orf19.1030 CGDID:CAL0001110 COORDS:Ca21chr1_C_albicans_SC5314:796893-795613C, translated using codon table 12 (426 amino acids) Uncharacterized ORF;Putative peptidyl-prolyl cis-trans isomerase
1.094651				417060000	0.1911743104	0.1911743104	0.1911743104	orf19.139	>orf19.139 TRA1 CGDID:CAL0003086 COORDS:Ca21chr6_C_albicans_SC5314:254562-266027W, translated using codon table 12 (3821 amino acids) Verified ORF;Subunit of the NuA4 histone acetyltransferase complex
1.061724				3310900000	0.1917124694	0.1917124694	0.1917124694	orf19.2525	>orf19.2525 LYS12 CGDID:CAL0002415 COORDS:Ca21chrR_C_albicans_SC5314:332030-333160W, translated using codon table 12 (376 amino acids) Uncharacterized ORF;Putative mitochondrial homoisocitrate dehydrogenase;clade-associated gene expression;protein level
1.116109				98998000	0.1949523148	0.1949523148	0.1949523148	orf19.1755	>orf19.1755 SET2 CGDID:CAL0000871 COORDS:Ca21chr2_C_albicans_SC5314:2111839-2109305C, translated using codon table 12 (844 amino acids) Uncharacterized ORF;Ortholog(s) have histone methyltransferase activity (H3-K36 specific) activity
1.060839				964310000	0.1950395103	0.1950395103	0.1950395103	orf19.3616	>orf19.3616 ERG9 CGDID:CAL0000316 COORDS:Ca21chr2_C_albicans_SC5314:1752011-1753357W, translated using codon table 12 (448 amino acids) Verified ORF;Putative farnesyl-diphosphate farnesyl transferase (squalene synthase) involved in the sterol biosynthesis
1.060789				797730000	0.1952255696	0.1952255696	0.1952255696	orf19.2571	>orf19.2571 SEC4 CGDID:CAL0002519 COORDS:Ca21chrR_C_albicans_SC5314:397884-397252C, translated using codon table 12 (210 amino acids) Verified ORF;Small GTPase of Rab family;role in post-Golgi secretion;possible C-terminal palmitoylation;downregulated
1.237323				4704100	0.1952543599	0.1952543599	0.1952543599	orf19.3100	>orf19.3100 orf19.3100 CGDID:CAL0002211 COORDS:Ca21chr4_C_albicans_SC5314:1566260-1563144C, translated using codon table 12 (1038 amino acids) Uncharacterized ORF;Hap43p-induced gene;transcription is repressed in response to alpha pheromone in SpiderM me
1.115361				98948000	0.1964830784	0.1964830784	0.1964830784	orf19.2330	>orf19.2330 orf19.2330 CGDID:CAL0000714 COORDS:Ca21chr1_C_albicans_SC5314:2407857-2409152W, translated using codon table 12 (431 amino acids) Verified ORF;Putative U3 snoRNA-associated protein;Hap43p-induced gene;transposon mutation affects filamentous
1.236152				12133000	0.1965085505	0.1965085505	0.1965085505	orf19.5133	>orf19.5133 ZCF29 CGDID:CAL0002550 COORDS:Ca21chr7_C_albicans_SC5314:700360-697043C, translated using codon table 12 (1105 amino acids) Verified ORF;Predicted zinc-finger protein;null mutant displays sensitivity to caffeine and menadione, and resistance
1.153938				83184000	0.1967556639	0.1967556639	0.1967556639	orf19.4728	>orf19.4728 orf19.4728 CGDID:CAL0004407 COORDS:Ca21chr1_C_albicans_SC5314:1897223-1901365W, translated using codon table 12 (1380 amino acids) Uncharacterized ORF;Ortholog(s) have role in histone deacetylation, negative regulation of meiosis and Set3 comp
1.235443				16633000	0.1972700184	0.1972700184	0.1972700184	orf19.5040	>orf19.5040 orf19.5040 CGDID:CAL0001665 COORDS:Ca21chr4_C_albicans_SC5314:818048-819826W, translated using codon table 12 (592 amino acids) Uncharacterized ORF;Ortholog(s) have nucleocytoplasmic transporter activity, phospholipid binding, single-stranded
1.235221				24508000	0.1975087116	0.1975087116	0.1975087116	orf19.2834	>orf19.2834 RPD3 CGDID:CAL0005111 COORDS:Ca21chrR_C_albicans_SC5314:634439-632997C, translated using codon table 12 (480 amino acids) Verified ORF;Histone deacetylase;regulates frequency of white-to-opaque and opaque-to-white switching;greater expressio
1.153392				86343000	0.1975525305	0.1975525305	0.1975525305	orf19.1444	>orf19.1444 orf19.1444 CGDID:CAL0004592 COORDS:Ca21chr2_C_albicans_SC5314:244023-245591W, translated using codon table 12 (522 amino acids) Uncharacterized ORF;Ortholog(s) have phosphatidylinositol-4,5-bisphosphate binding activity, role in actin cortical
1.152846				60951000	0.1983511706	0.1983511706	0.1983511706	orf19.3920	>orf19.3920 orf19.3920 CGDID:CAL0002895 COORDS:Ca21chr5_C_albicans_SC5314:961504-962403W, translated using codon table 12 (299 amino acids) Uncharacterized ORF;Ortholog(s) have protein disulfide isomerase activity, protein disulfide oxidoreductase activit
1.091708				356050000	0.1993922372	0.1993922372	0.1993922372	orf19.665	>orf19.665 NEP1 CGDID:CAL0001059 COORDS:Ca21chr1_C_albicans_SC5314:2495756-2496559W, translated using codon table 12 (267 amino acids) Verified ORF;Ortholog(s) have RNA binding, protein homodimerization activity
1.059505				3938600000	0.2001159838	0.2001159838	0.2001159838	orf19.6294	>orf19.6294 MYO1 CGDID:CAL0000620 COORDS:Ca21chr5_C_albicans_SC5314:368537-362691C, translated using codon table 12 (1948 amino acids) Verified ORF;Component of actomyosin ring at neck of newly-emerged bud
1.059473				2334400000	0.2002417999	0.2002417999	0.2002417999	orf19.6213	>orf19.6213 SUI2 CGDID:CAL0000442 COORDS:Ca21chr1_C_albicans_SC5314:1484830-1485732W, translated using codon table 12 (300 amino acids) Uncharacterized ORF;Translation initiation factor eIF2, alpha chain;genes encoding ribosomal subunits, translation fac
1.113066				139590000	0.2012268277	0.2012268277	0.2012268277	orf19.7041	>orf19.7041 orf19.7041 CGDID:CAL0002053 COORDS:Ca21chr7_C_albicans_SC5314:148191-150485W, translated using codon table 12 (764 amino acids) Verified ORF;Putative pre-tRNA processing protein;heterozygous null mutant exhibits hypersensitivity to parnafungi
1.231474				7742500	0.2015662705	0.2015662705	0.2015662705	orf19.5162	>orf19.5162 BCK1 CGDID:CAL0002621 COORDS:Ca21chr7_C_albicans_SC5314:648125-652087W, translated using codon table 12 (1320 amino acids) Verified ORF;Protein similar to S. cerevisiae Bck1p MAP kinase kinase kinase of cell integrity pathway;mutant is hypers
1.150513				50192000	0.2017831553	0.2017831553	0.2017831553	orf19.7425	>orf19.7425 orf19.7425 CGDID:CAL0005490 COORDS:Ca21chr3_C_albicans_SC5314:1459099-1458032C, translated using codon table 12 (355 amino acids) Uncharacterized ORF;Ortholog(s) have uracil DNA N-glycosylase activity, role in DNA repair and mitochondrion, nuc
1.230329				21053000	0.2028169355	0.2028169355	0.2028169355	orf19.1492	>orf19.1492 PRP39 CGDID:CAL0004777 COORDS:Ca21chr2_C_albicans_SC5314:336574-338541W, translated using codon table 12 (655 amino acids) Uncharacterized ORF;Putative component of the U1 snRNP, involved in splicing;ortholog of S. cerevisiae PRP39;Hap43p-in
1.148693				77067000	0.2044853698	0.2044853698	0.2044853698	orf19.4603	>orf19.4603 ARL1 CGDID:CAL0003584 COORDS:Ca21chr4_C_albicans_SC5314:369996-369439C, translated using codon table 12 (185 amino acids) Verified ORF;Putative GTPase;mutation confers dose-dependent sensitivity to Brefeldin A
1.058178				1599200000	0.2052501657	0.2052501657	0.2052501657	orf19.3341	>orf19.3341 orf19.3341 CGDID:CAL0004134 COORDS:Ca21chr1_C_albicans_SC5314:308501-306633C, translated using codon table 12 (622 amino acids) Uncharacterized ORF;Putative tRNA-Arg synthetase;essential;genes encoding ribosomal subunits, translation factors
1.057724				34200000000	0.2070217398	0.2070217398	0.2070217398	orf19.7392	>orf19.7392 orf19.7392 CGDID:CAL0004832 COORDS:Ca21chr3_C_albicans_SC5314:1390000-1387982C, translated using codon table 12 (672 amino acids) Uncharacterized ORF;Ortholog(s) have ATP-dependent RNA helicase activity, RNA strand annealing activity
1.057683				1681100000	0.2071832819	0.2071832819	0.2071832819	orf19.2937	>orf19.2937 PMM1 CGDID:CAL0006021 COORDS:Ca21chr1_C_albicans_SC5314:524030-524788W, translated using codon table 12 (252 amino acids) Verified ORF;Phosphomannomutase;enzyme of O- and N-linked mannosylation;interconverts mannose-6-phosphate and mannose-l
1.146331				89312000	0.2080233677	0.2080233677	0.2080233677	orf19.2545	>orf19.2545 DOT6 CGDID:CAL0002464 COORDS:Ca21chrR_C_albicans_SC5314:361143-359341C, translated using codon table 12 (600 amino acids) Uncharacterized ORF;Putative protein with a predicted role in telomeric gene silencing and filamentation;repressed upon
1.088689				442950000	0.2080363142	0.2080363142	0.2080363142	orf19.2170	>orf19.2170 PHM7 CGDID:CAL0005406 COORDS:Ca21chr2_C_albicans_SC5314:1652255-1649472C, translated using codon table 12 (927 amino acids) Verified ORF;Putative transporter;fungal-specific (no human or murine homolog);Hog1p-downregulated;downregulated in
1.057418				7880800000	0.2082215381	0.2082215381	0.2082215381	orf19.1288	>orf19.1288 FOX2 CGDID:CAL0003065 COORDS:Ca21chr3_C_albicans_SC5314:160696-157976C, translated using codon table 12 (906 amino acids) Verified ORF;3-hydroxyacyl-CoA epimerase, required for fatty acid beta-oxidation;upregulated upon phagocytosis;transcri
1.057216				98700000000	0.209016793	0.209016793	0.209016793	orf19.382;orf19.1435	>orf19.382 TEF2 CGDID:CAL0004916 COORDS:Ca21chr1_C_albicans_SC5314:1842606-1843982W, translated using codon table 12 (458 amino acids) Uncharacterized ORF;Translation elongation factor 1-alpha;genes encoding ribosomal subunits, translation factors, and t
1.224318				28588000	0.2094537302	0.2094537302	0.2094537302	orf19.414	>orf19.414 orf19.414 CGDID:CAL0005574 COORDS:Ca21chr1_C_albicans_SC5314:1152818-1155091W, translated using codon table 12 (757 amino acids) Uncharacterized ORF;Ortholog(s) have structural constituent of ribosome activity and mitochondrial small ribosomal
1.108263				160530000	0.2113747852	0.2113747852	0.2113747852	orf19.4297	>orf19.4297 CKB2 CGDID:CAL0000389 COORDS:Ca21chr5_C_albicans_SC5314:620248-621051W, translated using codon table 12 (267 amino acids) Verified ORF;Regulatory subunit of protein kinase CK2 (casein kinase II), beta subunit;null mutants are hypersensitive
1.087528				290170000	0.2114214876	0.2114214876	0.2114214876	orf19.6066	>orf19.6066 orf19.6066 CGDID:CAL0005169 COORDS:Ca21chr1_C_albicans_SC5314:66325-64697C, translated using codon table 12 (542 amino acids) Uncharacterized ORF;Ortholog(s) have endosome, integral to mitochondrial outer membrane, lipid particle localization
1.08735				306910000	0.2119415026	0.2119415026	0.2119415026	orf19.155	>orf19.155 URE2 CGDID:CAL0003152 COORDS:Ca21chr2_C_albicans_SC5314:987521-986487C, translated using codon table 12 (344 amino acids) Verified ORF;Functional homolog of S. cerevisiae Ure2p, which is a regulator of nitrogen utilization, and which also has a
1.221488				3914600	0.2126223053	0.2126223053	0.2126223053	orf19.6544	>orf19.6544 LPI9 CGDID:CAL0003186 COORDS:Ca21chr7_C_albicans_SC5314:380244-384338W, translated using codon table 12 (1364 amino acids) Uncharacterized ORF;Ortholog(s) have protein phosphatase 1 binding, protein phosphatase type 1 regulator activity and ro
1.142754				47783000	0.213451522	0.213451522	0.213451522	orf19.2500	>orf19.2500 orf19.2500 CGDID:CAL0002351 COORDS:Ca21chr3_C_albicans_SC5314:194338-195480W, translated using codon table 12 (380 amino acids) Uncharacterized ORF;Has domain(s) with predicted transferase activity and role in biosynthetic process
1.142573				71911000	0.2137280795	0.2137280795	0.2137280795	orf19.2146	>orf19.2146 orf19.2146 CGDID:CAL0005349 COORDS:Ca21chr6_C_albicans_SC5314:1013409-1012261C, translated using codon table 12 (382 amino acids) Uncharacterized ORF;Ortholog(s) have histone acetyltransferase activity, histone binding activity, role in chroma
1.142197				35964000	0.2143028255	0.2143028255	0.2143028255	orf19.2043	>orf19.2043 orf19.2043 CGDID:CAL0004410 COORDS:Ca21chr2_C_albicans_SC5314:138754-137852C, translated using codon table 12 (300 amino acids) Uncharacterized ORF;Has domain(s) with predicted ATP binding, nucleoside-triphosphatase activity
1.141808				34654000	0.2149002406	0.2149002406	0.2149002406	orf19.3811	>orf19.3811 GYP1 CGDID:CAL0001941 COORDS:Ca21chr4_C_albicans_SC5314:1009631-1011325W, translated using codon table 12 (564 amino acids) Uncharacterized ORF;Putative Cis-golgi GTPase-activating protein;transcription is regulated by Nrg1p, Mig1p, and Tup1p
1.055615				5924100000	0.2153774933	0.2153774933	0.2153774933	orf19.6561	>orf19.6561 LAT1 CGDID:CAL0003237 COORDS:Ca21chr7_C_albicans_SC5314:352680-354113W, translated using codon table 12 (477 amino acids) Uncharacterized ORF;Putative dihydrolipoamide acetyltransferase component (E2) of pyruvate dehydrogenase complex;sumoyla
1.055615				1720000000	0.2153774933	0.2153774933	0.2153774933	orf19.7021	>orf19.7021 GPH1 CGDID:CAL0001970 COORDS:Ca21chr7_C_albicans_SC5314:195079-197781W, translated using codon table 12 (900 amino acids) Verified ORF;Putative glycogen phosphorylase with a role in glycogen metabolism;regulated by Ssk1p, Mig1p, Tup1p, Hap43p
1.219025				8164600	0.2154021665	0.2154021665	0.2154021665	orf19.6880	>orf19.6880 orf19.6880 CGDID:CAL0005896 COORDS:Ca21chr2_C_albicans_SC5314:1161404-1164073W, translated using codon table 12 (889 amino acids) Uncharacterized ORF;Ortholog(s) have role in CVT pathway, macroautophagy, peroxisome degradation, retrograde tran
1.218837				10050000	0.2156155099	0.2156155099	0.2156155099	orf19.3287	>orf19.3287 BUD22 CGDID:CAL0003419 COORDS:Ca21chrR_C_albicans_SC5314:167253-168632W, translated using codon table 12 (459 amino acids) Uncharacterized ORF;Putative protein with a predicted role in 18S rRNA maturation and small ribosomal subunit biogenesis
1.055555				2785900000	0.2156169112	0.2156169112	0.2156169112	orf19.6584	>orf19.6584 PRT1 CGDID:CAL0003307 COORDS:Ca21chr7_C_albicans_SC5314:305372-303153C, translated using codon table 12 (739 amino acids) Verified ORF;Putative translation initiation factor eIF3;mutation confers hypersensitivity to roridin A, verrucarin A;g
1.055527				987110000	0.2157278317	0.2157278317	0.2157278317	orf19.4888	>orf19.4888 orf19.4888 CGDID:CAL0005506 COORDS:Ca21chr1_C_albicans_SC5314:2245436-2246269W, translated using codon table 12 (277 amino acids) Uncharacterized ORF;Has domain(s) with predicted nucleic acid binding, nucleotide binding activity
1.218505				21726000	0.2159926392	0.2159926392	0.2159926392	orf19.4521	>orf19.4521 orf19.4521 CGDID:CAL0002684 COORDS:Ca21chr2_C_albicans_SC5314:906971-905961C, translated using codon table 12 (336 amino acids) Uncharacterized ORF;Predicted ORF in Assemblies 19, 20 and 21;hyphal-induced expression
1.085871				476530000	0.2163031416	0.2163031416	0.2163031416	orf19.5912	>orf19.5912 MAK21 CGDID:CAL0003265 COORDS:Ca21chr3_C_albicans_SC5314:962572-965772W, translated using codon table 12 (1066 amino acids) Verified ORF;Putative 66S pre-ribosomal particle subunit;mutation confers hypersensitivity to tubercidin (7-deazaadeno
1.217488				14349000	0.2171483011	0.2171483011	0.2171483011	orf19.2568	>orf19.2568 IFU5 CGDID:CAL0002506 COORDS:Ca21chrR_C_albicans_SC5314:395483-396193W, translated using codon table 12 (236 amino acids) Uncharacterized ORF;Predicted membrane protein;estradiol-induced;increased transcription associated with CDR1 and CDR2
1.08534				436870000	0.2178809339	0.2178809339	0.2178809339	orf19.1047	>orf19.1047 ERB1 CGDID:CAL0001157 COORDS:Ca21chr1_C_albicans_SC5314:864198-866747W, translated using codon table 12 (849 amino acids) Verified ORF;Protein with a predicted role in ribosomal large subunit biogenesis;mutation confers hypersensitivity to 5-
1.13984				85362000	0.217932591	0.217932591	0.217932591	orf19.6094	>orf19.6094 VPS53 CGDID:CAL0005237 COORDS:Ca21chr1_C_albicans_SC5314:21714-19615C, translated using codon table 12 (699 amino acids) Uncharacterized ORF;Ortholog(s) have role in Golgi to vacuole transport, retrograde transport, endosome to Golgi and GARP
1.104997				161320000	0.2184429334	0.2184429334	0.2184429334	orf19.1868	>orf19.1868 RNR22 CGDID:CAL0001735 COORDS:Ca21chr2_C_albicans_SC5314:1546130-1547314W, translated using codon table 12 (394 amino acids) Uncharacterized ORF;Putative ribonucleoside diphosphate reductase;shows colony morphology-related gene regulation by
1.13897				41326000	0.2192808845	0.2192808845	0.2192808845	orf19.944	>orf19.944 IFG3 CGDID:CAL0003688 COORDS:Ca21chr5_C_albicans_SC5314:81598-80483C, translated using codon table 12 (347 amino acids) Uncharacterized ORF;Putative D-amino acid oxidase
1.0545				4050500000	0.2198710424	0.2198710424	0.2198710424	orf19.1295	>orf19.1295 VAS1 CGDID:CAL0003105 COORDS:Ca21chr2_C_albicans_SC5314:1354350-1350991C, translated using codon table 12 (1119 amino acids) Uncharacterized ORF;Putative tRNA-Val synthetase;genes encoding ribosomal subunits, translation factors, and tRNA syn
1.214701				9226100	0.2203343644	0.2203343644	0.2203343644	orf19.7345	>orf19.7345 orf19.7345 CGDID:CAL0004639 COORDS:Ca21chrR_C_albicans_SC5314:2027614-2026610C, translated using codon table 12 (334 amino acids) Uncharacterized ORF;Ortholog(s) have ATP binding activity and cytosol, nucleus localization
1.137546				37952000	0.2214990606	0.2214990606	0.2214990606	orf19.4930	>orf19.4930 SPC3 CGDID:CAL0006274 COORDS:Ca21chr1_C_albicans_SC5314:2836345-2835767C, translated using codon table 12 (192 amino acids) Verified ORF;Essential protein;similar to S. cerevisiae Spc3p, a component of the signal peptidase complex required fo
1.084062				717940000	0.2217093788	0.2217093788	0.2217093788	orf19.7035	>orf19.7035 RFC2 CGDID:CAL0002015 COORDS:Ca21chr7_C_albicans_SC5314:156150-157241W, translated using codon table 12 (363 amino acids) Uncharacterized ORF;Putative heteropentameric replication factor C subunit;periodic mRNA expression, peak at cell-cycle
1.137109				66653000	0.2221823548	0.2221823548	0.2221823548	orf19.5342.1	>orf19.5342.1 MTR2 CGDID:CAL0006614 COORDS:Ca21chr2_C_albicans_SC5314:2193142-2192540C, translated using codon table 12 (181 amino acids) Uncharacterized ORF;Nuclear export protein;member of NTF2 family;monomeric in solution;interacts with Mex67p via t
1.136945				43821000	0.2224388766	0.2224388766	0.2224388766	orf19.844	>orf19.844 STE11 CGDID:CAL0002751 COORDS:Ca21chr2_C_albicans_SC5314:798201-795730C, translated using codon table 12 (823 amino acids) Uncharacterized ORF;Protein similar to S. cerevisiae Ste11p;mutants are sensitive to growth on H2O2 medium
1.053803				808520000	0.2227096626	0.2227096626	0.2227096626	orf19.2694	>orf19.2694 TYS1 CGDID:CAL0003549 COORDS:Ca21chr4_C_albicans_SC5314:621567-622796W, translated using codon table 12 (409 amino acids) Uncharacterized ORF;Putative tRNA-Tyr synthetase;genes encoding ribosomal subunits, translation factors, and tRNA synthe
1.211513				28861000	0.2240117893	0.2240117893	0.2240117893	orf19.1789	>orf19.1789 orf19.1789 CGDID:CAL0000969 COORDS:Ca21chr4_C_albicans_SC5314:1156891-1158354W, translated using codon table 12 (487 amino acids) Uncharacterized ORF;Ortholog(s) have mitochondrion localization
1.210486				25987000	0.2252037314	0.2252037314	0.2252037314	orf19.1675	>orf19.1675 orf19.1675 CGDID:CAL0000108 COORDS:Ca21chr3_C_albicans_SC5314:365359-366561W, translated using codon table 12 (400 amino acids) Uncharacterized ORF;Ortholog(s) have role in positive regulation of catalytic activity
1.1351				66167000	0.2253377248	0.2253377248	0.2253377248	orf19.4363	>orf19.4363 SGD1 CGDID:CAL0001070 COORDS:Ca21chrR_C_albicans_SC5314:809883-812918W, translated using codon table 12 (1011 amino acids) Uncharacterized ORF;Putative protein with a predicted role in small ribosomal subunit biogenesis;downregulated during c
1.053069				875070000	0.2257211559	0.2257211559	0.2257211559	orf19.5550	>orf19.5550 MRT4 CGDID:CAL0006176 COORDS:Ca21chr6_C_albicans_SC5314:570398-571090W, translated using codon table 12 (230 amino acids) Verified ORF;Putative mRNA turnover protein;Hap43p-induced gene;mutation confers hypersensitivity to tubercidin (7-deaz
1.053003				902760000	0.2259911549	0.2259911549	0.2259911549	orf19.7655	>orf19.7655 RPO21 CGDID:CAL0000919 COORDS:Ca21chrR_C_albicans_SC5314:2260510-2265696W, translated using codon table 12 (1728 amino acids) Verified ORF;Protein similar to S. cerevisiae Rpo21p, RNA polymerase II;transposon mutation affects filamentous grow
1.082573				470370000	0.2262151404	0.2262151404	0.2262151404	orf19.239	>orf19.239 orf19.239 CGDID:CAL0003962 COORDS:Ca21chr3_C_albicans_SC5314:546179-542268C, translated using codon table 12 (1303 amino acids) Uncharacterized ORF;Putative ATP-dependent helicase;induced by nitric oxide
1.208529				12272000	0.2274847689	0.2274847689	0.2274847689	orf19.2334	>orf19.2334 BIG1 CGDID:CAL0000722 COORDS:Ca21chr1_C_albicans_SC5314:2398600-2399568W, translated using codon table 12 (322 amino acids) Verified ORF;Endoplasmic reticulum (ER) protein required for beta-1,6-glucan synthesis, filamentation, adhesion, and vi
1.207707				15313000	0.2284470485	0.2284470485	0.2284470485	orf19.5219	>orf19.5219 IRA2 CGDID:CAL0003508 COORDS:Ca21chr1_C_albicans_SC5314:2717074-2709143C, translated using codon table 12 (2643 amino acids) Uncharacterized ORF;Ortholog(s) have Ras GTPase activator activity and role in negative regulation of Ras protein sign
1.207637				16241000	0.2285287737	0.2285287737	0.2285287737	orf19.7074	>orf19.7074 orf19.7074 CGDID:CAL0002142 COORDS:Ca21chr7_C_albicans_SC5314:75454-74657C, translated using codon table 12 (265 amino acids) Uncharacterized ORF;Ortholog(s) have RNA polymerase II transcription factor recruiting transcription factor activity,
1.081715				371140000	0.2288346191	0.2288346191	0.2288346191	orf19.4751	>orf19.4751 orf19.4751 CGDID:CAL0004475 COORDS:Ca21chr1_C_albicans_SC5314:1938588-1939475W, translated using codon table 12 (295 amino acids) Uncharacterized ORF;Ortholog(s) have structural constituent of ribosome activity and mitochondrial small ribosoma
1.132737				33681000	0.2290811184	0.2290811184	0.2290811184	orf19.3679	>orf19.3679 orf19.3679 CGDID:CAL0000455 COORDS:Ca21chr1_C_albicans_SC5314:463884-462874C, translated using codon table 12 (336 amino acids) Uncharacterized ORF;Putative protein of unknown function;stationary phase enriched protein
1.131863				49930000	0.2304751501	0.2304751501	0.2304751501	orf19.3623	>orf19.3623 SMC2 CGDID:CAL0000340 COORDS:Ca21chr2_C_albicans_SC5314:1732194-1735709W, translated using codon table 12 (1171 amino acids) Uncharacterized ORF;Protein similar to S. cerevisiae Smc2p, which is a component of the condensin complex involved in
1.051702				1935500000	0.2313840428	0.2313840428	0.2313840428	orf19.1236	>orf19.1236 orf19.1236 CGDID:CAL0002882 COORDS:Ca21chr4_C_albicans_SC5314:1213108-1212143C, translated using codon table 12 (321 amino acids) Uncharacterized ORF;Ortholog(s) have role in endocytosis, establishment or maintenance of actin cytoskeleton pola
1.204974				31834000	0.2316611135	0.2316611135	0.2316611135	orf19.643	>orf19.643 orf19.643 CGDID:CAL0001006 COORDS:Ca21chrR_C_albicans_SC5314:1105224-1109060W, translated using codon table 12 (1278 amino acids) Uncharacterized ORF;Ortholog(s) have role in apoptotic process, mitotic spindle elongation, sister chromatid biori
1.204857				29710000	0.2317996675	0.2317996675	0.2317996675	orf19.5441	>orf19.5441 ULP3 CGDID:CAL0005258 COORDS:Ca21chr3_C_albicans_SC5314:38813-36189C, translated using codon table 12 (874 amino acids) Verified ORF;SUMO deconjugation enzyme that removes the small ubiquitin-like modifier (SUMO) from proteins
1.130989				69965000	0.2318739109	0.2318739109	0.2318739109	orf19.7638	>orf19.7638 PRO1 CGDID:CAL0000866 COORDS:Ca21chrR_C_albicans_SC5314:2245865-2247136W, translated using codon table 12 (423 amino acids) Uncharacterized ORF;Putative gamma-glutamyl kinase;transcription is regulated by Nrg1p;regulated by Gcn2p and Gcn4p;
1.051528				1777400000	0.2321146924	0.2321146924	0.2321146924	orf19.3206	>orf19.3206 CCT7 CGDID:CAL0003198 COORDS:Ca21chr5_C_albicans_SC5314:384157-382508C, translated using codon table 12 (549 amino acids) Uncharacterized ORF;Cytosolic chaperonin Cct ring complex;protein is present in exponential and stationary growth phase
1.080264				287090000	0.2333039682	0.2333039682	0.2333039682	orf19.6991	>orf19.6991 PRE3 CGDID:CAL0000411 COORDS:Ca21chr3_C_albicans_SC5314:1243214-1243858W, translated using codon table 12 (214 amino acids) Verified ORF;Putative beta-1 proteasome subunit;macrophage-induced protein;regulated by Gcn2p and Gcn4p;GlcNAc-induc
1.129677				45136000	0.2339808894	0.2339808894	0.2339808894	orf19.966	>orf19.966 orf19.966 CGDID:CAL0003746 COORDS:Ca21chr5_C_albicans_SC5314:47854-48873W, translated using codon table 12 (339 amino acids) Uncharacterized ORF;Ortholog(s) have role in tRNA modification and mitochondrion localization
1.079969				700850000	0.2342186356	0.2342186356	0.2342186356	orf19.2917	>orf19.2917 orf19.2917 CGDID:CAL0005973 COORDS:Ca21chr4_C_albicans_SC5314:1388086-1386506C, translated using codon table 12 (526 amino acids) Verified ORF;Putative GTPase;heterozygous null mutant exhibits resistance to parnafungin in the C. albicans fitn
1.12924				32464000	0.2346855653	0.2346855653	0.2346855653	orf19.2474	>orf19.2474 PRC3 CGDID:CAL0001608 COORDS:Ca21chr1_C_albicans_SC5314:1207750-1206098C, translated using codon table 12 (550 amino acids) Uncharacterized ORF;Putative carboxypeptidase Y precursor;transcription is regulated by Nrg1p and Mig1p;regulated by
1.050848				1653500000	0.2349652694	0.2349652694	0.2349652694	orf19.6126	>orf19.6126 KGD2 CGDID:CAL0005983 COORDS:Ca21chrR_C_albicans_SC5314:1609238-1610563W, translated using codon table 12 (441 amino acids) Uncharacterized ORF;Putative dihydrolipoamide S-succinyltransferase;transcriptionally regulated by iron;expression gr
1.128984				80034000	0.2350986916	0.2350986916	0.2350986916	orf19.2328	>orf19.2328 orf19.2328 CGDID:CAL0000701 COORDS:Ca21chr1_C_albicans_SC5314:2409985-2409149C, translated using codon table 12 (278 amino acids) Uncharacterized ORF;Ortholog of <i>C. parapsilosis CDC317</i> : CPAR2_210530, <i>Candida tenuis NRRL Y-1498</i> :
1.128561				71385000	0.2357822782	0.2357822782	0.2357822782	orf19.4346	>orf19.4346 orf19.4346 CGDID:CAL0001016 COORDS:Ca21chr5_C_albicans_SC5314:705913-699638C, translated using codon table 12 (2091 amino acids) Uncharacterized ORF;Ortholog(s) have protein anchor activity, role in COPII vesicle coating and ER to Golgi transp
1.079459				750880000	0.2358050381	0.2358050381	0.2358050381	orf19.2664	>orf19.2664 orf19.2664 CGDID:CAL0003493 COORDS:Ca21chr4_C_albicans_SC5314:686742-689441W, translated using codon table 12 (899 amino acids) Uncharacterized ORF;Ortholog(s) have role in interspecies interaction between organisms, positive regulation of tra
1.201106				7414400	0.2362549845	0.2362549845	0.2362549845	orf19.5159	>orf19.5159 DUG3 CGDID:CAL0002597 COORDS:Ca21chr7_C_albicans_SC5314:657444-656410C, translated using codon table 12 (344 amino acids) Uncharacterized ORF;Ortholog(s) have gamma-glutamyltransferase activity, omega peptidase activity, role in glutathione ca
1.079245				296980000	0.2364713788	0.2364713788	0.2364713788	orf19.7307	>orf19.7307 orf19.7307 CGDID:CAL0004510 COORDS:Ca21chrR_C_albicans_SC5314:1944876-1944019C, translated using codon table 12 (285 amino acids) Uncharacterized ORF;Putative oxidoreductase;similar to S. cerevisiae Pga3p;possible Kex2p substrate
1.20045				24055000	0.2370390465	0.2370390465	0.2370390465	orf19.4953	>orf19.4953 orf19.4953 CGDID:CAL0006329 COORDS:Ca21chr1_C_albicans_SC5314:2894367-2895263W, translated using codon table 12 (298 amino acids) Uncharacterized ORF;Ortholog(s) have ATPase activity, role in ER-associated protein catabolic process, invasive g
1.079049				250960000	0.2370832554	0.2370832554	0.2370832554	orf19.1232	>orf19.1232 VRG4 CGDID:CAL0002875 COORDS:Ca21chr1_C_albicans_SC5314:1675356-1674241C, translated using codon table 12 (371 amino acids) Verified ORF;GDP-mannose transporter;essential;required for glycosylation, hyphal growth;functional homolog of S. ce
1.127655				59138000	0.2372498504	0.2372498504	0.2372498504	orf19.7428	>orf19.7428 APN1 CGDID:CAL0005493 COORDS:Ca21chr3_C_albicans_SC5314:1462394-1463578W, translated using codon table 12 (364 amino acids) Uncharacterized ORF;Ortholog of S. cerevisiae Apn1p, which is an AP endonuclease;transcriptionally induced by interact
1.199111				20336000	0.2386429349	0.2386429349	0.2386429349	orf19.6577	>orf19.6577 FLU1 CGDID:CAL0003286 COORDS:Ca21chr7_C_albicans_SC5314:320557-322389W, translated using codon table 12 (610 amino acids) Verified ORF;Multidrug efflux pump of the plasma membrane;MDR family member of the MFS (major facilitator superfamily) o
1.049966				7800000000	0.2386943453	0.2386943453	0.2386943453	orf19.3097	>orf19.3097 PDA1 CGDID:CAL0001531 COORDS:Ca21chr4_C_albicans_SC5314:1575542-1574337C, translated using codon table 12 (401 amino acids) Uncharacterized ORF;Putative pyruvate dehydrogenase alpha chain;fluconazole-induced;protein present in exponential an
1.049902				901920000	0.2389693227	0.2389693227	0.2389693227	orf19.3168	>orf19.3168 RPN8 CGDID:CAL0002371 COORDS:Ca21chr5_C_albicans_SC5314:455238-456230W, translated using codon table 12 (330 amino acids) Verified ORF;Putative regulatory subunit of the 26S proteasome;mutation confers hypersensitivity to amphotericin B;tran
1.095563				106950000	0.239607187	0.239607187	0.239607187	orf19.3151	>orf19.3151 orf19.3151 CGDID:CAL0002336 COORDS:Ca21chr2_C_albicans_SC5314:1374602-1375768W, translated using codon table 12 (388 amino acids) Uncharacterized ORF;Has domain(s) with predicted catalytic activity, coenzyme binding, nucleotide binding activit
1.078165				269890000	0.2398530595	0.2398530595	0.2398530595	orf19.5947	>orf19.5947 SEC7 CGDID:CAL0003353 COORDS:Ca21chr3_C_albicans_SC5314:1030394-1024875C, translated using codon table 12 (1839 amino acids) Verified ORF;Putative guanine nucleotide exchange factor (GEF);mutation confers hypersensitivity to Brefeldin A;casp
1.04968				1925800000	0.2399130534	0.2399130534	0.2399130534	orf19.288	>orf19.288 MET13 CGDID:CAL0004097 COORDS:Ca21chr3_C_albicans_SC5314:630027-628183C, translated using codon table 12 (614 amino acids) Uncharacterized ORF;Putative methionine biosynthesis protein;ketoconazole-induced;amphotericin B repressed
1.125938				77317000	0.2400457376	0.2400457376	0.2400457376	orf19.2039	>orf19.2039 MSF1 CGDID:CAL0004392 COORDS:Ca21chr2_C_albicans_SC5314:144775-146115W, translated using codon table 12 (446 amino acids) Uncharacterized ORF;Putative phenylalanine-tRNA ligase;protein level decreases in stationary phase cultures;Hap43p-repr
1.197543				26747000	0.2405294769	0.2405294769	0.2405294769	orf19.232	>orf19.232 orf19.232 CGDID:CAL0003950 COORDS:Ca21chr3_C_albicans_SC5314:536061-535147C, translated using codon table 12 (304 amino acids) Uncharacterized ORF;RNA polymerase II mediator complex subunit;possibly an essential gene, disruptants not obtained
1.095018				90825000	0.2408640543	0.2408640543	0.2408640543	orf19.2712	>orf19.2712 HCA4 CGDID:CAL0004182 COORDS:Ca21chr4_C_albicans_SC5314:591191-588894C, translated using codon table 12 (765 amino acids) Uncharacterized ORF;Putative role in regulation of cell wall biogenesis;upregulated in biofilm;Hap43p-induced gene;pos
1.049407				1568600000	0.2410740641	0.2410740641	0.2410740641	orf19.5015	>orf19.5015 MYO2 CGDID:CAL0001595 COORDS:Ca21chr1_C_albicans_SC5314:3026140-3030825W, translated using codon table 12 (1561 amino acids) Verified ORF;Class V myosin;nonessential;sole class V myosin in C. albicans;required for wild-type actin cytoskelet
1.196486				16715000	0.2418058907	0.2418058907	0.2418058907	orf19.2241	>orf19.2241 PST1 CGDID:CAL0006260 COORDS:Ca21chr2_C_albicans_SC5314:1413266-1412670C, translated using codon table 12 (198 amino acids) Uncharacterized ORF;Putative 1,4-benzoquinone reductase;biofilm induced;hyphal-induced expression, regulated by Cyr1p
1.094597				96095000	0.2418373829	0.2418373829	0.2418373829	orf19.2695	>orf19.2695 UBR1 CGDID:CAL0003550 COORDS:Ca21chr4_C_albicans_SC5314:620665-615302C, translated using codon table 12 (1787 amino acids) Verified ORF;Protein similar to S. cerevisiae Ubr1p ubiquitin-protein ligase;transposon mutation affects filamentous gr
1.049133				811840000	0.2422493503	0.2422493503	0.2422493503	orf19.7234	>orf19.7234 orf19.7234 CGDID:CAL0003837 COORDS:Ca21chr1_C_albicans_SC5314:3139214-3140899W, translated using codon table 12 (561 amino acids) Uncharacterized ORF;Putative RSC chromatin remodeling complex component;possibly an essential gene, disruptants
1.12434				68014000	0.2426643563	0.2426643563	0.2426643563	orf19.6867	>orf19.6867 orf19.6867 CGDID:CAL0005840 COORDS:Ca21chr2_C_albicans_SC5314:1129080-1129469W, translated using codon table 12 (129 amino acids) Uncharacterized ORF;Predicted ORF in Assemblies 19, 20 and 21;transcription is repressed in response to alpha ph
1.124322				47216000	0.2426933471	0.2426933471	0.2426933471	orf19.5680	>orf19.5680 orf19.5680 CGDID:CAL0000728 COORDS:Ca21chr5_C_albicans_SC5314:19011-20093W, translated using codon table 12 (360 amino acids) Uncharacterized ORF;Predicted ORF in Assemblies 19, 20 and 21;possibly an essential gene, disruptants not obtained b
1.09402				172700000	0.2431724808	0.2431724808	0.2431724808	orf19.1516	>orf19.1516 orf19.1516 CGDID:CAL0005412 COORDS:Ca21chr2_C_albicans_SC5314:389652-392036W, translated using codon table 12 (794 amino acids) Uncharacterized ORF;Ortholog(s) have ubiquitin-specific protease activity, role in negative regulation of gluconeog
1.048659				2522200000	0.2442799726	0.2442799726	0.2442799726	orf19.7592	>orf19.7592 FAA4 CGDID:CAL0000241 COORDS:Ca21chrR_C_albicans_SC5314:2172618-2174708W, translated using codon table 12 (696 amino acids) Uncharacterized ORF;Predicted acyl CoA synthase
1.093387				208970000	0.2446430433	0.2446430433	0.2446430433	orf19.991	>orf19.991 DJP1 CGDID:CAL0003840 COORDS:Ca21chr1_C_albicans_SC5314:2319827-2321353W, translated using codon table 12 (508 amino acids) Uncharacterized ORF;Similar to bacterial DnaJ;reported to have a role in peroxisome biogenesis;transcriptionally regul
1.076465				428210000	0.2452334989	0.2452334989	0.2452334989	orf19.5650	>orf19.5650 PRO3 CGDID:CAL0000661 COORDS:Ca21chr4_C_albicans_SC5314:36235-35411C, translated using codon table 12 (274 amino acids) Uncharacterized ORF;Delta 1-pyrroline-5-carboxylate reductase;protein induced during the mating process;alkaline upregula
1.193281				21026000	0.2456979417	0.2456979417	0.2456979417	orf19.3922	>orf19.3922 orf19.3922 CGDID:CAL0002898 COORDS:Ca21chr5_C_albicans_SC5314:964315-963452C, translated using codon table 12 (287 amino acids) Uncharacterized ORF;Possible pyrimidine 5 nucleotidase;protein present in exponential and stationary growth phase
1.04817				9652400000	0.2463908024	0.2463908024	0.2463908024	orf19.7534	>orf19.7534 MIS12 CGDID:CAL0000024 COORDS:Ca21chrR_C_albicans_SC5314:21385-24462W, translated using codon table 12 (1025 amino acids) Uncharacterized ORF;Mitochondrial C1-tetrahydrofolate synthase precursor
1.075889				561540000	0.2470687157	0.2470687157	0.2470687157	orf19.2483	>orf19.2483 RIM1 CGDID:CAL0001631 COORDS:Ca21chr1_C_albicans_SC5314:1190013-1189582C, translated using codon table 12 (143 amino acids) Uncharacterized ORF;Putative single-stranded DNA-binding protein;protein level decreases in stationary phase cultures
1.191532				27872000	0.2478354772	0.2478354772	0.2478354772	orf19.3508	>orf19.3508 orf19.3508 CGDID:CAL0005782 COORDS:Ca21chr6_C_albicans_SC5314:417449-416316C, translated using codon table 12 (377 amino acids) Uncharacterized ORF;Putative protein of unknown function;stationary phase enriched protein
1.120907				38145000	0.2483405809	0.2483405809	0.2483405809	orf19.7363	>orf19.7363 KRE6 CGDID:CAL0004712 COORDS:Ca21chr3_C_albicans_SC5314:1306201-1308423W, translated using codon table 12 (740 amino acids) Verified ORF;Protein of beta-1,6-glucan synthesis;essential;type II membrane protein;N-glycosylation sites;change i
1.047397				1761900000	0.2497422941	0.2497422941	0.2497422941	orf19.7064	>orf19.7064 GLN4 CGDID:CAL0002113 COORDS:Ca21chr7_C_albicans_SC5314:91080-88681C, translated using codon table 12 (799 amino acids) Uncharacterized ORF;Putative tRNA-Gln synthetase;genes encoding ribosomal subunits, translation factors, tRNA synthetases
1.047375				2454900000	0.2498372344	0.2498372344	0.2498372344	orf19.401	>orf19.401 TCP1 CGDID:CAL0005536 COORDS:Ca21chr1_C_albicans_SC5314:1872960-1874624W, translated using codon table 12 (554 amino acids) Uncharacterized ORF;Chaperonin-containing T-complex subunit, transcription induced by alpha pheromone in SpiderM medium;
1.047331				3084200000	0.2500276913	0.2500276913	0.2500276913	orf19.3423	>orf19.3423 TIF3 CGDID:CAL0004924 COORDS:Ca21chr6_C_albicans_SC5314:337289-338656W, translated using codon table 12 (455 amino acids) Uncharacterized ORF;Putative translation initiation factor;genes encoding ribosomal subunits, translation factors, and t
1.074947				412280000	0.2500870524	0.2500870524	0.2500870524	orf19.1119	>orf19.1119 MTR10 CGDID:CAL0001884 COORDS:Ca21chr5_C_albicans_SC5314:833547-830668C, translated using codon table 12 (959 amino acids) Uncharacterized ORF;Putative importin, member of a family of fungal-specific nuclear importins;transcription is regulat
1.118763				58335000	0.2519208931	0.2519208931	0.2519208931	orf19.5873	>orf19.5873 POL1 CGDID:CAL0002431 COORDS:Ca21chr3_C_albicans_SC5314:897764-893352C, translated using codon table 12 (1470 amino acids) Uncharacterized ORF;Putative DNA directed DNA polymerase alpha;RNA abundance regulated by cell cycle, tyrosol and cell
1.089985				224580000	0.2526304362	0.2526304362	0.2526304362	orf19.7611	>orf19.7611 TRX1 CGDID:CAL0000819 COORDS:Ca21chrR_C_albicans_SC5314:2210638-2210327C, translated using codon table 12 (103 amino acids) Verified ORF;Thioredoxin, involved in response to reactive oxygen species;biofilm, benomyl, flucytosine, peroxide, Hap
1.074118				297270000	0.2527619354	0.2527619354	0.2527619354	orf19.6582	>orf19.6582 PRE10 CGDID:CAL0003302 COORDS:Ca21chr7_C_albicans_SC5314:310167-309231C, translated using codon table 12 (266 amino acids) Verified ORF;Alpha7 (C8) subunit of the 20S proteasome;multiple phosphorylated residues;transcription is induced upon
1.074077				313310000	0.2528949555	0.2528949555	0.2528949555	orf19.2267	>orf19.2267 RFA2 CGDID:CAL0006323 COORDS:Ca21chr2_C_albicans_SC5314:1452518-1453336W, translated using codon table 12 (272 amino acids) Uncharacterized ORF;Putative DNA replication factor A;RNA abundance regulated by cell cycle, tyrosol and cell density
1.046577				837990000	0.2533226809	0.2533226809	0.2533226809	orf19.6779	>orf19.6779 PRO2 CGDID:CAL0004966 COORDS:Ca21chr3_C_albicans_SC5314:1654769-1653429C, translated using codon table 12 (446 amino acids) Uncharacterized ORF;Putative gamma-glutamyl phosphate reductase with a predicted role in proline biosynthesis;regulate
1.089406				138570000	0.2540034836	0.2540034836	0.2540034836	orf19.4406	>orf19.4406 orf19.4406 CGDID:CAL0001717 COORDS:Ca21chr4_C_albicans_SC5314:1325647-1326561W, translated using codon table 12 (280 amino acids) Uncharacterized ORF;Ortholog(s) have cytosol, mitochondrion, nucleus localization
1.117131				64690000	0.2546646956	0.2546646956	0.2546646956	orf19.5522	>orf19.5522 orf19.5522 CGDID:CAL0006112 COORDS:Ca21chr6_C_albicans_SC5314:522447-521995C, translated using codon table 12 (150 amino acids) Uncharacterized ORF;Ortholog of <i>C. parapsilosis CDC317</i> : CPAR2_601700, <i>Candida tenuis NRRL Y-1498</i> : C
1.046195				1018900000	0.2550022961	0.2550022961	0.2550022961	orf19.3430	>orf19.3430 orf19.3430 CGDID:CAL0004951 COORDS:Ca21chr6_C_albicans_SC5314:319769-320803W, translated using codon table 12 (344 amino acids) Verified ORF;Plasma membrane-associated protein;physically interacts with TAP-tagged Nop1p
1.088918				120880000	0.2551636299	0.2551636299	0.2551636299	orf19.4354	>orf19.4354 MCM2 CGDID:CAL0001039 COORDS:Ca21chrR_C_albicans_SC5314:856674-853963C, translated using codon table 12 (903 amino acids) Uncharacterized ORF;Phosphorylated protein of unknown function;transcription is periodic with a peak at M/G1 phase of th
1.185428				7902200	0.2553746232	0.2553746232	0.2553746232	orf19.7232	>orf19.7232 IRR1 CGDID:CAL0003835 COORDS:Ca21chr1_C_albicans_SC5314:3138881-3135612C, translated using codon table 12 (1089 amino acids) Uncharacterized ORF;Putative cohesin complex subunit;cell-cycle regulated periodic mRNA expression
1.088801				108800000	0.2554426017	0.2554426017	0.2554426017	orf19.5348	>orf19.5348 TPS3 CGDID:CAL0004319 COORDS:Ca21chr2_C_albicans_SC5314:2198883-2201968W, translated using codon table 12 (1007 amino acids) Uncharacterized ORF;Putative regulatory subunit of trehalose-phosphate synthase;regulated by Efg1p;biofilm-repressed
1.07321				316330000	0.2557077284	0.2557077284	0.2557077284	orf19.350	>orf19.350 PRE9 CGDID:CAL0004819 COORDS:Ca21chr3_C_albicans_SC5314:751676-750921C, translated using codon table 12 (251 amino acids) Verified ORF;Alpha3 (C9) subunit of the 20S proteasome;transcription is regulated by Mig1p
1.04579				7281600000	0.2567845653	0.2567845653	0.2567845653	orf19.1378	>orf19.1378 SUP35 CGDID:CAL0003914 COORDS:Ca21chr2_C_albicans_SC5314:1985719-1987884W, translated using codon table 12 (721 amino acids) Verified ORF;Translation factor eRF3;shows prion-like aggregation in some, not all, studies;partially complements S.
1.072842				373650000	0.2569069082	0.2569069082	0.2569069082	orf19.2437	>orf19.2437 ARC35 CGDID:CAL0001527 COORDS:Ca21chr1_C_albicans_SC5314:1274555-1273515C, translated using codon table 12 (346 amino acids) Verified ORF;Putative ARP2/3 complex subunit;shows colony morphology-related gene regulation by Ssn6p;mutation confe
1.183445				25173000	0.2578492654	0.2578492654	0.2578492654	orf19.5772	>orf19.5772 orf19.5772 CGDID:CAL0001511 COORDS:Ca21chr6_C_albicans_SC5314:856798-855782C, translated using codon table 12 (338 amino acids) Uncharacterized ORF;Ortholog(s) have role in histone exchange and Swr1 complex localization
1.045406				4580100000	0.258486137	0.258486137	0.258486137	orf19.2560	>orf19.2560 CDC60 CGDID:CAL0002497 COORDS:Ca21chrR_C_albicans_SC5314:387582-384289C, translated using codon table 12 (1097 amino acids) Verified ORF;Cytosolic leucyl tRNA synthetase;conserved amino acid and ATP binding class I signature, tRNA binding, pr
1.045368				41300000000	0.2586530747	0.2586530747	0.2586530747	orf19.1149	>orf19.1149 MRF1 CGDID:CAL0002010 COORDS:Ca21chr1_C_albicans_SC5314:2563794-2562715C, translated using codon table 12 (359 amino acids) Uncharacterized ORF;Putative mitochondrial respiratory protein;induced by farnesol, benomyl treatment, nitric oxide, c
1.087313				241620000	0.2589979016	0.2589979016	0.2589979016	orf19.1754	>orf19.1754 orf19.1754 CGDID:CAL0000870 COORDS:Ca21chr2_C_albicans_SC5314:2113841-2112408C, translated using codon table 12 (477 amino acids) Uncharacterized ORF;Putative calmodulin-dependent protein kinase;possibly an essential gene, disruptants not obt
1.045125				1618400000	0.2597289385	0.2597289385	0.2597289385	orf19.2422	>orf19.2422 ARC1 CGDID:CAL0001493 COORDS:Ca21chrR_C_albicans_SC5314:698444-699553W, translated using codon table 12 (369 amino acids) Uncharacterized ORF;Putative G4 nucleic acid binding protein;macrophage/pseudohyphal-repressed;protein enriched in stat
1.08673				234280000	0.2603974488	0.2603974488	0.2603974488	orf19.5991	>orf19.5991 orf19.5991 CGDID:CAL0003464 COORDS:Ca21chr3_C_albicans_SC5314:1107791-1105065C, translated using codon table 12 (908 amino acids) Uncharacterized ORF;Ortholog(s) have role in maturation of 5.8S rRNA from tricistronic rRNA transcript (SSU-rRNA,
1.086714				207710000	0.2604364443	0.2604364443	0.2604364443	orf19.1915	>orf19.1915 MPP10 CGDID:CAL0002520 COORDS:Ca21chr2_C_albicans_SC5314:11063-9360C, translated using codon table 12 (567 amino acids) Uncharacterized ORF;Putative SSU processome and 90S preribosome component;downregulated in core stress response;decreased
1.181222				27429000	0.260638103	0.260638103	0.260638103	orf19.5340	>orf19.5340 orf19.5340 CGDID:CAL0004309 COORDS:Ca21chr2_C_albicans_SC5314:2188145-2189791W, translated using codon table 12 (548 amino acids) Uncharacterized ORF;Ortholog(s) have Rab GTPase activator activity and role in ER to Golgi vesicle-mediated trans
1.18103				13084000	0.2608799201	0.2608799201	0.2608799201	orf19.2857	>orf19.2857 orf19.2857 CGDID:CAL0005155 COORDS:Ca21chrR_C_albicans_SC5314:685210-682679C, translated using codon table 12 (843 amino acids) Uncharacterized ORF;Ortholog(s) have ATP-dependent DNA helicase activity
1.113425				57258000	0.260952854	0.260952854	0.260952854	orf19.1621	>orf19.1621 GPA2 CGDID:CAL0006364 COORDS:Ca21chr3_C_albicans_SC5314:486479-484971C, translated using codon table 12 (502 amino acids) Verified ORF;G-protein alpha subunit;regulates filamentous growth;involved in cAMP-mediated glucose signaling;reports
1.044736				1503700000	0.2614634005	0.2614634005	0.2614634005	orf19.3268	>orf19.3268 TMA19 CGDID:CAL0003369 COORDS:Ca21chrR_C_albicans_SC5314:198468-197965C, translated using codon table 12 (167 amino acids) Uncharacterized ORF;Cell wall protein, ortholog of S. cerevisiae Tma19p (Ykl065cp)
1.086211				207880000	0.2616476591	0.2616476591	0.2616476591	orf19.6801	>orf19.6801 RPD31 CGDID:CAL0005608 COORDS:Ca21chr3_C_albicans_SC5314:1600943-1602676W, translated using codon table 12 (577 amino acids) Verified ORF;Putative histone deacetylase;involved in regulation of white-opaque switching
1.112738				34815000	0.2621270033	0.2621270033	0.2621270033	orf19.1961	>orf19.1961 orf19.1961 CGDID:CAL0002634 COORDS:Ca21chr5_C_albicans_SC5314:236456-234864C, translated using codon table 12 (530 amino acids) Uncharacterized ORF;Planktonic growth-induced gene
1.112724				46435000	0.262151689	0.262151689	0.262151689	orf19.6901	>orf19.6901 orf19.6901 CGDID:CAL0000115 COORDS:Ca21chr7_C_albicans_SC5314:249862-250770W, translated using codon table 12 (302 amino acids) Uncharacterized ORF;Ortholog(s) have enzyme activator activity, m7G(5)pppN diphosphatase activity
1.071079				346240000	0.2626903062	0.2626903062	0.2626903062	orf19.6414.3	>orf19.6414.3 TPM2 CGDID:CAF0007078 COORDS:Ca21chrR_C_albicans_SC5314:1826988-1827860W, translated using codon table 12 (161 amino acids) Uncharacterized ORF;Putative tropomyosin isoform 2;regulated by Gcn4p;repressed under amino acid starvation;macrop
1.11236				56043000	0.2627743256	0.2627743256	0.2627743256	orf19.4781	>orf19.4781 GRP1 CGDID:CAL0004583 COORDS:Ca21chr1_C_albicans_SC5314:2028376-2027363C, translated using codon table 12 (337 amino acids) Uncharacterized ORF;Protein similar to dihydroflavonol-4-reductases
1.044222				1234500000	0.263756412	0.263756412	0.263756412	orf19.7481	>orf19.7481 MDH1 CGDID:CAL0005697 COORDS:Ca21chrR_C_albicans_SC5314:128189-127176C, translated using codon table 12 (337 amino acids) Verified ORF;Malate dehydrogenase, mitochondrial;transcription regulated by Mig1p, Tup1p, white-opaque switching;induce
1.070718				326950000	0.2638814178	0.2638814178	0.2638814178	orf19.3235	>orf19.3235 orf19.3235 CGDID:CAL0003289 COORDS:Ca21chrR_C_albicans_SC5314:275367-276209W, translated using codon table 12 (280 amino acids) Uncharacterized ORF;Putative F-actin capping protein subunit alpha;possibly an essential gene, disruptants not obt
1.044167				928520000	0.264002508	0.264002508	0.264002508	orf19.6327	>orf19.6327 HET1 CGDID:CAL0001291 COORDS:Ca21chr6_C_albicans_SC5314:12549-11956C, translated using codon table 12 (197 amino acids) Verified ORF;Putative sphingolipid transfer protein involved in localization of glucosylceramide, which is important for vi
1.044096				3568200000	0.2643208445	0.2643208445	0.2643208445	orf19.2709	>orf19.2709 ZUO1 CGDID:CAL0004174 COORDS:Ca21chr4_C_albicans_SC5314:597368-596085C, translated using codon table 12 (427 amino acids) Uncharacterized ORF;Protein similar to S. cerevisiae Zuo1p, which is a cytosolic ribosome-associated chaperone;likely to
1.043926				34500000000	0.2650822241	0.2650822241	0.2650822241	orf19.6515	>orf19.6515 HSP90 CGDID:CAL0003079 COORDS:Ca21chr7_C_albicans_SC5314:439531-441654W, translated using codon table 12 (707 amino acids) Verified ORF;Essential chaperone, regulates several signal transduction pathways and temperature-induced morphogenesis;
1.110864				52104000	0.2653444626	0.2653444626	0.2653444626	orf19.1890	>orf19.1890 orf19.1890 CGDID:CAL0001823 COORDS:Ca21chr2_C_albicans_SC5314:1514712-1516178W, translated using codon table 12 (488 amino acids) Uncharacterized ORF;Ortholog(s) have role in medium-chain fatty acid biosynthetic process
1.177139				7743000	0.265801575	0.265801575	0.265801575	orf19.793	>orf19.793 CAK1 CGDID:CAL0002021 COORDS:Ca21chr2_C_albicans_SC5314:895179-896198W, translated using codon table 12 (339 amino acids) Verified ORF;Monomeric CDK-activating kinase;functional homolog of S. cerevisiae Cak1p;phosphorylates cyclin-free human
1.177076				16254000	0.2658814137	0.2658814137	0.2658814137	orf19.5510	>orf19.5510 orf19.5510 CGDID:CAL0006086 COORDS:Ca21chr6_C_albicans_SC5314:503452-507309W, translated using codon table 12 (1285 amino acids) Uncharacterized ORF;Ortholog(s) have role in chromatin silencing at telomere, negative regulation of transcription
1.176396				11062000	0.266745721	0.266745721	0.266745721	orf19.4634	>orf19.4634 orf19.4634 CGDID:CAL0003670 COORDS:Ca21chr4_C_albicans_SC5314:313048-314235W, translated using codon table 12 (395 amino acids) Uncharacterized ORF;Ortholog(s) have tRNA binding activity and role in protein urmylation, regulation of cell shape
1.069745				644400000	0.2671077427	0.2671077427	0.2671077427	orf19.92	>orf19.92 orf19.92 CGDID:CAL0000704 COORDS:Ca21chr6_C_albicans_SC5314:181089-178399C, translated using codon table 12 (896 amino acids) Uncharacterized ORF;Hap43p-repressed gene;increased expression in response to prostaglandins
1.083898				146240000	0.2672558336	0.2672558336	0.2672558336	orf19.6652	>orf19.6652 DBP8 CGDID:CAL0004058 COORDS:Ca21chrR_C_albicans_SC5314:1201128-1202450W, translated using codon table 12 (440 amino acids) Uncharacterized ORF;Protein similar to S. cerevisiae Dbp8p, an ATP-dependent helicase involved in rRNA processing;oxid
1.175314				9975200	0.2681256261	0.2681256261	0.2681256261	orf19.2026	>orf19.2026 orf19.2026 CGDID:CAL0004364 COORDS:Ca21chr2_C_albicans_SC5314:160795-158693C, translated using codon table 12 (700 amino acids) Uncharacterized ORF;Ortholog of <i>S. cerevisiae</i> UBP13, a putative ubiquitin carboxyl-terminal hydrolase;late-
1.069401				463190000	0.2682545021	0.2682545021	0.2682545021	orf19.4815	>orf19.4815 YTM1 CGDID:CAL0005315 COORDS:Ca21chr1_C_albicans_SC5314:2093301-2094701W, translated using codon table 12 (466 amino acids) Verified ORF;Protein similar to S. cerevisiae Ytm1p, which is involved in biogenesis of the large ribosomal subunit;tr
1.083362				113940000	0.2685625771	0.2685625771	0.2685625771	orf19.4191.1	>orf19.4191.1 orf19.4191.1 CGDID:CAF0007003 COORDS:Ca21chr4_C_albicans_SC5314:86317-89235W, translated using codon table 12 (972 amino acids) Uncharacterized ORF;Ortholog(s) have ubiquitin-ubiquitin ligase activity, role in ER-associated protein catabolic
1.174812				12703000	0.2687668789	0.2687668789	0.2687668789	orf19.4030	>orf19.4030 orf19.4030 CGDID:CAL0004759 COORDS:Ca21chr5_C_albicans_SC5314:1157239-1158513W, translated using codon table 12 (424 amino acids) Uncharacterized ORF;Ortholog(s) have DNA primase activity, single-stranded DNA binding activity, role in DNA repl
1.043055				7630000000	0.2690081697	0.2690081697	0.2690081697	orf19.5294	>orf19.5294 PDB1 CGDID:CAL0003677 COORDS:Ca21chr4_C_albicans_SC5314:886701-885562C, translated using codon table 12 (379 amino acids) Uncharacterized ORF;Putative pyruvate dehydrogenase;fluconazole-induced;protein level decreases in stationary phase cul
1.108673				72969000	0.2691313289	0.2691313289	0.2691313289	orf19.6951	>orf19.6951 orf19.6951 CGDID:CAL0000297 COORDS:Ca21chr3_C_albicans_SC5314:777434-779203W, translated using codon table 12 (589 amino acids) Uncharacterized ORF;Ortholog(s) have sphinganine-1-phosphate aldolase activity and role in calcium-mediated signali
1.068981				572310000	0.269657947	0.269657947	0.269657947	orf19.7522	>orf19.7522 orf19.7522 CGDID:CAL0000002 COORDS:Ca21chrR_C_albicans_SC5314:34247-33075C, translated using codon table 12 (390 amino acids) Verified ORF;Hap43p-repressed gene;mutation confers hypersensitivity to amphotericin B
1.068948				617820000	0.2697687549	0.2697687549	0.2697687549	orf19.518	>orf19.518 orf19.518 CGDID:CAL0000089 COORDS:Ca21chrR_C_albicans_SC5314:958491-960632W, translated using codon table 12 (713 amino acids) Uncharacterized ORF;Ortholog(s) have tRNA (cytosine-5-)-methyltransferase activity, role in tRNA methylation and nucl
1.17399				7109100	0.269817805	0.269817805	0.269817805	orf19.7034	>orf19.7034 orf19.7034 CGDID:CAL0002014 COORDS:Ca21chr7_C_albicans_SC5314:159808-157502C, translated using codon table 12 (768 amino acids) Uncharacterized ORF;Ortholog(s) have eukaryotic initiation factor 4E binding activity, role in negative regulation
1.108257				35623000	0.2698519429	0.2698519429	0.2698519429	orf19.1808	>orf19.1808 orf19.1808 CGDID:CAL0001584 COORDS:Ca21chrR_C_albicans_SC5314:1070731-1073841W, translated using codon table 12 (1036 amino acids) Uncharacterized ORF;Putative protein of unknown function, transcription is positively regulated by Tbf1p
1.042831				1661600000	0.2700241699	0.2700241699	0.2700241699	orf19.3941	>orf19.3941 URA7 CGDID:CAL0002977 COORDS:Ca21chr5_C_albicans_SC5314:995477-993756C, translated using codon table 12 (573 amino acids) Uncharacterized ORF;CTP synthase 1;flucytosine induced;protein present in exponential and stationary growth phase yeast
1.068866				392080000	0.2700430824	0.2700430824	0.2700430824	orf19.5832	>orf19.5832 HPT1 CGDID:CAL0002325 COORDS:Ca21chr2_C_albicans_SC5314:547558-546917C, translated using codon table 12 (213 amino acids) Uncharacterized ORF;Putative hypoxanthine-guanine phosphoribosyltransferase;protein abundance is affected by URA3 expres
1.06871				764230000	0.2705630123	0.2705630123	0.2705630123	orf19.2546	>orf19.2546 TRP2 CGDID:CAL0002466 COORDS:Ca21chrR_C_albicans_SC5314:363519-361881C, translated using codon table 12 (522 amino acids) Uncharacterized ORF;Putative anthranilate synthase with a predicted role in tryptophan biosynthesis;regulated by Gcn2p a
1.042632				1320300000	0.2709252236	0.2709252236	0.2709252236	orf19.238	>orf19.238 CCP1 CGDID:CAL0003960 COORDS:Ca21chr3_C_albicans_SC5314:541083-539983C, translated using codon table 12 (366 amino acids) Uncharacterized ORF;Similar to cytochrome-c peroxidase N terminus;negatively regulated by Rim101p or alkaline pH;transcr
1.068554				357640000	0.271086239	0.271086239	0.271086239	orf19.4492	>orf19.4492 orf19.4492 CGDID:CAL0002033 COORDS:Ca21chr2_C_albicans_SC5314:956939-958219W, translated using codon table 12 (426 amino acids) Uncharacterized ORF;Ortholog(s) have role in nuclear division, rRNA processing and nuclear periphery, nucleolus, pr
1.042555				821060000	0.2712726399	0.2712726399	0.2712726399	orf19.734;orf19.6116	>orf19.734 GLK1 CGDID:CAL0001803 COORDS:Ca21chrR_C_albicans_SC5314:1559103-1560521W, translated using codon table 12 (472 amino acids) Verified ORF;Putative glucokinase;transcription regulated upon yeast-hyphal switch;regulated by Efg1p;fluconazole-ind
1.107391				32647000	0.2713593804	0.2713593804	0.2713593804	orf19.2654	>orf19.2654 RMS1 CGDID:CAL0003473 COORDS:Ca21chr5_C_albicans_SC5314:734722-736380W, translated using codon table 12 (552 amino acids) Uncharacterized ORF;Putative lysine methyltransferase;Hap43p-induced gene;protein induced during the mating process;po
1.10629				36909000	0.2732791946	0.2732791946	0.2732791946	orf19.1190	>orf19.1190 orf19.1190 CGDID:CAL0002155 COORDS:Ca21chr6_C_albicans_SC5314:46683-43852C, translated using codon table 12 (943 amino acids) Uncharacterized ORF;Has domain(s) with predicted hydrogen ion transmembrane transporter activity, role in ATP hydroly
1.106055				48871000	0.2736899826	0.2736899826	0.2736899826	orf19.7291	>orf19.7291 orf19.7291 CGDID:CAL0004011 COORDS:Ca21chrR_C_albicans_SC5314:1914361-1915368W, translated using codon table 12 (335 amino acids) Uncharacterized ORF;Ortholog(s) have tRNA (adenine-N1-)-methyltransferase activity, role in tRNA methylation and
1.081133				197210000	0.274037364	0.274037364	0.274037364	orf19.6766	>orf19.6766 orf19.6766 CGDID:CAL0004922 COORDS:Ca21chr3_C_albicans_SC5314:1675734-1676924W, translated using codon table 12 (396 amino acids) Uncharacterized ORF;Hap43p-induced gene;<I>S. cerevisiae</I> ortholog NOP13, a nucleolar protein found in prerib
1.170692				23969000	0.2740572059	0.2740572059	0.2740572059	orf19.6018	>orf19.6018 LRO1 CGDID:CAL0005049 COORDS:Ca21chr1_C_albicans_SC5314:170165-172261W, translated using codon table 12 (698 amino acids) Uncharacterized ORF;Ortholog(s) have phospholipid:diacylglycerol acyltransferase activity, role in lipid storage, triglyc
1.06745				413260000	0.2747986999	0.2747986999	0.2747986999	orf19.4641	>orf19.4641 NMT1 CGDID:CAL0003694 COORDS:Ca21chr4_C_albicans_SC5314:303654-305009W, translated using codon table 12 (451 amino acids) Verified ORF;Myristoyl-CoA:protein N-myristoyltransferase;attaches the fatty acid myristate to a small number of protein
1.105083				80017000	0.2753930642	0.2753930642	0.2753930642	orf19.3026	>orf19.3026 MAS1 CGDID:CAL0001369 COORDS:Ca21chr1_C_albicans_SC5314:690091-688688C, translated using codon table 12 (467 amino acids) Uncharacterized ORF;Putative mitochondrial processing protease;Hap43p-repressed gene;transcription is regulated by Nrg1
1.080379				136720000	0.2759016283	0.2759016283	0.2759016283	orf19.7488	>orf19.7488 orf19.7488 CGDID:CAL0005715 COORDS:Ca21chrR_C_albicans_SC5314:116160-115609C, translated using codon table 12 (183 amino acids) Uncharacterized ORF;Ortholog(s) have snoRNA binding activity and Mpp10 complex, small-subunit processome localizati
1.067083				269380000	0.2760391792	0.2760391792	0.2760391792	orf19.434	>orf19.434 PRD1 CGDID:CAL0005656 COORDS:Ca21chr1_C_albicans_SC5314:1115479-1113371C, translated using codon table 12 (702 amino acids) Uncharacterized ORF;Putative proteinase;transcription is regulated by Nrg1p, Mig1p, and Tup1p;Hog1p-induced;stationar
1.08028				92398000	0.2761452132	0.2761452132	0.2761452132	orf19.1161	>orf19.1161 PLD1 CGDID:CAL0002069 COORDS:Ca21chr1_C_albicans_SC5314:2542332-2547464W, translated using codon table 12 (1710 amino acids) Verified ORF;Phospholipase D1;required for phosphatidic acid and for most diacylglycerol production;required for wil
1.041352				2136900000	0.2767650859	0.2767650859	0.2767650859	orf19.4051	>orf19.4051 HTS1 CGDID:CAL0004839 COORDS:Ca21chr5_C_albicans_SC5314:1180961-1179456C, translated using codon table 12 (501 amino acids) Uncharacterized ORF;Putative tRNA-His synthetase;genes encoding ribosomal subunits, translation factors, tRNA syntheta
1.041227				7714900000	0.2773372324	0.2773372324	0.2773372324	orf19.5007;P60712	>orf19.5007 ACT1 CGDID:CAL0001571 COORDS:Ca21chr1_C_albicans_SC5314:3011464-3013252W, translated using codon table 12 (376 amino acids) Verified ORF;Actin;gene has intron;transcriptionally regulated by growth phase and by starvation;localizes to polari
1.041217				1796800000	0.2773815623	0.2773815623	0.2773815623	orf19.5493	>orf19.5493 GSP1 CGDID:CAL0005360 COORDS:Ca21chr2_C_albicans_SC5314:1281391-1280747C, translated using codon table 12 (214 amino acids) Verified ORF;Small RAN G-protein;essential;prenylation not predicted;overproduction rescues S. cerevisiae gsp1 viabi
1.079707				223070000	0.2775683736	0.2775683736	0.2775683736	orf19.590	>orf19.590 orf19.590 CGDID:CAL0000361 COORDS:Ca21chrR_C_albicans_SC5314:1757970-1757071C, translated using codon table 12 (299 amino acids) Uncharacterized ORF;Putative thiamine biosynthesis enzyme;decreased expression in an ssr1 null mutant;protein pre
1.103722				85990000	0.2777856005	0.2777856005	0.2777856005	orf19.5734	>orf19.5734 POP2 CGDID:CAL0001422 COORDS:Ca21chr6_C_albicans_SC5314:776769-775291C, translated using codon table 12 (492 amino acids) Verified ORF;Component of the Ccr4-Pop2 mRNA deadenylase;heterozygous null mutant exhibits resistance to parnafungin and
1.079461				153810000	0.2781791829	0.2781791829	0.2781791829	orf19.5657	>orf19.5657 SWI1 CGDID:CAL0000671 COORDS:Ca21chr4_C_albicans_SC5314:48100-45137C, translated using codon table 12 (987 amino acids) Verified ORF;Protein involved in transcription regulation;ortholog of S. cerevisiae Swi1p, which is a subunit of the SWI/S
1.103165				42935000	0.2787685064	0.2787685064	0.2787685064	orf19.5442	>orf19.5442 orf19.5442 CGDID:CAL0005259 COORDS:Ca21chr3_C_albicans_SC5314:36054-34558C, translated using codon table 12 (498 amino acids) Uncharacterized ORF;Ortholog of <i>C. parapsilosis CDC317</i> : CPAR2_504040, <i>Candida tenuis NRRL Y-1498</i> : CAN
1.040905				3745700000	0.2788173086	0.2788173086	0.2788173086	orf19.2489	>orf19.2489 orf19.2489 CGDID:CAL0001639 COORDS:Ca21chr1_C_albicans_SC5314:1180920-1177591C, translated using codon table 12 (1109 amino acids) Uncharacterized ORF;Putative karyopherin beta;repressed by nitric oxide
1.066183				753950000	0.2790931676	0.2790931676	0.2790931676	orf19.2775	>orf19.2775 IDI1 CGDID:CAL0004272 COORDS:Ca21chr4_C_albicans_SC5314:450184-451038W, translated using codon table 12 (284 amino acids) Uncharacterized ORF;Ortholog(s) have isopentenyl-diphosphate delta-isomerase activity, role in farnesyl diphosphate biosy
1.07898				184120000	0.2793760339	0.2793760339	0.2793760339	orf19.1753	>orf19.1753 PUS7 CGDID:CAL0000869 COORDS:Ca21chr2_C_albicans_SC5314:2114501-2116780W, translated using codon table 12 (759 amino acids) Uncharacterized ORF;Protein similar to S. cerevisiae tRNA modification protein;induced upon biofilm formation
1.078838				167140000	0.2797301676	0.2797301676	0.2797301676	orf19.7377	>orf19.7377 ASE1 CGDID:CAL0004769 COORDS:Ca21chr3_C_albicans_SC5314:1340550-1343270W, translated using codon table 12 (906 amino acids) Uncharacterized ORF;Putative microtubule-associated protein;member of conserved Mcm1p regulon;periodic mRNA expressio
1.078406				92752000	0.2808072718	0.2808072718	0.2808072718	orf19.5194.1	>orf19.5194.1 orf19.5194.1 CGDID:CAF0007032 COORDS:Ca21chr1_C_albicans_SC5314:917328-916502C, translated using codon table 12 (253 amino acids) Uncharacterized ORF;Putative protein of unknown function;clade-associated gene expression
1.078231				180400000	0.2812442163	0.2812442163	0.2812442163	orf19.4879.2	>orf19.4879.2 NTF2 CGDID:CAF0007025 COORDS:Ca21chr1_C_albicans_SC5314:2212873-2212390C, translated using codon table 12 (124 amino acids) Uncharacterized ORF;Putative nuclear envelope protein;regulated by Ssn6p
1.101285				58578000	0.2820947649	0.2820947649	0.2820947649	orf19.5039	>orf19.5039 orf19.5039 CGDID:CAL0001650 COORDS:Ca21chr4_C_albicans_SC5314:817412-816489C, translated using codon table 12 (307 amino acids) Uncharacterized ORF;Ortholog(s) have role in exonucleolytic trimming to generate mature 3-end of 5.8S rRNA from tr
1.101151				54943000	0.282333069	0.282333069	0.282333069	orf19.4416	>orf19.4416 VPS13 CGDID:CAL0001755 COORDS:Ca21chr4_C_albicans_SC5314:1341961-1351212W, translated using codon table 12 (3083 amino acids) Uncharacterized ORF;Putative vacuolar protein sorting-associated protein;gene used for multilocus sequence typing
1.164178				26529000	0.2825253174	0.2825253174	0.2825253174	orf19.5839	>orf19.5839 PDR17 CGDID:CAL0002337 COORDS:Ca21chr2_C_albicans_SC5314:537582-538676W, translated using codon table 12 (364 amino acids) Verified ORF;Fungal-specific protein (no human or murine homolog);role in sensitivity to fluconazole, specifically
1.077648				161000000	0.2827045577	0.2827045577	0.2827045577	orf19.5095	>orf19.5095 orf19.5095 CGDID:CAL0001819 COORDS:Ca21chr1_C_albicans_SC5314:1789380-1785424C, translated using codon table 12 (1318 amino acids) Uncharacterized ORF;Putative oxysterol-binding protein;caspofungin induced;possibly an essential gene, disrupt
1.064866				315600000	0.2835886993	0.2835886993	0.2835886993	orf19.6948	>orf19.6948 CCC1 CGDID:CAL0000278 COORDS:Ca21chr3_C_albicans_SC5314:782738-783676W, translated using codon table 12 (312 amino acids) Verified ORF;Manganese transporter required for normal filamentous growth;mRNA binds She3p and is localized to hyphal ti
1.077253				124390000	0.2836941014	0.2836941014	0.2836941014	orf19.7593	>orf19.7593 orf19.7593 CGDID:CAL0000243 COORDS:Ca21chrR_C_albicans_SC5314:2176379-2174925C, translated using codon table 12 (484 amino acids) Uncharacterized ORF;Ortholog(s) have role in asparagine catabolic process and intracellular localization
1.16319				18512000	0.2838213	0.2838213	0.2838213	orf19.154	>orf19.154 orf19.154 CGDID:CAL0003149 COORDS:Ca21chr2_C_albicans_SC5314:986084-984999C, translated using codon table 12 (361 amino acids) Uncharacterized ORF;Hap43p-induced gene;<I>S. cerevisiae</I> ortholog UTP30, a U3-containing 90S preribosome complex
1.077067				219760000	0.284160448	0.284160448	0.284160448	orf19.1860.1	>orf19.1860.1 orf19.1860.1 CGDID:CAF0007418 COORDS:Ca21chr2_C_albicans_SC5314:1561733-1560333C, translated using codon table 12 (466 amino acids) Uncharacterized ORF;Has domain(s) with predicted aminopeptidase activity and role in proteolysis
1.039517				6607100000	0.2852404479	0.2852404479	0.2852404479	orf19.4004	>orf19.4004 CCT3 CGDID:CAL0004644 COORDS:Ca21chr5_C_albicans_SC5314:1127833-1129422W, translated using codon table 12 (529 amino acids) Verified ORF;Putative cytosolic chaperonin Cct ring complex subunit;mutation confers hypersensitivity to cytochalasin
1.162078				26477000	0.2852829104	0.2852829104	0.2852829104	orf19.223	>orf19.223 orf19.223 CGDID:CAL0003919 COORDS:Ca21chr2_C_albicans_SC5314:1797692-1800076W, translated using codon table 12 (794 amino acids) Uncharacterized ORF;Putative serine/threonine protein kinase;Hap43p-repressed gene;increased expression in respon
1.076501				175200000	0.2855859969	0.2855859969	0.2855859969	orf19.6452	>orf19.6452 RBP1 CGDID:CAL0002227 COORDS:Ca21chr7_C_albicans_SC5314:553012-552638C, translated using codon table 12 (124 amino acids) Verified ORF;Peptidyl-prolyl cis-trans isomerase;rapamycin-binding protein;homozygous null mutation confers rapamycin r
1.039418				1840000000	0.285702721	0.285702721	0.285702721	orf19.6717	>orf19.6717 orf19.6717 CGDID:CAL0004757 COORDS:Ca21chr3_C_albicans_SC5314:1754953-1755732W, translated using codon table 12 (259 amino acids) Uncharacterized ORF;Ortholog(s) have cytoplasm, nucleus localization
1.099045				44594000	0.2860853381	0.2860853381	0.2860853381	orf19.6928	>orf19.6928 SAP9 CGDID:CAL0000212 COORDS:Ca21chr3_C_albicans_SC5314:810377-808743C, translated using codon table 12 (544 amino acids) Verified ORF;Secreted aspartyl protease;roles in adhesion, cell surface integrity;induced by antifungal drugs, stationa
1.064131				488320000	0.2861108742	0.2861108742	0.2861108742	orf19.5171	>orf19.5171 PMT1 CGDID:CAL0002654 COORDS:Ca21chr7_C_albicans_SC5314:627319-624686C, translated using codon table 12 (877 amino acids) Verified ORF;Protein mannosyltransferase (PMT), required for virulence in mouse systemic infection and for adhesion to ep
1.076281				166130000	0.2861403427	0.2861403427	0.2861403427	orf19.4191	>orf19.4191 RLP24 CGDID:CAL0005882 COORDS:Ca21chr4_C_albicans_SC5314:90017-89388C, translated using codon table 12 (209 amino acids) Verified ORF;Putative ribosomal protein;Hap43p-induced;essential gene;S. cerevisiae ortholog is essential;heterozygous
1.039195				4295800000	0.2867428855	0.2867428855	0.2867428855	orf19.5746	>orf19.5746 ALA1 CGDID:CAL0001447 COORDS:Ca21chr6_C_albicans_SC5314:804378-807287W, translated using codon table 12 (969 amino acids) Verified ORF;Alanyl-tRNA synthetase;translational regulation generates cytoplasmic and mitochondrial forms;Gcn4p-regula
1.09864				76069000	0.2868083392	0.2868083392	0.2868083392	orf19.2111	>orf19.2111 orf19.2111 CGDID:CAL0005275 COORDS:Ca21chr2_C_albicans_SC5314:30051-28906C, translated using codon table 12 (381 amino acids) Uncharacterized ORF;Ortholog(s) have core RNA polymerase II binding transcription factor activity and role in transcr
1.160656				30847000	0.2871562478	0.2871562478	0.2871562478	orf19.2419	>orf19.2419 orf19.2419 CGDID:CAL0001484 COORDS:Ca21chrR_C_albicans_SC5314:699798-700979W, translated using codon table 12 (393 amino acids) Uncharacterized ORF;Hap43p-repressed gene;ortholog of <i>S. cerevisiae</i> DOM34, an RNA-binding protein required
1.038868				15900000000	0.2882680199	0.2882680199	0.2882680199	orf19.6250	>orf19.6250 orf19.6250 CGDID:CAL0000511 COORDS:Ca21chr1_C_albicans_SC5314:1411731-1412774W, translated using codon table 12 (347 amino acids) Uncharacterized ORF;Ortholog(s) have eukaryotic initiation factor 4G binding, mRNA binding activity
1.15961				29771000	0.2885381347	0.2885381347	0.2885381347	orf19.6628	>orf19.6628 orf19.6628 CGDID:CAL0003995 COORDS:Ca21chrR_C_albicans_SC5314:1232369-1233088W, translated using codon table 12 (239 amino acids) Uncharacterized ORF;Ortholog of <i>C. parapsilosis CDC317</i> : CPAR2_206070, <i>Candida tenuis NRRL Y-1498</i> :
1.038796				34600000000	0.2886065277	0.2886065277	0.2886065277	orf19.4152	>orf19.4152 CEF3 CGDID:CAL0005746 COORDS:Ca21chr5_C_albicans_SC5314:351071-347919C, translated using codon table 12 (1050 amino acids) Verified ORF;Translation elongation factor 3;antigenic in humans;predicted C-term nucleotide-binding active site;prot
1.038457				1568700000	0.2901939216	0.2901939216	0.2901939216	orf19.2795	>orf19.2795 orf19.2795 CGDID:CAL0004304 COORDS:Ca21chr1_C_albicans_SC5314:1624898-1623924C, translated using codon table 12 (324 amino acids) Uncharacterized ORF;Ortholog(s) have tRNA binding activity, role in regulation of ascospore formation, regulation
1.062593				589590000	0.2914298085	0.2914298085	0.2914298085	orf19.7124	>orf19.7124 RVS161 CGDID:CAL0002888 COORDS:Ca21chr7_C_albicans_SC5314:2040-1246C, translated using codon table 12 (264 amino acids) Verified ORF;Protein required for endocytosis;contains a BAR domain, which is found in proteins involved in membrane curva
1.157217				10300000	0.2917121581	0.2917121581	0.2917121581	orf19.2471	>orf19.2471 GIM5 CGDID:CAL0001602 COORDS:Ca21chr1_C_albicans_SC5314:1211899-1212375W, translated using codon table 12 (158 amino acids) Uncharacterized ORF;Putative heterohexameric cochaperone prefoldin complex subunit;macrophage/pseudohyphal-repressed g
1.062456				578540000	0.2919033909	0.2919033909	0.2919033909	orf19.5432	>orf19.5432 TPT1 CGDID:CAL0005230 COORDS:Ca21chr3_C_albicans_SC5314:48915-49538W, translated using codon table 12 (207 amino acids) Verified ORF;tRNA 2-phosphotransferase;enzyme of tRNA splicing;functionally complements viability of S. cerevisiae tpt1
1.038076				2468200000	0.2919855953	0.2919855953	0.2919855953	orf19.4831	>orf19.4831 MTS1 CGDID:CAL0005352 COORDS:Ca21chr1_C_albicans_SC5314:2129818-2131359W, translated using codon table 12 (513 amino acids) Verified ORF;Sphingolipid C9-methyltransferase, catalyzes methylation of the 9th carbon in the long chain base componen
1.038064				2286400000	0.2920422465	0.2920422465	0.2920422465	orf19.2960	>orf19.2960 FRS2 CGDID:CAL0006075 COORDS:Ca21chr1_C_albicans_SC5314:565743-567233W, translated using codon table 12 (496 amino acids) Uncharacterized ORF;Putative tRNA-Phe synthetase;genes encoding ribosomal subunits, translation factors, tRNA synthetase
1.156671				22058000	0.2924391659	0.2924391659	0.2924391659	orf19.4367	>orf19.4367 SMC1 CGDID:CAL0001080 COORDS:Ca21chrR_C_albicans_SC5314:822147-818425C, translated using codon table 12 (1240 amino acids) Uncharacterized ORF;Protein similar to chromosomal ATPases;RNA abundance regulated by tyrosol and cell density;cell-cy
1.062278				365050000	0.2925224022	0.2925224022	0.2925224022	orf19.2233	>orf19.2233 PRE2 CGDID:CAL0006242 COORDS:Ca21chr2_C_albicans_SC5314:1397736-1396879C, translated using codon table 12 (285 amino acids) Uncharacterized ORF;Putative proteasome beta-5 subunit;macrophage-induced protein
1.156385				6271800	0.2928188636	0.2928188636	0.2928188636	orf19.2216	>orf19.2216 PDS5 CGDID:CAL0006191 COORDS:Ca21chr2_C_albicans_SC5314:1562086-1565997W, translated using codon table 12 (1303 amino acids) Uncharacterized ORF;Putative protein with a predicted role in establishment and maintenance of sister chromatid conden
1.095143				38685000	0.2930971212	0.2930971212	0.2930971212	orf19.132	>orf19.132 orf19.132 CGDID:CAL0003071 COORDS:Ca21chr6_C_albicans_SC5314:240202-238421C, translated using codon table 12 (593 amino acids) Verified ORF;Ortholog(s) have role in histone deacetylation, negative regulation of chromatin silencing at telomere,
1.062038				536150000	0.293358245	0.293358245	0.293358245	orf19.7019	>orf19.7019 YML6 CGDID:CAL0001940 COORDS:Ca21chr7_C_albicans_SC5314:200872-201708W, translated using codon table 12 (278 amino acids) Uncharacterized ORF;Putative mitochondrial ribosomal protein;induced upon adherence to polystyrene
1.037627				876530000	0.2941025325	0.2941025325	0.2941025325	orf19.3013	>orf19.3013 CDC12 CGDID:CAL0001344 COORDS:Ca21chr1_C_albicans_SC5314:673909-672554C, translated using codon table 12 (397 amino acids) Verified ORF;Septin;essential for viability;gene has predicted splice sites;forms ring at sites of cell division and
1.073063				125000000	0.294303716	0.294303716	0.294303716	orf19.3396	>orf19.3396 HCH1 CGDID:CAL0004225 COORDS:Ca21chr6_C_albicans_SC5314:386653-386112C, translated using codon table 12 (152 amino acids) Uncharacterized ORF;Protein not essential for viability;regulated by Gcn4p;induced in response to amino acid starvation
1.094406				43172000	0.2944317716	0.2944317716	0.2944317716	orf19.429	>orf19.429 orf19.429 CGDID:CAL0005626 COORDS:Ca21chr1_C_albicans_SC5314:1125735-1123924C, translated using codon table 12 (603 amino acids) Uncharacterized ORF;Putative non-canonical poly(A) polymerase;repressed by nitric oxide
1.061719				354140000	0.2944695693	0.2944695693	0.2944695693	orf19.86	>orf19.86 orf19.86 CGDID:CAL0000683 COORDS:Ca21chr6_C_albicans_SC5314:167189-167674W, translated using codon table 12 (161 amino acids) Uncharacterized ORF;Putative glutathione peroxidase;peroxide-induced;induced in response to peroxide, exposure to neu
1.061566				659840000	0.2950024458	0.2950024458	0.2950024458	orf19.4640	>orf19.4640 PWP1 CGDID:CAL0003692 COORDS:Ca21chr4_C_albicans_SC5314:305343-307184W, translated using codon table 12 (613 amino acids) Uncharacterized ORF;Putative rRNA processing protein;Hap43p-induced gene;downregulated in core stress response
1.072488				148400000	0.2957723994	0.2957723994	0.2957723994	orf19.3357	>orf19.3357 orf19.3357 CGDID:CAL0004161 COORDS:Ca21chr1_C_albicans_SC5314:342459-341947C, translated using codon table 12 (170 amino acids) Uncharacterized ORF;Ortholog(s) have mitochondrion localization
1.093263				66274000	0.2965037528	0.2965037528	0.2965037528	orf19.7479	>orf19.7479 NTH1 CGDID:CAL0005674 COORDS:Ca21chrR_C_albicans_SC5314:130650-133373W, translated using codon table 12 (907 amino acids) Verified ORF;Neutral trehalase;hyphal induction in null mutant delayed but not reduced overall;not required for virulen
1.061068				310900000	0.2967435097	0.2967435097	0.2967435097	orf19.6846	>orf19.6846 PHO85 CGDID:CAL0005766 COORDS:Ca21chr1_C_albicans_SC5314:933901-932824C, translated using codon table 12 (332 amino acids) Verified ORF;Functional homolog of S. cerevisiae Pho85p, a cyclin-dependent kinase that regulates transcription of PHO g
1.15343				12613000	0.2967673489	0.2967673489	0.2967673489	orf19.7061	>orf19.7061 orf19.7061 CGDID:CAL0002107 COORDS:Ca21chr7_C_albicans_SC5314:96723-96043C, translated using codon table 12 (226 amino acids) Uncharacterized ORF;Ortholog(s) have ATPase activity and cytosol, nucleus localization
1.092985				81340000	0.2970097292	0.2970097292	0.2970097292	orf19.3230	>orf19.3230 BOI2 CGDID:CAL0003275 COORDS:Ca21chrR_C_albicans_SC5314:295246-291728C, translated using codon table 12 (1172 amino acids) Verified ORF;Putative SH3-domain-containing protein;mutation confers hypersensitivity to toxic ergosterol analog
1.03696				37200000000	0.2972572365	0.2972572365	0.2972572365	orf19.1065	>orf19.1065 SSA2 CGDID:CAL0001208 COORDS:Ca21chr1_C_albicans_SC5314:892386-890449C, translated using codon table 12 (645 amino acids) Verified ORF;HSP70 family chaperone;found in cell wall fractions;antigenic;role in import of beta-defensin peptides;A
1.036857				1492300000	0.2977471665	0.2977471665	0.2977471665	orf19.3955	>orf19.3955 MES1 CGDID:CAL0003012 COORDS:Ca21chr5_C_albicans_SC5314:1022448-1020202C, translated using codon table 12 (748 amino acids) Uncharacterized ORF;Cytoplasmic methionyl-tRNA synthetase;zinc-binding motif;ribosomal subunits, translation factors,
1.060773				713220000	0.2977771102	0.2977771102	0.2977771102	orf19.526	>orf19.526 NHP2 CGDID:CAL0000123 COORDS:Ca21chrR_C_albicans_SC5314:969176-968697C, translated using codon table 12 (159 amino acids) Uncharacterized ORF;Putative H/ACA snoRNP protein;macrophage/pseudohyphal-induced
1.151771				13114000	0.2989954427	0.2989954427	0.2989954427	orf19.5938	>orf19.5938 SEN1 CGDID:CAL0003335 COORDS:Ca21chr3_C_albicans_SC5314:1014995-1008939C, translated using codon table 12 (2018 amino acids) Uncharacterized ORF;Putative helicase;decreased expression in response to prostaglandins
1.03645				2948300000	0.2996821781	0.2996821781	0.2996821781	orf19.4704	>orf19.4704 ARO1 CGDID:CAL0004346 COORDS:Ca21chr4_C_albicans_SC5314:159251-163906W, translated using codon table 12 (1551 amino acids) Uncharacterized ORF;Putative pentafunctional arom enzyme;fungal-specific (no human or murine homolog);Gcn2p-, Gcn4p-re
1.070937				94379000	0.2997566217	0.2997566217	0.2997566217	orf19.3585	>orf19.3585 orf19.3585 CGDID:CAL0006000 COORDS:Ca21chr2_C_albicans_SC5314:1794949-1795341W, translated using codon table 12 (130 amino acids) Uncharacterized ORF;Putative tRNA methyltransferase complex subunit;regulated by Gcn4p;repressed in response to
1.03637				14700000000	0.3000631612	0.3000631612	0.3000631612	orf19.3138	>orf19.3138 NOP1 CGDID:CAL0002295 COORDS:Ca21chr4_C_albicans_SC5314:1497965-1498915W, translated using codon table 12 (316 amino acids) Verified ORF;Nucleolar protein;flucytosine induced;Hap43p-induced gene
1.070753				200300000	0.3002304713	0.3002304713	0.3002304713	orf19.962	>orf19.962 orf19.962 CGDID:CAL0003742 COORDS:Ca21chr5_C_albicans_SC5314:53780-53247C, translated using codon table 12 (177 amino acids) Uncharacterized ORF;Hap43p-induced gene
1.070368				107630000	0.3012216409	0.3012216409	0.3012216409	orf19.6314	>orf19.6314 RPB8 CGDID:CAL0001261 COORDS:Ca21chrR_C_albicans_SC5314:1036065-1036511W, translated using codon table 12 (148 amino acids) Verified ORF;Putative subunit of RNA polymerases I, II, and III;regulated by Gcn4p;repressed in response to amino aci
1.059681				391740000	0.3016175235	0.3016175235	0.3016175235	orf19.1375	>orf19.1375 LEU42 CGDID:CAL0003911 COORDS:Ca21chr2_C_albicans_SC5314:1992242-1993957W, translated using codon table 12 (571 amino acids) Uncharacterized ORF;Putative alpha-isopropylmalate synthase;fungal-specific (no human/murine homolog);upregulated in
1.149348				30776000	0.3022607197	0.3022607197	0.3022607197	orf19.5675	>orf19.5675 orf19.5675 CGDID:CAL0000717 COORDS:Ca21chr4_C_albicans_SC5314:77579-74271C, translated using codon table 12 (1102 amino acids) Uncharacterized ORF;Ortholog(s) have SUMO binding activity, role in chromatin assembly or disassembly, mating type s
1.059462				424860000	0.3023910494	0.3023910494	0.3023910494	orf19.4865	>orf19.4865 orf19.4865 CGDID:CAL0005434 COORDS:Ca21chr1_C_albicans_SC5314:2181078-2182934W, translated using codon table 12 (618 amino acids) Uncharacterized ORF;Ortholog(s) have phosphatidylinositol-3,5-bisphosphate 5-phosphatase activity, phosphatidylin
1.035822				5572300000	0.3026802755	0.3026802755	0.3026802755	orf19.3541	>orf19.3541 ERF1 CGDID:CAL0005902 COORDS:Ca21chr2_C_albicans_SC5314:1056790-1055480C, translated using codon table 12 (436 amino acids) Uncharacterized ORF;Putative translation release factor 1, which interacts with stop codons and promotes release of nas
1.08957				85619000	0.3032498456	0.3032498456	0.3032498456	orf19.6667	>orf19.6667 orf19.6667 CGDID:CAL0004093 COORDS:Ca21chr5_C_albicans_SC5314:797458-797964W, translated using codon table 12 (168 amino acids) Uncharacterized ORF;Ortholog(s) have histone deacetylase activity
1.089553				59476000	0.3032800441	0.3032800441	0.3032800441	orf19.4009	>orf19.4009 CNB1 CGDID:CAL0004650 COORDS:Ca21chr5_C_albicans_SC5314:1133376-1132855C, translated using codon table 12 (173 amino acids) Verified ORF;Regulatory subunit of calcineurin B (Ca[2+]-calmodulin-regulated S/T protein phosphatase);required for wi
1.069456				156860000	0.3035806284	0.3035806284	0.3035806284	orf19.906	>orf19.906 ROM2 CGDID:CAL0003577 COORDS:Ca21chr2_C_albicans_SC5314:669665-665520C, translated using codon table 12 (1381 amino acids) Uncharacterized ORF;Putative GDP/GTP exchange factor;possibly an essential gene, disruptants not obtained by UAU1 method
1.147398				14272000	0.3049022904	0.3049022904	0.3049022904	orf19.3624	>orf19.3624 orf19.3624 CGDID:CAL0000344 COORDS:Ca21chr2_C_albicans_SC5314:1731843-1728403C, translated using codon table 12 (1146 amino acids) Uncharacterized ORF;Ortholog(s) have exoribonuclease II activity, role in mitochondrial RNA catabolic process an
1.068942				133850000	0.3049122948	0.3049122948	0.3049122948	orf19.3478	>orf19.3478 NIP7 CGDID:CAL0005065 COORDS:Ca21chr6_C_albicans_SC5314:493633-494178W, translated using codon table 12 (181 amino acids) Uncharacterized ORF;Putative nucleolar protein with role in ribosomal assembly;hyphal-induced;Hap43p-induced
1.058746				449550000	0.3049222188	0.3049222188	0.3049222188	orf19.7216	>orf19.7216 orf19.7216 CGDID:CAL0003771 COORDS:Ca21chr1_C_albicans_SC5314:3105892-3106557W, translated using codon table 12 (221 amino acids) Uncharacterized ORF;Ortholog(s) have GTP binding, GTPase activity, role in G1 to G0 transition, endocytosis, prot
1.068707				233230000	0.3055222824	0.3055222824	0.3055222824	orf19.1355	>orf19.1355 orf19.1355 CGDID:CAL0003859 COORDS:Ca21chr2_C_albicans_SC5314:2039304-2038261C, translated using codon table 12 (347 amino acids) Uncharacterized ORF;Putative protein of unknown function;stationary phase enriched protein
1.068565				172780000	0.3058914463	0.3058914463	0.3058914463	orf19.5078	>orf19.5078 orf19.5078 CGDID:CAL0001761 COORDS:Ca21chr1_C_albicans_SC5314:1756580-1756987W, translated using codon table 12 (135 amino acids) Uncharacterized ORF;Hap43p-repressed gene
1.146349				10406000	0.3063269774	0.3063269774	0.3063269774	orf19.956	>orf19.956 orf19.956 CGDID:CAL0003716 COORDS:Ca21chr5_C_albicans_SC5314:63318-54415C, translated using codon table 12 (2967 amino acids) Uncharacterized ORF;Ortholog(s) have role in fermentation and mitochondrion localization
1.034971				14100000000	0.3067606335	0.3067606335	0.3067606335	orf19.3324	>orf19.3324 TIF CGDID:CAL0004095 COORDS:Ca21chr1_C_albicans_SC5314:264681-263488C, translated using codon table 12 (397 amino acids) Uncharacterized ORF;Translation initiation factor;upregulated in highly virulent strain compared to less virulent strain;
1.08698				45334000	0.3080208083	0.3080208083	0.3080208083	orf19.805	>orf19.805 orf19.805 CGDID:CAL0002610 COORDS:Ca21chr2_C_albicans_SC5314:875646-876503W, translated using codon table 12 (285 amino acids) Uncharacterized ORF;Putative protein of unknown function;Hap43p-repressed gene;<I>S. cerevisiae</I> ortholog YGR021
1.057757				701950000	0.3084364828	0.3084364828	0.3084364828	orf19.5691	>orf19.5691 CDC11 CGDID:CAL0000744 COORDS:Ca21chr5_C_albicans_SC5314:8946-10154W, translated using codon table 12 (402 amino acids) Verified ORF;Septin;required for wild-type cell and hyphal morphology, agar-invasive growth, full virulence and kidney tis
1.057702				293980000	0.30863139	0.30863139	0.30863139	orf19.3139	>orf19.3139 orf19.3139 CGDID:CAL0002296 COORDS:Ca21chr4_C_albicans_SC5314:1495860-1496978W, translated using codon table 12 (372 amino acids) Uncharacterized ORF;Hap43p-repressed gene;increased transcription is observed upon benomyl treatment;oxidative
1.067428				118950000	0.3088530801	0.3088530801	0.3088530801	orf19.947	>orf19.947 MRP17 CGDID:CAL0003691 COORDS:Ca21chr5_C_albicans_SC5314:78136-77777C, translated using codon table 12 (119 amino acids) Uncharacterized ORF;Predicted mitochondrial ribosomal protein
1.085238				49883000	0.311248046	0.311248046	0.311248046	orf19.1280	>orf19.1280 SUI1 CGDID:CAL0003056 COORDS:Ca21chr5_C_albicans_SC5314:912410-912081C, translated using codon table 12 (109 amino acids) Uncharacterized ORF;Putative translation initiation factor;flucytosine induced;genes encoding ribosomal subunits, trans
1.056823				656690000	0.3117691525	0.3117691525	0.3117691525	orf19.5073	>orf19.5073 DPM1 CGDID:CAL0001756 COORDS:Ca21chr1_C_albicans_SC5314:1750300-1751019W, translated using codon table 12 (239 amino acids) Verified ORF;Putative dolichol phosphate mannose synthase;filament induced;Tup1p-regulated
1.14231				16098000	0.3118390965	0.3118390965	0.3118390965	orf19.7059	>orf19.7059 orf19.7059 CGDID:CAL0002086 COORDS:Ca21chr7_C_albicans_SC5314:99298-97943C, translated using codon table 12 (451 amino acids) Uncharacterized ORF;Ortholog(s) have endoribonuclease activity, role in nuclear mRNA surveillance of mRNP export, tra
1.141917				26212000	0.3123774764	0.3123774764	0.3123774764	orf19.6627	>orf19.6627 orf19.6627 CGDID:CAL0003992 COORDS:Ca21chrR_C_albicans_SC5314:1233786-1234466W, translated using codon table 12 (226 amino acids) Uncharacterized ORF;Predicted ORF in Assemblies 19, 20 and 21;possibly transcriptionally regulated upon hyphal f
1.084559				41843000	0.3125092844	0.3125092844	0.3125092844	orf19.6031	>orf19.6031 VPS27 CGDID:CAL0005098 COORDS:Ca21chr1_C_albicans_SC5314:133937-131412C, translated using codon table 12 (841 amino acids) Verified ORF;Putative ESCRT-0 complex protein with a role in multivesicular body (MVB) trafficking
1.033725				1725300000	0.3127818623	0.3127818623	0.3127818623	orf19.6539	>orf19.6539 orf19.6539 CGDID:CAL0003165 COORDS:Ca21chr7_C_albicans_SC5314:390349-391845W, translated using codon table 12 (498 amino acids) Uncharacterized ORF;Putative trancription modulator;RuvB-like protein family member;heterozygous null mutant disp
1.056522				306290000	0.3128487482	0.3128487482	0.3128487482	orf19.4437	>orf19.4437 orf19.4437 CGDID:CAL0001816 COORDS:Ca21chr1_C_albicans_SC5314:1581235-1584358W, translated using codon table 12 (1017 amino acids) Uncharacterized ORF;Ortholog(s) have ATPase activity, DNA binding, nucleosome binding, rDNA binding activity
1.084346				46803000	0.3129058559	0.3129058559	0.3129058559	orf19.6512	>orf19.6512 EXO70 CGDID:CAL0003072 COORDS:Ca21chr7_C_albicans_SC5314:457369-455366C, translated using codon table 12 (667 amino acids) Verified ORF;Predicted subunit of the exocyst complex, involved in exocytosis;localizes to a crescent on the surface of
1.084253				38681000	0.3130787029	0.3130787029	0.3130787029	orf19.145	>orf19.145 RPB4 CGDID:CAL0003117 COORDS:Ca21chr2_C_albicans_SC5314:976175-975366C, translated using codon table 12 (269 amino acids) Verified ORF;Protein similar to S. cerevisiae Rpb4p, which is a component of RNA polymerase II;transposon mutation affect
1.065723				166070000	0.3133157534	0.3133157534	0.3133157534	orf19.2768	>orf19.2768 AMS1 CGDID:CAL0004258 COORDS:Ca21chr4_C_albicans_SC5314:464968-468435W, translated using codon table 12 (1155 amino acids) Uncharacterized ORF;Putative alpha-mannosidase;transcription is regulated by Nrg1p;induced during cell wall regenerati
1.084044				81953000	0.3134669263	0.3134669263	0.3134669263	orf19.6306	>orf19.6306 orf19.6306 CGDID:CAL0001236 COORDS:Ca21chrR_C_albicans_SC5314:1055989-1054484C, translated using codon table 12 (501 amino acids) Verified ORF;Trimethylaminobutyraldehyde dehydrogenase, the third enzyme of the carnitine biosynthesis pathway
1.140624				26249000	0.3141529543	0.3141529543	0.3141529543	orf19.6071	>orf19.6071 orf19.6071 CGDID:CAL0005184 COORDS:Ca21chr1_C_albicans_SC5314:57075-54838C, translated using codon table 12 (745 amino acids) Uncharacterized ORF;Ortholog(s) have peptide alpha-N-acetyltransferase activity, role in N-terminal peptidyl-methioni
1.083526				42564000	0.3144327191	0.3144327191	0.3144327191	orf19.297;orf19.279	>orf19.297 DTD2 CGDID:CAL0004118 COORDS:Ca21chr3_C_albicans_SC5314:639473-638901C, translated using codon table 12 (163 amino acids) Uncharacterized ORF;Ortholog(s) have D-tyrosyl-tRNA(Tyr) deacylase activity, role in D-leucine catabolic process, D-tyrosi
1.065239				241770000	0.314588442	0.314588442	0.314588442	orf19.2151	>orf19.2151 NAG6 CGDID:CAL0005364 COORDS:Ca21chr6_C_albicans_SC5314:1016993-1019365W, translated using codon table 12 (790 amino acids) Verified ORF;Protein required for wild-type mouse virulence and wild-type cycloheximide resistance;putative GTP-bindin
1.083179				87370000	0.3150801806	0.3150801806	0.3150801806	orf19.5666	>orf19.5666 orf19.5666 CGDID:CAL0000694 COORDS:Ca21chr4_C_albicans_SC5314:59717-60157W, translated using codon table 12 (146 amino acids) Uncharacterized ORF;Ortholog(s) have transcription coactivator activity
1.065024				220140000	0.3151534306	0.3151534306	0.3151534306	orf19.5847	>orf19.5847 orf19.5847 CGDID:CAL0002357 COORDS:Ca21chrR_C_albicans_SC5314:1185262-1181789C, translated using codon table 12 (1157 amino acids) Uncharacterized ORF;Ortholog(s) have DNA-directed RNA polymerase activity, role in tRNA transcription from RNA p
1.05573				335320000	0.3156939073	0.3156939073	0.3156939073	orf19.6729	>orf19.6729 TIP120 CGDID:CAL0004808 COORDS:Ca21chr3_C_albicans_SC5314:1735567-1739154W, translated using codon table 12 (1195 amino acids) Verified ORF;Protein similar to human CAND1 (Cullin-Associated Nedd8-Dissociated) protein involved in regulation of
1.082412				57961000	0.3165145766	0.3165145766	0.3165145766	orf19.2760	>orf19.2760 orf19.2760 CGDID:CAL0004251 COORDS:Ca21chr4_C_albicans_SC5314:489039-493301W, translated using codon table 12 (1420 amino acids) Verified ORF;Putative mRNA cleavage and polyadenylation factor;heterozygous null mutant exhibits hypersensitivity
1.081679				57906000	0.3178849514	0.3178849514	0.3178849514	orf19.5884	>orf19.5884 orf19.5884 CGDID:CAL0002457 COORDS:Ca21chr3_C_albicans_SC5314:910942-907580C, translated using codon table 12 (1120 amino acids) Uncharacterized ORF;Putative nucleolar preribosomal-associated protein;decreased transcription is observed upon b
1.081428				39941000	0.3183563791	0.3183563791	0.3183563791	orf19.1273	>orf19.1273 orf19.1273 CGDID:CAL0003018 COORDS:Ca21chr4_C_albicans_SC5314:1295913-1296305W, translated using codon table 12 (130 amino acids) Uncharacterized ORF;Ortholog(s) have tubulin binding activity, role in tubulin complex assembly and prefoldin com
1.0638				243000000	0.3183825053	0.3183825053	0.3183825053	orf19.4123	>orf19.4123 orf19.4123 CGDID:CAL0005631 COORDS:Ca21chr2_C_albicans_SC5314:1022071-1017245C, translated using codon table 12 (1608 amino acids) Uncharacterized ORF;Putative THO complex subunit;possibly an essential gene, disruptants not obtained by UAU1 m
1.03248				1108400000	0.318849965	0.318849965	0.318849965	orf19.1164	>orf19.1164 GAR1 CGDID:CAL0002072 COORDS:Ca21chr1_C_albicans_SC5314:2538599-2539159W, translated using codon table 12 (186 amino acids) Verified ORF;Putative H/ACA snoRNP pseudouridylase complex protein;mutation confers hypersensitivity to tubercidin (7-
1.081013				86956000	0.3191352136	0.3191352136	0.3191352136	orf19.5356	>orf19.5356 orf19.5356 CGDID:CAL0004331 COORDS:Ca21chr2_C_albicans_SC5314:2208734-2205984C, translated using codon table 12 (916 amino acids) Uncharacterized ORF;Predicted ORF in Assemblies 19, 20 and 21;downregulated during core stress response
1.080953				67236000	0.3192466369	0.3192466369	0.3192466369	orf19.6259	>orf19.6259 orf19.6259 CGDID:CAL0000517 COORDS:Ca21chr1_C_albicans_SC5314:1396220-1395099C, translated using codon table 12 (373 amino acids) Uncharacterized ORF;Ortholog(s) have role in exonucleolytic trimming to generate mature 3-end of 5.8S rRNA from
1.054597				586940000	0.319778391	0.319778391	0.319778391	orf19.5243	>orf19.5243 TRP3 CGDID:CAL0003556 COORDS:Ca21chr1_C_albicans_SC5314:2664966-2666528W, translated using codon table 12 (520 amino acids) Uncharacterized ORF;Putative bifunctional enzyme with predicted indole-3-glycerol-phosphate synthase and anthranilate s
1.054566				607020000	0.3198922363	0.3198922363	0.3198922363	orf19.2029;orf19.6078.1	>orf19.2029 RFC5 CGDID:CAL0004366 COORDS:Ca21chr2_C_albicans_SC5314:157441-156353C, translated using codon table 12 (362 amino acids) Uncharacterized ORF;Putative heteropentameric replication factor C subunit;periodic mRNA expression, peak at cell-cycle
1.136127				21471000	0.3203601262	0.3203601262	0.3203601262	orf19.1185	>orf19.1185 orf19.1185 CGDID:CAL0002130 COORDS:Ca21chr6_C_albicans_SC5314:28821-29930W, translated using codon table 12 (369 amino acids) Uncharacterized ORF;Ortholog(s) have ubiquitin-protein ligase activity and role in establishment of mitotic spindle o
1.032168				1429900000	0.3203736713	0.3203736713	0.3203736713	orf19.1986	>orf19.1986 ARO2 CGDID:CAL0002708 COORDS:Ca21chrR_C_albicans_SC5314:1672586-1673827W, translated using codon table 12 (413 amino acids) Verified ORF;Putative chorismate synthase;fungal-specific (no human or murine homolog);protein level decreased in sta
1.054324				734050000	0.3207677724	0.3207677724	0.3207677724	orf19.7652	>orf19.7652 CKA1 CGDID:CAL0000912 COORDS:Ca21chrR_C_albicans_SC5314:2257300-2258307W, translated using codon table 12 (335 amino acids) Uncharacterized ORF;Putative alpha subunit (catalytic subunit) of protein kinase CK2;Cka1p and Cka2p have a common tar
1.054145				262870000	0.3214161131	0.3214161131	0.3214161131	orf19.2688	>orf19.2688 NAN1 CGDID:CAL0003534 COORDS:Ca21chr4_C_albicans_SC5314:633200-630681C, translated using codon table 12 (839 amino acids) Verified ORF;Putative U3 snoRNP protein;Hap43p-induced gene;physically interacts with TAP-tagged Nop1p
1.135063				21825000	0.3218359234	0.3218359234	0.3218359234	orf19.6887	>orf19.6887 orf19.6887 CGDID:CAL0005907 COORDS:Ca21chr2_C_albicans_SC5314:1176415-1176083C, translated using codon table 12 (110 amino acids) Uncharacterized ORF;Predicted ORF from Assembly 19;repressed by nitric oxide;removed from Assembly 20;subseque
1.054001				766010000	0.3219382912	0.3219382912	0.3219382912	orf19.709	>orf19.709 PUP2 CGDID:CAL0001709 COORDS:Ca21chrR_C_albicans_SC5314:1451118-1450351C, translated using codon table 12 (255 amino acids) Verified ORF;Alpha5 subunit of the 20S proteasome;macrophage/pseudohyphal-repressed;regulated by Gcn2p and Gcn4p;prot
1.062396				146070000	0.3221044921	0.3221044921	0.3221044921	orf19.2983	>orf19.2983 CDC73 CGDID:CAL0006129 COORDS:Ca21chr1_C_albicans_SC5314:611996-613108W, translated using codon table 12 (370 amino acids) Verified ORF;Protein similar to S. cerevisiae Cdc73p, which is a transcription elongation factor;cdc73 kap114 double tr
1.134708				27903000	0.3223290347	0.3223290347	0.3223290347	orf19.4726	>orf19.4726 orf19.4726 CGDID:CAL0004401 COORDS:Ca21chr1_C_albicans_SC5314:1895937-1895362C, translated using codon table 12 (191 amino acids) Uncharacterized ORF;Ortholog(s) have calcium ion binding, enzyme activator activity, role in regulation of conjug
1.05389				783540000	0.3223396736	0.3223396736	0.3223396736	orf19.5850	>orf19.5850 NOC2 CGDID:CAL0002373 COORDS:Ca21chrR_C_albicans_SC5314:1174845-1176989W, translated using codon table 12 (714 amino acids) Verified ORF;Putative nucleolar complex protein;Hap43p-induced gene;transposon mutation affects filamentous growth;m
1.062305				140420000	0.3223465066	0.3223465066	0.3223465066	orf19.7290	>orf19.7290 orf19.7290 CGDID:CAL0004008 COORDS:Ca21chrR_C_albicans_SC5314:1913738-1913235C, translated using codon table 12 (167 amino acids) Uncharacterized ORF;Ortholog(s) have RNA cap binding activity, role in deadenylation-dependent decapping of nucle
1.031725				1067900000	0.3225494573	0.3225494573	0.3225494573	orf19.1578	>orf19.1578 orf19.1578 CGDID:CAL0005606 COORDS:Ca21chr2_C_albicans_SC5314:509452-514620W, translated using codon table 12 (1722 amino acids) Uncharacterized ORF;Hap43p-induced gene
1.062026				114900000	0.323087272	0.323087272	0.323087272	orf19.7323	>orf19.7323 CBP1 CGDID:CAL0004575 COORDS:Ca21chrR_C_albicans_SC5314:1970339-1968870C, translated using codon table 12 (489 amino acids) Verified ORF;Corticosteroid binding protein;transcription induced at late log-phase or upon adherence to polystyrene;
1.061833				124320000	0.3236014976	0.3236014976	0.3236014976	orf19.73	>orf19.73 orf19.73 CGDID:CAL0000656 COORDS:Ca21chr6_C_albicans_SC5314:920465-923449W, translated using codon table 12 (994 amino acids) Uncharacterized ORF;Ortholog(s) have role in ribosome biogenesis and cytoplasm, ribosome localization
1.0618				93896000	0.3236887686	0.3236887686	0.3236887686	orf19.6029	>orf19.6029 ROT1 CGDID:CAL0005077 COORDS:Ca21chr1_C_albicans_SC5314:136438-135656C, translated using codon table 12 (260 amino acids) Uncharacterized ORF;Similar to S. cerevisiae Rot1p, which is involved in cell wall 1,6-beta-glucan biosynthesis;has pred
1.07821				36042000	0.3244141734	0.3244141734	0.3244141734	orf19.3233	>orf19.3233 HSE1 CGDID:CAL0003285 COORDS:Ca21chrR_C_albicans_SC5314:280419-278923C, translated using codon table 12 (498 amino acids) Uncharacterized ORF;ESCRT-0 complex subunit;SH3-domain-containing protein
1.053014				599630000	0.3255268835	0.3255268835	0.3255268835	orf19.482	>orf19.482 RPT4 CGDID:CAL0005827 COORDS:Ca21chrR_C_albicans_SC5314:903069-904355W, translated using codon table 12 (428 amino acids) Uncharacterized ORF;26S proteasome regulatory subunit;regulated by Gcn2p and Gcn4p;protein level decreases in stationary
1.077264				34041000	0.3262024606	0.3262024606	0.3262024606	orf19.2306	>orf19.2306 orf19.2306 CGDID:CAL0000649 COORDS:Ca21chr1_C_albicans_SC5314:2445609-2446145W, translated using codon table 12 (178 amino acids) Uncharacterized ORF;Ortholog(s) have oxidoreductase activity, acting on single donors with incorporation of molec
1.060743				128520000	0.3265094693	0.3265094693	0.3265094693	orf19.6904	>orf19.6904 GCN3 CGDID:CAL0000120 COORDS:Ca21chr7_C_albicans_SC5314:254406-255341W, translated using codon table 12 (311 amino acids) Uncharacterized ORF;Putative translation initiator;downregulated in the presence of human whole blood or polymorphonucle
1.07674				56531000	0.3271964306	0.3271964306	0.3271964306	orf19.5009	>orf19.5009 orf19.5009 CGDID:CAL0001573 COORDS:Ca21chr1_C_albicans_SC5314:3014085-3016001W, translated using codon table 12 (638 amino acids) Uncharacterized ORF;Ortholog(s) have cytoplasm localization
1.060156				150390000	0.3280795945	0.3280795945	0.3280795945	orf19.6692	>orf19.6692 MNN7 CGDID:CAL0004148 COORDS:Ca21chr7_C_albicans_SC5314:800431-802701W, translated using codon table 12 (756 amino acids) Verified ORF;Putative mannosyltransferase;identified in detergent-resistant membrane fraction (possible lipid raft compo
1.076257				85290000	0.3281112879	0.3281112879	0.3281112879	orf19.7177	>orf19.7177 KAP120 CGDID:CAL0003089 COORDS:Ca21chr7_C_albicans_SC5314:878376-875434C, translated using codon table 12 (980 amino acids) Verified ORF;Putative karyopherin;mutation confers hypersensitivity to cytochalasin D
1.030356				803010000	0.3293081338	0.3293081338	0.3293081338	orf19.2598	>orf19.2598 VMA4 CGDID:CAL0002571 COORDS:Ca21chrR_C_albicans_SC5314:431051-430303C, translated using codon table 12 (226 amino acids) Uncharacterized ORF;H+ transporting ATPase E chain;transcription is regulated by Mig1p;caspofungin repressed;protein l
1.030348				3800000000	0.3293477321	0.3293477321	0.3293477321	orf19.2183	>orf19.2183 KRE30 CGDID:CAL0005445 COORDS:Ca21chr2_C_albicans_SC5314:1623732-1621903C, translated using codon table 12 (609 amino acids) Verified ORF;YEF3-subfamily ABC family protein, predicted not to be a transporter;downregulated during core stress re
1.075148				49310000	0.3302197098	0.3302197098	0.3302197098	orf19.4263	>orf19.4263 orf19.4263 CGDID:CAL0000285 COORDS:Ca21chr5_C_albicans_SC5314:560499-559336C, translated using codon table 12 (387 amino acids) Uncharacterized ORF;Ortholog of <i>Candida albicans WO-1</i> : CAWG_04633
1.07457				69592000	0.3313203644	0.3313203644	0.3313203644	orf19.479.2	>orf19.479.2 orf19.479.2 CGDID:CAF0006899 COORDS:Ca21chrR_C_albicans_SC5314:899782-899055C, translated using codon table 12 (216 amino acids) Uncharacterized ORF;Ortholog(s) have SNAP receptor activity and role in ER to Golgi vesicle-mediated transport, r
1.127971				11540000	0.3317451795	0.3317451795	0.3317451795	orf19.4950	>orf19.4950 AKR1 CGDID:CAL0006326 COORDS:Ca21chr1_C_albicans_SC5314:2886263-2883822C, translated using codon table 12 (813 amino acids) Uncharacterized ORF;Ankyrin-repeat protein;increased transcription is observed upon fluphenazine treatment
1.0511				263900000	0.3325325482	0.3325325482	0.3325325482	orf19.6284	>orf19.6284 orf19.6284 CGDID:CAL0000593 COORDS:Ca21chrR_C_albicans_SC5314:1663894-1662977C, translated using codon table 12 (305 amino acids) Verified ORF;Ortholog(s) have GTP binding, signal recognition particle binding activity, role in protein targetin
1.073788				45153000	0.3328133858	0.3328133858	0.3328133858	orf19.1462	>orf19.1462 SMP2 CGDID:CAL0004653 COORDS:Ca21chr2_C_albicans_SC5314:277127-279472W, translated using codon table 12 (781 amino acids) Uncharacterized ORF;Putative Mg2+-dependent phosphatidate phosphatase;transcription is regulated by Nrg1p
1.051005				266020000	0.3328804967	0.3328804967	0.3328804967	orf19.1041	>orf19.1041 orf19.1041 CGDID:CAL0001150 COORDS:Ca21chr1_C_albicans_SC5314:859468-857981C, translated using codon table 12 (495 amino acids) Uncharacterized ORF;Ortholog(s) have cyclin-dependent protein kinase activity
1.029603				12700000000	0.3330481964	0.3330481964	0.3330481964	orf19.717	>orf19.717 HSP60 CGDID:CAL0001744 COORDS:Ca21chrR_C_albicans_SC5314:1388174-1386474C, translated using codon table 12 (566 amino acids) Verified ORF;Heat shock protein;soluble in hyphae;regulated by Nrg1p and by iron;expression greater in high iron;he
1.058216				107710000	0.3332887352	0.3332887352	0.3332887352	orf19.2511.1	>orf19.2511.1 MRPL33 CGDID:CAF0006955 COORDS:Ca21chr3_C_albicans_SC5314:220280-220570W, translated using codon table 12 (96 amino acids) Uncharacterized ORF;Putative mitochondrial ribosomal protein of the large subunit;expression upregulated in an ssr1 n
1.050883				329230000	0.3333298874	0.3333298874	0.3333298874	orf19.6324	>orf19.6324 VID27 CGDID:CAL0001289 COORDS:Ca21chr6_C_albicans_SC5314:16035-13798C, translated using codon table 12 (745 amino acids) Verified ORF;Protein similar to S. cerevisiae Vid27p;transposon mutation affects filamentous growth;mutation confers hyp
1.02945				5273800000	0.3338120066	0.3338120066	0.3338120066	orf19.6701	>orf19.6701 orf19.6701 CGDID:CAL0004698 COORDS:Ca21chr7_C_albicans_SC5314:815015-812940C, translated using codon table 12 (691 amino acids) Verified ORF;Protein with similarity to amino acid-tRNA ligase;stationary phase enriched protein;GlcNAc-induced p
1.058009				127290000	0.3338451196	0.3338451196	0.3338451196	orf19.317	>orf19.317 orf19.317 CGDID:CAL0004668 COORDS:Ca21chr3_C_albicans_SC5314:676623-675700C, translated using codon table 12 (307 amino acids) Uncharacterized ORF;Ortholog(s) have inosine nucleosidase activity, nicotinamide riboside hydrolase activity, purine-
1.029388				1749900000	0.3341228359	0.3341228359	0.3341228359	orf19.763	>orf19.763 orf19.763 CGDID:CAL0001895 COORDS:Ca21chr1_C_albicans_SC5314:997365-998039W, translated using codon table 12 (224 amino acids) Uncharacterized ORF;Ortholog(s) have RNA cap binding activity, role in nuclear mRNA splicing, via spliceosome and com
1.050544				356490000	0.3345771556	0.3345771556	0.3345771556	orf19.5232	>orf19.5232 CSI2 CGDID:CAL0003537 COORDS:Ca21chr1_C_albicans_SC5314:2686695-2685817C, translated using codon table 12 (292 amino acids) Verified ORF;Putative 66S pre-ribosomal particle component;Hap43p-induced gene;essential for growth;transposon mutat
1.029266				13500000000	0.3347287745	0.3347287745	0.3347287745	orf19.3572.3	>orf19.3572.3 orf19.3572.3 CGDID:CAF0006990 COORDS:Ca21chr2_C_albicans_SC5314:1110528-1111348W, translated using codon table 12 (112 amino acids) Uncharacterized ORF;Ortholog(s) have structural constituent of ribosome activity, role in cytoplasmic transla
1.072723				52325000	0.3348488921	0.3348488921	0.3348488921	orf19.2873	>orf19.2873 TOP2 CGDID:CAL0005199 COORDS:Ca21chr4_C_albicans_SC5314:1473748-1478133W, translated using codon table 12 (1461 amino acids) Verified ORF;DNA topoisomerase II;catalyzes ATP-dependent DNA relaxation and decatenation in vitro;Y842 predicted to
1.125634				31724000	0.3350373017	0.3350373017	0.3350373017	orf19.7243	>orf19.7243 orf19.7243 CGDID:CAL0003875 COORDS:Ca21chr1_C_albicans_SC5314:3155237-3156250W, translated using codon table 12 (337 amino acids) Uncharacterized ORF;Ortholog(s) have dCMP deaminase activity, role in dTMP biosynthetic process, dUMP biosyntheti
1.050326				346950000	0.3353825747	0.3353825747	0.3353825747	orf19.5823	>orf19.5823 SGT2 CGDID:CAL0002299 COORDS:Ca21chr2_C_albicans_SC5314:564635-563601C, translated using codon table 12 (344 amino acids) Uncharacterized ORF;Putative small tetratricopeptide repeat (TPR)-containing protein;protein abundance is affected by UR
1.029113				3451400000	0.335492906	0.335492906	0.335492906	orf19.3812	>orf19.3812 SSZ1 CGDID:CAL0001942 COORDS:Ca21chr4_C_albicans_SC5314:1007666-1009288W, translated using codon table 12 (540 amino acids) Verified ORF;Putative HSP70 chaperone;protein level decreases in stationary phase cultures
1.125159				18986000	0.3357076654	0.3357076654	0.3357076654	orf19.4544	>orf19.4544 orf19.4544 CGDID:CAL0002760 COORDS:Ca21chr1_C_albicans_SC5314:375852-376571W, translated using codon table 12 (239 amino acids) Uncharacterized ORF;Ortholog of <i>C. parapsilosis CDC317</i> : CPAR2_106830, <i>Debaryomyces hansenii CBS767</i> :
1.057254				145330000	0.3358832682	0.3358832682	0.3358832682	orf19.4892	>orf19.4892 TPK1 CGDID:CAL0005520 COORDS:Ca21chr1_C_albicans_SC5314:2256855-2255638C, translated using codon table 12 (405 amino acids) Verified ORF;Catalytic subunit of cAMP-dependent protein kinase (PKA), isoform of Tpk2p;involved in control of morphog
1.05009				305690000	0.3362525561	0.3362525561	0.3362525561	orf19.6417	>orf19.6417 TSR1 CGDID:CAL0002141 COORDS:Ca21chrR_C_albicans_SC5314:1832468-1834996W, translated using codon table 12 (842 amino acids) Verified ORF;Component of 20S pre-rRNA processing unit;decreased expression in response to prostaglandins
1.050069				270630000	0.3363300086	0.3363300086	0.3363300086	orf19.7153	>orf19.7153 orf19.7153 CGDID:CAL0003000 COORDS:Ca21chr7_C_albicans_SC5314:907312-904235C, translated using codon table 12 (1025 amino acids) Uncharacterized ORF;Putative exportin, member of the Exportin-T family
1.071812				39783000	0.3365943172	0.3365943172	0.3365943172	orf19.4846	>orf19.4846 orf19.4846 CGDID:CAL0005381 COORDS:Ca21chr1_C_albicans_SC5314:2148256-2149497W, translated using codon table 12 (413 amino acids) Verified ORF;GlcNAc-induced protein
1.049813				468710000	0.3372749584	0.3372749584	0.3372749584	orf19.1552	>orf19.1552 CPR3 CGDID:CAL0005525 COORDS:Ca21chr2_C_albicans_SC5314:461919-461344C, translated using codon table 12 (191 amino acids) Uncharacterized ORF;Putative peptidyl-prolyl cis-trans isomerase;macrophage-induced protein;protein levels decrease in
1.071355				85039000	0.3374709861	0.3374709861	0.3374709861	orf19.5959	>orf19.5959 NOP14 CGDID:CAL0003384 COORDS:Ca21chr3_C_albicans_SC5314:1052844-1055372W, translated using codon table 12 (842 amino acids) Verified ORF;Putative nucleolar protein;Hap43p-induced gene;mutation confers resistance to 5-fluorocytosine (5-FC),
1.056559				110830000	0.3377645114	0.3377645114	0.3377645114	orf19.2185	>orf19.2185 NSA1 CGDID:CAL0005449 COORDS:Ca21chr2_C_albicans_SC5314:1619808-1618588C, translated using codon table 12 (406 amino acids) Uncharacterized ORF;Putative 66S pre-ribosomal particles conmponent;Hap43p-induced gene;decreased expression in respo
1.028622				3524500000	0.3379523622	0.3379523622	0.3379523622	orf19.7312	>orf19.7312 ERG13 CGDID:CAL0004537 COORDS:Ca21chrR_C_albicans_SC5314:1952785-1951430C, translated using codon table 12 (451 amino acids) Verified ORF;3-hydroxy-3-methylglutaryl coenzyme A synthase;ergosterol biosynthesis protein;sumoylation target;tran
1.056483				98378000	0.3379688748	0.3379688748	0.3379688748	orf19.779	>orf19.779 HAT1 CGDID:CAL0001952 COORDS:Ca21chr1_C_albicans_SC5314:970989-972230W, translated using codon table 12 (413 amino acids) Uncharacterized ORF;Ortholog(s) have histone acetyltransferase activity, histone binding activity, role in chromatin silen
1.071047				41615000	0.3380620293	0.3380620293	0.3380620293	orf19.5553	>orf19.5553 orf19.5553 CGDID:CAL0006179 COORDS:Ca21chr6_C_albicans_SC5314:576424-576951W, translated using codon table 12 (175 amino acids) Uncharacterized ORF;Ortholog(s) have methionine-R-sulfoxide reductase activity, role in cellular response to oxidat
1.049451				274620000	0.3386126742	0.3386126742	0.3386126742	orf19.5054	>orf19.5054 orf19.5054 CGDID:CAL0001685 COORDS:Ca21chr1_C_albicans_SC5314:1707564-1708466W, translated using codon table 12 (300 amino acids) Uncharacterized ORF;Putative quinolinate phosphoribosyl transferase, involved in NAD biosynthesis;Hap43p-repress
1.049243				357960000	0.3393821005	0.3393821005	0.3393821005	orf19.5507	>orf19.5507 ENP1 CGDID:CAL0006067 COORDS:Ca21chr7_C_albicans_SC5314:824034-822607C, translated using codon table 12 (475 amino acids) Verified ORF;Protein similar to S. cerevisiae Enp1p;transposon mutation affects filamentous growth;decreased expression
1.028293				1100000000	0.3395994485	0.3395994485	0.3395994485	orf19.5440	>orf19.5440 RPT2 CGDID:CAL0005257 COORDS:Ca21chr3_C_albicans_SC5314:39195-40592W, translated using codon table 12 (465 amino acids) Uncharacterized ORF;Putative ATPase of the 19S regulatory particle of the 26S proteasome;oxidative stress-induced via Cap1
1.055813				207510000	0.3397869928	0.3397869928	0.3397869928	orf19.3649	>orf19.3649 orf19.3649 CGDID:CAL0000409 COORDS:Ca21chr6_C_albicans_SC5314:134314-135168W, translated using codon table 12 (284 amino acids) Uncharacterized ORF;Ortholog(s) have adenyl-nucleotide exchange factor activity, role in cytoplasmic translation an
1.07009				34368000	0.339901798	0.339901798	0.339901798	orf19.1309	>orf19.1309 orf19.1309 CGDID:CAL0003711 COORDS:Ca21chr4_C_albicans_SC5314:787968-787555C, translated using codon table 12 (137 amino acids) Uncharacterized ORF;Ortholog of <i>C. parapsilosis CDC317</i> : CPAR2_403630, <i>Candida tenuis NRRL Y-1498</i> : C
1.122101				8258300	0.3400380192	0.3400380192	0.3400380192	orf19.2721	>orf19.2721 orf19.2721 CGDID:CAL0004196 COORDS:Ca21chr4_C_albicans_SC5314:580529-579492C, translated using codon table 12 (345 amino acids) Uncharacterized ORF;Ortholog(s) have role in meiosis, regulation of mitotic cell cycle, regulation of translation a
1.028205				6481500000	0.3400404279	0.3400404279	0.3400404279	orf19.5996.1	>orf19.5996.1 RPS19A CGDID:CAF0007061 COORDS:Ca21chr3_C_albicans_SC5314:1130360-1131164W, translated using codon table 12 (145 amino acids) Uncharacterized ORF;Putative ribosomal protein S19;protein level decreases in stationary phase cultures
1.04897				255090000	0.3403971067	0.3403971067	0.3403971067	orf19.815	>orf19.815 DCK1 CGDID:CAL0002646 COORDS:Ca21chr2_C_albicans_SC5314:853403-847659C, translated using codon table 12 (1914 amino acids) Verified ORF;Putative guanine nucleotide exchange factor required for embedded filamentous growth;activates Rac1p;conta
1.069625				50660000	0.340796932	0.340796932	0.340796932	orf19.2867	>orf19.2867 orf19.2867 CGDID:CAL0005176 COORDS:Ca21chr4_C_albicans_SC5314:1484418-1486436W, translated using codon table 12 (672 amino acids) Uncharacterized ORF;Ortholog(s) have phosphatidylinositol-3-phosphate binding, protein transporter activity and r
1.069385				77349000	0.3412603481	0.3412603481	0.3412603481	orf19.6902	>orf19.6902 DBP7 CGDID:CAL0000117 COORDS:Ca21chr7_C_albicans_SC5314:252977-250794C, translated using codon table 12 (727 amino acids) Uncharacterized ORF;Putative ATP-dependent DEAD-box RNA helicase;Hap43p-induced gene;transcription is upregulated in bo
1.048735				256460000	0.3412663264	0.3412663264	0.3412663264	orf19.3761	>orf19.3761 CDC54 CGDID:CAL0001241 COORDS:Ca21chr1_C_albicans_SC5314:2741772-2739034C, translated using codon table 12 (912 amino acids) Uncharacterized ORF;Putative pre-replication complex helicase subunit;transcription is regulated by Nrg1p and Mig1p;
1.048686				252430000	0.341448682	0.341448682	0.341448682	orf19.5229	>orf19.5229 orf19.5229 CGDID:CAL0003527 COORDS:Ca21chr1_C_albicans_SC5314:2690877-2693891W, translated using codon table 12 (1004 amino acids) Uncharacterized ORF;Ortholog(s) have 3-5-exoribonuclease activity, endoribonuclease activity, tRNA binding act
1.069006				60211000	0.3419905356	0.3419905356	0.3419905356	orf19.6369	>orf19.6369 RIO2 CGDID:CAL0001368 COORDS:Ca21chrR_C_albicans_SC5314:1765972-1764569C, translated using codon table 12 (467 amino acids) Uncharacterized ORF;Putative serine kinase with a predicted role in the processing of the 20S pre-rRNA into mature 18S
1.054487				112270000	0.3433937882	0.3433937882	0.3433937882	orf19.2504	>orf19.2504 BMS1 CGDID:CAL0002359 COORDS:Ca21chr3_C_albicans_SC5314:202855-206487W, translated using codon table 12 (1210 amino acids) Verified ORF;Putative GTPase;Hap43p-induced gene;mutation confers resistance to 5-fluorocytosine (5-FC);flucytosine i
1.06803				76961000	0.3438766657	0.3438766657	0.3438766657	orf19.4845	>orf19.4845 orf19.4845 CGDID:CAL0005379 COORDS:Ca21chr1_C_albicans_SC5314:2147583-2147062C, translated using codon table 12 (173 amino acids) Uncharacterized ORF;Putative integral membrane protein;fluconazole-induced
1.067899				42505000	0.3441302277	0.3441302277	0.3441302277	orf19.2016	>orf19.2016 orf19.2016 CGDID:CAL0004337 COORDS:Ca21chr2_C_albicans_SC5314:176936-176520C, translated using codon table 12 (138 amino acids) Uncharacterized ORF;Ortholog(s) have protein binding, bridging activity, role in ergosterol biosynthetic process an
1.054125				198160000	0.3443786266	0.3443786266	0.3443786266	orf19.7197	>orf19.7197 orf19.7197 CGDID:CAL0003167 COORDS:Ca21chr7_C_albicans_SC5314:850094-852331W, translated using codon table 12 (745 amino acids) Verified ORF;Putative intranuclear transport and DNA replication mediator;heterozygous null mutant exhibits resist
1.053741				148590000	0.3454286572	0.3454286572	0.3454286572	orf19.6589	>orf19.6589 orf19.6589 CGDID:CAL0003319 COORDS:Ca21chrR_C_albicans_SC5314:2069970-2068624C, translated using codon table 12 (448 amino acids) Uncharacterized ORF;Hap43p-induced gene;ortholog of <i>S. cerevisiae</i> SSF2 and SSF1, proteins involved in rib
1.047593				335800000	0.3455160469	0.3455160469	0.3455160469	orf19.5230	>orf19.5230 MRPS9 CGDID:CAL0003535 COORDS:Ca21chr1_C_albicans_SC5314:2690384-2689374C, translated using codon table 12 (336 amino acids) Verified ORF;Mitochondrial ribosomal protein S9;has N-terminal mitochondrial targeting signal and an S9 consensus mot
1.066893				48627000	0.346076678	0.346076678	0.346076678	orf19.4963	>orf19.4963 orf19.4963 CGDID:CAL0006361 COORDS:Ca21chr1_C_albicans_SC5314:2915143-2916339W, translated using codon table 12 (398 amino acids) Uncharacterized ORF;Ortholog(s) have role in ER-associated protein catabolic process and cytoplasm, nucleolus loc
1.02696				2986400000	0.3463116085	0.3463116085	0.3463116085	orf19.269	>orf19.269 SES1 CGDID:CAL0004049 COORDS:Ca21chr3_C_albicans_SC5314:601355-602731W, translated using codon table 12 (458 amino acids) Verified ORF;Seryl-tRNA synthetase;charges the tRNA that recognizes the CUG codon, which typically specifies Leu, but spe
1.02694				958220000	0.3464146637	0.3464146637	0.3464146637	orf19.3022	>orf19.3022 orf19.3022 CGDID:CAL0001364 COORDS:Ca21chr1_C_albicans_SC5314:685483-686415W, translated using codon table 12 (310 amino acids) Uncharacterized ORF;Ortholog(s) have structural constituent of ribosome activity and mitochondrial small ribosomal
1.047343				451130000	0.3464515799	0.3464515799	0.3464515799	orf19.2352	>orf19.2352 orf19.2352 CGDID:CAL0000750 COORDS:Ca21chr1_C_albicans_SC5314:2374045-2375019W, translated using codon table 12 (324 amino acids) Uncharacterized ORF;Ortholog(s) have mitochondrion localization
1.066593				88992000	0.3466576649	0.3466576649	0.3466576649	orf19.7523	>orf19.7523 MKC1 CGDID:CAL0000003 COORDS:Ca21chrR_C_albicans_SC5314:32402-30873C, translated using codon table 12 (509 amino acids) Verified ORF;MAP kinase;role in biofilm formation, contact-induced invasive filamentation, systemic virulence in mouse, ce
1.052948				211570000	0.347594937	0.347594937	0.347594937	orf19.1837	>orf19.1837 TBP1 CGDID:CAL0001658 COORDS:Ca21chr1_C_albicans_SC5314:2362662-2363378W, translated using codon table 12 (238 amino acids) Verified ORF;Transcription initiation factor;binds TATA box sequence, and binding does not require TFIIA;caspofungin
1.046801				710070000	0.3484757562	0.3484757562	0.3484757562	orf19.5083	>orf19.5083 DRG1 CGDID:CAL0001785 COORDS:Ca21chr1_C_albicans_SC5314:1767426-1768532W, translated using codon table 12 (368 amino acids) Verified ORF;Member of the DRG family of GTP-binding proteins;involved in regulation of invasive filamentous growth
1.052588				130190000	0.3485825988	0.3485825988	0.3485825988	orf19.4565	>orf19.4565 BGL2 CGDID:CAL0002830 COORDS:Ca21chr4_C_albicans_SC5314:445653-444727C, translated using codon table 12 (308 amino acids) Verified ORF;1,3-beta-Glucosyltransferase, cell wall enzyme;one of multiple 1,3-beta-glucosyltransferases;mutant has ce
1.052431				101250000	0.3490129204	0.3490129204	0.3490129204	orf19.3647	>orf19.3647 SEC8 CGDID:CAL0000407 COORDS:Ca21chr6_C_albicans_SC5314:137397-140720W, translated using codon table 12 (1107 amino acids) Verified ORF;Predicted subunit of the exocyst complex, involved in exocytosis;localizes to a crescent on the surface of
1.06533				74006000	0.3491103582	0.3491103582	0.3491103582	orf19.880	>orf19.880 orf19.880 CGDID:CAL0002889 COORDS:Ca21chr2_C_albicans_SC5314:712772-715804W, translated using codon table 12 (1010 amino acids) Uncharacterized ORF;Ortholog(s) have role in cargo loading into COPII-coated vesicle and COPII vesicle coat, cytosol
1.046352				627910000	0.3501574599	0.3501574599	0.3501574599	orf19.4491	>orf19.4491 ERG20 CGDID:CAL0002030 COORDS:Ca21chr2_C_albicans_SC5314:958692-959747W, translated using codon table 12 (351 amino acids) Uncharacterized ORF;Putative farnesyl pyrophosphate synthetase involved in isoprenoid and sterol biosynthesis, based on
1.026184				1478900000	0.3502422981	0.3502422981	0.3502422981	orf19.3599	>orf19.3599 TIF4631 CGDID:CAL0006026 COORDS:Ca21chr2_C_albicans_SC5314:1783309-1780055C, translated using codon table 12 (1084 amino acids) Uncharacterized ORF;Putative translation initiation factor eIF4G;overexpression causes hyperfilamentation;hyphal-
1.046297				598540000	0.3503625733	0.3503625733	0.3503625733	orf19.1619	>orf19.1619 orf19.1619 CGDID:CAL0006346 COORDS:Ca21chr3_C_albicans_SC5314:490943-489183C, translated using codon table 12 (586 amino acids) Uncharacterized ORF;Putative kinase subunit of RNA polymerase II carboxy-terminal domain kinase I;possibly an esse
1.026053				822790000	0.3509081734	0.3509081734	0.3509081734	orf19.2166	>orf19.2166 VMA5 CGDID:CAL0005394 COORDS:Ca21chr2_C_albicans_SC5314:1660762-1661928W, translated using codon table 12 (388 amino acids) Verified ORF;Putative vacuolar H(+)-ATPase;plasma membrane localized
1.026021				857270000	0.3510747139	0.3510747139	0.3510747139	orf19.7483	>orf19.7483 CRM1 CGDID:CAL0005701 COORDS:Ca21chrR_C_albicans_SC5314:125565-122326C, translated using codon table 12 (1079 amino acids) Verified ORF;Functional homolog of S. cerevisiae Crm1p, which acts in protein nuclear export;predicted to be resistant
1.064041				42519000	0.3516207247	0.3516207247	0.3516207247	orf19.2606	>orf19.2606 HDA1 CGDID:CAL0003359 COORDS:Ca21chrR_C_albicans_SC5314:451924-449423C, translated using codon table 12 (833 amino acids) Verified ORF;Histone deacetylase;conserved deacetylation motif;regulates white-to-opaque switching frequency but not op
1.051418				128270000	0.3517925994	0.3517925994	0.3517925994	orf19.6167	>orf19.6167 AYR1 CGDID:CAL0006073 COORDS:Ca21chr3_C_albicans_SC5314:182019-181138C, translated using codon table 12 (293 amino acids) Uncharacterized ORF;Putative oxidoreductase;transcriptionally induced by interaction with macrophage
1.051396				105870000	0.3518525815	0.3518525815	0.3518525815	orf19.4180	>orf19.4180 SEC72 CGDID:CAL0005843 COORDS:Ca21chr4_C_albicans_SC5314:110013-109399C, translated using codon table 12 (204 amino acids) Uncharacterized ORF;ER protein-translocation complex component;regulated by Gcn4p;repressed in response to amino acid
1.045687				256770000	0.3526525988	0.3526525988	0.3526525988	orf19.7292	>orf19.7292 ARP2 CGDID:CAL0004013 COORDS:Ca21chrR_C_albicans_SC5314:1915605-1916846W, translated using codon table 12 (391 amino acids) Verified ORF;Putative component of the Arp2/3 complex;required for virulence, hyphal growth, and cell wall and cytoske
1.063462				46270000	0.3527504996	0.3527504996	0.3527504996	orf19.6464	>orf19.6464 orf19.6464 CGDID:CAL0002255 COORDS:Ca21chr7_C_albicans_SC5314:529027-530880W, translated using codon table 12 (617 amino acids) Uncharacterized ORF;Predicted ORF in Assemblies 19, 20 and 21;induced upon adherence to polystyrene;oxidative str
1.063301				42718000	0.3530629927	0.3530629927	0.3530629927	orf19.5168	>orf19.5168 orf19.5168 CGDID:CAL0002631 COORDS:Ca21chr7_C_albicans_SC5314:636587-635283C, translated using codon table 12 (434 amino acids) Uncharacterized ORF;Ortholog(s) have role in maturation of SSU-rRNA and cytosol, nucleolus localization
1.025616				980450000	0.353131259	0.353131259	0.353131259	orf19.4283	>orf19.4283 orf19.4283 CGDID:CAL0000353 COORDS:Ca21chr5_C_albicans_SC5314:601853-600846C, translated using codon table 12 (335 amino acids) Uncharacterized ORF;Ortholog(s) have role in translational initiation and cytosol, eukaryotic 43S preinitiation com
1.045406				572710000	0.3537117228	0.3537117228	0.3537117228	orf19.589	>orf19.589 VPS21 CGDID:CAL0000352 COORDS:Ca21chrR_C_albicans_SC5314:1759084-1758434C, translated using codon table 12 (216 amino acids) Verified ORF;Late endosomal Rab small monomeric GTPase involved in transport of endocytosed proteins to the vacuole;in
1.112432				13338000	0.3538649419	0.3538649419	0.3538649419	orf19.5345	>orf19.5345 orf19.5345 CGDID:CAL0004315 COORDS:Ca21chr2_C_albicans_SC5314:2196208-2197227W, translated using codon table 12 (339 amino acids) Uncharacterized ORF;Putative ubiquitin-like polyubiquitin-binding protein;induced by nitric oxide independent of
1.02543				1057300000	0.3540773071	0.3540773071	0.3540773071	orf19.1993	>orf19.1993 orf19.1993 CGDID:CAL0002740 COORDS:Ca21chr2_C_albicans_SC5314:226014-227255W, translated using codon table 12 (413 amino acids) Uncharacterized ORF;Ortholog(s) have structural molecule activity, role in proteasome assembly, ubiquitin-dependent
1.112192				28934000	0.3542113645	0.3542113645	0.3542113645	orf19.203	>orf19.203 STB3 CGDID:CAL0003869 COORDS:Ca21chr2_C_albicans_SC5314:1842962-1844473W, translated using codon table 12 (503 amino acids) Uncharacterized ORF;Putative SIN3-binding protein 3 homolog;caspofungin induced;macrophage/pseudohyphal-repressed
1.025376				4437300000	0.354356193	0.354356193	0.354356193	orf19.1199	>orf19.1199 NOP5 CGDID:CAL0002164 COORDS:Ca21chr6_C_albicans_SC5314:66035-64485C, translated using codon table 12 (516 amino acids) Verified ORF;Protein similar to S. cerevisiae Nop5p protein of small nucleolar ribonucleoprotein complex;transposon mutati
1.112082				8187300	0.3543689005	0.3543689005	0.3543689005	orf19.4945	>orf19.4945 MSH6 CGDID:CAL0006305 COORDS:Ca21chr1_C_albicans_SC5314:2879371-2875727C, translated using codon table 12 (1214 amino acids) Uncharacterized ORF;Protein similar to S. cerevisiae Msh6p, which is involved in mismatch repair;repressed under Cdc5
1.045228				248000000	0.3543796925	0.3543796925	0.3543796925	orf19.4164	>orf19.4164 orf19.4164 CGDID:CAL0005783 COORDS:Ca21chr4_C_albicans_SC5314:135159-134425C, translated using codon table 12 (244 amino acids) Uncharacterized ORF;Ortholog(s) have mitochondrion, ribosome localization
1.062566				68285000	0.3544994508	0.3544994508	0.3544994508	orf19.4262	>orf19.4262 orf19.4262 CGDID:CAL0000283 COORDS:Ca21chr5_C_albicans_SC5314:559089-557647C, translated using codon table 12 (480 amino acids) Uncharacterized ORF;Ortholog(s) have mRNA binding activity and role in cellular protein complex localization, estab
1.111427				26509000	0.3553144667	0.3553144667	0.3553144667	orf19.4457	>orf19.4457 BNI4 CGDID:CAL0001878 COORDS:Ca21chr1_C_albicans_SC5314:811506-806539C, translated using codon table 12 (1655 amino acids) Verified ORF;Protein required for wild-type cell wall chitin distribution, morphology, hyphal growth;not essential;sim
1.04485				283570000	0.3558023556	0.3558023556	0.3558023556	orf19.7409	>orf19.7409 ERV25 CGDID:CAL0005428 COORDS:Ca21chr3_C_albicans_SC5314:1425325-1425972W, translated using codon table 12 (215 amino acids) Verified ORF;Component of COPII-coated vesicles;transcription induced upon filamentous growth
1.025085				1062100000	0.3558400321	0.3558400321	0.3558400321	orf19.6716	>orf19.6716 ABD1 CGDID:CAL0004754 COORDS:Ca21chr3_C_albicans_SC5314:1755845-1757269W, translated using codon table 12 (474 amino acids) Verified ORF;RNA (guanine-N7-)-methyltransferase, SAM-dependent;methylates mRNA 5 cap;binds phosphorylated RNA Pol I
1.044774				681140000	0.356090906	0.356090906	0.356090906	orf19.3015	>orf19.3015 ARX1 CGDID:CAL0001348 COORDS:Ca21chr1_C_albicans_SC5314:679161-677467C, translated using codon table 12 (564 amino acids) Uncharacterized ORF;Putative ribosomal large subunit biogenesis protein;downregulated during core stress response;decre
1.049807				212470000	0.3562332459	0.3562332459	0.3562332459	orf19.1170	>orf19.1170 ARO7 CGDID:CAL0002091 COORDS:Ca21chr1_C_albicans_SC5314:2529344-2528538C, translated using codon table 12 (268 amino acids) Uncharacterized ORF;Putative chorismate mutase;fungal-specific (no human or murine homolog);alkaline upregulated
1.049741				181400000	0.3564156557	0.3564156557	0.3564156557	orf19.423	>orf19.423 orf19.423 CGDID:CAL0005611 COORDS:Ca21chr1_C_albicans_SC5314:1137366-1137923W, translated using codon table 12 (185 amino acids) Uncharacterized ORF;Ortholog(s) have enzyme activator activity, m7G(5)pppN diphosphatase activity, mRNA binding ac
1.049561				117950000	0.3569136632	0.3569136632	0.3569136632	orf19.1702	>orf19.1702 ARF3 CGDID:CAL0000758 COORDS:Ca21chr3_C_albicans_SC5314:315172-315812W, translated using codon table 12 (175 amino acids) Uncharacterized ORF;Transcription is filament induced;Tup1p regulated (see Locus History Note for Assembly 19 correction
1.110153				11226000	0.3571527918	0.3571527918	0.3571527918	orf19.2320	>orf19.2320 orf19.2320 CGDID:CAL0000691 COORDS:Ca21chr1_C_albicans_SC5314:2418349-2416868C, translated using codon table 12 (493 amino acids) Uncharacterized ORF;Putative serine/threonine-protein kinase;possibly an essential gene, disruptants not obtaine
1.024633				9390600000	0.3581510075	0.3581510075	0.3581510075	orf19.2435	>orf19.2435 MSI3 CGDID:CAL0001523 COORDS:Ca21chr1_C_albicans_SC5314:1280738-1278633C, translated using codon table 12 (701 amino acids) Verified ORF;Essential antigenic HSP70 family protein, required for fluconazole resistance and calcineurin-dependent tr
1.044195				249720000	0.3582774733	0.3582774733	0.3582774733	orf19.809	>orf19.809 orf19.809 CGDID:CAL0002615 COORDS:Ca21chr2_C_albicans_SC5314:869597-868233C, translated using codon table 12 (454 amino acids) Uncharacterized ORF;Ortholog(s) have role in maturation of LSU-rRNA from tricistronic rRNA transcript (SSU-rRNA, 5.8S
1.024531				59600000000	0.3586726592	0.3586726592	0.3586726592	orf19.2551	>orf19.2551 MET6 CGDID:CAL0002475 COORDS:Ca21chrR_C_albicans_SC5314:371056-368753C, translated using codon table 12 (767 amino acids) Verified ORF;Essential 5-methyltetrahydropteroyltriglutamate-homocysteine methyltransferase (cobalamin-independent methio
1.043898				454960000	0.3593997916	0.3593997916	0.3593997916	orf19.5226	>orf19.5226 WRS1 CGDID:CAL0003524 COORDS:Ca21chr1_C_albicans_SC5314:2697872-2696598C, translated using codon table 12 (424 amino acids) Uncharacterized ORF;Putative tRNA-Trp synthetase;genes encoding ribosomal subunits, translation factors, tRNA syntheta
1.043889				685110000	0.3594345172	0.3594345172	0.3594345172	orf19.1796	>orf19.1796 orf19.1796 CGDID:CAL0000999 COORDS:Ca21chr4_C_albicans_SC5314:1174948-1176042W, translated using codon table 12 (364 amino acids) Uncharacterized ORF;Ortholog(s) have oxidoreductase activity, acting on the CH-OH group of donors, NAD or NADP as
1.048621				101760000	0.3595143521	0.3595143521	0.3595143521	orf19.3949	>orf19.3949 orf19.3949 CGDID:CAL0002985 COORDS:Ca21chr5_C_albicans_SC5314:1009339-1005395C, translated using codon table 12 (1314 amino acids) Uncharacterized ORF;Ortholog(s) have chromatin binding, histone binding activity
1.048212				185620000	0.3606471848	0.3606471848	0.3606471848	orf19.6955	>orf19.6955 HBR3 CGDID:CAL0000302 COORDS:Ca21chr3_C_albicans_SC5314:770521-771921W, translated using codon table 12 (466 amino acids) Uncharacterized ORF;Essential protein;regulated by hemoglobin;S. cerevisiae ortholog is essential;Hap43p-induced gene
1.024086				2081900000	0.360950863	0.360950863	0.360950863	orf19.5685	>orf19.5685 THS1 CGDID:CAL0000735 COORDS:Ca21chr5_C_albicans_SC5314:14674-12554C, translated using codon table 12 (706 amino acids) Uncharacterized ORF;Putative threonyl-tRNA synthetase;transcription regulated by Mig1p and Tup1p;downregulated upon phago
1.043315				600710000	0.3616082911	0.3616082911	0.3616082911	orf19.1229	>orf19.1229 orf19.1229 CGDID:CAL0002842 COORDS:Ca21chr1_C_albicans_SC5314:1672965-1669828C, translated using codon table 12 (1045 amino acids) Uncharacterized ORF;Ortholog(s) have importin-alpha export receptor activity, role in cell division, protein exp
1.04777				149930000	0.3618749187	0.3618749187	0.3618749187	orf19.1889	>orf19.1889 orf19.1889 CGDID:CAL0001798 COORDS:Ca21chr2_C_albicans_SC5314:1516534-1517256W, translated using codon table 12 (240 amino acids) Uncharacterized ORF;Putative phosphoglycerate mutase family protein;stationary phase enriched protein;early-sta
1.106688				13532000	0.3621732617	0.3621732617	0.3621732617	orf19.5887	>orf19.5887 NUP85 CGDID:CAL0002462 COORDS:Ca21chr3_C_albicans_SC5314:915536-913215C, translated using codon table 12 (773 amino acids) Verified ORF;Ortholog(s) have structural constituent of nuclear pore activity
1.043143				711080000	0.3622606206	0.3622606206	0.3622606206	orf19.7187	>orf19.7187 MAM33 CGDID:CAL0003133 COORDS:Ca21chr7_C_albicans_SC5314:862917-862123C, translated using codon table 12 (264 amino acids) Uncharacterized ORF;Putative mitochondrial acidic matrix protein;regulated by Ssn6p;protein present in exponential and
1.047522				113590000	0.3625630191	0.3625630191	0.3625630191	orf19.1228	>orf19.1228 HAP2 CGDID:CAL0002841 COORDS:Ca21chr1_C_albicans_SC5314:1668206-1669300W, translated using codon table 12 (364 amino acids) Verified ORF;CCAAT-binding factor regulates low-iron induction of FRP1, in these conditions CBF comprises Hap43p and pr
1.047473				141290000	0.3626985061	0.3626985061	0.3626985061	orf19.4502	>orf19.4502 orf19.4502 CGDID:CAL0002614 COORDS:Ca21chr2_C_albicans_SC5314:940777-946524W, translated using codon table 12 (1915 amino acids) Uncharacterized ORF;Ortholog(s) have ATPase activity, TBP-class protein binding activity
1.04727				187970000	0.3632625019	0.3632625019	0.3632625019	orf19.3031	>orf19.3031 SEC62 CGDID:CAL0001383 COORDS:Ca21chr1_C_albicans_SC5314:696971-696090C, translated using codon table 12 (293 amino acids) Verified ORF;Putative endoplasmic reticulum (ER) protein-translocation complex subunit
1.05779				43226000	0.3638804693	0.3638804693	0.3638804693	orf19.1708	>orf19.1708 orf19.1708 CGDID:CAL0000767 COORDS:Ca21chr3_C_albicans_SC5314:306821-307480W, translated using codon table 12 (219 amino acids) Uncharacterized ORF;Ortholog(s) have nucleolus localization
1.042686				313840000	0.363995324	0.363995324	0.363995324	orf19.1095	>orf19.1095 orf19.1095 CGDID:CAL0001281 COORDS:Ca21chr6_C_albicans_SC5314:965793-964642C, translated using codon table 12 (383 amino acids) Uncharacterized ORF;Putative nuclear pore complex;possibly an essential gene, disruptants not obtained by UAU1 met
1.105416				30872000	0.3640221925	0.3640221925	0.3640221925	orf19.1244	>orf19.1244 GYP2 CGDID:CAL0002915 COORDS:Ca21chr4_C_albicans_SC5314:1230716-1233544W, translated using codon table 12 (942 amino acids) Uncharacterized ORF;Ortholog(s) have Rab GTPase activator activity, role in intracellular protein transport and cell di
1.042669				355560000	0.364057378	0.364057378	0.364057378	orf19.4395	>orf19.4395 orf19.4395 CGDID:CAL0001184 COORDS:Ca21chrR_C_albicans_SC5314:783889-782048C, translated using codon table 12 (613 amino acids) Uncharacterized ORF;Putative actin cytoskeleton component;protein present in exponential and stationary growth pha
1.057615				84652000	0.364225528	0.364225528	0.364225528	orf19.5597	>orf19.5597 POL5 CGDID:CAL0006292 COORDS:Ca21chr6_C_albicans_SC5314:655323-658490W, translated using codon table 12 (1055 amino acids) Uncharacterized ORF;Putative DNA Polymerase phi;induced upon biofilm formation
1.105261				16367000	0.3642478304	0.3642478304	0.3642478304	orf19.2928	>orf19.2928 orf19.2928 CGDID:CAL0005997 COORDS:Ca21chr1_C_albicans_SC5314:505263-504190C, translated using codon table 12 (357 amino acids) Uncharacterized ORF;Ortholog(s) have COPI-coated vesicle, Golgi apparatus localization
1.046767				165460000	0.3646638297	0.3646638297	0.3646638297	orf19.6295	>orf19.6295 MAS2 CGDID:CAL0000621 COORDS:Ca21chr5_C_albicans_SC5314:360974-362542W, translated using codon table 12 (522 amino acids) Uncharacterized ORF;Putative processing peptidase, catalytic (alpha) subunit;protein level decreases in stationary phase
1.056861				85805000	0.3657145125	0.3657145125	0.3657145125	orf19.4627	>orf19.4627 orf19.4627 CGDID:CAL0003646 COORDS:Ca21chr4_C_albicans_SC5314:329559-332903W, translated using codon table 12 (1114 amino acids) Uncharacterized ORF;Ortholog(s) have structural constituent of nuclear pore activity
1.10376				19221000	0.3664332657	0.3664332657	0.3664332657	orf19.3582	>orf19.3582 orf19.3582 CGDID:CAL0005994 COORDS:Ca21chr2_C_albicans_SC5314:1125339-1126138W, translated using codon table 12 (246 amino acids) Uncharacterized ORF;Ortholog(s) have protein-lysine N-methyltransferase activity, role in peptidyl-lysine dimethy
1.022982				15000000000	0.366628797	0.366628797	0.366628797	orf19.3911	>orf19.3911 SAH1 CGDID:CAL0002855 COORDS:Ca21chr5_C_albicans_SC5314:947362-946010C, translated using codon table 12 (450 amino acids) Uncharacterized ORF;Putative S-adenosyl-L-homocysteine hydrolase;predicted enzyme of sulfur amino acid metabolism;antig
1.0229				2380000000	0.3670518872	0.3670518872	0.3670518872	orf19.2407	>orf19.2407 DPS1-1 CGDID:CAL0001457 COORDS:Ca21chrR_C_albicans_SC5314:715388-717124W, translated using codon table 12 (578 amino acids) Uncharacterized ORF;Putative tRNA-Asp synthetase;genes encoding ribosomal subunits, translation factors, tRNA syntheta
1.056129				66063000	0.3671625914	0.3671625914	0.3671625914	orf19.6573	>orf19.6573 BEM2 CGDID:CAL0003273 COORDS:Ca21chr7_C_albicans_SC5314:329717-336475W, translated using codon table 12 (2252 amino acids) Uncharacterized ORF;Putative Rho1p GTPase activating protein (GAP);serum-induced transcription
1.055792				48796000	0.367828216	0.367828216	0.367828216	orf19.5500	>orf19.5500 MAK16 CGDID:CAL0006057 COORDS:Ca21chr2_C_albicans_SC5314:1301008-1300061C, translated using codon table 12 (315 amino acids) Uncharacterized ORF;Putative constituent of 66S pre-ribosomal particles;Hap43p-induced gene;decreased expression in
1.041651				706920000	0.3679352684	0.3679352684	0.3679352684	orf19.7484	>orf19.7484 ADE1 CGDID:CAL0005704 COORDS:Ca21chrR_C_albicans_SC5314:121861-120986C, translated using codon table 12 (291 amino acids) Verified ORF;Phosphoribosylaminoimadazole succinocarboxamide synthetase, enzyme of adenine biosynthesis;not induced in G
1.041393				300810000	0.3689171024	0.3689171024	0.3689171024	orf19.1214	>orf19.1214 orf19.1214 CGDID:CAL0002793 COORDS:Ca21chr6_C_albicans_SC5314:886677-888020W, translated using codon table 12 (447 amino acids) Uncharacterized ORF;Ortholog(s) have metalloaminopeptidase activity, role in protein initiator methionine removal i
1.101592				27522000	0.3695991803	0.3695991803	0.3695991803	orf19.4278	>orf19.4278 orf19.4278 CGDID:CAL0000324 COORDS:Ca21chr5_C_albicans_SC5314:588725-586716C, translated using codon table 12 (669 amino acids) Uncharacterized ORF;Ortholog(s) have methylated histone residue binding activity and role in negative regulation of
1.101591				7746300	0.3696005746	0.3696005746	0.3696005746	orf19.4677	>orf19.4677 orf19.4677 CGDID:CAL0003793 COORDS:Ca21chr4_C_albicans_SC5314:229969-229259C, translated using codon table 12 (236 amino acids) Uncharacterized ORF;Putative protein of unknown function, transcription is upregulated in clinical isolates from HI
1.101482				19770000	0.3697604123	0.3697604123	0.3697604123	orf19.2333	>orf19.2333 orf19.2333 CGDID:CAL0000720 COORDS:Ca21chr1_C_albicans_SC5314:2401214-2399724C, translated using codon table 12 (496 amino acids) Uncharacterized ORF;Ortholog(s) have role in retrograde transport, endosome to Golgi and cytosol, late endosome,
1.044839				127120000	0.3700425931	0.3700425931	0.3700425931	orf19.4503	>orf19.4503 orf19.4503 CGDID:CAL0002616 COORDS:Ca21chr2_C_albicans_SC5314:938829-939506W, translated using codon table 12 (225 amino acids) Uncharacterized ORF;Ortholog(s) have cytosol, nucleus localization
1.054599				62938000	0.3701940118	0.3701940118	0.3701940118	orf19.5486	>orf19.5486 orf19.5486 CGDID:CAL0005344 COORDS:Ca21chr2_C_albicans_SC5314:1269397-1272009W, translated using codon table 12 (870 amino acids) Verified ORF;Putative endoribonuclease;heterozygous null mutant exhibits hypersensitivity to parnafungin and cor
1.100786				21565000	0.3707785315	0.3707785315	0.3707785315	orf19.3862	>orf19.3862 orf19.3862 CGDID:CAL0002120 COORDS:Ca21chrR_C_albicans_SC5314:1298929-1299915W, translated using codon table 12 (328 amino acids) Uncharacterized ORF;Putative intracellular transport protein;heterozygous null mutant displays sensitivity to ra
1.054293				64273000	0.3708013189	0.3708013189	0.3708013189	orf19.5845	>orf19.5845 RNR3 CGDID:CAL0002354 COORDS:Ca21chrR_C_albicans_SC5314:1189667-1187217C, translated using codon table 12 (816 amino acids) Uncharacterized ORF;Putative ribonucleotide reductase large subunit;transcriptionally regulated by iron;expression gr
1.040752				447260000	0.3713660732	0.3713660732	0.3713660732	orf19.4045	>orf19.4045 EST1 CGDID:CAL0004815 COORDS:Ca21chr5_C_albicans_SC5314:1176415-1178253W, translated using codon table 12 (612 amino acids) Verified ORF;Telomerase subunit;allosteric activator of catalytic activity, but not required for catalytic activity;h
1.040282				482730000	0.3731647897	0.3731647897	0.3731647897	orf19.4605	>orf19.4605 TYR1 CGDID:CAL0003587 COORDS:Ca21chr4_C_albicans_SC5314:367992-369311W, translated using codon table 12 (439 amino acids) Uncharacterized ORF;Putative prepephenate dehydrogenase;enzyme of tyrosine biosynthesis;fungal-specific (no human or mu
1.021706				2950000000	0.3732324347	0.3732324347	0.3732324347	orf19.5647	>orf19.5647 SUB2 CGDID:CAL0000645 COORDS:Ca21chr4_C_albicans_SC5314:34763-33383C, translated using codon table 12 (433 amino acids) Uncharacterized ORF;Putative TREX complex component with a predicted role in nuclear mRNA export;transcription is regulate
1.021445				20800000000	0.3745887942	0.3745887942	0.3745887942	orf19.6854	>orf19.6854 ATP1 CGDID:CAL0005797 COORDS:Ca21chr1_C_albicans_SC5314:949400-951542W, translated using codon table 12 (546 amino acids) Verified ORF;ATP synthase alpha subunit;antigenic in human/mouse;at hyphal surface, not yeast;induced by ciclopirox, k
1.043187				91877000	0.3746748572	0.3746748572	0.3746748572	orf19.5418	>orf19.5418 orf19.5418 CGDID:CAL0005190 COORDS:Ca21chr3_C_albicans_SC5314:66463-67896W, translated using codon table 12 (477 amino acids) Uncharacterized ORF;Ortholog(s) have role in ER to Golgi vesicle-mediated transport and endoplasmic reticulum localiz
1.04315				109170000	0.3747776552	0.3747776552	0.3747776552	orf19.3438	>orf19.3438 orf19.3438 CGDID:CAL0004972 COORDS:Ca21chr6_C_albicans_SC5314:293962-292808C, translated using codon table 12 (384 amino acids) Uncharacterized ORF;Ortholog(s) have chaperone binding activity, role in ER-associated protein catabolic process, p
1.097555				26663000	0.3755169206	0.3755169206	0.3755169206	orf19.199	>orf19.199 orf19.199 CGDID:CAL0003292 COORDS:Ca21chr2_C_albicans_SC5314:1850993-1849458C, translated using codon table 12 (511 amino acids) Uncharacterized ORF;Predicted ORF in Assemblies 19, 20 and 21;hyphal-induced expression;greater mRNA abundance ob
1.042776				143600000	0.375829584	0.375829584	0.375829584	orf19.3540	>orf19.3540 MAK5 CGDID:CAL0005900 COORDS:Ca21chr2_C_albicans_SC5314:1053006-1055354W, translated using codon table 12 (782 amino acids) Uncharacterized ORF;Putative nucleolar DEAD-box RNA helicase;oxidative stress-repressed via Cap1p;decreased expressio
1.021187				866510000	0.3759287321	0.3759287321	0.3759287321	orf19.3123	>orf19.3123 RPT5 CGDID:CAL0002261 COORDS:Ca21chr4_C_albicans_SC5314:1532862-1534154W, translated using codon table 12 (430 amino acids) Uncharacterized ORF;26S proteasome regulatory subunit;transcription is regulated by Nrg1p and Mig1p;regulated by Gcn2
1.042684				167470000	0.3760880177	0.3760880177	0.3760880177	orf19.6710	>orf19.6710 UTP9 CGDID:CAL0004741 COORDS:Ca21chr3_C_albicans_SC5314:1765414-1766751W, translated using codon table 12 (445 amino acids) Verified ORF;Small-subunit processome protein;expression downregulated in an ssr1 null mutant;decreased expression in
1.039424				274010000	0.3764558632	0.3764558632	0.3764558632	orf19.4188	>orf19.4188 NMD5 CGDID:CAL0005859 COORDS:Ca21chr4_C_albicans_SC5314:96782-93729C, translated using codon table 12 (1017 amino acids) Uncharacterized ORF;Protein not essential for viability;similar to S. cerevisiae Nmd5p, which is involved in protein-nucl
1.03939				338690000	0.3765877499	0.3765877499	0.3765877499	orf19.7335	>orf19.7335 PRE8 CGDID:CAL0004604 COORDS:Ca21chrR_C_albicans_SC5314:1989161-1990063W, translated using codon table 12 (251 amino acids) Uncharacterized ORF;Putative alpha-2_sc subunit of proteasome;macrophage-induced protein;regulated by Gcn2p and Gcn4p
1.021026				6296900000	0.3767633106	0.3767633106	0.3767633106	orf19.2138	>orf19.2138 ILS1 CGDID:CAL0005329 COORDS:Ca21chr6_C_albicans_SC5314:1005464-1008730W, translated using codon table 12 (1088 amino acids) Uncharacterized ORF;Putative isoleucyl-tRNA synthetase, the target of drugs including the cyclic beta-amino acid icofu
1.039266				244630000	0.3770622947	0.3770622947	0.3770622947	orf19.6693	>orf19.6693 orf19.6693 CGDID:CAL0004149 COORDS:Ca21chr7_C_albicans_SC5314:806381-802950C, translated using codon table 12 (1143 amino acids) Uncharacterized ORF;Ortholog(s) have cytosol, nucleus localization
1.051112				63842000	0.3771316696	0.3771316696	0.3771316696	orf19.5463	>orf19.5463 SEC6 CGDID:CAL0005292 COORDS:Ca21chr3_C_albicans_SC5314:19533-17074C, translated using codon table 12 (819 amino acids) Verified ORF;Predicted subunit of the exocyst complex, involved in exocytosis;localizes to a crescent on the surface of th
1.020939				8206500000	0.3772186657	0.3772186657	0.3772186657	orf19.7097	>orf19.7097 orf19.7097 CGDID:CAL0002199 COORDS:Ca21chr7_C_albicans_SC5314:35195-34632C, translated using codon table 12 (187 amino acids) Verified ORF;Putative cytoplasmic RNA-binding protein;heterozygous null mutant exhibits hypersensitivity to parnafun
1.051025				77314000	0.377306077	0.377306077	0.377306077	orf19.3804	>orf19.3804 orf19.3804 CGDID:CAL0001904 COORDS:Ca21chr4_C_albicans_SC5314:1018439-1017672C, translated using codon table 12 (255 amino acids) Uncharacterized ORF;Predicted ORF in Assemblies 19, 20 and 21;filament induced
1.042238				221950000	0.3773417541	0.3773417541	0.3773417541	orf19.688	>orf19.688 orf19.688 CGDID:CAL0001141 COORDS:Ca21chr6_C_albicans_SC5314:404702-404055C, translated using codon table 12 (215 amino acids) Uncharacterized ORF;Ortholog(s) have structural constituent of ribosome activity and mitochondrial small ribosomal su
1.042162				109650000	0.3775582203	0.3775582203	0.3775582203	orf19.2488	>orf19.2488 FAL1 CGDID:CAL0001638 COORDS:Ca21chr1_C_albicans_SC5314:1182403-1181204C, translated using codon table 12 (399 amino acids) Uncharacterized ORF;Ortholog(s) have role in maturation of SSU-rRNA from tricistronic rRNA transcript (SSU-rRNA, 5.8S r
1.050839				72958000	0.3776768653	0.3776768653	0.3776768653	orf19.4144	>orf19.4144 orf19.4144 CGDID:CAL0005714 COORDS:Ca21chr5_C_albicans_SC5314:332823-331012C, translated using codon table 12 (603 amino acids) Uncharacterized ORF;Predicted ORF in Assemblies 19, 20 and 21;clade-associated gene expression
1.039015				590250000	0.3780293641	0.3780293641	0.3780293641	orf19.5698	>orf19.5698 orf19.5698 CGDID:CAL0000752 COORDS:Ca21chr5_C_albicans_SC5314:3999-4808W, translated using codon table 12 (269 amino acids) Uncharacterized ORF;Putative mitochondrial ribosomal protein of the large subunit;transcription is upregulated in clin
1.095799				23286000	0.3780999257	0.3780999257	0.3780999257	orf19.2135	>orf19.2135 TSM1 CGDID:CAL0005325 COORDS:Ca21chr6_C_albicans_SC5314:1003738-999461C, translated using codon table 12 (1425 amino acids) Uncharacterized ORF;Putative transcription initiation factor TFIID subunit;transcription is upregulated in clinical is
1.020676				2547600000	0.3785845107	0.3785845107	0.3785845107	orf19.4718	>orf19.4718 TRP5 CGDID:CAL0004378 COORDS:Ca21chr4_C_albicans_SC5314:1360213-1358105C, translated using codon table 12 (702 amino acids) Verified ORF;Predicted tryptophan synthase;identified in detergent-resistant membrane fraction (possible lipid raft co
1.020671				8437200000	0.3786130855	0.3786130855	0.3786130855	orf19.3087;orf19.6771	>orf19.3087 UBI3 CGDID:CAL0001506 COORDS:Ca21chr4_C_albicans_SC5314:1585505-1586086W, translated using codon table 12 (193 amino acids) Verified ORF;Fusion of ubiquitin with the S34 protein of the small ribosomal subunit;mRNA decreases upon heat shock, a
1.050342				33315000	0.3786691222	0.3786691222	0.3786691222	orf19.2385	>orf19.2385 KTI12 CGDID:CAL0000813 COORDS:Ca21chrR_C_albicans_SC5314:750070-749204C, translated using codon table 12 (288 amino acids) Uncharacterized ORF;Protein similar to S. cerevisiae Kti12p, which associates with Elongator complex;has a role in resi
1.038692				249190000	0.3792716329	0.3792716329	0.3792716329	orf19.2283	>orf19.2283 DQD1 CGDID:CAL0006377 COORDS:Ca21chr2_C_albicans_SC5314:1481049-1480609C, translated using codon table 12 (146 amino acids) Uncharacterized ORF;Putative 3-dehydroquinate dehydratase;biofilm-induced gene;ketoconazole-repressed;macrophage-dow
1.03867				662440000	0.3793556275	0.3793556275	0.3793556275	orf19.2974	>orf19.2974 YKT6 CGDID:CAL0006106 COORDS:Ca21chr1_C_albicans_SC5314:603791-603189C, translated using codon table 12 (200 amino acids) Verified ORF;Putative protein of the vacuolar SNARE complex with a predicted role in vacuolar fusion
1.041212				157610000	0.3802351496	0.3802351496	0.3802351496	orf19.5630	>orf19.5630 APA2 CGDID:CAL0000610 COORDS:Ca21chr6_C_albicans_SC5314:717762-716662C, translated using codon table 12 (366 amino acids) Uncharacterized ORF;Putative ATP adenylyltransferase II;regulated by Gcn4p;repressed in response to amino acid starvati
1.020336				7556800000	0.3803586443	0.3803586443	0.3803586443	orf19.88	>orf19.88 ILV5 CGDID:CAL0000685 COORDS:Ca21chr6_C_albicans_SC5314:171374-170172C, translated using codon table 12 (400 amino acids) Verified ORF;Ketol-acid reductoisomerase;antigenic in human/murine infection;regulated by Gcn4p;GlcNAc, amino acid starv
1.020196				3815100000	0.3810922844	0.3810922844	0.3810922844	orf19.754	>orf19.754 YBN5 CGDID:CAL0001864 COORDS:Ca21chr1_C_albicans_SC5314:1015852-1017042W, translated using codon table 12 (396 amino acids) Uncharacterized ORF;Ortholog(s) have ATPase activity and cytosol, nucleus localization
1.093569				14883000	0.3813880528	0.3813880528	0.3813880528	orf19.4379;orf19.4380.1	>orf19.4379 PRP13 CGDID:CAL0001123 COORDS:Ca21chrR_C_albicans_SC5314:849450-852053W, translated using codon table 12 (867 amino acids) Uncharacterized ORF;Putative integral inner mitochondrial membrane protein with similarity to exonucleases;>orf19.4380.1
1.020129				5581800000	0.38143903	0.38143903	0.38143903	orf19.1750	>orf19.1750 SLR1 CGDID:CAL0000867 COORDS:Ca21chr2_C_albicans_SC5314:2120962-2122595W, translated using codon table 12 (263 amino acids) Uncharacterized ORF;Protein similar to mammalian SR-like RNA splicing factor;gene has intron;significant changes made
1.020121				5240000000	0.3814826134	0.3814826134	0.3814826134	orf19.4602	>orf19.4602 MDH1-1 CGDID:CAL0003583 COORDS:Ca21chr4_C_albicans_SC5314:371508-370510C, translated using codon table 12 (332 amino acids) Uncharacterized ORF;Predicted malate dehydrogenase precursor;macrophage-induced transcript;protein present in exponen
1.04061				241800000	0.3819342714	0.3819342714	0.3819342714	orf19.1528	>orf19.1528 orf19.1528 CGDID:CAL0005448 COORDS:Ca21chr2_C_albicans_SC5314:416571-417626W, translated using codon table 12 (351 amino acids) Uncharacterized ORF;Putative mitochondrial RNA polymerase specificity factor;possibly an essential gene, disruptan
1.048674				54817000	0.3820074718	0.3820074718	0.3820074718	orf19.6056	>orf19.6056 orf19.6056 CGDID:CAL0005147 COORDS:Ca21chr1_C_albicans_SC5314:81234-81902W, translated using codon table 12 (222 amino acids) Uncharacterized ORF;Ortholog(s) have phosphatase activity, role in dephosphorylation and cytosol, nucleus localizatio
1.048661				32607000	0.3820347017	0.3820347017	0.3820347017	orf19.6418	>orf19.6418 orf19.6418 CGDID:CAL0002143 COORDS:Ca21chrR_C_albicans_SC5314:1835222-1836484W, translated using codon table 12 (420 amino acids) Uncharacterized ORF;Ortholog(s) have role in ribosomal large subunit biogenesis and cytoplasm, nucleus localizati
1.048632				42805000	0.3820927462	0.3820927462	0.3820927462	orf19.164	>orf19.164 orf19.164 CGDID:CAL0003185 COORDS:Ca21chrR_C_albicans_SC5314:575931-574726C, translated using codon table 12 (401 amino acids) Uncharacterized ORF;Ortholog(s) have lipase activity and peroxisomal matrix localization
1.037758				411820000	0.3828742296	0.3828742296	0.3828742296	orf19.5834	>orf19.5834 orf19.5834 CGDID:CAL0002327 COORDS:Ca21chr2_C_albicans_SC5314:542346-545354W, translated using codon table 12 (1002 amino acids) Uncharacterized ORF;Ortholog(s) have protein transporter activity, role in mRNA export from nucleus and cytoplasm,
1.019833				37900000000	0.3829852869	0.3829852869	0.3829852869	orf19.6367	>orf19.6367 SSB1 CGDID:CAL0001367 COORDS:Ca21chrR_C_albicans_SC5314:1762547-1764388W, translated using codon table 12 (613 amino acids) Verified ORF;HSP70 family heat shock protein;mRNA in yeast cells and germ tubes;at surface of yeast cells, not hyphae
1.040097				195820000	0.3833837562	0.3833837562	0.3833837562	orf19.895	>orf19.895 HOG1 CGDID:CAL0002931 COORDS:Ca21chr2_C_albicans_SC5314:692680-691547C, translated using codon table 12 (377 amino acids) Verified ORF;MAP kinase of osmotic-, heavy metal-, and core stress response;role in regulation of glycerol, D-arabitol in
1.047987				45654000	0.3833854581	0.3833854581	0.3833854581	orf19.5618	>orf19.5618 orf19.5618 CGDID:CAL0000568 COORDS:Ca21chr6_C_albicans_SC5314:692998-691040C, translated using codon table 12 (652 amino acids) Uncharacterized ORF;Ortholog(s) have SNARE binding, unfolded protein binding activity
1.092167				18411000	0.3834602655	0.3834602655	0.3834602655	orf19.7119	>orf19.7119 RAD3 CGDID:CAL0002854 COORDS:Ca21chr7_C_albicans_SC5314:5761-3464C, translated using codon table 12 (765 amino acids) Verified ORF;Ortholog of <i>S. cerevisiae</i> RAD3;has helicase activity on a duplex DNA substrate
1.047373				43660000	0.3846179575	0.3846179575	0.3846179575	orf19.3370	>orf19.3370 DOT4 CGDID:CAL0004185 COORDS:Ca21chr4_C_albicans_SC5314:721235-719028C, translated using codon table 12 (735 amino acids) Verified ORF;Protein similar to ubiquitin C-terminal hydrolase;localizes to cell surface of hyphal cells, but not yeast-
1.01942				823490000	0.3851501805	0.3851501805	0.3851501805	orf19.2622	>orf19.2622 YPT31 CGDID:CAL0003404 COORDS:Ca21chrR_C_albicans_SC5314:1628715-1628047C, translated using codon table 12 (222 amino acids) Verified ORF;Protein required for resistance to toxic ergosterol analog
1.019405				1318600000	0.385226985	0.385226985	0.385226985	orf19.2041	>orf19.2041 orf19.2041 CGDID:CAL0004406 COORDS:Ca21chr2_C_albicans_SC5314:142396-140486C, translated using codon table 12 (636 amino acids) Uncharacterized ORF;Ortholog(s) have DNA translocase activity, histone acetyl-lysine binding activity
1.09075				21629000	0.3855575378	0.3855575378	0.3855575378	orf19.1049	>orf19.1049 orf19.1049 CGDID:CAL0001159 COORDS:Ca21chr1_C_albicans_SC5314:869162-868578C, translated using codon table 12 (194 amino acids) Uncharacterized ORF;Hap43p-induced gene;expression upregulated during planktonic growth
1.046651				67806000	0.3860665329	0.3860665329	0.3860665329	orf19.702	>orf19.702 orf19.702 CGDID:CAL0001700 COORDS:Ca21chrR_C_albicans_SC5314:1439673-1436356C, translated using codon table 12 (1105 amino acids) Uncharacterized ORF;Ortholog(s) have DNA helicase activity, role in regulation of translational termination and po
1.019231				26200000000	0.3861414905	0.3861414905	0.3861414905	orf19.5341;orf19.3354	>orf19.5341 RPS4A CGDID:CAL0004310 COORDS:Ca21chr2_C_albicans_SC5314:2189961-2190749W, translated using codon table 12 (262 amino acids) Uncharacterized ORF;Predicted ribosomal protein;genes encoding cytoplasmic ribosomal subunits, translation factors, a
1.09011				24296000	0.3865056411	0.3865056411	0.3865056411	orf19.3990	>orf19.3990 orf19.3990 CGDID:CAL0003169 COORDS:Ca21chr5_C_albicans_SC5314:1097705-1098196W, translated using codon table 12 (163 amino acids) Uncharacterized ORF;Ortholog(s) have DNA-directed RNA polymerase activity, role in tRNA transcription from RNA po
1.038994				229090000	0.3865086486	0.3865086486	0.3865086486	orf19.5467;orf19.7127;orf19.3074;orf19.362;orf19.2661;orf19.6191;orf19.5700;orf19.6337;orf19.7544;orf19.4054;orf19.6112;orf19.7680;orf19.1925	>orf19.5467 TLO7 CGDID:CAL0005302 COORDS:Ca21chr3_C_albicans_SC5314:13756-14265W, translated using codon table 12 (169 amino acids) Uncharacterized ORF;Member of a family of telomere-proximal genes of unknown function;may be spliced in vivo;>orf19.7127 T
1.03896				152000000	0.3866053228	0.3866053228	0.3866053228	orf19.1566	>orf19.1566 UTP21 CGDID:CAL0005566 COORDS:Ca21chr2_C_albicans_SC5314:481408-484236W, translated using codon table 12 (942 amino acids) Verified ORF;Putative U3 snoRNP protein;Hap43p-induced gene;physically interacts with TAP-tagged Nop1p
1.038936				109310000	0.3866742835	0.3866742835	0.3866742835	orf19.7664	>orf19.7664 orf19.7664 CGDID:CAL0000947 COORDS:Ca21chrR_C_albicans_SC5314:2273334-2272930C, translated using codon table 12 (134 amino acids) Uncharacterized ORF;Ortholog(s) have nucleolus localization
1.036665				765710000	0.38710101	0.38710101	0.38710101	orf19.4796	>orf19.4796 orf19.4796 CGDID:CAL0004617 COORDS:Ca21chr1_C_albicans_SC5314:2060917-2061447W, translated using codon table 12 (176 amino acids) Uncharacterized ORF;Putative eIF-4E-binding repressor of CAP-dependent translation;stationary phase enriched pro
1.018986				5037900000	0.3874262384	0.3874262384	0.3874262384	orf19.4635	>orf19.4635 NIP1 CGDID:CAL0003672 COORDS:Ca21chr4_C_albicans_SC5314:310023-312647W, translated using codon table 12 (874 amino acids) Verified ORF;Putative translation initiation factor;mutation confers hypersensitivity to roridin A and verrucarin A;gen
1.036418				429650000	0.3880576926	0.3880576926	0.3880576926	orf19.3211	>orf19.3211 RCF3 CGDID:CAL0003213 COORDS:Ca21chr5_C_albicans_SC5314:881301-882415W, translated using codon table 12 (347 amino acids) Uncharacterized ORF;Putative heteropentameric replication factor C subunit;transcription is induced upon filamentous gro
1.088876				7977100	0.3883368071	0.3883368071	0.3883368071	orf19.2749	>orf19.2749 orf19.2749 CGDID:CAL0004234 COORDS:Ca21chr4_C_albicans_SC5314:515620-514148C, translated using codon table 12 (490 amino acids) Uncharacterized ORF;Biofilm-induced gene;transcriptionally activated by Mnl1p under weak acid stress
1.036266				384340000	0.3886474698	0.3886474698	0.3886474698	orf19.3058	>orf19.3058 orf19.3058 CGDID:CAL0001438 COORDS:Ca21chr1_C_albicans_SC5314:746407-744965C, translated using codon table 12 (480 amino acids) Uncharacterized ORF;Ortholog(s) have role in ubiquinone biosynthetic process and mitochondrial inner membrane local
1.018724				1916500000	0.388798622	0.388798622	0.388798622	orf19.7626	>orf19.7626 EIF4E CGDID:CAL0000850 COORDS:Ca21chrR_C_albicans_SC5314:2230355-2230984W, translated using codon table 12 (209 amino acids) Verified ORF;Translation initiation factor eIF4E;genes encoding ribosomal subunits, translation factors, tRNA synthet
1.03602				334970000	0.389600622	0.389600622	0.389600622	orf19.5459	>orf19.5459 orf19.5459 CGDID:CAL0005282 COORDS:Ca21chr3_C_albicans_SC5314:21179-19602C, translated using codon table 12 (525 amino acids) Uncharacterized ORF;Putative mRNA polyadenylation regulating protein;Hap43p-repressed gene, transcription is upregul
1.037867				129040000	0.3897076627	0.3897076627	0.3897076627	orf19.825	>orf19.825 GCD7 CGDID:CAL0002680 COORDS:Ca21chr2_C_albicans_SC5314:836207-837304W, translated using codon table 12 (365 amino acids) Uncharacterized ORF;Putative translation initiator;downregulated in the presence of human whole blood or polymorphonuclea
1.044705				36252000	0.3899850224	0.3899850224	0.3899850224	orf19.1300	>orf19.1300 orf19.1300 CGDID:CAL0003697 COORDS:Ca21chr4_C_albicans_SC5314:802162-800828C, translated using codon table 12 (444 amino acids) Verified ORF;Putative mitochondrial membrane protein;homozygous transposon insertion causes decreased colony wrink
1.037659				218140000	0.3902980008	0.3902980008	0.3902980008	orf19.3276	>orf19.3276 PWP2 CGDID:CAL0003392 COORDS:Ca21chrR_C_albicans_SC5314:189010-186242C, translated using codon table 12 (922 amino acids) Verified ORF;Putative 90S pre-ribosomal component;Hap43p-induced gene;downregulated during core stress response;decrea
1.018236				994080000	0.3913643599	0.3913643599	0.3913643599	orf19.3564	>orf19.3564 RPC40 CGDID:CAL0005950 COORDS:Ca21chr2_C_albicans_SC5314:1099029-1098019C, translated using codon table 12 (336 amino acids) Uncharacterized ORF;Puttive RNA polymerase;protein level decreases in stationary phase cultures;Hap43p-induced gene
1.035274				695120000	0.3924983498	0.3924983498	0.3924983498	orf19.3532	>orf19.3532 MRPL10 CGDID:CAL0005873 COORDS:Ca21chr2_C_albicans_SC5314:1041938-1041087C, translated using codon table 12 (283 amino acids) Uncharacterized ORF;Putative mitochondrial large subunit ribosomal protein;shows colony morphology-related gene regu
1.086051				20114000	0.3925368238	0.3925368238	0.3925368238	orf19.4257	>orf19.4257 INT1 CGDID:CAL0000261 COORDS:Ca21chr5_C_albicans_SC5314:547677-553247W, translated using codon table 12 (1711 amino acids) Verified ORF;Integrin-like protein;role in morphogenesis, adhesion, and mouse cecal colonization and systemic virulence
1.035249				500130000	0.3925975635	0.3925975635	0.3925975635	orf19.4633	>orf19.4633 orf19.4633 CGDID:CAL0003668 COORDS:Ca21chr4_C_albicans_SC5314:314590-315396W, translated using codon table 12 (268 amino acids) Uncharacterized ORF;Ortholog(s) have carbonyl reductase (NADPH) activity, oxidoreductase activity, acting on the al
1.085904				21287000	0.3927548094	0.3927548094	0.3927548094	orf19.3980	>orf19.3980 orf19.3980 CGDID:CAL0003134 COORDS:Ca21chr5_C_albicans_SC5314:1073719-1067930C, translated using codon table 12 (1929 amino acids) Uncharacterized ORF;Ortholog(s) have role in cytoplasmic translation, regulation of translation and cytosol, pol
1.036713				125820000	0.3929909166	0.3929909166	0.3929909166	orf19.3333	>orf19.3333 orf19.3333 CGDID:CAL0004117 COORDS:Ca21chr1_C_albicans_SC5314:288046-289341W, translated using codon table 12 (431 amino acids) Uncharacterized ORF;Ortholog(s) have poly(A) RNA binding activity, role in mRNA polyadenylation, poly(A)+ mRNA expo
1.017892				6294600000	0.3931740036	0.3931740036	0.3931740036	orf19.387	>orf19.387 GCR3 CGDID:CAL0004925 COORDS:Ca21chr1_C_albicans_SC5314:1851872-1854532W, translated using codon table 12 (886 amino acids) Verified ORF;Functional homolog of S. cerevisiae Gcr3p, which acts in regulation of glycolytic genes;no intron predicte
1.043124				78669000	0.3931760747	0.3931760747	0.3931760747	orf19.4468	>orf19.4468 orf19.4468 CGDID:CAL0001921 COORDS:Ca21chr1_C_albicans_SC5314:832188-832697W, translated using codon table 12 (169 amino acids) Verified ORF;Putative succinate dehydrogenase;localized to the mitochondrial membrane;Hap43p-repressed gene
1.085545				21608000	0.3932903304	0.3932903304	0.3932903304	orf19.2736	>orf19.2736 HFL2 CGDID:CAL0004217 COORDS:Ca21chr4_C_albicans_SC5314:547581-547141C, translated using codon table 12 (146 amino acids) Uncharacterized ORF;HAP5-like protein;flucytosine induced
1.043053				82631000	0.3933196307	0.3933196307	0.3933196307	orf19.5764	>orf19.5764 SKI8 CGDID:CAL0001491 COORDS:Ca21chr6_C_albicans_SC5314:846141-844987C, translated using codon table 12 (384 amino acids) Uncharacterized ORF;Ortholog(s) have role in nuclear-transcribed mRNA catabolic process, 3-5 exonucleolytic nonsense-me
1.04295				58299000	0.3935263191	0.3935263191	0.3935263191	orf19.1761	>orf19.1761 orf19.1761 CGDID:CAL0000897 COORDS:Ca21chr2_C_albicans_SC5314:2095818-2096333W, translated using codon table 12 (171 amino acids) Uncharacterized ORF;Ortholog(s) have dolichyl-diphosphooligosaccharide-protein glycotransferase activity, role in
1.017723				6642400000	0.3940686959	0.3940686959	0.3940686959	orf19.1630	>orf19.1630 orf19.1630 CGDID:CAL0006396 COORDS:Ca21chr3_C_albicans_SC5314:469711-467187C, translated using codon table 12 (760 amino acids) Uncharacterized ORF;Ortholog(s) have cytoplasm localization
1.017689				3495800000	0.3942478273	0.3942478273	0.3942478273	orf19.492	>orf19.492 ADE17 CGDID:CAL0005864 COORDS:Ca21chrR_C_albicans_SC5314:919622-917844C, translated using codon table 12 (592 amino acids) Verified ORF;5-Aminoimidazole-4-carboxamide ribotide transformylase, enzyme of adenine biosynthesis;antigenic in human;
1.017651				2452500000	0.3944445834	0.3944445834	0.3944445834	orf19.6665	>orf19.6665 orf19.6665 CGDID:CAL0004089 COORDS:Ca21chr5_C_albicans_SC5314:794542-796920W, translated using codon table 12 (792 amino acids) Uncharacterized ORF;Ortholog(s) have nucleocytoplasmic transporter activity
1.017638				8711100000	0.3945131086	0.3945131086	0.3945131086	orf19.2340	>orf19.2340 CDC48 CGDID:CAL0000732 COORDS:Ca21chr1_C_albicans_SC5314:2390766-2393246W, translated using codon table 12 (826 amino acids) Verified ORF;Putative microsomal ATPase;plasma membrane-localized;regulated by Gcn2p and Gcn4p;induced by amino aci
1.035714				151240000	0.3958400426	0.3958400426	0.3958400426	orf19.706	>orf19.706 NMD3 CGDID:CAL0001704 COORDS:Ca21chrR_C_albicans_SC5314:1443627-1445189W, translated using codon table 12 (520 amino acids) Uncharacterized ORF;Putative nonsense-mediated mRNA decay protein;downregulated in core stress response;decreased expr
1.041479				45675000	0.3965029861	0.3965029861	0.3965029861	orf19.1673	>orf19.1673 PPT1 CGDID:CAL0000106 COORDS:Ca21chr3_C_albicans_SC5314:371638-369944C, translated using codon table 12 (564 amino acids) Uncharacterized ORF;Putative serine/threonine phosphatase;transcriptionally regulated by iron;expression greater in hig
1.035422				160800000	0.3966736409	0.3966736409	0.3966736409	orf19.2102	>orf19.2102 CKB1 CGDID:CAL0005264 COORDS:Ca21chr2_C_albicans_SC5314:38158-37277C, translated using codon table 12 (293 amino acids) Verified ORF;Regulatory subunit of protein kinase CK2 (casein kinase II), beta subunit;null mutants are hypersensitive to
1.083164				26108000	0.3968408981	0.3968408981	0.3968408981	orf19.1531	>orf19.1531 orf19.1531 CGDID:CAL0005466 COORDS:Ca21chr2_C_albicans_SC5314:422123-419748C, translated using codon table 12 (791 amino acids) Uncharacterized ORF;Ortholog(s) have RNA binding, protein heterodimerization activity, role in mRNA cleavage, mRNA
1.041135				81326000	0.3972003417	0.3972003417	0.3972003417	orf19.3103	>orf19.3103 orf19.3103 CGDID:CAL0002215 COORDS:Ca21chr4_C_albicans_SC5314:1557984-1562330W, translated using codon table 12 (1448 amino acids) Uncharacterized ORF;Ortholog(s) have DNA-directed RNA polymerase activity, role in tRNA transcription from RNA p
1.03519				157400000	0.3973384073	0.3973384073	0.3973384073	orf19.7422	>orf19.7422 orf19.7422 CGDID:CAL0005488 COORDS:Ca21chr3_C_albicans_SC5314:1456909-1455737C, translated using codon table 12 (390 amino acids) Uncharacterized ORF;Ortholog(s) have RNA binding activity and nucleus localization
1.033988				525210000	0.3975111935	0.3975111935	0.3975111935	orf19.1569	>orf19.1569 UTP22 CGDID:CAL0005569 COORDS:Ca21chr2_C_albicans_SC5314:491423-487896C, translated using codon table 12 (1175 amino acids) Verified ORF;Putative U3 snoRNP protein;expression downregulated in an ssr1 null mutant;decreased expression in respo
1.082543				25600000	0.3977697936	0.3977697936	0.3977697936	orf19.4474	>orf19.4474 orf19.4474 CGDID:CAL0001956 COORDS:Ca21chr1_C_albicans_SC5314:839354-840280W, translated using codon table 12 (308 amino acids) Uncharacterized ORF;Ortholog(s) have cytoplasm, nucleus localization
1.040774				55014000	0.3979311308	0.3979311308	0.3979311308	orf19.7069	>orf19.7069 orf19.7069 CGDID:CAL0002118 COORDS:Ca21chr7_C_albicans_SC5314:81905-81174C, translated using codon table 12 (243 amino acids) Verified ORF;Putative AdoMet-dependent proline methyltransferase;Hap43p-induced gene;required for normal biofilm gr
1.034878				137040000	0.3982284074	0.3982284074	0.3982284074	orf19.2363	>orf19.2363 orf19.2363 CGDID:CAL0000764 COORDS:Ca21chrR_C_albicans_SC5314:1510636-1511181W, translated using codon table 12 (181 amino acids) Uncharacterized ORF;Ortholog(s) have thiosulfate sulfurtransferase activity and mitochondrion localization
1.040627				63782000	0.3982300725	0.3982300725	0.3982300725	orf19.3225	>orf19.3225 CWH43 CGDID:CAL0003256 COORDS:Ca21chrR_C_albicans_SC5314:310304-307236C, translated using codon table 12 (1022 amino acids) Uncharacterized ORF;Putative sensor/transporter protein with a predicted role in cell wall biogenesis;transcription is
1.016852				1337300000	0.3986689808	0.3986689808	0.3986689808	orf19.5964;orf19.6447	>orf19.5964 ARF2 CGDID:CAL0003401 COORDS:Ca21chr3_C_albicans_SC5314:1066235-1066780W, translated using codon table 12 (181 amino acids) Verified ORF;Putative ADP-ribosylation factor;mutation confers hypersensitivity to Brefeldin A;>orf19.6447 ARF1 CGDID:
1.034683				131870000	0.3987874841	0.3987874841	0.3987874841	orf19.2640	>orf19.2640 FUR1 CGDID:CAL0003450 COORDS:Ca21chr5_C_albicans_SC5314:766939-766283C, translated using codon table 12 (218 amino acids) Verified ORF;Uracil phosphoribosyltransferase;predicted tetrameric enzyme of pyrimidine salvage;mutations associated wi
1.040135				32876000	0.3992276204	0.3992276204	0.3992276204	orf19.7572	>orf19.7572 SPT7 CGDID:CAL0000166 COORDS:Ca21chrR_C_albicans_SC5314:2135360-2139283W, translated using codon table 12 (1307 amino acids) Verified ORF;Putative SAGA transcriptional regulatory complex subunit;mutation confers hypersensitivity to toxic ergo
1.034505				131150000	0.3992949236	0.3992949236	0.3992949236	orf19.1514	>orf19.1514 orf19.1514 CGDID:CAL0005407 COORDS:Ca21chr2_C_albicans_SC5314:386900-387922W, translated using codon table 12 (340 amino acids) Uncharacterized ORF;Ortholog(s) have enzyme binding, phosphatidylinositol-4-phosphate binding activity and role in
1.033455				255430000	0.399590262	0.399590262	0.399590262	orf19.2594	>orf19.2594 orf19.2594 CGDID:CAL0002566 COORDS:Ca21chrR_C_albicans_SC5314:427492-428391W, translated using codon table 12 (299 amino acids) Uncharacterized ORF;Ortholog(s) have DNA-directed RNA polymerase activity, role in transcription of nuclear large r
1.081248				31267000	0.3997061956	0.3997061956	0.3997061956	orf19.1160	>orf19.1160 orf19.1160 CGDID:CAL0002067 COORDS:Ca21chr1_C_albicans_SC5314:2547774-2548421W, translated using codon table 12 (215 amino acids) Uncharacterized ORF;Ortholog(s) have COPII adaptor activity and role in ER to Golgi vesicle-mediated transport, f
1.016535				1585700000	0.4003456896	0.4003456896	0.4003456896	orf19.3171	>orf19.3171 ACH1 CGDID:CAL0002388 COORDS:Ca21chr5_C_albicans_SC5314:448569-446995C, translated using codon table 12 (524 amino acids) Verified ORF;Acetyl-coA hydrolase;acetate utilization;nonessential;soluble protein in hyphae;antigenic in human;indu
1.080177				22504000	0.4013093427	0.4013093427	0.4013093427	orf19.4375	>orf19.4375 orf19.4375 CGDID:CAL0001114 COORDS:Ca21chrR_C_albicans_SC5314:839137-839925W, translated using codon table 12 (262 amino acids) Uncharacterized ORF;Ortholog(s) have S-adenosylmethionine-dependent methyltransferase activity, role in chromatin s
1.032954				548750000	0.4015508999	0.4015508999	0.4015508999	orf19.491	>orf19.491 orf19.491 CGDID:CAL0005862 COORDS:Ca21chrR_C_albicans_SC5314:917420-915399C, translated using codon table 12 (673 amino acids) Verified ORF;Endoplasmic reticulum (ER) protein-translocation complex subunit
1.032862				479110000	0.4019105741	0.4019105741	0.4019105741	orf19.4177	>orf19.4177 HIS5 CGDID:CAL0005821 COORDS:Ca21chr4_C_albicans_SC5314:111285-112454W, translated using codon table 12 (389 amino acids) Uncharacterized ORF;Putative histidinol-phosphate aminotransferase;Gcn4p-regulated;protein present in exponential and s
1.033561				197130000	0.4019983138	0.4019983138	0.4019983138	orf19.3898	>orf19.3898 orf19.3898 CGDID:CAL0002206 COORDS:Ca21chr5_C_albicans_SC5314:927296-926613C, translated using codon table 12 (227 amino acids) Uncharacterized ORF;Ortholog(s) have SNAP receptor activity, role in endocytosis, vesicle fusion and Golgi apparatu
1.03872				40906000	0.4020996408	0.4020996408	0.4020996408	orf19.4430	>orf19.4430 orf19.4430 CGDID:CAL0001806 COORDS:Ca21chr1_C_albicans_SC5314:1600458-1602098W, translated using codon table 12 (546 amino acids) Uncharacterized ORF;Ortholog(s) have ubiquitin binding activity, role in proteasomal ubiquitin-dependent protein
1.016164				24200000000	0.4023098593	0.4023098593	0.4023098593	orf19.979	>orf19.979 FAS1 CGDID:CAL0003782 COORDS:Ca21chr5_C_albicans_SC5314:29661-23548C, translated using codon table 12 (2037 amino acids) Verified ORF;Beta subunit of fatty-acid synthase;multifunctional enzyme;fluconazole-induced;Hap43p-induced;amphotericin
1.079308				8131500	0.4026113943	0.4026113943	0.4026113943	orf19.7023	>orf19.7023 orf19.7023 CGDID:CAL0001972 COORDS:Ca21chr7_C_albicans_SC5314:191255-190074C, translated using codon table 12 (393 amino acids) Uncharacterized ORF;Predicted ORF in Assemblies 19, 20 and 21;oxidative stress-induced via Cap1p
1.03261				428840000	0.4028948536	0.4028948536	0.4028948536	orf19.5198	>orf19.5198 NOP4 CGDID:CAL0002736 COORDS:Ca21chr1_C_albicans_SC5314:910860-908635C, translated using codon table 12 (741 amino acids) Verified ORF;Putative nucleolar protein;Hap43p-induced gene;mutation confers hypersensitivity to 5-fluorocytosine (5-FC
1.032568				359220000	0.4030619951	0.4030619951	0.4030619951	orf19.4993	>orf19.4993 SEC18 CGDID:CAL0000029 COORDS:Ca21chr1_C_albicans_SC5314:2981615-2984005W, translated using codon table 12 (796 amino acids) Verified ORF;Functional homolog of S. cerevisiae Sec18p, which acts in protein transport;conserved ATP binding site;
1.016021				2951600000	0.4030677689	0.4030677689	0.4030677689	orf19.1680	>orf19.1680 TFP1 CGDID:CAL0000146 COORDS:Ca21chr3_C_albicans_SC5314:355985-357915W, translated using codon table 12 (617 amino acids) Uncharacterized ORF;Subunit of vacuolar H+-ATPase;stationary phase enriched protein;sumoylation target
1.032534				681810000	0.4031946003	0.4031946003	0.4031946003	orf19.6293	>orf19.6293 EMP24 CGDID:CAL0000619 COORDS:Ca21chrR_C_albicans_SC5314:1649799-1650401W, translated using codon table 12 (200 amino acids) Verified ORF;COPII-coated vesicle component
1.015846				4310300000	0.4039955815	0.4039955815	0.4039955815	orf19.7057	>orf19.7057 orf19.7057 CGDID:CAL0002084 COORDS:Ca21chr7_C_albicans_SC5314:101629-103806W, translated using codon table 12 (725 amino acids) Uncharacterized ORF;Putative glutamine-tRNA ligase;stationary phase enriched protein
1.078149				26626000	0.4043490232	0.4043490232	0.4043490232	orf19.5977	>orf19.5977 CEM1 CGDID:CAL0003432 COORDS:Ca21chr3_C_albicans_SC5314:1091392-1092717W, translated using codon table 12 (441 amino acids) Uncharacterized ORF;Protein similar to S. cerevisiae Cem1p, an acyl carrier protein involved in fatty acid biosynthesis
1.032121				693600000	0.404814305	0.404814305	0.404814305	orf19.882	>orf19.882 HSP78 CGDID:CAL0002893 COORDS:Ca21chr2_C_albicans_SC5314:709618-707180C, translated using codon table 12 (812 amino acids) Uncharacterized ORF;Putative heat-shock protein;transcriptionally regulated by macrophage response;transcription is reg
1.032414				142960000	0.4052907527	0.4052907527	0.4052907527	orf19.3355	>orf19.3355 ISN1 CGDID:CAL0004158 COORDS:Ca21chr1_C_albicans_SC5314:334662-336044W, translated using codon table 12 (460 amino acids) Uncharacterized ORF;Putative inosine 5-monophosphate 5-nucleotidase;fungal-specific (no human or murine homolog)
1.032403				234380000	0.4053222528	0.4053222528	0.4053222528	orf19.3312	>orf19.3312 orf19.3312 CGDID:CAL0004067 COORDS:Ca21chr1_C_albicans_SC5314:250112-251986W, translated using codon table 12 (624 amino acids) Uncharacterized ORF;Ortholog(s) have mitochondrion localization
1.03708				80785000	0.4054370221	0.4054370221	0.4054370221	orf19.6558	>orf19.6558 orf19.6558 CGDID:CAL0003224 COORDS:Ca21chr7_C_albicans_SC5314:358624-356177C, translated using codon table 12 (815 amino acids) Uncharacterized ORF;Has domain(s) with predicted zinc ion binding activity, role in ER to Golgi vesicle-mediated tr
1.077352				6551100	0.4055461507	0.4055461507	0.4055461507	orf19.6818	>orf19.6818 orf19.6818 CGDID:CAL0005664 COORDS:Ca21chr3_C_albicans_SC5314:1560673-1556561C, translated using codon table 12 (1370 amino acids) Uncharacterized ORF;Ortholog(s) have cytosol, mitochondrion localization
1.015266				8546200000	0.407075685	0.407075685	0.407075685	orf19.4193.1	>orf19.4193.1 RPS13 CGDID:CAF0007004 COORDS:Ca21chr6_C_albicans_SC5314:115590-114731C, translated using codon table 12 (151 amino acids) Uncharacterized ORF;Putative ribosomal protein of the small subunit
1.076207				7304900	0.407267414	0.407267414	0.407267414	orf19.6236	>orf19.6236 orf19.6236 CGDID:CAL0000479 COORDS:Ca21chr1_C_albicans_SC5314:1442123-1441494C, translated using codon table 12 (209 amino acids) Uncharacterized ORF;Ortholog(s) have rRNA binding activity, role in ribosomal small subunit biogenesis and 90S pr
1.036073				90205000	0.4074898396	0.4074898396	0.4074898396	orf19.4621	>orf19.4621 orf19.4621 CGDID:CAL0003635 COORDS:Ca21chr4_C_albicans_SC5314:345094-342977C, translated using codon table 12 (705 amino acids) Uncharacterized ORF;Ortholog(s) have cytoplasmic mRNA processing body localization
1.07592				21807000	0.4076983249	0.4076983249	0.4076983249	orf19.504	>orf19.504 orf19.504 CGDID:CAL0000047 COORDS:Ca21chrR_C_albicans_SC5314:936927-934597C, translated using codon table 12 (776 amino acids) Uncharacterized ORF;Ortholog(s) have ATP-dependent 3-5 DNA helicase activity, role in nucleosome mobilization and I
1.07577				16827000	0.4079240421	0.4079240421	0.4079240421	orf19.993	>orf19.993 orf19.993 CGDID:CAL0003844 COORDS:Ca21chr1_C_albicans_SC5314:2324072-2324596W, translated using codon table 12 (174 amino acids) Uncharacterized ORF;Ortholog of <i>C. parapsilosis CDC317</i> : CPAR2_502110, <i>Candida tenuis NRRL Y-1498</i> : C
1.031419				141400000	0.4081494574	0.4081494574	0.4081494574	orf19.3938	>orf19.3938 orf19.3938 CGDID:CAL0002946 COORDS:Ca21chr5_C_albicans_SC5314:989309-990097W, translated using codon table 12 (262 amino acids) Verified ORF;Putative mitochondrial ribosomal protein of the small subunit;mutation confers hypersensitivity to 5-
1.031384				186690000	0.4082496119	0.4082496119	0.4082496119	orf19.5828	>orf19.5828 orf19.5828 CGDID:CAL0002309 COORDS:Ca21chr2_C_albicans_SC5314:553526-555679W, translated using codon table 12 (717 amino acids) Uncharacterized ORF;Ortholog(s) have pre-mRNA branch point binding activity and role in generation of catalytic spl
1.015016				3060000000	0.4084091927	0.4084091927	0.4084091927	orf19.5130	>orf19.5130 PDI1 CGDID:CAL0002547 COORDS:Ca21chr7_C_albicans_SC5314:707309-705627C, translated using codon table 12 (560 amino acids) Verified ORF;Putative protein disulfide-isomerase;antigenic in human infection;soluble protein in hyphae;transcription
1.031016				141860000	0.4093098323	0.4093098323	0.4093098323	orf19.2319	>orf19.2319 orf19.2319 CGDID:CAL0000677 COORDS:Ca21chr1_C_albicans_SC5314:2419750-2421768W, translated using codon table 12 (672 amino acids) Uncharacterized ORF;Putative nucleolar protein with a predicted role in pre-rRNA processing;Hap43p-induced gene;
1.014841				829670000	0.4093400436	0.4093400436	0.4093400436	orf19.1235	>orf19.1235 HOM3 CGDID:CAL0002880 COORDS:Ca21chr4_C_albicans_SC5314:1210282-1211916W, translated using codon table 12 (544 amino acids) Uncharacterized ORF;Putative L-aspartate 4-P-transferase;fungal-specific (no human or murine homolog);regulated by Gc
1.030951				452820000	0.4094060733	0.4094060733	0.4094060733	orf19.2639.1	>orf19.2639.1 orf19.2639.1 CGDID:CAF0006959 COORDS:Ca21chr5_C_albicans_SC5314:767784-767257C, translated using codon table 12 (123 amino acids) Uncharacterized ORF;Ortholog(s) have RNA binding activity and role in maturation of SSU-rRNA, nuclear mRNA spli
1.014827				2951800000	0.4094130358	0.4094130358	0.4094130358	orf19.3504	>orf19.3504 RPL23A CGDID:CAL0005770 COORDS:Ca21chr6_C_albicans_SC5314:425969-425041C, translated using codon table 12 (137 amino acids) Uncharacterized ORF;Ribosomal protein;genes encoding cytoplasmic ribosomal subunits, translation factors, tRNA synthet
1.030862				181290000	0.4097540186	0.4097540186	0.4097540186	orf19.3348	>orf19.3348 orf19.3348 CGDID:CAL0004144 COORDS:Ca21chr1_C_albicans_SC5314:318944-319474W, translated using codon table 12 (176 amino acids) Uncharacterized ORF;Ortholog(s) have structural constituent of ribosome activity and mitochondrial large ribosomal
1.030815				241040000	0.4098886018	0.4098886018	0.4098886018	orf19.4029	>orf19.4029 orf19.4029 CGDID:CAL0004731 COORDS:Ca21chr5_C_albicans_SC5314:1155795-1157042W, translated using codon table 12 (415 amino acids) Uncharacterized ORF;Ortholog(s) have role in ribosomal large subunit assembly and cytosolic ribosome, nucleus loc
1.030774				539100000	0.4101008519	0.4101008519	0.4101008519	orf19.6287	>orf19.6287 AAT21 CGDID:CAL0000598 COORDS:Ca21chrR_C_albicans_SC5314:1655397-1656647W, translated using codon table 12 (416 amino acids) Uncharacterized ORF;Putative aspartate aminotransferase;higher protein amounts present in stationary phase;Gcn4p-reg
1.034483				37321000	0.4107356724	0.4107356724	0.4107356724	orf19.388	>orf19.388 CAF16 CGDID:CAL0004927 COORDS:Ca21chr1_C_albicans_SC5314:1854922-1855884W, translated using codon table 12 (320 amino acids) Uncharacterized ORF;ABC family protein, predicted not to be a transporter;caspofungin repressed;Hap43p-repressed
1.014535				2652500000	0.4109701013	0.4109701013	0.4109701013	orf19.7188	>orf19.7188 RPP1B CGDID:CAL0006682 COORDS:Ca21chr7_C_albicans_SC5314:861769-861443C, translated using codon table 12 (108 amino acids) Verified ORF;Conserved acidic ribosomal protein, likely to be involved in regulation of translation elongation;interact
1.030349				132870000	0.4112312356	0.4112312356	0.4112312356	orf19.5148	>orf19.5148 CYR1 CGDID:CAL0002580 COORDS:Ca21chr7_C_albicans_SC5314:667810-662738C, translated using codon table 12 (1690 amino acids) Verified ORF;Class III adenylyl cyclase;mutant lacks cAMP;mutant hyphal growth defect rescued by exogenous cAMP;requi
1.03408				62417000	0.4115584532	0.4115584532	0.4115584532	orf19.2621	>orf19.2621 orf19.2621 CGDID:CAL0003402 COORDS:Ca21chrR_C_albicans_SC5314:1627400-1627850W, translated using codon table 12 (125 amino acids) Uncharacterized ORF;Ortholog(s) have role in nuclear mRNA splicing, via spliceosome and U1 snRNP, U2-type prespli
1.014213				1434700000	0.412684367	0.412684367	0.412684367	orf19.1661	>orf19.1661 DBP5 CGDID:CAL0000067 COORDS:Ca21chr3_C_albicans_SC5314:411948-410326C, translated using codon table 12 (540 amino acids) Uncharacterized ORF;Ortholog(s) have RNA helicase activity, RNA-dependent ATPase activity, inositol hexakisphosphate bind
1.029802				166080000	0.4128094451	0.4128094451	0.4128094451	orf19.6479	>orf19.6479 SEC1 CGDID:CAL0002293 COORDS:Ca21chr7_C_albicans_SC5314:502656-504995W, translated using codon table 12 (779 amino acids) Uncharacterized ORF;Ortholog(s) have SNARE binding activity and role in positive regulation of vesicle fusion, vesicle do
1.072117				18181000	0.4134272385	0.4134272385	0.4134272385	orf19.6298	>orf19.6298 SPB4 CGDID:CAL0000625 COORDS:Ca21chr5_C_albicans_SC5314:357106-355211C, translated using codon table 12 (631 amino acids) Uncharacterized ORF;Putative ATP-dependent RNA helicase;flucytosine repressed
1.033021				44530000	0.4137245785	0.4137245785	0.4137245785	orf19.3775	>orf19.3775 SSK2 CGDID:CAL0001272 COORDS:Ca21chr4_C_albicans_SC5314:1076415-1071964C, translated using codon table 12 (1483 amino acids) Verified ORF;MAP kinase kinase kinase (MAPKKK) that regulates Hog1p activation and signaling;transcription is downreg
1.029725				353120000	0.4142326065	0.4142326065	0.4142326065	orf19.1553	>orf19.1553 ENT3 CGDID:CAL0005527 COORDS:Ca21chr2_C_albicans_SC5314:463878-462431C, translated using codon table 12 (453 amino acids) Uncharacterized ORF;Putative epsin;induced during the mating process;transcription is upregulated in an RHE model of or
1.013911				1050800000	0.4142978191	0.4142978191	0.4142978191	orf19.4931	>orf19.4931 orf19.4931 CGDID:CAL0006275 COORDS:Ca21chr1_C_albicans_SC5314:2838889-2836544C, translated using codon table 12 (781 amino acids) Uncharacterized ORF;Putative tRNA-Cys synthetase;ribosomal subunits, translation factors, tRNA synthetases are d
1.03261				40722000	0.4145660872	0.4145660872	0.4145660872	orf19.4374	>orf19.4374 PRP42 CGDID:CAL0001111 COORDS:Ca21chrR_C_albicans_SC5314:838038-836857C, translated using codon table 12 (393 amino acids) Uncharacterized ORF;Putative component of the U1 snRNP, involved in splicing;ortholog of S. cerevisiae PRP42
1.070992				29078000	0.4151249247	0.4151249247	0.4151249247	orf19.3365	>orf19.3365 DAO2 CGDID:CAL0004175 COORDS:Ca21chr4_C_albicans_SC5314:709745-708588C, translated using codon table 12 (385 amino acids) Uncharacterized ORF;Putative D-amino acid oxidase
1.029436				532600000	0.4153746292	0.4153746292	0.4153746292	orf19.3680	>orf19.3680 SEP7 CGDID:CAL0000463 COORDS:Ca21chr1_C_albicans_SC5314:465662-467674W, translated using codon table 12 (670 amino acids) Verified ORF;Septin, required for wild-type invasive growth in vitro but not required for virulence in a mouse model of s
1.032168				50954000	0.4154714883	0.4154714883	0.4154714883	orf19.5161	>orf19.5161 orf19.5161 CGDID:CAL0002619 COORDS:Ca21chr7_C_albicans_SC5314:652621-652139C, translated using codon table 12 (160 amino acids) Uncharacterized ORF;Ortholog(s) have structural constituent of ribosome activity and mitochondrial large ribosomal
1.02931				684330000	0.4158708731	0.4158708731	0.4158708731	orf19.2289	>orf19.2289 ARP3 CGDID:CAL0006384 COORDS:Ca21chr2_C_albicans_SC5314:1488790-1490049W, translated using codon table 12 (419 amino acids) Verified ORF;Protein with Myo5p-dependent localization to cortical actin patches at hyphal tip;mutation confers hypers
1.070398				3163500	0.4160220977	0.4160220977	0.4160220977	orf19.3250	>orf19.3250 orf19.3250 CGDID:CAL0003333 COORDS:Ca21chrR_C_albicans_SC5314:237207-235399C, translated using codon table 12 (602 amino acids) Uncharacterized ORF;Ortholog(s) have RNA binding activity, role in nuclear mRNA cis splicing, via spliceosome and U
1.070295				7386200	0.4161782744	0.4161782744	0.4161782744	orf19.4340.1	>orf19.4340.1 orf19.4340.1 CGDID:CAF0007008 COORDS:Ca21chr5_C_albicans_SC5314:691099-690642C, translated using codon table 12 (127 amino acids) Uncharacterized ORF;Ortholog(s) have role in nuclear mRNA splicing, via spliceosome and U1 snRNP, U4/U6 x U5 tr
1.070253				24749000	0.4162420459	0.4162420459	0.4162420459	orf19.1954	>orf19.1954 PUS4 CGDID:CAL0002600 COORDS:Ca21chr5_C_albicans_SC5314:266976-268136W, translated using codon table 12 (386 amino acids) Uncharacterized ORF;Putative pseudouridine synthase;transcription is regulated by Nrg1p, Mig1p, and Tup1p
1.01354				1100000000	0.4162777974	0.4162777974	0.4162777974	orf19.7332	>orf19.7332 ELF1 CGDID:CAL0004603 COORDS:Ca21chrR_C_albicans_SC5314:1985195-1988782W, translated using codon table 12 (1195 amino acids) Verified ORF;Putative mRNA export protein;Walker A and B (ATP/GTP binding) motifs, ABC transporter consensus;require
1.013467				6678500000	0.4166703532	0.4166703532	0.4166703532	orf19.7569	>orf19.7569 SIK1 CGDID:CAL0000142 COORDS:Ca21chrR_C_albicans_SC5314:2129688-2128138C, translated using codon table 12 (516 amino acids) Verified ORF;Putative U3 snoRNP protein;Hap43p-induced gene;physically interacts with TAP-tagged Nop1p
1.028381				126030000	0.4169129183	0.4169129183	0.4169129183	orf19.4036	>orf19.4036 APM1 CGDID:CAL0004774 COORDS:Ca21chr5_C_albicans_SC5314:1168153-1169469W, translated using codon table 12 (438 amino acids) Verified ORF;Phosphorylated protein similar to S. cerevisiae Apm1, which is involved in vesicle transport;transposon m
1.028971				601150000	0.4172083397	0.4172083397	0.4172083397	orf19.4532	>orf19.4532 orf19.4532 CGDID:CAL0002719 COORDS:Ca21chr1_C_albicans_SC5314:393312-394376W, translated using codon table 12 (354 amino acids) Uncharacterized ORF;Protein of unknown function;present in exponential and stationary growth phase yeast cultures
1.028145				120170000	0.417594506	0.417594506	0.417594506	orf19.131.2	>orf19.131.2 orf19.131.2 CGDID:CAF0006890 COORDS:Ca21chr6_C_albicans_SC5314:237906-238318W, translated using codon table 12 (115 amino acids) Uncharacterized ORF;Ortholog(s) have endoplasmic reticulum localization
1.069333				17087000	0.4176322321	0.4176322321	0.4176322321	orf19.551	>orf19.551 orf19.551 CGDID:CAL0000230 COORDS:Ca21chrR_C_albicans_SC5314:1006507-1008165W, translated using codon table 12 (552 amino acids) Uncharacterized ORF;Ortholog of <i>C. parapsilosis CDC317</i> : CPAR2_204170, <i>Candida tenuis NRRL Y-1498</i> : C
1.013246				1093200000	0.417851069	0.417851069	0.417851069	orf19.3192	>orf19.3192 STI1 CGDID:CAL0002444 COORDS:Ca21chr5_C_albicans_SC5314:409958-411727W, translated using codon table 12 (589 amino acids) Verified ORF;Protein that interacts with Cdc37p and Crk1p in two-hybrid system;may be involved in Cdc37p chaperone activ
1.027988				201980000	0.41805076	0.41805076	0.41805076	orf19.7049	>orf19.7049 CYB5 CGDID:CAL0002061 COORDS:Ca21chr7_C_albicans_SC5314:129228-129608W, translated using codon table 12 (126 amino acids) Verified ORF;Cytochrome b(5);not essential for viability;similar to S. cerevisiae Cyb5p;transcriptionally regulated by
1.068871				3416400	0.4183311392	0.4183311392	0.4183311392	orf19.974	>orf19.974 ROT2 CGDID:CAL0003777 COORDS:Ca21chr5_C_albicans_SC5314:36656-39271W, translated using codon table 12 (871 amino acids) Verified ORF;Alpha-glucosidase II, catalytic subunit, required for N-linked protein glycosylation and normal cell wall synth
1.013059				2940200000	0.4188500282	0.4188500282	0.4188500282	orf19.6099	>orf19.6099 CCT8 CGDID:CAL0005242 COORDS:Ca21chr1_C_albicans_SC5314:17338-18960W, translated using codon table 12 (540 amino acids) Verified ORF;Chaperonin-containing T-complex subunit;involved in hyphal morphogenesis, particularly starvation-induced;es
1.028501				329740000	0.4190650586	0.4190650586	0.4190650586	orf19.992	>orf19.992 LKH1 CGDID:CAL0003842 COORDS:Ca21chr1_C_albicans_SC5314:2321637-2323508W, translated using codon table 12 (623 amino acids) Uncharacterized ORF;Putative leukotriene A(4) hydrolase;repressed during the mating process;Hog1p-induced
1.068155				17353000	0.419414449	0.419414449	0.419414449	orf19.6193	>orf19.6193 TAF145 CGDID:CAL0006146 COORDS:Ca21chr1_C_albicans_SC5314:1518264-1522049W, translated using codon table 12 (1261 amino acids) Uncharacterized ORF;Protein similar to S. cerevisiae Taf145p, a component of RNA polymerase II transcription factor
1.028387				749710000	0.419518445	0.419518445	0.419518445	orf19.3052	>orf19.3052 YPT1 CGDID:CAL0001430 COORDS:Ca21chr1_C_albicans_SC5314:738302-738925W, translated using codon table 12 (207 amino acids) Verified ORF;Functional homolog of S. cerevisiae Ypt1p, which is an essential small Ras-type GTPase involved in protein s
1.067519				22223000	0.4203774029	0.4203774029	0.4203774029	orf19.5665	>orf19.5665 orf19.5665 CGDID:CAL0000693 COORDS:Ca21chr4_C_albicans_SC5314:58588-59571W, translated using codon table 12 (327 amino acids) Uncharacterized ORF;Ortholog(s) have D-arabinose 1-dehydrogenase [NAD(P)+] activity and role in dehydro-D-arabinono-1
1.066895				20882000	0.4213225898	0.4213225898	0.4213225898	orf19.137	>orf19.137 orf19.137 CGDID:CAL0003081 COORDS:Ca21chr6_C_albicans_SC5314:251684-252925W, translated using codon table 12 (413 amino acids) Uncharacterized ORF;Planktonic growth-induced gene;transcription is induced in response to alpha pheromone in Spider
1.026726				173160000	0.4217057498	0.4217057498	0.4217057498	orf19.1085	>orf19.1085 orf19.1085 CGDID:CAL0001253 COORDS:Ca21chr6_C_albicans_SC5314:946663-947361W, translated using codon table 12 (232 amino acids) Uncharacterized ORF;Ortholog(s) have ubiquitin-protein ligase activity and role in ER-associated protein catabolic
1.02777				272100000	0.421959691	0.421959691	0.421959691	orf19.4102	>orf19.4102 RPN10 CGDID:CAL0005551 COORDS:Ca21chr2_C_albicans_SC5314:1254864-1254025C, translated using codon table 12 (279 amino acids) Uncharacterized ORF;Putative 19S regulatory particle of the 26S proteasome;macrophage/pseudohyphal-repressed;regulat
1.027581				412290000	0.4227078565	0.4227078565	0.4227078565	orf19.7215.3	>orf19.7215.3 orf19.7215.3 CGDID:CAF0007117 COORDS:Ca21chr1_C_albicans_SC5314:3105095-3105476W, translated using codon table 12 (106 amino acids) Uncharacterized ORF;Ortholog(s) have chaperone binding, unfolded protein binding activity, role in protein re
1.028436				77387000	0.423134541	0.423134541	0.423134541	orf19.547	>orf19.547 orf19.547 CGDID:CAL0000208 COORDS:Ca21chrR_C_albicans_SC5314:1001940-1000822C, translated using codon table 12 (372 amino acids) Uncharacterized ORF;Ortholog(s) have 5-flap endonuclease activity, single-stranded DNA specific 5-3 exodeoxyribo
1.065141				15777000	0.4239826872	0.4239826872	0.4239826872	orf19.6423	>orf19.6423 orf19.6423 CGDID:CAL0002167 COORDS:Ca21chrR_C_albicans_SC5314:1845375-1846403W, translated using codon table 12 (342 amino acids) Uncharacterized ORF;Ortholog(s) have fructose-2,6-bisphosphate 2-phosphatase activity and role in glucose metabol
1.025812				126870000	0.4243572395	0.4243572395	0.4243572395	orf19.7510	>orf19.7510 KIN2 CGDID:CAL0006385 COORDS:Ca21chrR_C_albicans_SC5314:63737-67375W, translated using codon table 12 (1212 amino acids) Uncharacterized ORF;Protein with similarity to S. cerevisiae Kin2p, transcription is positively regulated by Tbf1
1.012004				1265700000	0.4245089831	0.4245089831	0.4245089831	orf19.3054	>orf19.3054 RPN3 CGDID:CAL0001433 COORDS:Ca21chr1_C_albicans_SC5314:740662-742107W, translated using codon table 12 (481 amino acids) Uncharacterized ORF;Putative non-ATPase regulatory subunit of the 26S proteasome lid;amphotericin B repressed;oxidative
1.01195				3768700000	0.4247950378	0.4247950378	0.4247950378	orf19.6702	>orf19.6702 DED81 CGDID:CAL0004700 COORDS:Ca21chr7_C_albicans_SC5314:815457-817115W, translated using codon table 12 (552 amino acids) Uncharacterized ORF;Putative tRNA-Asn synthetase;genes encoding ribosomal subunits, translation factors, tRNA synthetas
1.064511				21571000	0.4249391653	0.4249391653	0.4249391653	orf19.801	>orf19.801 TBF1 CGDID:CAL0002606 COORDS:Ca21chr2_C_albicans_SC5314:880878-883538W, translated using codon table 12 (886 amino acids) Verified ORF;Essential transcriptional activator that regulates ribosomal protein genes and the rDNA locus;acts with Cbf1
1.027516				86605000	0.4250279778	0.4250279778	0.4250279778	orf19.5669	>orf19.5669 orf19.5669 CGDID:CAL0000699 COORDS:Ca21chr4_C_albicans_SC5314:63561-64121W, translated using codon table 12 (186 amino acids) Verified ORF;Membrane-localized protein
1.026959				353640000	0.4251728588	0.4251728588	0.4251728588	orf19.7215	>orf19.7215 orf19.7215 CGDID:CAL0003770 COORDS:Ca21chr1_C_albicans_SC5314:3099412-3104868W, translated using codon table 12 (1818 amino acids) Uncharacterized ORF;Ortholog(s) have snoRNA binding activity
1.02537				184160000	0.4256406521	0.4256406521	0.4256406521	orf19.6033	>orf19.6033 CMP1 CGDID:CAL0005100 COORDS:Ca21chr1_C_albicans_SC5314:128619-126790C, translated using codon table 12 (609 amino acids) Verified ORF;Catalytic subunit of calcineurin (Ca[2+]-calmodulin-regulated S/T protein phosphatase);required for wild-ty
1.02719				70848000	0.4256988748	0.4256988748	0.4256988748	orf19.1849	>orf19.1849 orf19.1849 CGDID:CAL0001680 COORDS:Ca21chrR_C_albicans_SC5314:1464965-1467118W, translated using codon table 12 (717 amino acids) Uncharacterized ORF;Ortholog(s) have U3 snoRNA binding, rRNA binding activity, role in maturation of SSU-rRNA fro
1.027075				33806000	0.4259360601	0.4259360601	0.4259360601	orf19.5569	>orf19.5569 orf19.5569 CGDID:CAL0006219 COORDS:Ca21chr6_C_albicans_SC5314:603574-606523W, translated using codon table 12 (932 amino acids) Uncharacterized ORF;Ortholog(s) have role in maintenance of rDNA, mitotic sister chromatid segregation and nuclear
1.063358				24252000	0.4266900796	0.4266900796	0.4266900796	orf19.5813	>orf19.5813 orf19.5813 CGDID:CAL0002273 COORDS:Ca21chr2_C_albicans_SC5314:583289-583846W, translated using codon table 12 (185 amino acids) Uncharacterized ORF;Putative adhesin-like protein;expression upregulated during growth in the mouse cecum;late-st
1.063279				13808000	0.4268101553	0.4268101553	0.4268101553	orf19.6931	>orf19.6931 orf19.6931 CGDID:CAL0000231 COORDS:Ca21chr3_C_albicans_SC5314:806087-804618C, translated using codon table 12 (489 amino acids) Verified ORF;Putative cleavage factor I subunit;heterozygous null mutant exhibits hypersensitivity to parnafungin
1.02495				153840000	0.426860763	0.426860763	0.426860763	orf19.3653	>orf19.3653 FAT1 CGDID:CAL0000418 COORDS:Ca21chr6_C_albicans_SC5314:129850-131802W, translated using codon table 12 (650 amino acids) Uncharacterized ORF;Predicted enzyme of sphingolipid biosynthesis;upregulated in biofilm
1.024844				173230000	0.4271673731	0.4271673731	0.4271673731	orf19.4952.1	>orf19.4952.1 orf19.4952.1 CGDID:CAF0007028 COORDS:Ca21chr1_C_albicans_SC5314:2893446-2894008W, translated using codon table 12 (151 amino acids) Uncharacterized ORF;Ortholog(s) have FK506 binding activity
1.062852				21465000	0.4274582823	0.4274582823	0.4274582823	orf19.7341	>orf19.7341 orf19.7341 CGDID:CAL0004629 COORDS:Ca21chrR_C_albicans_SC5314:2007958-2006911C, translated using codon table 12 (326 amino acids) Uncharacterized ORF;Late-stage biofilm-induced gene;ketoconazole-repressed
1.062762				18198000	0.4275950698	0.4275950698	0.4275950698	orf19.4440	>orf19.4440 SEC34 CGDID:CAL0001837 COORDS:Ca21chr1_C_albicans_SC5314:1558202-1560721W, translated using codon table 12 (839 amino acids) Uncharacterized ORF;Ortholog(s) have role in CVT pathway, ER to Golgi vesicle-mediated transport, macroautophagy, pero
1.024635				171890000	0.4277748333	0.4277748333	0.4277748333	orf19.2746	>orf19.2746 orf19.2746 CGDID:CAL0004231 COORDS:Ca21chr4_C_albicans_SC5314:529387-527495C, translated using codon table 12 (630 amino acids) Uncharacterized ORF;Ortholog(s) have role in cellular copper ion homeostasis, endosomal transport, invasive growth
1.026302				574310000	0.4277766139	0.4277766139	0.4277766139	orf19.4040	>orf19.4040 ILV3 CGDID:CAL0004803 COORDS:Ca21chr5_C_albicans_SC5314:1171286-1169517C, translated using codon table 12 (589 amino acids) Uncharacterized ORF;Putative dihydroxyacid dehydratase;upregulated in biofilm;repressed by nitric oxide;macrophage-i
1.062347				31552000	0.4282263978	0.4282263978	0.4282263978	orf19.899	>orf19.899 orf19.899 CGDID:CAL0002941 COORDS:Ca21chr2_C_albicans_SC5314:679664-680512W, translated using codon table 12 (282 amino acids) Uncharacterized ORF;Ortholog of <i>C. parapsilosis CDC317</i> : CPAR2_211790, <i>Candida tenuis NRRL Y-1498</i> : CAN
1.025779				81166000	0.4286065903	0.4286065903	0.4286065903	orf19.6286.2	>orf19.6286.2 RPS27 CGDID:CAF0007075 COORDS:Ca21chrR_C_albicans_SC5314:1657927-1657249C, translated using codon table 12 (82 amino acids) Uncharacterized ORF;Putative ribosomal protein;genes encoding cytoplasmic ribosomal subunits, translation factors, a
1.025749				59095000	0.4286675629	0.4286675629	0.4286675629	orf19.7047	>orf19.7047 RTF1 CGDID:CAL0002058 COORDS:Ca21chr7_C_albicans_SC5314:132567-134273W, translated using codon table 12 (568 amino acids) Uncharacterized ORF;Putative RNA polymerase II-associated Paf1 complex subunit;induced during the mating process
1.025627				322400000	0.4304588586	0.4304588586	0.4304588586	orf19.2599;orf19.1804	>orf19.2599 CRC1 CGDID:CAL0002572 COORDS:Ca21chrR_C_albicans_SC5314:432233-431379C, translated using codon table 12 (284 amino acids) Verified ORF;Mitochondrial carnitine carrier protein
1.024684				36982000	0.4308656694	0.4308656694	0.4308656694	orf19.2079	>orf19.2079 PHHB CGDID:CAL0004502 COORDS:Ca21chr2_C_albicans_SC5314:74922-74578C, translated using codon table 12 (114 amino acids) Verified ORF;Transposon mutation affects filamentous growth;late-stage biofilm-induced gene
1.024359				73419000	0.4315361572	0.4315361572	0.4315361572	orf19.3159	>orf19.3159 UTP20 CGDID:CAL0002346 COORDS:Ca21chr3_C_albicans_SC5314:250059-257564W, translated using codon table 12 (2501 amino acids) Verified ORF;Protein likely to be essential for growth;similar to S. cerevisiae Utp20p, which is a putative snoRNA-bin
1.010501				2762500000	0.4325908107	0.4325908107	0.4325908107	orf19.6165	>orf19.6165 KGD1 CGDID:CAL0006070 COORDS:Ca21chr3_C_albicans_SC5314:175326-178316W, translated using codon table 12 (996 amino acids) Uncharacterized ORF;Putative 2-oxoglutarate dehydrogenase;regulated by Efg1p under yeast-form but not hyphal growth cond
1.010486				1408900000	0.4326723812	0.4326723812	0.4326723812	orf19.7161	>orf19.7161 SUI3 CGDID:CAL0003036 COORDS:Ca21chr7_C_albicans_SC5314:892977-892132C, translated using codon table 12 (281 amino acids) Uncharacterized ORF;Putative translation initiation factor;genes encoding ribosomal subunits, translation factors, and t
1.02507				300300000	0.4326751775	0.4326751775	0.4326751775	orf19.3957	>orf19.3957 orf19.3957 CGDID:CAL0003014 COORDS:Ca21chr5_C_albicans_SC5314:1025233-1024403C, translated using codon table 12 (276 amino acids) Uncharacterized ORF;Ortholog(s) have GTP cyclohydrolase I activity, role in folic acid-containing compound biosyn
1.059134				12265000	0.4331163991	0.4331163991	0.4331163991	orf19.3050	>orf19.3050 AGE1 CGDID:CAL0001428 COORDS:Ca21chr1_C_albicans_SC5314:735718-732842C, translated using codon table 12 (958 amino acids) Uncharacterized ORF;Putative GTPase activator;transcriptionally regulated by iron;expression greater in low iron
1.022688				138410000	0.4334430341	0.4334430341	0.4334430341	orf19.3556	>orf19.3556 orf19.3556 CGDID:CAL0005930 COORDS:Ca21chr2_C_albicans_SC5314:1086748-1089594W, translated using codon table 12 (948 amino acids) Uncharacterized ORF;Ortholog(s) have nuclear localization sequence binding activity and role in cell cycle, mRNA-
1.010337				902280000	0.4334721805	0.4334721805	0.4334721805	orf19.3861	>orf19.3861 SIS1 CGDID:CAL0002119 COORDS:Ca21chrR_C_albicans_SC5314:1297556-1298587W, translated using codon table 12 (343 amino acids) Uncharacterized ORF;Putative Type II HSP40 co-chaperone;macrophage/pseudohyphal-repressed;heavy metal (cadmium) stres
1.058554				14614000	0.4340003707	0.4340003707	0.4340003707	orf19.3928	>orf19.3928 orf19.3928 CGDID:CAL0002911 COORDS:Ca21chr5_C_albicans_SC5314:974251-973109C, translated using codon table 12 (380 amino acids) Uncharacterized ORF;Putative transcription factor with zinc finger DNA-binding motif
1.023124				52980000	0.4340879631	0.4340879631	0.4340879631	orf19.5660.1	>orf19.5660.1 orf19.5660.1 CGDID:CAF0007053 COORDS:Ca21chr4_C_albicans_SC5314:51211-50930C, translated using codon table 12 (93 amino acids) Uncharacterized ORF;Ortholog(s) have proton-transporting ATPase activity, rotational mechanism, structural molecul
1.058467				26313000	0.4341322863	0.4341322863	0.4341322863	orf19.3402	>orf19.3402 FPG1 CGDID:CAL0004863 COORDS:Ca21chr6_C_albicans_SC5314:381748-380563C, translated using codon table 12 (372 amino acids) Verified ORF;Formamidopyrimidine DNA glycosylase, involved in repair of gamma-irradiated DNA;Hap43p-repressed gene
1.024556				399800000	0.4347198627	0.4347198627	0.4347198627	orf19.969	>orf19.969 orf19.969 CGDID:CAL0003751 COORDS:Ca21chr5_C_albicans_SC5314:43421-44635W, translated using codon table 12 (404 amino acids) Uncharacterized ORF;Ortholog(s) have ribose phosphate diphosphokinase activity, role in 5-phosphoribose 1-diphosphate b
1.022219				132970000	0.4348109943	0.4348109943	0.4348109943	orf19.6074	>orf19.6074 HBR1 CGDID:CAL0005189 COORDS:Ca21chr1_C_albicans_SC5314:49998-50744W, translated using codon table 12 (248 amino acids) Verified ORF;Essential protein involved in regulation of MTL gene expression;hemoglobin-regulated inhibitor of white-opaqu
1.010087				4798400000	0.4348231412	0.4348231412	0.4348231412	orf19.3838	>orf19.3838 EFB1 CGDID:CAL0002038 COORDS:Ca21chr4_C_albicans_SC5314:963769-962763C, translated using codon table 12 (213 amino acids) Verified ORF;Translation elongation factor EF-1 beta;downregulated in the presence of human whole blood or PMNs;macroph
1.022196				104220000	0.4348784395	0.4348784395	0.4348784395	orf19.7016	>orf19.7016 PHM5 CGDID:CAL0001934 COORDS:Ca21chr7_C_albicans_SC5314:209134-211122W, translated using codon table 12 (662 amino acids) Uncharacterized ORF;Ortholog(s) have endopolyphosphatase activity, exopolyphosphatase activity, role in polyphosphate cat
1.057937				16412000	0.4349404747	0.4349404747	0.4349404747	orf19.6929	>orf19.6929 orf19.6929 CGDID:CAL0000216 COORDS:Ca21chr3_C_albicans_SC5314:807891-808418W, translated using codon table 12 (175 amino acids) Uncharacterized ORF;Ortholog(s) have acid phosphatase activity and cytosol, nucleus localization
1.057485				15638000	0.4356302033	0.4356302033	0.4356302033	orf19.2301	>orf19.2301 orf19.2301 CGDID:CAL0000640 COORDS:Ca21chr1_C_albicans_SC5314:2451516-2452211W, translated using codon table 12 (231 amino acids) Uncharacterized ORF;Ortholog(s) have role in proteasome regulatory particle assembly and cytosol, nucleus localiz
1.057353				13439000	0.4358320324	0.4358320324	0.4358320324	orf19.55	>orf19.55 orf19.55 CGDID:CAL0000605 COORDS:Ca21chr1_C_albicans_SC5314:1051487-1050513C, translated using codon table 12 (324 amino acids) Uncharacterized ORF;Ortholog(s) have role in cellular zinc ion homeostasis and endoplasmic reticulum localization
1.009892				8031400000	0.4358719144	0.4358719144	0.4358719144	orf19.2864.1	>orf19.2864.1 RPL28 CGDID:CAF0006966 COORDS:Ca21chrR_C_albicans_SC5314:693534-692734C, translated using codon table 12 (149 amino acids) Uncharacterized ORF;Putative ribosomal protein;Plc1p-regulated;genes encoding cytoplasmic ribosomal subunits, transl
1.009879				8036400000	0.4359426634	0.4359426634	0.4359426634	orf19.6403.1	>orf19.6403.1 RPP2A CGDID:CAL0006683 COORDS:Ca21chrR_C_albicans_SC5314:1809491-1808820C, translated using codon table 12 (108 amino acids) Verified ORF;Conserved acidic ribosomal protein, likely involved in regulation of translation elongation;interacts
1.022163				75307000	0.436076882	0.436076882	0.436076882	orf19.3247	>orf19.3247 orf19.3247 CGDID:CAL0003321 COORDS:Ca21chrR_C_albicans_SC5314:241123-247626W, translated using codon table 12 (2167 amino acids) Uncharacterized ORF;Putative ortholog of S. cerevisiae Laa1p;likely to be essential for growth, based on an inser
1.021846				41757000	0.4367328154	0.4367328154	0.4367328154	orf19.5789	>orf19.5789 ADE8 CGDID:CAL0001546 COORDS:Ca21chr2_C_albicans_SC5314:622886-622218C, translated using codon table 12 (222 amino acids) Verified ORF;Putative phosphoribosylglycinamide formyl-transferase, enzyme of amino acid biosynthesis pathway;upregulate
1.021511				173620000	0.4368755279	0.4368755279	0.4368755279	orf19.1115	>orf19.1115 GUK1 CGDID:CAL0001880 COORDS:Ca21chr5_C_albicans_SC5314:837684-838256W, translated using codon table 12 (190 amino acids) Uncharacterized ORF;Putative guanylate kinase;identified in extracts from biofilm and planktonic cells;protein level de
1.023908				572730000	0.4373003868	0.4373003868	0.4373003868	orf19.3291	>orf19.3291 HMT1 CGDID:CAL0003436 COORDS:Ca21chr1_C_albicans_SC5314:205272-206291W, translated using codon table 12 (339 amino acids) Verified ORF;Major type I protein arginine methyltransferases (PRMT) involved in asymmetric dimethylation of arginine res
1.021283				106510000	0.4375412362	0.4375412362	0.4375412362	orf19.7571	>orf19.7571 UBC4 CGDID:CAL0000163 COORDS:Ca21chrR_C_albicans_SC5314:2133698-2134585W, translated using codon table 12 (147 amino acids) Uncharacterized ORF;Ortholog(s) have ubiquitin binding activity
1.009529				8875400000	0.4378304825	0.4378304825	0.4378304825	orf19.6472	>orf19.6472 CYP1 CGDID:CAL0002277 COORDS:Ca21chr7_C_albicans_SC5314:519625-519137C, translated using codon table 12 (162 amino acids) Verified ORF;Peptidyl-prolyl cis-trans isomerase;cyclosporin A sensitive activity;soluble in hyphae;biofilm induced, m
1.021146				148790000	0.4379401197	0.4379401197	0.4379401197	orf19.6151	>orf19.6151 ARC15 CGDID:CAL0006043 COORDS:Ca21chrR_C_albicans_SC5314:1571076-1571552W, translated using codon table 12 (158 amino acids) Verified ORF;Putative ARP2/3 complex subunit;mutation confers hypersensitivity to cytochalasin D
1.021065				58793000	0.4383503232	0.4383503232	0.4383503232	orf19.5901	>orf19.5901 PKC1 CGDID:CAL0003231 COORDS:Ca21chr3_C_albicans_SC5314:931120-934413W, translated using codon table 12 (1097 amino acids) Verified ORF;Protein kinase C;functional homolog of S. cerevisiae Pkc1p;mutant has abnormal yeast-form cell morphology
1.05567				23288000	0.4384005209	0.4384005209	0.4384005209	orf19.1543	>orf19.1543 OPI1 CGDID:CAL0005503 COORDS:Ca21chr2_C_albicans_SC5314:452791-451490C, translated using codon table 12 (433 amino acids) Verified ORF;Functional homolog of S. cerevisiae Opi1p, which is a transcriptional repressor of INO1 involved in inositol
1.023589				755260000	0.4385743024	0.4385743024	0.4385743024	orf19.7201	>orf19.7201 SLA2 CGDID:CAL0003735 COORDS:Ca21chr7_C_albicans_SC5314:843541-846732W, translated using codon table 12 (1063 amino acids) Verified ORF;Actin binding protein with roles in growth control and morphogenesis;required for alkaline pH-induced hyph
1.023561				490230000	0.4386879402	0.4386879402	0.4386879402	orf19.2017	>orf19.2017 orf19.2017 CGDID:CAL0004338 COORDS:Ca21chr2_C_albicans_SC5314:174599-175780W, translated using codon table 12 (393 amino acids) Uncharacterized ORF;Ortholog(s) have role in regulation of cell size, transcription elongation from RNA polymerase
1.05526				8465000	0.4390263937	0.4390263937	0.4390263937	orf19.835	>orf19.835 orf19.835 CGDID:CAL0002715 COORDS:Ca21chr2_C_albicans_SC5314:815909-813549C, translated using codon table 12 (786 amino acids) Uncharacterized ORF;Ortholog(s) have role in nucleosome mobilization and Ino80 complex localization
1.023309				248200000	0.4396909284	0.4396909284	0.4396909284	orf19.3810	>orf19.3810 orf19.3810 CGDID:CAL0001938 COORDS:Ca21chr4_C_albicans_SC5314:1011783-1012754W, translated using codon table 12 (323 amino acids) Uncharacterized ORF;Ortholog(s) have methylenetetrahydrofolate dehydrogenase (NAD+) activity, role in folic acid-
1.054599				12495000	0.4400363394	0.4400363394	0.4400363394	orf19.6271	>orf19.6271 orf19.6271 CGDID:CAL0000561 COORDS:Ca21chr1_C_albicans_SC5314:1363202-1361070C, translated using codon table 12 (710 amino acids) Uncharacterized ORF;Ortholog(s) have role in nuclear mRNA splicing, via spliceosome and nucleus, transcriptionall
1.019961				76298000	0.440637167	0.440637167	0.440637167	orf19.6065	>orf19.6065 orf19.6065 CGDID:CAL0005167 COORDS:Ca21chr1_C_albicans_SC5314:67844-68815W, translated using codon table 12 (323 amino acids) Uncharacterized ORF;RNA polymerase II holoenzyme/mediator subunit;regulated by Mig1p, Tup1p;amphotericin B, caspofu
1.020191				244330000	0.4407305627	0.4407305627	0.4407305627	orf19.886	>orf19.886 PAN1 CGDID:CAL0002900 COORDS:Ca21chr2_C_albicans_SC5314:702830-707023W, translated using codon table 12 (1397 amino acids) Verified ORF;Essential protein involved in endocytosis and polarized growth;similar to <i>S. cerevisiae</i> Pan1p, which
1.008907				8659300000	0.4411958754	0.4411958754	0.4411958754	orf19.6127	>orf19.6127 LPD1 CGDID:CAL0005984 COORDS:Ca21chrR_C_albicans_SC5314:1607579-1606104C, translated using codon table 12 (491 amino acids) Verified ORF;Putative dihydrolipoamide dehydrogenase;soluble in hyphae;antigenic in human oral infection and murine s
1.01992				225380000	0.4415248437	0.4415248437	0.4415248437	orf19.1317	>orf19.1317 OSH3 CGDID:CAL0003732 COORDS:Ca21chr4_C_albicans_SC5314:769486-766952C, translated using codon table 12 (844 amino acids) Verified ORF;Protein required for wild-type filamentation;has oxysterol binding protein domain and pleckstrin homology m
1.053298				22128000	0.4420242211	0.4420242211	0.4420242211	orf19.4701	>orf19.4701 orf19.4701 CGDID:CAL0004342 COORDS:Ca21chr4_C_albicans_SC5314:168468-169394W, translated using codon table 12 (308 amino acids) Uncharacterized ORF;Ortholog(s) have ATPase activity, tRNA binding activity, role in protein urmylation, regulation
1.019742				158010000	0.4420439198	0.4420439198	0.4420439198	orf19.5101	>orf19.5101 CCR4 CGDID:CAL0002486 COORDS:Ca21chr1_C_albicans_SC5314:1801719-1804082W, translated using codon table 12 (787 amino acids) Verified ORF;Component of the Ccr4-Pop2 mRNA deadenylase;transposon mutation affects filamentous growth
1.019597				150860000	0.442468946	0.442468946	0.442468946	orf19.426	>orf19.426 orf19.426 CGDID:CAL0005618 COORDS:Ca21chr1_C_albicans_SC5314:1135564-1133510C, translated using codon table 12 (684 amino acids) Uncharacterized ORF;Ortholog of <i>C. parapsilosis CDC317</i> : CPAR2_107740, <i>Candida tenuis NRRL Y-1498</i> : C
1.019573				153930000	0.4425393834	0.4425393834	0.4425393834	orf19.3319	>orf19.3319 orf19.3319 CGDID:CAL0004078 COORDS:Ca21chr1_C_albicans_SC5314:257930-258913W, translated using codon table 12 (327 amino acids) Uncharacterized ORF;Ortholog(s) have role in cellular response to alkyl hydroperoxide and cytosol, nucleus localiza
1.05285				12136000	0.4427092969	0.4427092969	0.4427092969	orf19.4348	>orf19.4348 orf19.4348 CGDID:CAL0001020 COORDS:Ca21chr5_C_albicans_SC5314:712948-716733W, translated using codon table 12 (1261 amino acids) Uncharacterized ORF;Ortholog(s) have RNA polymerase II repressing transcription factor binding activity and role i
1.052588				6093100	0.4431104322	0.4431104322	0.4431104322	orf19.6934	>orf19.6934 orf19.6934 CGDID:CAL0000237 COORDS:Ca21chr3_C_albicans_SC5314:803412-802213C, translated using codon table 12 (399 amino acids) Uncharacterized ORF;Ortholog(s) have role in protein insertion into mitochondrial membrane from inner side and inte
1.008427				11200000000	0.443788041	0.443788041	0.443788041	orf19.2013	>orf19.2013 KAR2 CGDID:CAL0004332 COORDS:Ca21chr2_C_albicans_SC5314:180800-182863W, translated using codon table 12 (687 amino acids) Verified ORF;Similar to chaperones of Hsp70p family;role in translocation of proteins into the ER;transcriptionally reg
1.018399				89120000	0.4438765463	0.4438765463	0.4438765463	orf19.3630	>orf19.3630 RRP8 CGDID:CAL0000367 COORDS:Ca21chr2_C_albicans_SC5314:1712650-1713936W, translated using codon table 12 (428 amino acids) Uncharacterized ORF;Ribosomal protein;Hap43p-induced gene;induced upon biofilm formation
1.021749				419860000	0.4459241458	0.4459241458	0.4459241458	orf19.6059	>orf19.6059 TTR1 CGDID:CAL0005151 COORDS:Ca21chr1_C_albicans_SC5314:78368-78009C, translated using codon table 12 (119 amino acids) Verified ORF;Putative glutaredoxin;described as a glutathione reductase;upregulated in the presence of human neutrophils,
1.018414				199330000	0.4459298032	0.4459298032	0.4459298032	orf19.649	>orf19.649 orf19.649 CGDID:CAL0001014 COORDS:Ca21chrR_C_albicans_SC5314:1087289-1090201W, translated using codon table 12 (970 amino acids) Uncharacterized ORF;Ortholog of <i>C. parapsilosis CDC317</i> : CPAR2_203340, <i>Candida tenuis NRRL Y-1498</i> : C
1.050608				13975000	0.4461408567	0.4461408567	0.4461408567	orf19.932	>orf19.932 orf19.932 CGDID:CAL0003657 COORDS:Ca21chr5_C_albicans_SC5314:125118-130268W, translated using codon table 12 (1716 amino acids) Uncharacterized ORF;Putative aminophospholipid translocase (flippase);merged with orf19.2226 in Assembly 21;possib
1.018207				100930000	0.4465383901	0.4465383901	0.4465383901	orf19.4172	>orf19.4172 orf19.4172 CGDID:CAL0005813 COORDS:Ca21chr4_C_albicans_SC5314:120395-119430C, translated using codon table 12 (321 amino acids) Uncharacterized ORF;Has domain(s) with predicted hydrolase activity and role in metabolic process
1.018103				119890000	0.4468418578	0.4468418578	0.4468418578	orf19.329	>orf19.329 orf19.329 CGDID:CAL0004717 COORDS:Ca21chr3_C_albicans_SC5314:698364-696997C, translated using codon table 12 (455 amino acids) Uncharacterized ORF;Ortholog(s) have pre-mRNA branch point binding activity, role in nuclear mRNA splicing, via splic
1.016961				62994000	0.4468623644	0.4468623644	0.4468623644	orf19.325	>orf19.325 orf19.325 CGDID:CAL0004705 COORDS:Ca21chr3_C_albicans_SC5314:690041-692836W, translated using codon table 12 (931 amino acids) Verified ORF;Putative mRNA cleavage and polyadenlylation factor;heterozygous null mutant exhibits hypersensitivity t
1.018076				138080000	0.4469221824	0.4469221824	0.4469221824	orf19.3698	>orf19.3698 orf19.3698 CGDID:CAL0000490 COORDS:Ca21chr7_C_albicans_SC5314:567256-566576C, translated using codon table 12 (226 amino acids) Uncharacterized ORF;Predicted ORF in Assemblies 19, 20 and 21;filament induced
1.018022				173640000	0.4470779485	0.4470779485	0.4470779485	orf19.7176	>orf19.7176 NPT1 CGDID:CAL0003088 COORDS:Ca21chr7_C_albicans_SC5314:879887-878622C, translated using codon table 12 (421 amino acids) Uncharacterized ORF;Putative nicotinate phosphoribosyltransferase, involved in NAD salvage pathway;fungal-specific (no h
1.021354				285540000	0.4475030864	0.4475030864	0.4475030864	orf19.3288	>orf19.3288 NMA111 CGDID:CAL0003420 COORDS:Ca21chr1_C_albicans_SC5314:202255-199322C, translated using codon table 12 (977 amino acids) Uncharacterized ORF;Putative serine protease and general molecular chaperone;macrophage-induced gene;downregulated in
1.016538				61186000	0.4477411421	0.4477411421	0.4477411421	orf19.5038	>orf19.5038 orf19.5038 CGDID:CAL0001648 COORDS:Ca21chr4_C_albicans_SC5314:812074-816396W, translated using codon table 12 (1440 amino acids) Uncharacterized ORF;Ortholog(s) have tRNA (guanine) methyltransferase activity, role in tRNA methylation and cytop
1.007695				1400000000	0.4477537663	0.4477537663	0.4477537663	orf19.548	>orf19.548 CDC10 CGDID:CAL0000214 COORDS:Ca21chrR_C_albicans_SC5314:1003270-1002197C, translated using codon table 12 (357 amino acids) Verified ORF;Septin, required for wild-type cell, hyphal, or chlamydospore morphology;role in virulence and kidney tis
1.049143				11242000	0.4483840563	0.4483840563	0.4483840563	orf19.5174	>orf19.5174 TAF19 CGDID:CAL0002660 COORDS:Ca21chr7_C_albicans_SC5314:621841-621341C, translated using codon table 12 (166 amino acids) Verified ORF;Putative TFIID subunit;mutation confers hypersensitivity to amphotericin B
1.007562				3395300000	0.4484728547	0.4484728547	0.4484728547	orf19.6345	>orf19.6345 RPG1A CGDID:CAL0001323 COORDS:Ca21chr1_C_albicans_SC5314:2782583-2785375W, translated using codon table 12 (930 amino acids) Verified ORF;Putative translation initiation factor;mutation confers hypersensitivity to roridin A and verrucarin A;
1.017495				114480000	0.448624174	0.448624174	0.448624174	orf19.5870	>orf19.5870 CTP1 CGDID:CAL0002428 COORDS:Ca21chr3_C_albicans_SC5314:888046-887091C, translated using codon table 12 (294 amino acids) Verified ORF;Putative citrate transport protein;flucytosine induced;amphotericin B repressed, caspofungin repressed;Ha
1.020972				264690000	0.4490313166	0.4490313166	0.4490313166	orf19.898	>orf19.898 HEM2 CGDID:CAL0002938 COORDS:Ca21chr2_C_albicans_SC5314:681030-682055W, translated using codon table 12 (341 amino acids) Uncharacterized ORF;Putative porphobilinogen synthase;transcriptionally regulated by iron;expression greater in high iro
1.048504				26767000	0.4493642894	0.4493642894	0.4493642894	orf19.4543	>orf19.4543 UGA2 CGDID:CAL0002758 COORDS:Ca21chr1_C_albicans_SC5314:378191-376662C, translated using codon table 12 (509 amino acids) Uncharacterized ORF;Protein not essential for viability;similar to S. cerevisiae Uga2p, which is succinate semialdehyde
1.048437				15751000	0.4494658933	0.4494658933	0.4494658933	orf19.3715	>orf19.3715 ASF1 CGDID:CAL0001104 COORDS:Ca21chrR_C_albicans_SC5314:1709657-1708914C, translated using codon table 12 (247 amino acids) Uncharacterized ORF;Protein similar to S. cerevisiae Asf1p, a chromatin assembly complex component;likely to be essent
1.020861				782970000	0.4494751853	0.4494751853	0.4494751853	orf19.6612	>orf19.6612 orf19.6612 CGDID:CAL0003951 COORDS:Ca21chrR_C_albicans_SC5314:2028770-2027970C, translated using codon table 12 (266 amino acids) Uncharacterized ORF;Putative mitochondrial protein;Hap43p-induced gene
1.020731				505610000	0.4499964536	0.4499964536	0.4499964536	orf19.544.1	>orf19.544.1 PRE6 CGDID:CAF0006901 COORDS:Ca21chrR_C_albicans_SC5314:999837-1000773W, translated using codon table 12 (250 amino acids) Uncharacterized ORF;Putative alpha-4 subunit of the proteasome;reported as macrophage-induced protein and macrophage/p
1.020706				341930000	0.4500971849	0.4500971849	0.4500971849	orf19.216	>orf19.216 orf19.216 CGDID:CAL0003897 COORDS:Ca21chr2_C_albicans_SC5314:1814489-1812963C, translated using codon table 12 (508 amino acids) Uncharacterized ORF;Predicted ORF in Assemblies 19, 20 and 21;ketoconazole-induced;upregulation correlates with c
1.015201				82942000	0.4505198252	0.4505198252	0.4505198252	orf19.5804	>orf19.5804 HYU1 CGDID:CAL0002248 COORDS:Ca21chr2_C_albicans_SC5314:601474-597563C, translated using codon table 12 (1303 amino acids) Uncharacterized ORF;Putative hydantoin utilization protein A;induced upon adherence to polystyrene;regulated by Gcn2p
1.047583				17858000	0.4507768052	0.4507768052	0.4507768052	orf19.6597	>orf19.6597 orf19.6597 CGDID:CAL0003340 COORDS:Ca21chrR_C_albicans_SC5314:2053092-2054267W, translated using codon table 12 (391 amino acids) Uncharacterized ORF;Ortholog(s) have cytoplasm localization
1.047291				5095700	0.4512236477	0.4512236477	0.4512236477	orf19.2778	>orf19.2778 orf19.2778 CGDID:CAL0004274 COORDS:Ca21chr1_C_albicans_SC5314:1660272-1662500W, translated using codon table 12 (742 amino acids) Uncharacterized ORF;Putative protein of unknown function, transcription is upregulated in clinical isolates from
1.007016				8199700000	0.4514362504	0.4514362504	0.4514362504	orf19.1896	>orf19.1896 SSC1 CGDID:CAL0001828 COORDS:Ca21chr2_C_albicans_SC5314:1506984-1508930W, translated using codon table 12 (648 amino acids) Verified ORF;Heat shock protein;at yeast-form cell surface, not hyphae;antigenic;Gcn4p-regulated;induced by amino a
1.01459				58797000	0.4517920167	0.4517920167	0.4517920167	orf19.5016	>orf19.5016 orf19.5016 CGDID:CAL0001596 COORDS:Ca21chr1_C_albicans_SC5314:3031406-3031041C, translated using codon table 12 (121 amino acids) Uncharacterized ORF;Ortholog(s) have role in cellular response to UV and cytosol, nucleus localization
1.016141				171290000	0.452594565	0.452594565	0.452594565	orf19.3175	>orf19.3175 orf19.3175 CGDID:CAL0002397 COORDS:Ca21chr5_C_albicans_SC5314:440048-438165C, translated using codon table 12 (627 amino acids) Uncharacterized ORF;Predicted ORF in Assemblies 19, 20 and 21;alkaline downregulated;repressed by nitric oxide;v
1.016106				132980000	0.45269673	0.45269673	0.45269673	orf19.5838	>orf19.5838 orf19.5838 CGDID:CAL0002335 COORDS:Ca21chr2_C_albicans_SC5314:539009-539914W, translated using codon table 12 (301 amino acids) Uncharacterized ORF;Ortholog(s) have phosphoserine phosphatase activity, role in L-serine biosynthetic process and
1.019656				748410000	0.4543053859	0.4543053859	0.4543053859	orf19.1390	>orf19.1390 PMI1 CGDID:CAL0003967 COORDS:Ca21chr2_C_albicans_SC5314:1972502-1973827W, translated using codon table 12 (441 amino acids) Verified ORF;Phosphomannose isomerase;cell wall biosynthesis enzyme;drug target;functional homolog of S. cerevisiae
1.045009				7282200	0.454726252	0.454726252	0.454726252	orf19.1400	>orf19.1400 orf19.1400 CGDID:CAL0004448 COORDS:Ca21chr2_C_albicans_SC5314:1957138-1954895C, translated using codon table 12 (747 amino acids) Uncharacterized ORF;Ortholog of <i>C. parapsilosis CDC317</i> : CPAR2_406130, <i>Candida tenuis NRRL Y-1498</i> :
1.019508				254740000	0.454898177	0.454898177	0.454898177	orf19.661	>orf19.661 KRR1 CGDID:CAL0001053 COORDS:Ca21chr1_C_albicans_SC5314:2504197-2505273W, translated using codon table 12 (358 amino acids) Uncharacterized ORF;Putative nucleolar protein;decreased transcription is observed upon benomyl treatment or in an azol
1.019493				396610000	0.4549574617	0.4549574617	0.4549574617	orf19.6237	>orf19.6237 RAC1 CGDID:CAL0000480 COORDS:Ca21chr1_C_albicans_SC5314:1440150-1440860W, translated using codon table 12 (236 amino acids) Verified ORF;G-protein of RAC subfamily;required for embedded filamentous growth, not for serum-induced hyphal growth;
1.015125				115740000	0.4555771575	0.4555771575	0.4555771575	orf19.1474	>orf19.1474 SLA1 CGDID:CAL0004691 COORDS:Ca21chr2_C_albicans_SC5314:292480-296253W, translated using codon table 12 (1257 amino acids) Verified ORF;Protein required for assembly of the cortical actin cytoskeleton;contains three SH3 domains;transcription
1.019323				378260000	0.4556397852	0.4556397852	0.4556397852	orf19.2286	>orf19.2286 orf19.2286 CGDID:CAL0006381 COORDS:Ca21chr2_C_albicans_SC5314:1484709-1485665W, translated using codon table 12 (318 amino acids) Verified ORF;Putative deoxyhypusine hydroxylase;required for biofilm formation;ketoconazole-induced;protein le
1.00599				2071400000	0.4570069155	0.4570069155	0.4570069155	orf19.437	>orf19.437 GRS1 CGDID:CAL0005660 COORDS:Ca21chr1_C_albicans_SC5314:1111223-1113181W, translated using codon table 12 (652 amino acids) Uncharacterized ORF;Putative tRNA-Gly synthetase;genes encoding ribosomal subunits, translation factors, tRNA synthetas
1.014447				176460000	0.4575695243	0.4575695243	0.4575695243	orf19.4451	>orf19.4451 RIA1 CGDID:CAL0001869 COORDS:Ca21chr1_C_albicans_SC5314:1534645-1531511C, translated using codon table 12 (1044 amino acids) Uncharacterized ORF;Putative translation elongation factor;genes encoding ribosomal subunits, translation factors, an
1.011453				35672000	0.4583251447	0.4583251447	0.4583251447	orf19.2487	>orf19.2487 orf19.2487 CGDID:CAL0001637 COORDS:Ca21chr1_C_albicans_SC5314:1182555-1183313W, translated using codon table 12 (252 amino acids) Uncharacterized ORF;Ortholog(s) have cytoplasm, nucleus localization
1.042613				24319000	0.4584060701	0.4584060701	0.4584060701	orf19.2737	>orf19.2737 orf19.2737 CGDID:CAL0004219 COORDS:Ca21chr4_C_albicans_SC5314:546002-543774C, translated using codon table 12 (742 amino acids) Uncharacterized ORF;Has domain(s) with predicted phosphotransferase activity, alcohol group as acceptor activity an
1.042531				14234000	0.4585324951	0.4585324951	0.4585324951	orf19.802	>orf19.802 UGA1 CGDID:CAL0002607 COORDS:Ca21chr2_C_albicans_SC5314:880090-878675C, translated using codon table 12 (471 amino acids) Uncharacterized ORF;Putative GABA transaminase;transcription regulated by Mig1p and Tup1p;stationary phase enriched prot
1.042148				25380000	0.4591216174	0.4591216174	0.4591216174	orf19.3695	>orf19.3695 orf19.3695 CGDID:CAL0000487 COORDS:Ca21chr7_C_albicans_SC5314:573118-571910C, translated using codon table 12 (402 amino acids) Uncharacterized ORF;Ortholog(s) have diacylglycerol cholinephosphotransferase activity, ethanolaminephosphotransfer
1.01842				432360000	0.4592658475	0.4592658475	0.4592658475	orf19.5322	>orf19.5322 orf19.5322 CGDID:CAL0004278 COORDS:Ca21chr2_C_albicans_SC5314:2166211-2165453C, translated using codon table 12 (252 amino acids) Uncharacterized ORF;Ortholog(s) have phosphatidylinositol-3-phosphate binding activity and role in CVT pathway, a
1.013857				213580000	0.4593046083	0.4593046083	0.4593046083	orf19.3393	>orf19.3393 orf19.3393 CGDID:CAL0004220 COORDS:Ca21chr6_C_albicans_SC5314:391842-390118C, translated using codon table 12 (574 amino acids) Uncharacterized ORF;Putative DEAD-box helicase;Hap43p-induced gene
1.005551				2723400000	0.4593909778	0.4593909778	0.4593909778	orf19.4089	>orf19.4089 SGT1 CGDID:CAL0004941 COORDS:Ca21chr2_C_albicans_SC5314:1896546-1895305C, translated using codon table 12 (413 amino acids) Verified ORF;Putative co-chaperone protein with a predicted role in kinetochore assembly;mutation confers hypersensiti
1.041943				18380000	0.4594360971	0.4594360971	0.4594360971	orf19.5501	>orf19.5501 YAF9 CGDID:CAL0006058 COORDS:Ca21chr7_C_albicans_SC5314:837811-837047C, translated using codon table 12 (254 amino acids) Verified ORF;Subunit of the NuA4 histone acetyltransferase complex;transcription is regulated by Mig1p;possibly an esse
1.01823				537980000	0.4600293942	0.4600293942	0.4600293942	orf19.2965	>orf19.2965 orf19.2965 CGDID:CAL0006081 COORDS:Ca21chr1_C_albicans_SC5314:579810-580862W, translated using codon table 12 (350 amino acids) Uncharacterized ORF;Ortholog(s) have ATPase activity, guanyl-nucleotide exchange factor activity
1.010377				38459000	0.460568022	0.460568022	0.460568022	orf19.2717	>orf19.2717 SAS10 CGDID:CAL0004189 COORDS:Ca21chr4_C_albicans_SC5314:584201-582507C, translated using codon table 12 (564 amino acids) Verified ORF;Putative U3-containing small subunit processome complex subunit;Hap43p-induced gene;mutation confers resi
1.010346				78138000	0.4606339133	0.4606339133	0.4606339133	orf19.2484	>orf19.2484 orf19.2484 CGDID:CAL0001633 COORDS:Ca21chr1_C_albicans_SC5314:1188231-1189484W, translated using codon table 12 (417 amino acids) Uncharacterized ORF;Has domain(s) with predicted peptidase activity and role in proteolysis
1.010251				72720000	0.4608318422	0.4608318422	0.4608318422	orf19.4697	>orf19.4697 MDN1 CGDID:CAL0003858 COORDS:Ca21chr4_C_albicans_SC5314:191174-176061C, translated using codon table 12 (5037 amino acids) Uncharacterized ORF;Putative midasin, a very large dynein-related AAA-type ATPase;induced during the mating process
1.04073				15936000	0.4613014986	0.4613014986	0.4613014986	orf19.5495	>orf19.5495 orf19.5495 CGDID:CAL0005365 COORDS:Ca21chr2_C_albicans_SC5314:1285343-1288609W, translated using codon table 12 (1088 amino acids) Uncharacterized ORF;Putative RNA-binding protein;not essential for viability;transcription is induced in respo
1.009288				45285000	0.4628402667	0.4628402667	0.4628402667	orf19.6718	>orf19.6718 orf19.6718 CGDID:CAL0004761 COORDS:Ca21chr3_C_albicans_SC5314:1754852-1754045C, translated using codon table 12 (250 amino acids) Uncharacterized ORF;Has domain(s) with predicted sequence-specific DNA binding activity
1.009288				33868000	0.4628402667	0.4628402667	0.4628402667	orf19.726	>orf19.726 PPZ1 CGDID:CAL0001775 COORDS:Ca21chrR_C_albicans_SC5314:1364440-1365888W, translated using codon table 12 (482 amino acids) Verified ORF;Protein phosphatase Z;type 1 family serine/threonine specific protein phosphatase involved in cation homeo
1.01742				763380000	0.4632829061	0.4632829061	0.4632829061	orf19.498	>orf19.498 orf19.498 CGDID:CAL0005880 COORDS:Ca21chrR_C_albicans_SC5314:928322-929707W, translated using codon table 12 (461 amino acids) Uncharacterized ORF;Putative mitochondrial ribosomal component of the small subunit;possibly an essential gene, disr
1.017349				288510000	0.4635684811	0.4635684811	0.4635684811	orf19.231	>orf19.231 APL2 CGDID:CAL0003949 COORDS:Ca21chr3_C_albicans_SC5314:532712-535036W, translated using codon table 12 (774 amino acids) Verified ORF;Phosphorylated protein of unknown function;mutation confers hypersensitivity to toxic ergosterol analog
1.012243				237340000	0.4640549851	0.4640549851	0.4640549851	orf19.2438	>orf19.2438 orf19.2438 CGDID:CAL0001528 COORDS:Ca21chr1_C_albicans_SC5314:1272885-1273427W, translated using codon table 12 (180 amino acids) Uncharacterized ORF;Ortholog(s) have mitochondrion, ribosome localization
1.038911				10952000	0.4641008184	0.4641008184	0.4641008184	orf19.6884	>orf19.6884 GWT1 CGDID:CAL0005901 COORDS:Ca21chr2_C_albicans_SC5314:1171859-1170402C, translated using codon table 12 (485 amino acids) Verified ORF;Inositol acyltransferase with role in early steps of GPI anchor biosynthetic process;antifungal drug targ
1.038638				9313800	0.4645202676	0.4645202676	0.4645202676	orf19.1707	>orf19.1707 orf19.1707 CGDID:CAL0000765 COORDS:Ca21chr3_C_albicans_SC5314:307956-307639C, translated using codon table 12 (105 amino acids) Uncharacterized ORF;Ortholog of <i>Candida albicans WO-1</i> : CAWG_02476
1.017101				790840000	0.4645628685	0.4645628685	0.4645628685	orf19.5968	>orf19.5968 RDI1 CGDID:CAL0003409 COORDS:Ca21chr3_C_albicans_SC5314:1075120-1075731W, translated using codon table 12 (203 amino acids) Verified ORF;Putative rho GDP dissociation inhibitor;transposon mutation affects filamentous growth;farnesol-, filame
1.008404				36957000	0.4646861177	0.4646861177	0.4646861177	orf19.74	>orf19.74 SEC5 CGDID:CAL0000657 COORDS:Ca21chr6_C_albicans_SC5314:919494-916615C, translated using codon table 12 (959 amino acids) Uncharacterized ORF;Predicted exocyst component;ortholog of <i>S. cerevisiae</i> Sec5p;merged with orf19.75 in Assembly 2
1.008386				61795000	0.4647234508	0.4647234508	0.4647234508	orf19.7645	>orf19.7645 orf19.7645 CGDID:CAL0000887 COORDS:Ca21chrR_C_albicans_SC5314:2253169-2251172C, translated using codon table 12 (665 amino acids) Verified ORF;Biotin protein ligase;catalyzes covalent attachment of biotin to biotin-dependent enzymes including
1.008382				81074000	0.464731913	0.464731913	0.464731913	orf19.2045	>orf19.2045 orf19.2045 CGDID:CAL0004414 COORDS:Ca21chr2_C_albicans_SC5314:135647-134610C, translated using codon table 12 (345 amino acids) Uncharacterized ORF;Ortholog(s) have diacylglycerol kinase activity, role in phosphatidic acid biosynthetic process
1.017059				487340000	0.4647325357	0.4647325357	0.4647325357	orf19.3547	>orf19.3547 orf19.3547 CGDID:CAL0005913 COORDS:Ca21chr2_C_albicans_SC5314:1067309-1065306C, translated using codon table 12 (667 amino acids) Uncharacterized ORF;Ortholog(s) have mRNA 3-UTR binding, translation repressor activity, nucleic acid binding ac
1.004524				2784500000	0.4649805286	0.4649805286	0.4649805286	orf19.3358	>orf19.3358 LSC1 CGDID:CAL0004162 COORDS:Ca21chr1_C_albicans_SC5314:343920-342949C, translated using codon table 12 (323 amino acids) Uncharacterized ORF;Putative succinate-CoA ligase subunit;transcriptionally regulated by iron;expression greater in hig
1.004491				2566800000	0.4651590314	0.4651590314	0.4651590314	orf19.2180	>orf19.2180 orf19.2180 CGDID:CAL0005439 COORDS:Ca21chr2_C_albicans_SC5314:1632775-1631660C, translated using codon table 12 (371 amino acids) Uncharacterized ORF;Ortholog(s) have calcium ion binding, zinc ion binding activity, role in axial cellular bud s
1.038042				4732600	0.465438569	0.465438569	0.465438569	orf19.6719	>orf19.6719 orf19.6719 CGDID:CAL0004765 COORDS:Ca21chr3_C_albicans_SC5314:1749196-1754028W, translated using codon table 12 (1591 amino acids) Verified ORF;Putative nucleosome assembly protein;homozygous transposon insertion causes decreased colony wrink
1.037856				15595000	0.4657245208	0.4657245208	0.4657245208	orf19.7650	>orf19.7650 LTV1 CGDID:CAL0000910 COORDS:Ca21chrR_C_albicans_SC5314:2255840-2256991W, translated using codon table 12 (383 amino acids) Uncharacterized ORF;Putative GSE complex component;decreased expression in response to prostaglandins
1.016775				469130000	0.4658753184	0.4658753184	0.4658753184	orf19.5830	>orf19.5830 orf19.5830 CGDID:CAL0002323 COORDS:Ca21chr2_C_albicans_SC5314:550397-553195W, translated using codon table 12 (932 amino acids) Uncharacterized ORF;Protein similar to S. cerevisiae Hsp70p;predicted Kex2p substrate;possibly an essential gene,
1.037752				26724000	0.4658843898	0.4658843898	0.4658843898	orf19.1012	>orf19.1012 orf19.1012 CGDID:CAL0001042 COORDS:Ca21chrR_C_albicans_SC5314:1142648-1143109W, translated using codon table 12 (153 amino acids) Uncharacterized ORF;Ortholog(s) have clathrin binding activity, role in Golgi to vacuole transport, endosomal tra
1.011278				187550000	0.4668952859	0.4668952859	0.4668952859	orf19.5531	>orf19.5531 CDC37 CGDID:CAL0006137 COORDS:Ca21chr6_C_albicans_SC5314:533889-532363C, translated using codon table 12 (508 amino acids) Verified ORF;Chaperone for Crk1p;interacts with Crk1p kinase domain and with Sti1p;putative phosphorylation site at Se
1.016218				602680000	0.4681171123	0.4681171123	0.4681171123	orf19.581	>orf19.581 orf19.581 CGDID:CAL0000328 COORDS:Ca21chr5_C_albicans_SC5314:188241-186145C, translated using codon table 12 (698 amino acids) Uncharacterized ORF;Putative RNA-binding protein;transcription is upregulated in an RHE model of oral candidiasis
1.036023				7365500	0.4685471554	0.4685471554	0.4685471554	orf19.4028	>orf19.4028 orf19.4028 CGDID:CAL0004730 COORDS:Ca21chr5_C_albicans_SC5314:1155352-1154366C, translated using codon table 12 (328 amino acids) Uncharacterized ORF;Ortholog(s) have dehydrodolichyl diphosphate synthase activity, role in ER to Golgi vesicle-m
1.003869				12700000000	0.4685518756	0.4685518756	0.4685518756	orf19.3149	>orf19.3149 LSP1 CGDID:CAL0002322 COORDS:Ca21chr2_C_albicans_SC5314:1379510-1380463W, translated using codon table 12 (317 amino acids) Verified ORF;Eisosome component with a predicted role in endocytosis;protein present in exponential and stationary gro
1.035287				17505000	0.4696816933	0.4696816933	0.4696816933	orf19.6712	>orf19.6712 orf19.6712 CGDID:CAL0004744 COORDS:Ca21chr3_C_albicans_SC5314:1763318-1765294W, translated using codon table 12 (658 amino acids) Uncharacterized ORF;Ortholog(s) have COPI-coated vesicle, Golgi apparatus localization
1.015755				310140000	0.4699803718	0.4699803718	0.4699803718	orf19.6883	>orf19.6883 orf19.6883 CGDID:CAL0005899 COORDS:Ca21chr2_C_albicans_SC5314:1169839-1168547C, translated using codon table 12 (430 amino acids) Uncharacterized ORF;Ortholog(s) have oxysterol binding, phosphatidic acid binding, phosphatidylinositol-4,5-bisph
[truncated: 1,442 more rows]
